# Supplementary material for: Intratumor heterogeneity and T cell exhaustion in primary CNS lymphoma
Source: Genome Med. 2022 Sep 24;14:109. doi: 10.1186/s13073-022-01110-1 (PMC9509601; doi:10.1186/s13073-022-01110-1)
Supplement: Supplementary file 1 — Additional file 1: Table S1. Patient demographics and sample characteristics. [file 13073_2022_1110_MOESM1_ESM.xlsx]

## Sheet: Tabelle1
Patient no.	1	2	3	4	5	6	7	8	9	10	11	12	13	14	15	16
Age at biopsy (years)	61	71	81	63	73	75	90	81	69	84	70	56	55	62	79	69
Sex	m	m	m	f	m	m	m	m	m	f	m	f	m	m	m	m
Neuropathological diagnosis	diffuse large B cell lymphoma of the CNS	diffuse large B cell lymphoma of the CNS	diffuse large B cell lymphoma of the CNS	diffuse large B cell lymphoma of the CNS	diffuse large B cell lymphoma of the CNS	diffuse large B cell lymphoma of the CNS	diffuse large B cell lymphoma of the CNS	diffuse large B cell lymphoma of the CNS	glioblastoma WHO IV, IDH-wildtype, unmethylated MGMT	glioblastoma WHO IV, IDH-wildtype, methylated MGMT	glioblastoma WHO IV, IDH-wildtype, unmethylated MGMT	glioblastoma WHO IV, IDH-wildtype, methylated MGMT	glioblastoma WHO IV, IDH-wildtype, unmethylated MGMT	glioblastoma WHO IV, IDH-wildtype, methylated MGMT	glioblastoma WHO IV, IDH-wildtype, unmethylated MGMT	glioblastoma WHO IV, IDH-wildtype, methylated MGMT
Cortisone therapy at the time of biopsy?	no	no	no	no	no	no	no	no	no	no	no	no	no	no	no	no
CT staging - peripheral involvment?	no	no	no	no	no	no	no	no	-	-	-	-	-	-	-	-
Bone marrow infiltration?	no	no	no	no	no	no	no	no	-	-	-	-	-	-	-	-
Histology
Immunohistochemistry	CD20+ CD45+ CD79a+ BCL6+ MUM1+	CD20+ CD45+ CD79a+	CD20+ CD45+ CD79+	CD20+ CD45+	CD20+ CD45+ CD79a+	CD20+ CD45+	CD20+ CD45+ CD79+	CD20+ CD45+ CD79a+
% Ki67/MIB1-proliferation index	86	95	90	89	95	> 90	71	> 90	24	20	13	20	14	35	38	29
IgH clonality	+	+	+	+	+	+	+	+	-	-	-	-	-	-	-	-
FACS of Whiskey
Number of CD45+ leukocytes in Whiskey fluid/ml	883410	422590	281060	96240	229190	158550	224080	633630	9650	19420	25870	23450	57740	4040	33160	21490
% of CD45+ leukocytes in Whiskey fluid	19.7	70.0	10.8	4.8	13.8	8.5	62.8	60.2	0.7	1.4	0.1	13.1	1.4	0.2	7.5	0.2
% of CD45+ leukocytes in blood	15.3	76.4	-	27.6	53.0	52.7	21	8.5	43.2	-	64.1	57.3	92.3	53.3	51.6	49
% of CD19+CD20+ B cells of CD45+ lymphocytes in Whiskey fluid	67.5	57.0	32.0	63.1	84.4	55.6	86.1	92.4	3.2	0	0	0	0	3.1	0.9	0.6
% of CD19+CD20+ B cells of CD45+ lymphocytes in blood	4.1	1.3	-	10.5	3.94	10.8	4.92	13.7	11.9	-	3.9	9.3	8	8.2	3.7	3.6
scRNA-seq
scRNA-seq and scBCR-seq of Whiskey	+	+	-	-	-	-	-	-	-	-	-	-	-	-	-	-
scRNA-seq and scBCR-seq of blood	+	+	-	-	-	-	-	-	-	-	-	-	-	-	-	-
scRNA-seq and scBCR-seq of CSF	+	-	-	-	-	-	-	-	-	-	-	-	-	-	-	-
CITE-seq	+	-	-	-	-	-	-	-	-	-	-	-	-	-	-	-
Spatial transcriptomics	+	+	+	-	-	-	+	-	-	-	-	-	-	-	-	-
Treatment	R-MTX, CA, TTP -> BCNU, TTP, ASCT	R-MTX	R-MTX	R-MTX/IFO	R-MTX/IFO	R-MTX/IFO	WBRT	R-MTX	RT+TMZ	RT+TMZ	RT+TMZ	RT+CCNU/TMZ	RT+TMZ	RT+CCNU/TMZ	RT+TMZ	RT+CCNU/TMZ
+ = performed
- = not performed
R = Rituximab
MTX = Methotrexate
CA = Cytarabine
TTP = Thiotepa
BCNU = carmustine
ASCT = autologous stem cell transplantation
IFO = Ifosfamide
WBRT = Whole brain Radiation
RT = Radiation
TMZ = Temozolomide
CCNU = Lomustine
