# Supplementary material for: Intratumor heterogeneity and T cell exhaustion in primary CNS lymphoma
Source: Genome Med. 2022 Sep 24;14:109. doi: 10.1186/s13073-022-01110-1 (PMC9509601; doi:10.1186/s13073-022-01110-1)
Supplement: Supplementary file 3 — Additional file 3: Table S2. List of flow cytometry antibodies. [file 13073_2022_1110_MOESM3_ESM.xlsx]

## Sheet: Sheet1
Antibody	Cat. No.	Clone	Company
Kappa light chain FITC	B49178	Polyclonal (F(ab’)2 Rabbit)	Beckmann Coulter
Lambda chain PE	B49174	Polyclonal (F(ab’)2 Rabbit)	Beckmann Coulter
CD3 ECD	A66327	UCHT1	Beckmann Coulter
CD3 PC5.5	B49203	UCHT1	Beckmann Coulter
CD3-A750	A94680	UCHT1	Beckmann Coulter
CD4 APC	IM2468	13B8.2	Beckmann Coulter
CD4 KrO	A96417	13B8.2	Beckmann Coulter
CD8 PB	B49182	B9.11	Beckmann Coulter
CD10 APC-A750	A89310	ALB1	Beckmann Coulter
CD14 FITC	B36297	RMO52	Beckmann Coulter
CD16 APC-A750	B49184	3G8	Beckmann Coulter
CD19 APC-A700	B49212	J3-119	Beckmann Coulter
CD20 ECD	B92433	B9E9	Beckmann Coulter
CD25 PC7	A52882	B1.49.9	Beckmann Coulter
CD27 PE	B96790	1A4CD27	Beckmann Coulter
CD27 PC7	A54823	1A4CD27	Beckmann Coulter
CD45 KrO	B36294	J33	Beckmann Coulter
CD45RA FITC	A07786	ALB11	Beckmann Coulter
CD56 PC7	A21692	N901	Beckmann Coulter
CD127 APC-A700	A71116	R34.34	Beckmann Coulter
CD138 PE	A54190	B-A38	Beckmann Coulter
HLA-DR ECD	B92438	Immu-357	Beckmann Coulter
CD56-ECD	B49214	N901	Beckmann Coulter
CD4-BV785	317442	OKT4	Biolegend
CD5 PB	300624	UCHT2	Biolegend
CD23 APC	338514	EBVCS-5	Biolegend
CD27-BV650	302828	O323	Biolegend
CD28-A700	302920	CD28.2	Biolegend
CD45RO-BV605	304238	UCHL1	Biolegend
CD38 PerCP/Cy5.5	303522	HIT2	Biolegend
CD56 APC	318310	HCD56	Biolegend
CD57-BV510	393314	QA17A04	Biolegend
CD197/CCR7 PerCP/PC5.5	353220	G043H7	Biolegend
CD223/LAG3-FITC	369210	7H2C65	Biolegend
CD274 APC	329708	29E.2A3	Biolegend
CD279 APC/Fire 750	329954	EH12.2H7	Biolegend
Mouse IgG2b APC	401210	MG2b-57	Biolegend
CD279/PD-1-PE	12-2799-42	eBioJ105	Thermofisher
CD152/CTLA4-PerCP/Cy5.5	46-1529-42	14D3	Thermofisher
TIGIT-PE/Cy7	25-9500-42	MBSA43	Thermofisher
TIM3-APC	130-120-700	F38-2E2	Militenyi Biotech
