# Supplementary material for: Intratumor heterogeneity and T cell exhaustion in primary CNS lymphoma
Source: Genome Med. 2022 Sep 24;14:109. doi: 10.1186/s13073-022-01110-1 (PMC9509601; doi:10.1186/s13073-022-01110-1)
Supplement: Supplementary file 5 — Additional file 5: Table S3. Technical information about scRNA-seq, scBCR-seq, CITE-seq, and spatial transcriptomics. [file 13073_2022_1110_MOESM5_ESM.xlsx]

## Sheet: scRNA-seq
sample	10x Genomics scRNAseq kit version	Number of cells before filtering	mean reads per cell before filtering	median genes per cell before filtering	number of cells after filtering	median genes per cell after filtering	Sequencing Strategy	CITE-seq percentage mapped
p1_biopsy1	3’ kit v2	4264	43672	2510	4006	1913.27	Nextseq 26-8-0-57 and Novaseq PE150	90
p1_biopsy2	3’ kit v2	5315	39196	2399	4971	1833.16	Nextseq 26-8-0-57 and Novaseq PE150	90
p1_biopsy3	3’ kit v2	5082	41718	2436	4764	1841.03	Nextseq 26-8-0-57 and Novaseq PE150	90
p1_blood1	3’ kit v2	4120	54709	1075	3883	874.44	Nextseq 26-8-0-57 and Novaseq PE150	93
p1_blood2	3’ kit v2	4785	50279	975	4486	783.126	Nextseq 26-8-0-57 and Novaseq PE150	93
p1_blood3	3’ kit v2	3598	51126	1156	3407	927.82	Nextseq 26-8-0-57 and Novaseq PE150	92
p1_CSF	3’ kit v3	4535	39670	2155	4288	1721.85	Nextseq 26-8-0-57 and Novaseq PE150	-
p2_biopsy	3’ kit v3.1	35101	18153	1365	22525	841.424	Nextseq 28-8-0-91	-
p2_blood	3’ kit v3.1	30599	11920	715	21566	509.811	Nextseq 28-8-0-91	-

## Sheet: Primer List
1. Primers list:
name	Sequence	concentration
polyA	CAAAAAAAAAAAAAAAAAAAAAAAAAAAAAAB	10µM
BCR rev pool	CAGGGCACAGTCACATCCT	10µM
	TGCTGGACCACGCATTTGTA	10µM
	GGTTTTGTTGTCGACCCAGTCT	10µM
	TTGTCCACCTTGGTGTTGCT	10µM
	CATGACGTCCTTGGAAGGCA	10µM
	TGTGGGACTTCCACTG	10µM
	TTCTCGTAGTCTGCTTTGCTCAG	10µM
	GGGAAGTTTCTGGCGGTCA	10µM
	GGTGGTACCCAGTTATCAAGCAT	10µM
	GTGTCCCAGGTCACCATCAC	10µM
	TCCTGAGGACTGTAGGACAGC	10µM
	CACGCTGCTCGTATCCGA	10µM
	TAGCTGCTGGCCGC	10µM
	GCGTTATCCACCTTCCACTGT	10µM
read1	ACACTCTTTCCCTACACGACGCTCTTCCGATCT	10µM
TSO	AAGCAGTGGTATCAACGCAGAGTACAT	10µM
Note:	B: C or G or T
2. PCR program for BCR enrichment
Step	Temperature	Time	Cycles
1	98°C	00:00:45
2	98°C	00:00:20	10 cycles
3	57°C	00:00:30
4	72°C	00:01:00
5	72°C	00:01:00
6	4°C	pause

## Sheet: scBCR-seq
sample	BCR enrichment method	Sequencing Strategy
p1_biopsy1	New method described in this paper	Novaseq PE150
p1_biopsy2	New method described in this paper	Novaseq PE150
p1_biopsy3	New method described in this paper	Novaseq PE150
p1_blood1	New method described in this paper	Novaseq PE150
p1_blood2	New method described in this paper	Novaseq PE150
p1_blood3	New method described in this paper	Novaseq PE150
p1_CSF	New method described in this paper	Novaseq PE150
p2_biopsy	New method described in this paper	Nextseq 28/8/0/91
p2_blood	New method described in this paper	Nextseq 28/8/0/91

## Sheet: CITE-seq antibodies
Cite seq Antibodies
adt_CD4
adt_CD8a
adt_CD117
adt_CD56
adt_CD3
adt_CD19
adt_CD14
adt_CD11c
adt_CD123
adt_CD16
adt_CD20
adt_CD335
adt_CD294
adt_isotype_ctrl

## Sheet: spatial transcriptomics
sample	technology	Number of Spots Under Tissue	Mean Reads per Spot	Median Genes per Spot	Median Panel Genes per Spot	Sequencing Strategy
p1	10x Visium Gene Expression	1083	92285.6	6403	5908	NextSeq2000 28-10-10-90
p2	10x Visium Gene Expression	917	124258	8054	7481	NextSeq2000 28-10-10-90
p3	10x Visium Gene Expression	1512	72360.6	5418	4991	NextSeq2000 28-10-10-90
p7	10x Visium Gene Expression	1090	96746.6	7825	7262	NextSeq2000 28-10-10-90
