# Supplementary material for: Intratumor heterogeneity and T cell exhaustion in primary CNS lymphoma
Source: Genome Med. 2022 Sep 24;14:109. doi: 10.1186/s13073-022-01110-1 (PMC9509601; doi:10.1186/s13073-022-01110-1)
Supplement: Supplementary file 6 — Additional file 6: Table S4. Top markers of the general clusters. [file 13073_2022_1110_MOESM6_ESM.xlsx]

## Sheet: nmBc
gene	avg_log2FC	p_val	p_val_adj	auc	pct.1	pct.2
IGHD	2.61134	0	0	0.698973	0.454	0.08
BANK1	2.0171	0	0	0.699513	0.501	0.157
LTB	1.7824	0	0	0.6988	0.627	0.383
MS4A1	1.6844	0	0	0.755513	0.746	0.425
CD52	1.52107	0	0	0.7252	0.755	0.628
LINC00926	1.48384	0	0	0.594376	0.232	0.05
PLAC8	1.42391	0	0	0.652508	0.396	0.091
FCER2	1.38464	0	0	0.59839	0.215	0.02
RALGPS2	1.37588	0	0	0.584057	0.339	0.218
SELL	1.36286	0	0	0.628939	0.362	0.119
SNX2	1.36238	0	0	0.618675	0.395	0.214
CD37	1.31443	0	0	0.732504	0.788	0.595
RPL31	1.29155	0	0	0.668001	0.753	0.703
LINC02397	1.24144	0	0	0.561973	0.184	0.069
FCRL1	1.22792	0	0	0.560813	0.159	0.041
RPL23A	1.22731	0	0	0.730441	0.861	0.833
LINC01781	1.20143	0	0	0.565978	0.145	0.014
SMIM14	1.19483	0	0	0.592794	0.25	0.073
IGHM	1.19012	0	0	0.674154	0.619	0.37
STX7	1.17976	0	0	0.581064	0.336	0.22
RNASE6	1.16431	0	0	0.590966	0.27	0.1
TCL1A	1.13589	0	0	0.578894	0.447	0.383
RPL21	1.11599	0	0	0.679494	0.895	0.873
FCMR	1.11492	0	0	0.602484	0.33	0.145
RPL18A	1.10677	0	0	0.714796	0.873	0.845
MARCH1	1.09612	0	0	0.588128	0.293	0.13
GNG7	1.09466	0	0	0.583705	0.193	0.028
TP53INP1	1.08421	1.37262e-168	4.60351e-164	0.533961	0.148	0.088
IRF8	1.07181	0	0	0.581105	0.328	0.209
RPL41	1.06877	0	0	0.596969	0.53	0.511
AFF3	1.05058	3.95973e-171	1.32801e-166	0.539313	0.19	0.128
PLEKHF2	1.02397	0	0	0.575794	0.231	0.088
EBF1	0.999601	5.11465e-154	1.71535e-149	0.533813	0.156	0.1
TNFRSF13C	0.993966	1.74907e-134	5.86604e-130	0.543892	0.29	0.257
HHEX	0.988228	0	0	0.578174	0.207	0.057
HLA-DPB1	0.98073	0	0	0.677642	0.76	0.617
LY86	0.967351	0	0	0.565171	0.247	0.139
EEF1A1	0.959675	0	0	0.679594	0.788	0.775
HLA-DOB	0.935843	9.46897e-204	3.1757e-199	0.545991	0.219	0.154
EVI2B	0.92514	0	0	0.606051	0.388	0.195
RPS29	0.909536	0	0	0.616999	0.79	0.777
RPS17	0.895579	0	0	0.643992	0.66	0.552
HLA-DPA1	0.874935	0	0	0.662001	0.749	0.617
TSPAN13	0.867525	1.98403e-288	6.65403e-284	0.542806	0.15	0.074
CCR7	0.863941	0	0	0.553732	0.215	0.121
CLEC2D	0.863092	1.28539e-195	4.31096e-191	0.554959	0.335	0.278
RPS13	0.845471	0	0	0.701872	0.855	0.839
TMEM154	0.843537	8.20838e-231	2.75293e-226	0.551827	0.256	0.176
TTN	0.83808	9.41432e-10	3.15737e-05	0.508693	0.155	0.149
RPL34	0.822927	0	0	0.717063	0.939	0.949
HLA-DRA	0.817539	0	0	0.677248	0.822	0.638
CYB561A3	0.801488	9.22282e-131	3.09315e-126	0.53981	0.244	0.2
MEF2C	0.798294	7.76892e-58	2.60554e-53	0.526335	0.23	0.209
RPL7	0.798284	0	0	0.618529	0.742	0.704
RPS23	0.79218	0	0	0.718006	0.907	0.88
BIRC3	0.786369	3.20158e-171	1.07374e-166	0.536241	0.166	0.102
BTLA	0.77705	0	0	0.537918	0.108	0.034
RCSD1	0.776842	7.15803e-100	2.40066e-95	0.541763	0.371	0.362
ZBTB20	0.775472	1.03978e-131	3.4872e-127	0.539694	0.25	0.192
PPM1K	0.773312	9.34372e-120	3.1337e-115	0.539796	0.27	0.227
TNFAIP8	0.7713	8.09807e-168	2.71593e-163	0.552151	0.353	0.304
IL4R	0.764049	1.69216e-153	5.67516e-149	0.529792	0.126	0.072
SYPL1	0.761552	1.05301e-106	3.53159e-102	0.538034	0.271	0.239
FCRLA	0.761478	4.59976e-159	1.54267e-154	0.537263	0.181	0.124
DRAM2	0.760122	4.89039e-163	1.64014e-158	0.541764	0.222	0.163
CD180	0.747828	1.35197e-70	4.53424e-66	0.526101	0.185	0.153
RPL17	0.736163	2.08378e-112	6.98859e-108	0.534431	0.209	0.166
ZCCHC7	0.723699	5.39865e-44	1.8106e-39	0.522763	0.224	0.209
SNX3	0.721731	1.03149e-203	3.45942e-199	0.562565	0.436	0.42
CD22	0.716383	2.05687e-52	6.89832e-48	0.521317	0.162	0.138
IFT57	0.709352	1.5573e-24	5.22288e-20	0.51807	0.256	0.266
SEC62	0.704629	9.28071e-150	3.11257e-145	0.55379	0.435	0.432
REL	0.695897	1.32172e-37	4.43278e-33	0.522832	0.273	0.267
BLK	0.692322	2.02605e-44	6.79497e-40	0.524316	0.253	0.25
RPLP2	0.690037	0	0	0.725879	0.931	0.928
SWAP70	0.68075	1.01454e-34	3.40256e-30	0.520092	0.22	0.21
ADK	0.67802	1.25818e-57	4.21968e-53	0.520291	0.137	0.106
CRIP1	0.677237	3.83788e-265	1.28715e-260	0.538783	0.138	0.063
CXCR4	0.671707	3.01432e-253	1.01094e-248	0.568181	0.439	0.366
PTPN6	0.667638	1.45854e-103	4.89164e-99	0.540369	0.326	0.301
BLOC1S2	0.66636	5.19556e-108	1.74249e-103	0.535149	0.23	0.185
RPL39	0.664006	0	0	0.655196	0.812	0.81
CD24	0.660327	0	0	0.539973	0.114	0.036
CXXC5	0.657845	3.27858e-26	1.09957e-21	0.51759	0.223	0.222
CNR2	0.657436	4.72695e-91	1.58533e-86	0.523228	0.12	0.08
TLE1	0.653964	1.47727e-174	4.95447e-170	0.529292	0.113	0.057
SP110	0.648657	9.84554e-102	3.302e-97	0.540488	0.339	0.312
CD72	0.648072	1.54435e-24	5.17945e-20	0.517777	0.248	0.253
RPL9	0.647807	0	0	0.673475	0.865	0.838
ATP6V1G1	0.647774	5.14261e-200	1.72473e-195	0.564018	0.488	0.484
TSPAN3	0.646203	1.65423e-79	5.54797e-75	0.52607	0.167	0.129
BCL11A	0.642795	3.10907e-64	1.04272e-59	0.519883	0.12	0.087
CYSLTR1	0.641328	0	0	0.541815	0.114	0.032
EIF4A2	0.640822	6.04145e-139	2.02618e-134	0.551457	0.427	0.42
BTG1	0.640145	0	0	0.634991	0.822	0.757
CD79B	0.637319	0	0	0.623024	0.648	0.448
NOP53	0.634732	3.01366e-74	1.01072e-69	0.535218	0.342	0.343
PARP15	0.629065	1.08049e-68	3.62376e-64	0.52005	0.117	0.081
RPL13A	0.627981	0	0	0.688222	0.952	0.949
FCGR2B	0.624915	0	0	0.540206	0.127	0.05
DAPP1	0.62173	1.24505e-79	4.17565e-75	0.528754	0.204	0.166
LINC01857	0.618989	7.64294e-19	2.56329e-14	0.514027	0.198	0.195
KLF2	0.618564	0	0	0.562445	0.298	0.18
FCRL5	0.614805	1.68818e-23	5.66181e-19	0.48692	0.099	0.136
ITM2C	0.608172	0	0	0.542909	0.118	0.034
SCIMP	0.606375	9.60155e-197	3.22017e-192	0.530759	0.113	0.054
EIF1AY	0.602758	9.25095e-12	3.10258e-07	0.511702	0.232	0.247
GPR183	0.600411	3.38585e-270	1.13555e-265	0.543595	0.167	0.084
FOXP1	0.599445	6.42949e-47	2.15632e-42	0.530361	0.454	0.484
NCF1	0.598475	8.7654e-22	2.93974e-17	0.5177	0.283	0.305
EAF2	0.597647	4.53209e-20	1.51997e-15	0.513147	0.16	0.151
PABPC1	0.597351	1.15775e-106	3.88286e-102	0.544302	0.403	0.397
QRSL1	0.594614	0	0	0.537791	0.118	0.045
RPS6	0.590296	0	0	0.687764	0.942	0.943
SELENOF	0.58626	5.315e-32	1.78254e-27	0.520907	0.264	0.267
RPS15	0.582038	0	0	0.667922	0.876	0.875
RPL38	0.577514	0	0	0.587484	0.625	0.627
RACK1	0.573411	0	0	0.614333	0.747	0.715
RPL30	0.569099	0	0	0.673203	0.914	0.911
YBX3	0.568175	8.3166e-09	0.000278922	0.489721	0.228	0.289
MALAT1	0.560731	0	0	0.69994	0.996	0.992
TLR10	0.559403	1.58419e-163	5.31306e-159	0.527601	0.105	0.054
ANAPC16	0.557639	6.53471e-72	2.19161e-67	0.53682	0.409	0.431
RPL26	0.554604	9.56416e-50	3.20763e-45	0.525078	0.245	0.227
RPS25	0.550685	0	0	0.633445	0.796	0.788
FCRL2	0.546895	9.90498e-11	3.32193e-06	0.491101	0.118	0.15
FAM30A	0.546166	3.55207e-13	1.19129e-08	0.488913	0.15	0.192
RPL27	0.5427	0	0	0.616665	0.767	0.759
PPDPF	0.540015	2.10941e-178	7.07454e-174	0.555985	0.404	0.344
BIN1	0.539555	1.49703e-224	5.02074e-220	0.544428	0.197	0.118
S1PR4	0.530756	2.47815e-264	8.31121e-260	0.545598	0.184	0.098
RPS27	0.528165	0	0	0.656783	0.93	0.929
TRIM38	0.522667	5.20435e-11	1.74544e-06	0.510704	0.21	0.212
FXYD5	0.522009	5.45136e-295	1.82828e-290	0.565125	0.347	0.228
RPL27A	0.521335	0	0	0.657097	0.904	0.886
FAM129C	0.51188	2.20975e-31	7.41105e-27	0.483111	0.124	0.174
STRBP	0.507722	5.80226e-10	1.94596e-05	0.507241	0.102	0.094
RPL10	0.503881	0	0	0.639266	0.937	0.95
DCK	0.501965	2.28755e-91	7.67197e-87	0.52587	0.147	0.104
MAP3K1	0.498717	5.17675e-14	1.73618e-09	0.509853	0.132	0.121
RPS3A	0.495634	0	0	0.646083	0.891	0.876
TAGAP	0.487481	5.04091e-159	1.69062e-154	0.534574	0.163	0.099
OSBPL10	0.486156	5.77802e-25	1.93783e-20	0.48543	0.119	0.162
SMC6	0.482336	6.95999e-42	2.33424e-37	0.517524	0.139	0.113
RASGRP2	0.481457	4.24103e-81	1.42236e-76	0.52581	0.163	0.121
HLA-E	0.480774	1.64628e-201	5.52128e-197	0.566249	0.566	0.565
ISCU	0.478873	9.28164e-20	3.11288e-15	0.517236	0.306	0.33
RPL13	0.475243	0	0	0.669297	0.939	0.949
RNASET2	0.471571	4.91536e-16	1.64851e-11	0.514841	0.279	0.295
EBLN3P	0.468043	2.46866e-07	0.0082794	0.491821	0.17	0.209
TXNIP	0.465832	0	0	0.622906	0.769	0.578
COMMD6	0.46579	1.19612e-88	4.01154e-84	0.54283	0.488	0.522
TSC22D3	0.46572	2.15014e-199	7.21114e-195	0.559724	0.428	0.348
RPS11	0.464799	0	0	0.617379	0.941	0.926
TMEM156	0.464567	7.86068e-08	0.00263631	0.506682	0.114	0.109
P2RY10	0.463944	5.58423e-116	1.87284e-111	0.523842	0.106	0.061
CD53	0.462589	3.40547e-40	1.14213e-35	0.527285	0.404	0.437
RPL11	0.461315	0	0	0.682124	0.951	0.962
MYC	0.456474	6.40778e-14	2.14904e-09	0.509516	0.123	0.113
SH3BP5	0.456055	1.28876e-38	4.32224e-34	0.521757	0.242	0.22
C6orf48	0.455529	1.10239e-08	0.000369719	0.510845	0.3	0.335
ALOX5	0.454052	6.30892e-174	2.11589e-169	0.529199	0.112	0.057
RPL22	0.451806	0	0	0.594599	0.75	0.753
WASHC4	0.450852	3.20329e-07	0.0107432	0.506703	0.128	0.124
PNISR	0.450845	3.69282e-11	1.2385e-06	0.513133	0.346	0.389
LAPTM5	0.449745	4.08847e-239	1.37119e-234	0.573844	0.671	0.651
ANKRD12	0.447601	1.6179e-34	5.42612e-30	0.524467	0.381	0.384
PLP2	0.447468	1.90445e-09	6.38715e-05	0.509632	0.2	0.204
CD79A	0.445206	0	0	0.630455	0.678	0.424
MTSS1	0.443898	1.62822e-92	5.46073e-88	0.521735	0.107	0.065
CLECL1	0.441272	3.36436e-63	1.12834e-58	0.474759	0.127	0.194
IGLL5	0.439633	3.75908e-91	1.26072e-86	0.476273	0.06	0.114
ADD3	0.43775	1.23001e-132	4.12521e-128	0.537416	0.225	0.158
TRAF5	0.430418	1.52155e-12	5.10297e-08	0.50847	0.11	0.098
UPF2	0.430408	3.57649e-15	1.19948e-10	0.512572	0.205	0.199
SP100	0.421575	3.46689e-08	0.00116272	0.509598	0.246	0.255
CMPK1	0.421128	6.02209e-51	2.01969e-46	0.524524	0.232	0.204
PDLIM1	0.421004	9.36181e-13	3.13976e-08	0.512276	0.236	0.247
SMCHD1	0.418216	1.59701e-15	5.35605e-11	0.51495	0.309	0.314
ARID5B	0.413986	3.23116e-08	0.00108366	0.490092	0.234	0.291
KLHL6	0.412924	5.36623e-125	1.79973e-120	0.46261	0.129	0.223
TNRC6B	0.412796	5.08851e-13	1.70658e-08	0.513746	0.318	0.331
RPL18	0.40861	0	0	0.634245	0.904	0.896
PPP3CA	0.407119	7.38764e-29	2.47767e-24	0.513895	0.126	0.104
HLA-DMB	0.404804	2.74393e-16	9.2026e-12	0.515938	0.339	0.358
JUN	0.404743	1.30361e-33	4.37205e-29	0.515699	0.139	0.115
CAPG	0.400866	1.62369e-100	5.44554e-96	0.527654	0.156	0.107
ZFP36L1	0.397919	9.95979e-15	3.34031e-10	0.486731	0.204	0.259
RERE	0.396902	2.2254e-37	7.46353e-33	0.479814	0.155	0.214
LMBRD1	0.39616	2.75607e-34	9.24331e-30	0.514107	0.11	0.087
CAMK2D	0.395258	1.11337e-18	3.73403e-14	0.487499	0.124	0.161
ARGLU1	0.390461	9.32387e-09	0.000312704	0.512391	0.475	0.549
SRSF8	0.388259	2.37683e-07	0.00797143	0.506958	0.135	0.132
BCL7A	0.388224	6.18801e-33	2.07534e-28	0.481364	0.15	0.207
HLA-DQA1	0.385416	2.10956e-21	7.07504e-17	0.51759	0.301	0.3
EZR	0.384178	4.73425e-15	1.58777e-10	0.516811	0.472	0.53
SEL1L3	0.381137	1.60451e-29	5.38122e-25	0.484417	0.112	0.154
SYK	0.375697	1.14786e-53	3.84969e-49	0.474185	0.172	0.252
RPL23	0.37363	0	0	0.591933	0.884	0.858
EIF3E	0.372283	1.37631e-70	4.61586e-66	0.538168	0.509	0.518
RPS8	0.37202	0	0	0.607653	0.955	0.952
CAT	0.370909	7.50422e-13	2.51677e-08	0.509575	0.136	0.127
KIAA0040	0.369833	3.65183e-22	1.22475e-17	0.483595	0.192	0.254
PXK	0.367152	8.27507e-14	2.77529e-09	0.489593	0.121	0.155
TMEM243	0.366134	2.89503e-08	0.000970935	0.491616	0.151	0.186
TRAF3IP3	0.363075	5.84901e-47	1.96164e-42	0.519123	0.149	0.119
RPS9	0.360149	1.2957e-238	4.34553e-234	0.574885	0.788	0.773
RPS20	0.360121	0	0	0.595386	0.925	0.892
HLA-DRB1	0.358853	2.20836e-271	7.40641e-267	0.577362	0.652	0.55
FAM96A	0.357819	3.43734e-10	1.15282e-05	0.489588	0.188	0.237
KRCC1	0.354873	6.13375e-25	2.05714e-20	0.512559	0.119	0.1
LAT2	0.353689	1.31337e-25	4.40478e-21	0.482939	0.17	0.231
HLA-DRB5	0.353058	1.7489e-26	5.86547e-22	0.482035	0.19	0.251
MT-ND2	0.349785	1.0259e-302	3.44066e-298	0.584717	0.821	0.847
UBE2E2	0.346124	1.29814e-14	4.35372e-10	0.490626	0.088	0.114
MEAF6	0.3459	4.59545e-17	1.54122e-12	0.513186	0.199	0.19
BLNK	0.344527	1.47059e-57	4.93207e-53	0.474454	0.151	0.224
HLA-DOA	0.341321	1.42757e-53	4.7878e-49	0.478227	0.11	0.167
TSTD1	0.339795	2.389e-09	8.01224e-05	0.489794	0.203	0.257
DDX5	0.337907	0	0	0.586546	0.759	0.792
GPSM3	0.336639	1.84181e-10	6.17706e-06	0.512435	0.335	0.363
PRDM2	0.335208	6.94598e-08	0.00232954	0.49302	0.106	0.128
FAU	0.334154	0	0	0.61055	0.909	0.908
PNRC1	0.327213	1.16073e-39	3.89285e-35	0.527107	0.425	0.428
LTA4H	0.324557	6.85293e-22	2.29834e-17	0.483501	0.197	0.263
HSD17B11	0.322369	7.4416e-24	2.49577e-19	0.514366	0.165	0.146
MIS18BP1	0.322056	2.77711e-14	9.31388e-10	0.4887	0.143	0.179
AP3B1	0.321675	5.33619e-08	0.00178965	0.491609	0.162	0.194
SIPA1L1	0.318618	7.76343e-15	2.6037e-10	0.48955	0.112	0.142
PFDN5	0.316551	0	0	0.586	0.815	0.821
ELOVL5	0.313051	4.12227e-10	1.38253e-05	0.507563	0.111	0.101
PPIA	0.310748	1.22336e-06	0.0410291	0.491368	0.23	0.285
LUC7L3	0.307568	3.15659e-11	1.05866e-06	0.486608	0.332	0.427
LAPTM4A	0.307512	1.086e-06	0.0364222	0.492027	0.185	0.227
MT-CO1	0.306628	0	0	0.622062	0.968	0.985
UCP2	0.305678	8.36902e-22	2.8068e-17	0.520583	0.482	0.524
RPS4Y1	0.304576	1.10978e-73	3.72199e-69	0.539015	0.535	0.506
ASH1L	0.303567	2.87064e-26	9.62755e-22	0.481353	0.215	0.28
UBA52	0.303399	5.71315e-218	1.91608e-213	0.571533	0.768	0.78
CHMP7	0.299626	8.22598e-33	2.75883e-28	0.484042	0.102	0.144
ZFAND6	0.29592	1.74306e-08	0.000584586	0.49056	0.196	0.242
PTMA	0.292674	1.67732e-300	5.6254e-296	0.584495	0.865	0.877
RP9	0.292185	3.52464e-17	1.18209e-12	0.489367	0.095	0.123
RPS18	0.291273	0	0	0.603511	0.951	0.961
MX1	0.29072	2.25088e-07	0.00754901	0.492158	0.155	0.185
CDCA7L	0.290717	1.24591e-57	4.17852e-53	0.471587	0.203	0.296
HNRNPDL	0.289698	9.59149e-11	3.21679e-06	0.513821	0.458	0.519
TMED8	0.289249	1.06569e-13	3.5741e-09	0.490815	0.092	0.117
CCNI	0.287248	1.03112e-43	3.45816e-39	0.530748	0.572	0.638
RPS27A	0.284689	0	0	0.619512	0.966	0.969
RPL36	0.283933	0	0	0.589285	0.864	0.864
USP8	0.282666	1.38613e-19	4.64879e-15	0.486354	0.146	0.187
RSL1D1	0.281546	1.00733e-08	0.000337838	0.489624	0.241	0.301
RPL36A	0.28125	8.98503e-12	3.0134e-07	0.514392	0.445	0.487
RPL32	0.280154	0	0	0.625887	0.98	0.977
RPS28	0.278413	0	0	0.606823	0.933	0.933
MIR155HG	0.274306	1.13894e-95	3.81977e-91	0.471809	0.092	0.156
ACP5	0.274091	5.15926e-07	0.0173031	0.506141	0.111	0.105
SLC38A1	0.271238	2.08949e-23	7.00774e-19	0.480872	0.28	0.361
PSMC6	0.26959	1.23396e-22	4.13845e-18	0.485179	0.144	0.19
NT5C	0.268972	2.25095e-62	7.54922e-58	0.472181	0.169	0.251
RASGRP3	0.268092	1.07365e-184	3.60082e-180	0.458329	0.089	0.185
NUP88	0.267508	5.01787e-10	1.68289e-05	0.492829	0.08	0.1
GPBP1	0.266555	8.16653e-12	2.73889e-07	0.487578	0.244	0.303
IGF2BP3	0.264178	1.00564e-96	3.37272e-92	0.476999	0.051	0.1
MBD4	0.261495	2.74071e-10	9.1918e-06	0.491755	0.107	0.132
RPS10	0.261373	1.40235e-109	4.70319e-105	0.549805	0.685	0.655
IFITM1	0.259708	2.2304e-13	7.4803e-09	0.509046	0.117	0.105
PTPN1	0.258482	7.5865e-67	2.54436e-62	0.467147	0.252	0.361
ATF7IP	0.257692	1.92318e-25	6.44995e-21	0.484557	0.137	0.18
PLCG2	0.255515	5.01731e-36	1.68271e-31	0.482075	0.12	0.169
ZCCHC10	0.254903	1.81515e-43	6.08764e-39	0.480371	0.115	0.167
RB1	0.25218	2.30043e-17	7.71518e-13	0.490119	0.079	0.104
FTH1	0.251356	4.23888e-253	1.42164e-248	0.574329	0.563	0.567
PLEKHA2	0.2508	3.52022e-71	1.18061e-66	0.470729	0.16	0.241
NDUFA2	-0.250148	0	0	0.416553	0.141	0.332
IMMT	-0.250645	0	0	0.430714	0.07	0.217
ZDHHC20	-0.250783	2.07262e-165	6.95114e-161	0.469554	0.043	0.106
MAP7D1	-0.251323	0	0	0.454738	0.028	0.12
EIF2AK1	-0.251389	4.03899e-200	1.3546e-195	0.460397	0.068	0.152
RUVBL2	-0.251802	0	0	0.42978	0.035	0.18
SEMA4A	-0.252036	0	0	0.435463	0.027	0.159
SASH3	-0.252877	0	0	0.440202	0.077	0.205
RNPEPL1	-0.25295	8.90458e-248	2.98642e-243	0.460902	0.04	0.121
AIFM1	-0.253201	0	0	0.439509	0.03	0.154
EMC6	-0.253444	0	0	0.416431	0.089	0.271
RAB1B	-0.254196	0	0	0.454618	0.039	0.133
MSRB1	-0.254421	0	0	0.445418	0.023	0.134
HYOU1	-0.254478	0	0	0.457233	0.018	0.105
RALBP1	-0.254634	0	0	0.423104	0.101	0.27
HCK	-0.254879	0	0	0.422782	0.067	0.231
DNAJC7	-0.255041	0	0	0.409446	0.147	0.356
SKA2	-0.255298	0	0	0.448672	0.04	0.145
SERPINF1	-0.255657	0	0	0.450326	0.009	0.11
EMC3	-0.255855	0	0	0.429467	0.079	0.231
CHCHD5	-0.25616	0	0	0.420719	0.083	0.255
PLCD1	-0.256631	0	0	0.438284	0.01	0.135
HMOX1	-0.257865	0	0	0.455656	0.033	0.124
CCDC85B	-0.259025	0	0	0.427844	0.18	0.352
SIGIRR	-0.259112	2.68507e-214	9.0052e-210	0.460715	0.057	0.14
RAB8B	-0.259162	4.31767e-163	1.44806e-158	0.463886	0.076	0.153
SLC35B1	-0.259278	0	0	0.443603	0.021	0.136
ATP6V1F	-0.259312	0	0	0.418767	0.253	0.458
DPM3	-0.259781	0	0	0.432539	0.078	0.223
SMC2	-0.259809	0	0	0.446579	0.045	0.156
COPA	-0.259848	0	0	0.427515	0.071	0.226
TERF2IP	-0.259921	2.17213e-241	7.28491e-237	0.45927	0.05	0.134
CLPP	-0.259964	0	0	0.422964	0.075	0.241
DNAJA1	-0.260011	0	0	0.422099	0.173	0.354
ACAA2	-0.260146	0	0	0.439273	0.058	0.186
NDUFB11	-0.260368	0	0	0.419119	0.338	0.546
EIF3B	-0.260446	0	0	0.416298	0.058	0.235
RABL6	-0.260666	0	0	0.436238	0.05	0.183
TXNDC11	-0.261299	0	0	0.440487	0.03	0.152
MAP2K2	-0.262158	0	0	0.441868	0.064	0.187
EHD1	-0.262238	0	0	0.426496	0.071	0.228
LRPAP1	-0.263033	0	0	0.43291	0.104	0.25
SNRPA	-0.263349	0	0	0.414292	0.081	0.266
PGLS	-0.263452	0	0	0.413531	0.152	0.352
MRPL47	-0.263557	0	0	0.421212	0.09	0.262
SET	-0.263685	3.80503e-260	1.27613e-255	0.424857	0.424	0.618
ABRACL	-0.263929	2.78847e-277	9.35198e-273	0.44309	0.115	0.241
AMD1	-0.264528	0	0	0.426255	0.094	0.255
MTCH2	-0.264768	0	0	0.425723	0.054	0.21
DNAJB1	-0.265015	1.15547e-193	3.8752e-189	0.468082	0.036	0.101
DNAJC8	-0.265235	0	0	0.428271	0.167	0.332
PREB	-0.265432	0	0	0.436553	0.029	0.159
ST6GALNAC4	-0.266669	0	0	0.426609	0.031	0.183
CCDC124	-0.266715	0	0	0.42272	0.06	0.224
RITA1	-0.266874	0	0	0.430261	0.022	0.164
RNH1	-0.267742	0	0	0.4159	0.118	0.306
TNFRSF17	-0.267785	0	0	0.442542	0.059	0.179
RANBP1	-0.267976	0	0	0.424872	0.188	0.362
ATP5MPL	-0.268222	9.49733e-272	3.18521e-267	0.424473	0.376	0.572
FAM207A	-0.268247	0	0	0.414489	0.066	0.248
ACTB	-0.268527	1.80108e-97	6.04046e-93	0.452177	0.896	0.956
CCT6A	-0.26949	0	0	0.418595	0.17	0.359
NDUFV2	-0.269713	0	0	0.412825	0.23	0.443
SNX6	-0.269818	4.51208e-245	1.51326e-240	0.441294	0.167	0.3
MFSD1	-0.27002	1.81935e-267	6.10173e-263	0.454253	0.059	0.155
ZFAND5	-0.270047	1.45067e-212	4.86525e-208	0.456983	0.079	0.17
HLA-C	-0.270592	1.89842e-70	6.36694e-66	0.459867	0.683	0.76
MDH2	-0.270794	0	0	0.414588	0.179	0.38
MCUR1	-0.271108	0	0	0.444104	0.032	0.147
CENPX	-0.271126	0	0	0.425265	0.064	0.223
MRPL3	-0.271236	0	0	0.415627	0.092	0.276
MAPKAPK2	-0.271819	0	0	0.426911	0.066	0.221
FAM50A	-0.271848	0	0	0.421665	0.071	0.238
RILPL2	-0.272285	5.46413e-299	1.83256e-294	0.444245	0.092	0.212
LITAF	-0.272698	5.92519e-126	1.98719e-121	0.459452	0.172	0.265
STOML2	-0.273234	0	0	0.413569	0.118	0.31
ZSCAN16-AS1	-0.273742	0	0	0.423231	0.055	0.217
REXO2	-0.274355	0	0	0.42376	0.056	0.216
SYAP1	-0.274398	0	0	0.426441	0.091	0.25
SERBP1	-0.274421	5.67308e-306	1.90264e-301	0.418326	0.421	0.626
TPM2	-0.274752	0	0	0.434745	0.066	0.204
RPL36AL	-0.274797	4.53587e-231	1.52124e-226	0.42657	0.665	0.774
TMOD3	-0.274894	2.64112e-164	8.8578e-160	0.467272	0.055	0.123
GNB3	-0.275111	0	0	0.446882	0.007	0.114
MAD2L2	-0.275112	0	0	0.431875	0.042	0.183
STUB1	-0.27534	0	0	0.413068	0.097	0.287
PSMD1	-0.275354	0	0	0.431391	0.06	0.204
RYBP	-0.276635	1.00573e-227	3.37303e-223	0.463286	0.039	0.115
BLOC1S1	-0.276824	0	0	0.418601	0.184	0.377
KRAS	-0.276983	0	0	0.419304	0.097	0.273
STRAP	-0.277239	0	0	0.414297	0.114	0.305
PPT1	-0.277344	1.15751e-254	3.88207e-250	0.451516	0.081	0.184
RAP1A	-0.277555	0	0	0.425573	0.15	0.321
BAX	-0.277632	0	0	0.426231	0.09	0.249
LASP1	-0.277719	2.42122e-299	8.12029e-295	0.453294	0.048	0.145
INSIG1	-0.278248	0	0	0.431465	0.048	0.192
HNRNPUL1	-0.27826	0	0	0.426044	0.11	0.273
MRPL4	-0.278354	0	0	0.417489	0.056	0.23
WIPF1	-0.278385	1.24947e-146	4.19048e-142	0.463477	0.097	0.174
HCLS1	-0.278615	0	0	0.418913	0.26	0.465
SH3GLB1	-0.27902	0	0	0.4216	0.136	0.313
NUDT1	-0.279726	0	0	0.427476	0.068	0.222
ENY2	-0.279737	0	0	0.414239	0.139	0.335
ATP5IF1	-0.28016	0	0	0.418484	0.209	0.407
GNAS	-0.280307	0	0	0.412921	0.213	0.424
PSMA3	-0.280348	0	0	0.417172	0.112	0.296
CNN2	-0.280362	0	0	0.419349	0.177	0.367
DNPH1	-0.280521	0	0	0.412521	0.106	0.3
SAR1A	-0.280625	0	0	0.434636	0.058	0.196
SLC1A5	-0.28145	0	0	0.445728	0.027	0.137
NDUFB4	-0.281457	0	0	0.411251	0.197	0.41
MCM6	-0.281884	0	0	0.455724	0.019	0.109
STAT1	-0.282074	7.80354e-188	2.61715e-183	0.458025	0.094	0.183
TSTA3	-0.282238	0	0	0.421989	0.056	0.22
MACF1	-0.282775	1.09434e-109	3.6702e-105	0.470084	0.09	0.152
XRN2	-0.28289	0	0	0.42154	0.167	0.349
RRM1	-0.282959	0	0	0.448464	0.028	0.133
PGP	-0.28317	0	0	0.433137	0.038	0.176
ARMCX3	-0.283308	0	0	0.427658	0.069	0.223
MRPS15	-0.284033	0	0	0.415	0.089	0.273
MRPL52	-0.28412	0	0	0.406322	0.151	0.368
HSD17B10	-0.284354	0	0	0.413083	0.103	0.295
TMEM167A	-0.28454	0	0	0.419754	0.094	0.269
BUD31	-0.285022	0	0	0.412994	0.121	0.317
HSBP1	-0.285071	0	0	0.419878	0.06	0.229
AKNA	-0.285237	3.38413e-205	1.13497e-200	0.458526	0.075	0.163
PTTG1IP	-0.285437	0	0	0.454423	0.037	0.13
HLA-A	-0.285544	1.74624e-169	5.85654e-165	0.436841	0.732	0.859
NDUFA1	-0.285781	0	0	0.414311	0.27	0.488
GLRX5	-0.285813	0	0	0.419193	0.065	0.237
HMGN3	-0.286249	0	0	0.40521	0.189	0.413
PTPN12	-0.286297	7.34147e-165	2.46218e-160	0.464744	0.069	0.143
HIST1H1E	-0.286361	5.08597e-189	1.70573e-184	0.46001	0.079	0.164
KIF5B	-0.286952	0	0	0.413818	0.146	0.341
EVL	-0.287421	1.14452e-240	3.83848e-236	0.454625	0.073	0.169
TM9SF3	-0.287533	0	0	0.446972	0.064	0.176
SIL1	-0.288397	0	0	0.441145	0.023	0.143
SIT1	-0.288622	0	0	0.417015	0.153	0.343
ITGB1	-0.288697	8.52494e-195	2.85909e-190	0.460717	0.07	0.153
CISD3	-0.28993	0	0	0.446857	0.037	0.146
JOSD2	-0.290216	0	0	0.445382	0.031	0.142
AL133467.1	-0.290409	0	0	0.432544	0.014	0.15
TXN2	-0.291212	0	0	0.405241	0.136	0.352
PSMD7	-0.29134	0	0	0.419489	0.085	0.258
IMP4	-0.291734	0	0	0.409883	0.08	0.274
DAP	-0.29188	0	0	0.42536	0.048	0.204
NAXE	-0.292719	0	0	0.415197	0.075	0.257
VDAC3	-0.292921	0	0	0.431991	0.083	0.23
C9orf16	-0.292941	0	0	0.418189	0.228	0.429
PDAP1	-0.29388	0	0	0.443087	0.06	0.179
DLGAP5	-0.293985	0	0	0.457143	0.022	0.11
MIDN	-0.294176	0	0	0.447943	0.051	0.159
RPN1	-0.294392	0	0	0.443644	0.045	0.161
GADD45A	-0.294415	0	0	0.454573	0.016	0.108
DCTN3	-0.294616	0	0	0.420191	0.111	0.288
MAP3K7CL	-0.294931	2.40469e-272	8.06484e-268	0.456267	0.048	0.139
ARHGDIA	-0.294938	0	0	0.446702	0.031	0.14
SPTLC2	-0.295107	6.03145e-255	2.02283e-250	0.45757	0.051	0.139
AKR1A1	-0.295508	0	0	0.41141	0.08	0.27
NTMT1	-0.296381	0	0	0.418513	0.044	0.213
SHISA5	-0.296418	0	0	0.428624	0.053	0.203
CENPM	-0.296751	0	0	0.430396	0.035	0.179
UBA1	-0.29696	0	0	0.413788	0.056	0.237
THEMIS2	-0.296985	0	0	0.444593	0.045	0.16
SEC14L1	-0.297017	0	0	0.451038	0.031	0.131
MRPL57	-0.298132	0	0	0.401028	0.16	0.389
H2AFX	-0.29831	0	0	0.448905	0.014	0.118
CHCHD1	-0.298359	0	0	0.411305	0.092	0.284
BOLA3	-0.298611	0	0	0.442345	0.04	0.159
RGS1	-0.299005	0	0	0.440528	0.029	0.151
PPIF	-0.299185	0	0	0.431686	0.026	0.166
ATP6V1E1	-0.299546	0	0	0.41811	0.122	0.304
UBE2L6	-0.299595	0	0	0.415096	0.185	0.383
AP2M1	-0.299816	0	0	0.413224	0.205	0.413
RBPJ	-0.300234	0	0	0.418603	0.094	0.271
SNRPG	-0.30106	0	0	0.414567	0.241	0.45
JTB	-0.301162	0	0	0.414299	0.296	0.504
BCL3	-0.301184	0	0	0.449242	0.032	0.137
B4GALT3	-0.301192	0	0	0.425979	0.045	0.199
EIF4EBP2	-0.301533	0	0	0.448774	0.063	0.17
SELENOM	-0.301635	0	0	0.446686	0.064	0.175
HACD4	-0.301736	6.43457e-223	2.15803e-218	0.461869	0.048	0.126
ASAP1	-0.301869	1.59299e-176	5.34257e-172	0.468563	0.042	0.106
EEF2	-0.302003	0	0	0.413834	0.455	0.636
TMED2	-0.302243	0	0	0.424254	0.183	0.358
MIEN1	-0.302563	0	0	0.408525	0.133	0.341
ACADVL	-0.302808	0	0	0.431904	0.048	0.19
CLTB	-0.303321	0	0	0.427879	0.071	0.225
MLF2	-0.30344	0	0	0.406831	0.102	0.308
CD9	-0.303583	0	0	0.448735	0.028	0.133
SLIRP	-0.304421	0	0	0.422182	0.079	0.245
PIM2	-0.305289	0	0	0.405786	0.16	0.373
CCT8	-0.305753	0	0	0.398345	0.156	0.389
CDC37	-0.305943	0	0	0.399537	0.167	0.4
CYC1	-0.30597	0	0	0.412891	0.127	0.323
ILK	-0.306014	0	0	0.447651	0.023	0.13
MPC2	-0.306046	0	0	0.410468	0.096	0.292
RPL22L1	-0.306818	0	0	0.409739	0.253	0.468
CD44	-0.30696	1.02453e-298	3.43608e-294	0.434095	0.167	0.317
PMVK	-0.307342	0	0	0.412187	0.072	0.26
OST4	-0.307456	5.16542e-217	1.73238e-212	0.429445	0.56	0.731
POP5	-0.30753	0	0	0.405065	0.092	0.299
SNF8	-0.307583	0	0	0.408912	0.103	0.303
MRFAP1	-0.307728	0	0	0.407692	0.099	0.301
PSMA5	-0.307805	0	0	0.413203	0.129	0.324
NDUFC1	-0.308141	0	0	0.411032	0.171	0.377
H1FX	-0.308412	2.63173e-207	8.82629e-203	0.456803	0.085	0.176
HAX1	-0.308481	0	0	0.409753	0.116	0.316
ORMDL2	-0.309193	0	0	0.413953	0.07	0.253
CCNB2	-0.309216	0	0	0.451778	0.007	0.104
NOSIP	-0.309217	0	0	0.420439	0.061	0.229
DYNC1H1	-0.309499	0	0	0.425178	0.105	0.268
SNAP47	-0.309637	0	0	0.42889	0.027	0.173
MRPS12	-0.310979	0	0	0.406818	0.109	0.315
CHD4	-0.311642	0	0	0.41786	0.113	0.293
TOP1	-0.311724	0	0	0.4014	0.159	0.384
SH3KBP1	-0.312416	1.53327e-217	5.14227e-213	0.446832	0.151	0.27
SHMT2	-0.312556	0	0	0.410222	0.109	0.305
TACC3	-0.312611	0	0	0.440188	0.037	0.16
NUCB1	-0.312793	0	0	0.426712	0.074	0.231
KCNAB2	-0.313212	0	0	0.452818	0.026	0.122
OSTC	-0.31412	0	0	0.409806	0.132	0.334
MT1F	-0.315332	0	0	0.450178	0.025	0.127
PPP6R1	-0.315727	0	0	0.438571	0.049	0.176
EDEM2	-0.315756	0	0	0.44128	0.035	0.156
POLR2H	-0.316225	0	0	0.413761	0.06	0.242
SSRP1	-0.316285	0	0	0.417866	0.102	0.281
MRPS11	-0.316556	0	0	0.411104	0.057	0.245
STK10	-0.317311	2.16361e-208	7.25633e-204	0.461677	0.057	0.136
UFC1	-0.317994	0	0	0.410806	0.216	0.431
ECHS1	-0.318407	0	0	0.406761	0.13	0.339
RBM8A	-0.31994	0	0	0.404951	0.11	0.32
CCSER2	-0.320301	3.83138e-101	1.28497e-96	0.475637	0.058	0.107
BLVRA	-0.320352	0	0	0.450684	0.019	0.118
HMMR	-0.320415	0	0	0.453007	0.01	0.105
STMN1	-0.320589	0	0	0.456244	0.026	0.115
ARF1	-0.320911	0	0	0.412287	0.255	0.474
ITGA4	-0.321016	3.57221e-39	1.19805e-34	0.483775	0.088	0.12
COPE	-0.321972	0	0	0.414471	0.188	0.386
HNRNPD	-0.322859	0	0	0.406719	0.202	0.421
RER1	-0.323488	0	0	0.404093	0.129	0.344
SRSF9	-0.323783	0	0	0.408679	0.214	0.43
ARID5A	-0.324196	0	0	0.430543	0.037	0.18
THOC7	-0.32606	0	0	0.405248	0.156	0.373
AP3D1	-0.326164	0	0	0.420069	0.055	0.222
SCAMP2	-0.327031	0	0	0.422271	0.083	0.25
ARL3	-0.327275	0	0	0.425328	0.039	0.193
BBC3	-0.327299	0	0	0.443187	0.019	0.134
GRINA	-0.327365	0	0	0.434881	0.045	0.18
FLOT1	-0.327975	0	0	0.435775	0.051	0.185
MBNL1	-0.328263	5.51236e-295	1.84874e-290	0.43179	0.196	0.354
PSMD14	-0.328392	0	0	0.409124	0.104	0.302
SMC4	-0.328412	0	0	0.431027	0.054	0.198
UBE2M	-0.329174	0	0	0.432677	0.04	0.179
MCM7	-0.329432	0	0	0.434188	0.036	0.171
TIMM10	-0.329632	0	0	0.397238	0.122	0.351
TRABD	-0.330023	0	0	0.41794	0.039	0.209
CKAP4	-0.330874	0	0	0.451553	0.018	0.116
PBK	-0.331128	0	0	0.454383	0.012	0.104
NDUFA12	-0.331589	0	0	0.420516	0.047	0.213
SEC61A1	-0.331962	0	0	0.414984	0.049	0.226
EIF2S2	-0.332388	0	0	0.397245	0.25	0.5
SMS	-0.332521	0	0	0.420933	0.103	0.275
NDUFAF8	-0.332864	0	0	0.404537	0.107	0.317
MBD2	-0.333371	0	0	0.433418	0.061	0.201
GALNT1	-0.334018	1.58047e-212	5.30056e-208	0.46422	0.043	0.116
DTYMK	-0.334203	0	0	0.423263	0.047	0.207
ETHE1	-0.334813	0	0	0.436374	0.035	0.165
PRMT2	-0.334835	4.49044e-287	1.506e-282	0.454112	0.051	0.146
SURF4	-0.335016	0	0	0.437166	0.036	0.165
CCT2	-0.335774	0	0	0.410263	0.163	0.366
PSMB2	-0.336367	0	0	0.403514	0.145	0.362
NDUFS2	-0.336561	0	0	0.410764	0.107	0.303
IER2	-0.336567	0	0	0.428427	0.145	0.304
CLTC	-0.337817	0	0	0.418092	0.078	0.253
BTG3	-0.337861	0	0	0.439145	0.045	0.171
COX6C	-0.338028	0	0	0.416521	0.45	0.651
MRPL27	-0.338039	0	0	0.405699	0.081	0.283
UBALD2	-0.338162	0	0	0.427594	0.056	0.207
C12orf57	-0.338386	0	0	0.409992	0.157	0.362
COX17	-0.33934	0	0	0.408551	0.183	0.394
ACTN4	-0.33966	1.46952e-235	4.92847e-231	0.460936	0.046	0.126
PSMB7	-0.340313	0	0	0.404184	0.15	0.368
NDUFV1	-0.340389	0	0	0.406786	0.092	0.294
PSMD2	-0.340434	0	0	0.4078	0.106	0.309
MSRB2	-0.340593	0	0	0.447677	0.018	0.124
ZNHIT1	-0.34131	0	0	0.40503	0.119	0.33
MCM5	-0.34202	0	0	0.405582	0.102	0.307
POLR2J	-0.34211	0	0	0.399292	0.18	0.416
KDELR1	-0.343507	0	0	0.421766	0.08	0.248
MAPK1	-0.343557	1.5716e-213	5.27083e-209	0.460388	0.06	0.142
COX6B1	-0.3437	0	0	0.416607	0.415	0.603
COX5B	-0.344421	0	0	0.409512	0.36	0.585
SNU13	-0.344441	0	0	0.408635	0.29	0.505
CSGALNACT2	-0.344475	4.29758e-209	1.44132e-204	0.465872	0.038	0.107
CMIP	-0.344897	2.82796e-199	9.48442e-195	0.466143	0.041	0.11
PSMB6	-0.345545	0	0	0.403106	0.17	0.394
TNFSF10	-0.345657	1.41724e-137	4.75314e-133	0.468952	0.067	0.131
C4orf48	-0.346615	0	0	0.440544	0.056	0.18
SERPINB1	-0.346792	6.9505e-230	2.33106e-225	0.443058	0.173	0.299
RPS26	-0.347353	5.09632e-154	1.7092e-149	0.440924	0.6	0.678
SIVA1	-0.347413	0	0	0.407412	0.112	0.316
TPP1	-0.348	0	0	0.431686	0.063	0.206
CISD2	-0.348715	0	0	0.412391	0.068	0.254
METTL26	-0.34955	0	0	0.399772	0.105	0.326
VCP	-0.350875	0	0	0.404529	0.169	0.387
DCTN2	-0.350945	0	0	0.400235	0.099	0.317
HSPE1	-0.351092	0	0	0.409858	0.187	0.394
NDUFAB1	-0.351602	0	0	0.400866	0.162	0.389
CD84	-0.3518	5.68058e-184	1.90515e-179	0.462201	0.071	0.149
PGK1	-0.351818	0	0	0.409015	0.26	0.476
SUPT4H1	-0.351961	0	0	0.409611	0.136	0.34
GNS	-0.35201	0	0	0.456088	0.023	0.112
TMED10	-0.353112	0	0	0.41359	0.14	0.332
FERMT3	-0.353632	0	0	0.432761	0.126	0.274
ODC1	-0.353848	0	0	0.420686	0.142	0.321
BIN2	-0.353872	8.95848e-121	3.0045e-116	0.468673	0.087	0.152
TIMM17A	-0.35389	0	0	0.409741	0.058	0.247
WNK1	-0.353969	0	0	0.425755	0.143	0.307
POLR2I	-0.354056	0	0	0.397512	0.119	0.346
CHD3	-0.354543	0	0	0.443314	0.048	0.165
GPX4	-0.355046	0	0	0.414791	0.132	0.321
MYL6B	-0.357216	0	0	0.411278	0.031	0.213
NME1	-0.357631	0	0	0.421835	0.042	0.203
SRP14	-0.357737	0	0	0.402994	0.666	0.795
ALOX5AP	-0.358574	0	0	0.428553	0.189	0.356
MAN1A1	-0.35866	0	0	0.451169	0.022	0.121
OPTN	-0.358712	5.40132e-276	1.8115e-271	0.456797	0.045	0.134
BNIP3	-0.359171	0	0	0.43091	0.022	0.163
PGD	-0.359475	0	0	0.430938	0.035	0.177
RHOG	-0.359956	0	0	0.418744	0.113	0.291
RNF181	-0.361945	0	0	0.40257	0.124	0.34
CTSZ	-0.362623	0	0	0.415556	0.18	0.378
ATF4	-0.363474	0	0	0.398051	0.098	0.32
ASB2	-0.363734	0	0	0.425853	0.012	0.162
BST2	-0.364488	0	0	0.40185	0.203	0.432
SERF2	-0.365335	0	0	0.412583	0.231	0.433
RBX1	-0.365339	0	0	0.404959	0.301	0.536
PSMB1	-0.365981	0	0	0.407195	0.298	0.515
MRPL55	-0.366846	0	0	0.398827	0.101	0.321
PPP1R14B	-0.367827	0	0	0.416021	0.044	0.219
RNASEH2C	-0.368175	0	0	0.396252	0.141	0.375
CCT5	-0.369079	0	0	0.409219	0.158	0.36
NOP10	-0.369725	0	0	0.394398	0.184	0.429
MGAT1	-0.370267	0	0	0.429372	0.055	0.202
STXBP2	-0.372909	0	0	0.43438	0.068	0.206
YWHAB	-0.373183	0	0	0.410209	0.428	0.652
ADSS	-0.373472	1.26627e-303	4.24681e-299	0.447612	0.072	0.182
IFI6	-0.373936	8.15042e-258	2.73349e-253	0.457201	0.051	0.139
NDUFA6	-0.374365	0	0	0.410985	0.11	0.306
MCL1	-0.374622	0	0	0.393433	0.182	0.428
WDR1	-0.374995	0	0	0.42214	0.115	0.286
OS9	-0.375252	0	0	0.41537	0.096	0.278
TGFB1	-0.376122	0	0	0.447403	0.066	0.176
TMEM50A	-0.376207	0	0	0.425304	0.16	0.33
PDCD5	-0.376627	0	0	0.400949	0.136	0.357
CKLF	-0.377675	0	0	0.440103	0.072	0.198
SQSTM1	-0.378052	0	0	0.405291	0.105	0.312
NHP2	-0.378229	0	0	0.399378	0.203	0.435
CLPTM1L	-0.379663	0	0	0.412278	0.035	0.216
PSMA4	-0.379859	0	0	0.409776	0.226	0.434
NPM3	-0.382099	0	0	0.417438	0.03	0.199
MRPL36	-0.382221	0	0	0.40468	0.06	0.261
NUCKS1	-0.382447	0	0	0.402872	0.352	0.58
EIF3A	-0.383032	0	0	0.391839	0.201	0.453
EDF1	-0.383415	0	0	0.408905	0.38	0.578
DEK	-0.383424	0	0	0.425441	0.205	0.373
ROMO1	-0.383459	0	0	0.395334	0.09	0.317
SEM1	-0.384324	0	0	0.396131	0.18	0.42
RHOA	-0.384562	0	0	0.40287	0.365	0.604
S100A13	-0.384921	0	0	0.426158	0.009	0.157
MRPS34	-0.384956	0	0	0.391301	0.174	0.424
VAMP8	-0.386112	0	0	0.4125	0.273	0.484
PSMC3	-0.386972	0	0	0.402907	0.114	0.327
ZNF593	-0.387741	0	0	0.394722	0.066	0.289
ILF2	-0.388199	0	0	0.405346	0.143	0.352
SMCO4	-0.389129	0	0	0.451159	0.016	0.115
SRSF3	-0.389213	0	0	0.404054	0.321	0.543
IL6ST	-0.391001	8.53747e-264	2.8633e-259	0.460711	0.035	0.115
ABHD17A	-0.391187	0	0	0.452388	0.035	0.133
CARHSP1	-0.391913	0	0	0.423043	0.052	0.212
GBP2	-0.392007	2.41446e-226	8.0976e-222	0.457338	0.069	0.157
YWHAH	-0.392452	0	0	0.436447	0.095	0.232
KIF21A	-0.394212	0	0	0.447564	0.012	0.118
H2AFJ	-0.395002	0	0	0.433598	0.016	0.15
SNRPF	-0.396101	0	0	0.39747	0.201	0.436
UBB	-0.396761	4.04989e-259	1.35825e-254	0.423723	0.539	0.654
HDGF	-0.397007	0	0	0.413505	0.05	0.23
MTHFD2	-0.397575	0	0	0.406383	0.05	0.246
EMB	-0.397716	1.32719e-155	4.45112e-151	0.462389	0.096	0.174
SEC11A	-0.398084	0	0	0.39598	0.211	0.455
TXNL4A	-0.398537	0	0	0.392314	0.121	0.36
CNOT6L	-0.401223	8.06817e-186	2.7059e-181	0.457425	0.101	0.19
MT-ATP8	-0.401339	0	0	0.416506	0.264	0.443
GYG1	-0.401602	0	0	0.43119	0.039	0.181
LAMTOR2	-0.401826	0	0	0.396047	0.137	0.37
ABI3	-0.402003	0	0	0.439366	0.038	0.163
KPNA2	-0.402185	0	0	0.423956	0.044	0.2
GMPPB	-0.402969	0	0	0.42422	0.021	0.175
PPA1	-0.402977	0	0	0.39909	0.193	0.422
SLA	-0.403214	0	0	0.428794	0.108	0.26
KLF3	-0.403275	2.02532e-98	6.79252e-94	0.476474	0.055	0.102
ETS1	-0.403704	1.70729e-207	5.72591e-203	0.453285	0.11	0.209
COX7A2	-0.404294	0	0	0.403535	0.452	0.657
EI24	-0.404386	0	0	0.403992	0.058	0.259
RAB31	-0.405456	0	0	0.451261	0.036	0.136
ZAP70	-0.406058	0	0	0.455612	0.012	0.102
PLEK	-0.408633	4.26206e-194	1.42941e-189	0.444676	0.219	0.346
NCF2	-0.409342	0	0	0.453919	0.029	0.122
TAF10	-0.409386	0	0	0.399257	0.098	0.317
RRBP1	-0.409487	0	0	0.436483	0.031	0.161
GOT2	-0.409598	0	0	0.388992	0.102	0.345
MRPL41	-0.409763	0	0	0.404445	0.117	0.326
C19orf53	-0.411232	0	0	0.393366	0.331	0.586
PEBP1	-0.412712	0	0	0.409884	0.319	0.508
NDUFB9	-0.414873	0	0	0.391647	0.132	0.373
NAP1L4	-0.414936	0	0	0.410942	0.138	0.335
MSN	-0.416205	1.58712e-238	5.32287e-234	0.438241	0.217	0.355
CANX	-0.416357	0	0	0.396817	0.128	0.356
NCOA4	-0.416587	9.99075e-279	3.3507e-274	0.445281	0.101	0.218
CCNB1	-0.417155	0	0	0.442825	0.021	0.137
DNAJC3	-0.417638	0	0	0.431581	0.056	0.198
RASGRP1	-0.41795	1.13453e-150	3.80499e-146	0.47038	0.049	0.109
CDV3	-0.418028	0	0	0.399384	0.108	0.327
PA2G4	-0.418202	0	0	0.406983	0.118	0.32
CDK4	-0.418308	0	0	0.403871	0.072	0.275
UQCR10	-0.418603	0	0	0.394776	0.363	0.61
NDUFB1	-0.419027	0	0	0.395421	0.276	0.526
APMAP	-0.419505	0	0	0.452352	0.036	0.133
NDUFS8	-0.421395	0	0	0.393279	0.116	0.351
RNF130	-0.422831	6.12051e-260	2.0527e-255	0.46109	0.036	0.114
IFI27L2	-0.423203	0	0	0.408234	0.128	0.329
SELENOW	-0.423939	0	0	0.451279	0.048	0.148
ANXA2	-0.424089	0	0	0.412971	0.172	0.368
SNRPB	-0.424137	0	0	0.39799	0.1	0.321
RTN3	-0.424278	0	0	0.432274	0.041	0.181
NCL	-0.424745	0	0	0.400373	0.441	0.668
EIF4G1	-0.425723	0	0	0.402836	0.067	0.272
ITGAL	-0.425723	1.10828e-288	3.71694e-284	0.458939	0.033	0.116
PSMD8	-0.426504	0	0	0.392208	0.174	0.419
MYBL2	-0.429004	0	0	0.412842	0.074	0.258
UQCRC1	-0.430934	0	0	0.390304	0.108	0.347
CHMP2A	-0.431954	0	0	0.389581	0.138	0.384
ATP5MD	-0.432811	0	0	0.395554	0.336	0.586
GPR65	-0.43433	6.32546e-90	2.12143e-85	0.474932	0.077	0.127
PTPRC	-0.435373	1.00286e-111	3.3634e-107	0.450069	0.533	0.671
COPZ1	-0.435927	0	0	0.395196	0.123	0.353
IGLV3-1	-0.435961	0	0	0.449625	0.004	0.105
RPS27L	-0.437021	0	0	0.395423	0.196	0.431
EIF5A	-0.439814	0	0	0.391049	0.149	0.393
NDUFB7	-0.440186	0	0	0.392031	0.2	0.45
ATP5F1D	-0.440342	0	0	0.394878	0.326	0.561
EVA1B	-0.440463	0	0	0.436718	0.003	0.13
DENND2D	-0.440522	0	0	0.450088	0.052	0.154
RNF7	-0.441128	0	0	0.392165	0.14	0.381
CENPF	-0.441757	0	0	0.429363	0.052	0.199
MRPL20	-0.442167	0	0	0.38375	0.22	0.491
TPST2	-0.442302	7.91443e-255	2.65434e-250	0.462161	0.033	0.11
ATP1B3	-0.443282	0	0	0.401467	0.069	0.277
CCND2	-0.443372	1.69516e-254	5.68523e-250	0.454624	0.066	0.159
PSMB4	-0.443418	0	0	0.38476	0.122	0.376
ARPC5L	-0.4439	0	0	0.397172	0.192	0.428
PPM1G	-0.444012	0	0	0.394469	0.161	0.397
TIMM13	-0.444206	0	0	0.385281	0.132	0.387
WARS	-0.444321	0	0	0.409432	0.085	0.278
SLC2A5	-0.445192	0	0	0.398659	0.03	0.239
DAD1	-0.445336	0	0	0.405571	0.201	0.413
NDUFA11	-0.447709	0	0	0.395012	0.212	0.451
MRPL14	-0.448095	0	0	0.387067	0.123	0.371
PRDX5	-0.448856	0	0	0.401577	0.204	0.423
ERLEC1	-0.448869	0	0	0.422814	0.079	0.241
SOD1	-0.449846	0	0	0.397263	0.339	0.562
NDUFA4	-0.450959	0	0	0.394922	0.408	0.617
ITGAE	-0.451481	0	0	0.393114	0.147	0.382
RPN2	-0.453824	0	0	0.4155	0.113	0.296
DDOST	-0.45383	0	0	0.412191	0.098	0.285
TYMS	-0.455301	0	0	0.438292	0.016	0.141
IQGAP1	-0.455382	0	0	0.434512	0.142	0.282
VSIR	-0.456608	1.22528e-199	4.10934e-195	0.463793	0.052	0.126
TMBIM6	-0.458208	0	0	0.408715	0.342	0.554
FDPS	-0.458304	0	0	0.401611	0.074	0.282
PARK7	-0.458362	0	0	0.393286	0.308	0.552
ISOC2	-0.461735	0	0	0.402357	0.041	0.242
PREX1	-0.461879	7.09559e-212	2.37972e-207	0.462676	0.051	0.126
VDAC1	-0.462542	0	0	0.383873	0.141	0.399
ATP5MF	-0.462786	0	0	0.398083	0.215	0.442
GYPC	-0.463593	0	0	0.399797	0.204	0.432
TALDO1	-0.465868	0	0	0.399337	0.175	0.405
HDLBP	-0.467066	0	0	0.397277	0.071	0.288
TRAPPC2L	-0.46815	0	0	0.386368	0.101	0.347
LPIN2	-0.468438	0	0	0.448992	0.05	0.155
DBI	-0.469634	0	0	0.390204	0.292	0.539
TMEM208	-0.469691	0	0	0.400915	0.057	0.264
PRELID1	-0.470235	0	0	0.386514	0.133	0.384
ANAPC11	-0.470464	0	0	0.38675	0.153	0.407
MIB2	-0.471499	0	0	0.400668	0.043	0.248
RAP2B	-0.472372	1.15522e-258	3.87439e-254	0.457797	0.049	0.135
POMP	-0.472403	0	0	0.389952	0.293	0.538
PAXX	-0.474692	1.17784e-271	3.95023e-267	0.451496	0.072	0.172
EIF5	-0.475111	0	0	0.388086	0.214	0.465
CKS2	-0.475981	0	0	0.406783	0.054	0.248
BIRC5	-0.477352	0	0	0.43056	0.014	0.154
TIMM8B	-0.478456	0	0	0.376804	0.129	0.4
H2AFY	-0.479252	0	0	0.396691	0.136	0.362
DENND6B	-0.479529	0	0	0.416937	0.008	0.175
COX7B	-0.479573	0	0	0.380886	0.246	0.522
IFI27	-0.480417	3.2153e-204	1.07835e-199	0.466286	0.038	0.107
LMAN1	-0.481009	0	0	0.404079	0.099	0.304
DGKZ	-0.482238	0	0	0.455759	0.017	0.106
HIST2H2AC	-0.482312	0	0	0.447744	0.053	0.161
MTDH	-0.485601	0	0	0.390845	0.34	0.578
TPX2	-0.486486	0	0	0.434662	0.027	0.161
MZT2B	-0.486491	0	0	0.384976	0.274	0.536
DYNLT1	-0.486518	0	0	0.422521	0.063	0.224
RTRAF	-0.486586	0	0	0.378649	0.15	0.422
CDC20	-0.48716	0	0	0.435022	0.01	0.141
NAA38	-0.487629	0	0	0.382547	0.124	0.381
YWHAE	-0.487823	0	0	0.368945	0.214	0.517
SNRPE	-0.488534	0	0	0.400119	0.25	0.462
ARPC2	-0.489083	0	0	0.386298	0.6	0.764
CCT3	-0.489882	0	0	0.396679	0.212	0.436
MXD4	-0.489894	0	0	0.416641	0.044	0.217
PTPRE	-0.490144	0	0	0.454776	0.027	0.119
RBMS1	-0.490207	1.42617e-266	4.78308e-262	0.458891	0.041	0.125
NUSAP1	-0.490593	0	0	0.428605	0.04	0.187
TNFRSF1B	-0.491493	7.29086e-169	2.44521e-164	0.463151	0.079	0.153
ISG15	-0.491537	0	0	0.407435	0.142	0.347
NANS	-0.492422	0	0	0.406772	0.034	0.225
PHPT1	-0.49294	0	0	0.383119	0.123	0.379
AP2S1	-0.49339	0	0	0.39127	0.178	0.423
RGS2	-0.495715	0	0	0.451871	0.025	0.123
GRHPR	-0.496752	0	0	0.40005	0.044	0.252
RABAC1	-0.500014	0	0	0.413383	0.074	0.256
PDXK	-0.502927	0	0	0.417848	0.022	0.189
TUFM	-0.503392	0	0	0.394647	0.201	0.43
PSMA7	-0.50412	0	0	0.382473	0.418	0.665
HSPD1	-0.505162	0	0	0.386869	0.224	0.474
DDIT4	-0.5063	0	0	0.420026	0.109	0.28
FCGRT	-0.507693	1.63972e-210	5.49928e-206	0.461979	0.056	0.132
LAP3	-0.50923	0	0	0.40351	0.075	0.279
ARRB2	-0.511444	0	0	0.444386	0.055	0.169
SSR2	-0.513599	0	0	0.419798	0.354	0.528
ATP6V0B	-0.513634	0	0	0.385457	0.21	0.468
SNRPD1	-0.514494	0	0	0.382315	0.126	0.383
GNG5	-0.514893	0	0	0.373158	0.243	0.534
HIST1H1D	-0.515167	2.21862e-302	7.44079e-298	0.447463	0.074	0.183
CPVL	-0.516713	0	0	0.454252	0.024	0.117
ATP5ME	-0.517236	0	0	0.375989	0.377	0.646
DIAPH1	-0.521948	0	0	0.42884	0.09	0.24
CD68	-0.522242	2.06355e-296	6.92075e-292	0.458082	0.034	0.118
BASP1	-0.523157	0	0	0.386935	0.178	0.422
UBE2S	-0.524231	0	0	0.422075	0.021	0.179
SPAG4	-0.526225	0	0	0.431038	0.003	0.141
MKI67	-0.526974	0	0	0.429004	0.043	0.19
HSPA8	-0.527166	0	0	0.386796	0.229	0.481
ARPC5	-0.527309	0	0	0.405742	0.124	0.328
BSG	-0.528535	0	0	0.393987	0.126	0.355
CD27	-0.528749	0	0	0.416427	0.177	0.361
ARL6IP4	-0.52993	0	0	0.392505	0.281	0.503
SELENOS	-0.532888	0	0	0.409254	0.065	0.255
BLVRB	-0.533451	0	0	0.436451	0.028	0.157
RPS19BP1	-0.533579	0	0	0.377665	0.168	0.439
PLIN2	-0.534459	0	0	0.456324	0.026	0.114
ATP5PF	-0.535098	0	0	0.382551	0.327	0.573
PHB2	-0.538513	0	0	0.377434	0.173	0.442
ADGRE5	-0.538738	2.66072e-256	8.92353e-252	0.459484	0.043	0.125
PIM1	-0.539778	0	0	0.390236	0.041	0.268
SLAMF7	-0.542042	0	0	0.442113	0.031	0.149
MLEC	-0.542554	0	0	0.393974	0.038	0.257
LMAN2	-0.542603	0	0	0.403469	0.134	0.341
GBP1	-0.544285	0	0	0.4444	0.077	0.191
SLC25A3	-0.545112	0	0	0.383256	0.302	0.547
CD81	-0.54518	0	0	0.384476	0.191	0.448
PSMB3	-0.545465	0	0	0.380712	0.15	0.411
CEBPB	-0.545528	1.34224e-267	4.5016e-263	0.450198	0.083	0.184
CSTB	-0.546466	0	0	0.389756	0.177	0.422
CALM1	-0.547816	0	0	0.413399	0.299	0.5
DNMT1	-0.548185	0	0	0.40221	0.065	0.27
SRM	-0.555422	0	0	0.386703	0.102	0.345
MRPS21	-0.555452	0	0	0.389415	0.223	0.457
SELENOK	-0.556795	0	0	0.393601	0.146	0.377
HERPUD1	-0.558438	0	0	0.412956	0.228	0.422
TMEM258	-0.559251	0	0	0.385715	0.305	0.552
NDUFB2	-0.559942	0	0	0.373913	0.206	0.489
SPOCK2	-0.562769	0	0	0.438756	0.049	0.175
RGS16	-0.56315	0	0	0.417852	0.008	0.173
GSTO1	-0.56482	0	0	0.39979	0.14	0.362
PYCARD	-0.567105	0	0	0.401158	0.147	0.361
BID	-0.56747	0	0	0.387086	0.054	0.289
CTSS	-0.569611	7.89581e-205	2.6481e-200	0.443486	0.213	0.34
UQCRH	-0.570387	0	0	0.375567	0.537	0.704
UBL5	-0.570849	0	0	0.378492	0.289	0.557
KIF2A	-0.572213	4.88948e-254	1.63983e-249	0.451527	0.082	0.183
RUFY1	-0.575426	5.76333e-116	1.93291e-111	0.470595	0.077	0.139
UQCRQ	-0.575967	0	0	0.369044	0.202	0.491
GTSF1	-0.57636	0	0	0.384055	0.042	0.281
NDUFAF3	-0.577041	0	0	0.385137	0.137	0.385
MYH9	-0.579811	0	0	0.429409	0.135	0.284
RAB27A	-0.580917	9.47974e-275	3.17932e-270	0.460984	0.031	0.109
SYNE1	-0.582928	1.35514e-194	4.54486e-190	0.464816	0.051	0.121
SKAP1	-0.585015	1.19036e-285	3.99222e-281	0.454924	0.049	0.141
GCHFR	-0.585458	0	0	0.378873	0.067	0.322
SERP1	-0.587061	0	0	0.394023	0.372	0.587
DECR2	-0.589275	0	0	0.397729	0.011	0.218
HIST1H1C	-0.589849	0	0	0.398835	0.118	0.336
PSME2	-0.59104	0	0	0.378348	0.315	0.579
SPCS3	-0.591758	0	0	0.37949	0.124	0.386
TXN	-0.596832	0	0	0.373462	0.166	0.444
PIP4K2A	-0.597343	4.47851e-194	1.502e-189	0.453954	0.123	0.215
NINJ1	-0.598023	0	0	0.412797	0.014	0.191
CTSA	-0.59893	0	0	0.408695	0.057	0.246
ATP5F1E	-0.603001	0	0	0.358926	0.779	0.903
TMEM176B	-0.604915	0	0	0.454808	0.013	0.104
CALM3	-0.606216	0	0	0.391342	0.138	0.374
AURKAIP1	-0.606518	0	0	0.371152	0.173	0.454
PLBD1	-0.608055	0	0	0.406949	0.008	0.195
PLA2G16	-0.608598	0	0	0.401567	0.014	0.213
TUBA4A	-0.608651	0	0	0.404761	0.141	0.351
TMED9	-0.608809	0	0	0.407305	0.147	0.346
CCDC167	-0.610494	0	0	0.383375	0.072	0.318
DNAJC1	-0.612866	0	0	0.418827	0.046	0.213
TPM4	-0.613096	0	0	0.409392	0.093	0.286
COTL1	-0.613553	0	0	0.41395	0.337	0.527
IGHA1	-0.615028	7.67297e-221	2.57336e-216	0.449308	0.119	0.239
SEC61G	-0.615658	0	0	0.373456	0.263	0.539
DOK2	-0.619552	0	0	0.455265	0.019	0.109
ATP5MC1	-0.622604	0	0	0.373793	0.184	0.455
CLEC2B	-0.622933	0	0	0.420233	0.085	0.252
TOP2A	-0.623709	0	0	0.429401	0.055	0.201
PLTP	-0.632005	0	0	0.460026	0.023	0.104
POLR2L	-0.633554	0	0	0.361105	0.236	0.543
TXNDC17	-0.635206	0	0	0.372045	0.078	0.349
HNRNPAB	-0.636148	0	0	0.391142	0.131	0.364
TESC	-0.636546	0	0	0.382428	0.046	0.289
CORO1B	-0.636914	0	0	0.382421	0.071	0.318
RASSF4	-0.6382	0	0	0.450963	0.018	0.118
CD99	-0.641748	0	0	0.426963	0.179	0.335
PARP8	-0.642872	8.86929e-228	2.97458e-223	0.462657	0.043	0.118
ATF5	-0.645368	0	0	0.377809	0.046	0.3
VIM	-0.647631	2.77837e-189	9.31809e-185	0.439399	0.358	0.469
ACTG2	-0.648728	0	0	0.414788	0.011	0.183
SLC9A3R1	-0.649357	0	0	0.43047	0.046	0.188
GNAI2	-0.652525	0	0	0.364611	0.19	0.491
PFN1	-0.655118	0	0	0.347245	0.691	0.847
ATOX1	-0.657898	0	0	0.351156	0.14	0.467
MT1X	-0.659914	0	0	0.395165	0.045	0.262
ATP5MC3	-0.661155	0	0	0.364049	0.288	0.566
NEAT1	-0.661792	0	0	0.347743	0.468	0.813
ANXA5	-0.663879	0	0	0.376566	0.149	0.417
TYMP	-0.665699	2.46809e-207	8.27747e-203	0.456742	0.088	0.175
ARHGAP18	-0.66623	0	0	0.429456	0.029	0.172
FLNA	-0.667196	0	0	0.445307	0.041	0.152
MS4A6A	-0.66958	0	0	0.45709	0.014	0.1
RUNX3	-0.671283	0	0	0.440403	0.05	0.171
PTMS	-0.672501	0	0	0.441823	0.016	0.134
ELOB	-0.672819	0	0	0.35555	0.365	0.655
ARF4	-0.67696	0	0	0.394315	0.091	0.311
SH3BGRL3	-0.678788	0	0	0.401782	0.565	0.77
HIST1H2AC	-0.680252	7.65807e-184	2.56836e-179	0.462584	0.068	0.146
TRBC2	-0.681894	0	0	0.429148	0.21	0.36
KCTD12	-0.682475	0	0	0.448407	0.022	0.126
ATP5F1B	-0.683688	0	0	0.368348	0.225	0.497
DSTN	-0.683965	0	0	0.360743	0.126	0.428
HSP90AA1	-0.694714	0	0	0.352329	0.415	0.701
PDIA3	-0.696486	0	0	0.395382	0.246	0.471
NDUFS5	-0.697046	0	0	0.353468	0.228	0.548
LCK	-0.704144	0	0	0.454153	0.03	0.122
CD247	-0.706005	0	0	0.454552	0.029	0.121
CHCHD2	-0.706191	0	0	0.369786	0.472	0.655
FTL	-0.70825	2.26328e-145	7.59058e-141	0.441393	0.953	0.959
COX5A	-0.712491	0	0	0.364564	0.222	0.501
ZBTB38	-0.715391	0	0	0.382291	0.123	0.377
TKT	-0.717304	0	0	0.374741	0.075	0.338
LGALS3	-0.717451	0	0	0.386302	0.051	0.287
IDH2	-0.720524	0	0	0.384499	0.086	0.326
JPT1	-0.724898	0	0	0.364852	0.124	0.411
LCP2	-0.727253	0	0	0.452799	0.016	0.111
RAC1	-0.727336	0	0	0.36716	0.206	0.49
FABP5	-0.736979	0	0	0.386464	0.085	0.321
SAMHD1	-0.739208	0	0	0.444456	0.021	0.132
PRDX4	-0.739319	0	0	0.400633	0.049	0.253
ITM2B	-0.743032	0	0	0.408445	0.217	0.411
MNDA	-0.744963	8.93963e-121	2.99817e-116	0.469759	0.081	0.14
DYNLL1	-0.747146	0	0	0.354199	0.247	0.553
PRDX1	-0.747446	0	0	0.354054	0.268	0.567
PTTG1	-0.747617	0	0	0.391662	0.042	0.264
FBP1	-0.748877	0	0	0.395354	0.01	0.221
AAK1	-0.749547	0	0	0.447736	0.01	0.115
RGS13	-0.752664	0	0	0.369286	0.1	0.378
GRN	-0.760439	0	0	0.369575	0.13	0.405
ZYX	-0.76306	0	0	0.421776	0.026	0.184
BEX3	-0.771146	0	0	0.391747	0.011	0.229
LST1	-0.771186	1.41624e-275	4.74979e-271	0.457213	0.045	0.13
GUK1	-0.772738	0	0	0.350192	0.241	0.56
LYAR	-0.772896	0	0	0.411721	0.048	0.228
LIMS1	-0.773374	0	0	0.438437	0.066	0.193
IGLC7	-0.782314	0	0	0.391955	0.021	0.24
LCP1	-0.784568	0	0	0.391685	0.333	0.556
CFD	-0.788005	0	0	0.451565	0.017	0.114
RAN	-0.78879	0	0	0.381413	0.415	0.6
NDUFS6	-0.797495	0	0	0.340456	0.188	0.527
CDK2AP2	-0.806312	0	0	0.368615	0.091	0.365
SELPLG	-0.819549	0	0	0.443754	0.012	0.125
GLUL	-0.819713	0	0	0.407401	0.092	0.285
BIK	-0.82123	0	0	0.374862	0.029	0.285
PIK3R1	-0.822874	0	0	0.428845	0.097	0.242
TSPO	-0.831271	0	0	0.390172	0.172	0.403
FKBP5	-0.840396	0	0	0.380385	0.145	0.4
ITGB2	-0.841447	0	0	0.416413	0.157	0.322
SYNE2	-0.842078	0	0	0.40102	0.124	0.331
RNF213	-0.857527	0	0	0.389536	0.212	0.44
FOS	-0.858738	0	0	0.448223	0.012	0.116
FGL2	-0.874432	0	0	0.447668	0.035	0.14
SERPINA1	-0.880023	0	0	0.449022	0.023	0.124
LDHA	-0.881723	0	0	0.374853	0.182	0.436
B2M	-0.882091	0	0	0.366182	0.457	0.718
IFITM3	-0.882328	0	0	0.450071	0.038	0.137
MYL6	-0.884807	0	0	0.340275	0.491	0.697
PDIA6	-0.885933	0	0	0.367001	0.218	0.496
TLN1	-0.887761	0	0	0.370274	0.219	0.508
MAFB	-0.889407	0	0	0.444417	0.02	0.132
ENO1	-0.892715	0	0	0.3589	0.353	0.598
APOC1	-0.899553	0	0	0.445081	0.035	0.147
TIMP1	-0.902345	0	0	0.444959	0.033	0.143
HMGB2	-0.91396	0	0	0.372459	0.178	0.439
SEC61B	-0.9146	0	0	0.33621	0.3	0.603
GNG11	-0.917893	0	0	0.450503	0.041	0.143
PSAP	-0.920612	0	0	0.401483	0.285	0.491
IQGAP2	-0.92258	0	0	0.441168	0.023	0.141
H2AFZ	-0.922666	0	0	0.357459	0.302	0.577
EFHD2	-0.933572	0	0	0.391162	0.066	0.289
VAMP5	-0.938966	0	0	0.364503	0.108	0.391
ACTG1	-0.949604	0	0	0.314395	0.499	0.774
SSR3	-0.954015	0	0	0.350982	0.135	0.447
SAT1	-0.959914	0	0	0.407852	0.295	0.491
RARRES3	-0.960834	0	0	0.415986	0.128	0.293
CD163	-0.960961	0	0	0.450516	0.014	0.114
TUBB4B	-0.962191	0	0	0.355409	0.071	0.37
PRDM1	-0.963274	0	0	0.416132	0.045	0.216
P4HB	-0.96616	0	0	0.369317	0.112	0.383
LDHB	-0.966673	0	0	0.353387	0.39	0.614
XBP1	-0.973192	0	0	0.362766	0.064	0.346
RGS10	-0.973659	0	0	0.358246	0.13	0.432
PKM	-0.975074	0	0	0.358266	0.253	0.526
TUBB	-0.989659	0	0	0.357992	0.242	0.526
SLFN5	-0.992277	0	0	0.451229	0.009	0.107
MRPL51	-0.992515	0	0	0.340443	0.184	0.501
FCGR3A	-1.00122	0	0	0.445505	0.021	0.13
JSRP1	-1.00261	0	0	0.397309	0.011	0.217
DUSP2	-1.00575	0	0	0.375629	0.032	0.285
C1QC	-1.01395	0	0	0.456853	0.03	0.116
LGALS1	-1.02659	0	0	0.381885	0.153	0.397
FYN	-1.03041	0	0	0.440538	0.035	0.153
TRAC	-1.03272	0	0	0.392322	0.066	0.286
NUCB2	-1.03293	0	0	0.408622	0.023	0.206
CMC1	-1.05002	0	0	0.426415	0.037	0.185
HMGA1	-1.06646	0	0	0.360695	0.11	0.391
ADA	-1.06724	0	0	0.352643	0.042	0.343
MT2A	-1.07656	0	0	0.325529	0.164	0.539
CALR	-1.08081	0	0	0.32067	0.152	0.531
GZMM	-1.08856	0	0	0.43741	0.007	0.132
CD14	-1.09398	0	0	0.445984	0.019	0.126
S100A10	-1.11359	0	0	0.342631	0.177	0.507
IGLC6	-1.11518	0	0	0.394248	0.023	0.237
PDIA4	-1.11778	0	0	0.371576	0.097	0.362
SSR4	-1.11971	0	0	0.364435	0.368	0.614
CTSW	-1.12093	0	0	0.449443	0.008	0.109
CD7	-1.12849	0	0	0.444158	0.007	0.118
PPIB	-1.12991	0	0	0.33824	0.305	0.619
GMDS	-1.16058	0	0	0.3685	0.072	0.339
CRELD2	-1.16702	0	0	0.389725	0.035	0.258
TRBC1	-1.19129	0	0	0.445072	0.01	0.12
TPI1	-1.20216	0	0	0.324681	0.315	0.609
ANXA1	-1.20789	0	0	0.435255	0.01	0.14
DDX54	-1.21142	0	0	0.372592	0.078	0.335
ID2	-1.21722	0	0	0.409005	0.013	0.195
FKBP2	-1.21825	0	0	0.360413	0.114	0.402
TUBA1B	-1.22763	0	0	0.343781	0.278	0.577
APOD	-1.24651	0	0	0.410475	0.011	0.192
CD63	-1.25084	0	0	0.317521	0.178	0.548
ARL4C	-1.25107	0	0	0.426726	0.046	0.19
CEBPD	-1.27072	0	0	0.421268	0.017	0.175
MANF	-1.28108	0	0	0.370566	0.071	0.334
GSTP1	-1.29116	0	0	0.334591	0.227	0.525
PRDX6	-1.29229	0	0	0.341059	0.199	0.497
S100A6	-1.30976	0	0	0.378647	0.36	0.588
SEC11C	-1.30984	0	0	0.358802	0.13	0.416
PDIA2	-1.31826	0	0	0.40076	0.006	0.205
C1QA	-1.36273	0	0	0.43319	0.074	0.21
PRF1	-1.37061	0	0	0.437216	0.009	0.134
CD8A	-1.405	0	0	0.438139	0.007	0.131
APOE	-1.47939	0	0	0.384744	0.097	0.341
AIF1	-1.48541	0	0	0.425027	0.072	0.218
HSPA5	-1.51346	0	0	0.349337	0.148	0.455
GIMAP7	-1.51425	0	0	0.407821	0.014	0.199
FKBP11	-1.51597	0	0	0.374125	0.049	0.304
S100A11	-1.5318	0	0	0.309467	0.143	0.527
GZMH	-1.54379	0	0	0.430189	0.01	0.149
CCL4	-1.54515	0	0	0.433243	0.036	0.169
C1QB	-1.56905	0	0	0.432978	0.063	0.198
GIMAP4	-1.58989	0	0	0.389636	0.022	0.244
HSP90B1	-1.5939	0	0	0.362798	0.239	0.517
HIST1H4C	-1.63674	0	0	0.373955	0.29	0.55
CD3E	-1.68797	0	0	0.407804	0.011	0.196
DERL3	-1.7079	0	0	0.395075	0.04	0.252
SRGN	-1.71404	0	0	0.292266	0.147	0.558
GAPDH	-1.75051	0	0	0.243456	0.564	0.816
HCST	-1.76544	0	0	0.311257	0.109	0.485
SDF2L1	-1.78914	0	0	0.339191	0.064	0.388
JCHAIN	-1.79148	3.26953e-219	1.09653e-214	0.438649	0.267	0.386
FYB1	-1.82159	0	0	0.365565	0.036	0.305
IGLC3	-1.87444	0	0	0.416886	0.223	0.384
CD3D	-1.89847	0	0	0.391073	0.019	0.237
CD2	-1.93964	0	0	0.395827	0.015	0.223
TYROBP	-1.9529	0	0	0.386517	0.094	0.315
CD3G	-1.95737	0	0	0.399154	0.013	0.214
S100A4	-1.95783	0	0	0.300663	0.255	0.624
GZMB	-1.96453	0	0	0.422572	0.024	0.178
IGLC2	-1.98519	6.71468e-51	2.25197e-46	0.467728	0.518	0.517
CST7	-2.00819	0	0	0.395769	0.014	0.222
GZMK	-2.0143	0	0	0.404437	0.012	0.203
MZB1	-2.0373	0	0	0.359136	0.136	0.405
S100A8	-2.34102	7.8338e-159	2.6273e-154	0.456788	0.154	0.228
GZMA	-2.38121	0	0	0.379759	0.02	0.26
CCL5	-2.64359	0	0	0.345234	0.053	0.356
NKG7	-2.74451	0	0	0.346578	0.049	0.35
S100A9	-2.74572	2.68915e-141	9.01887e-137	0.456449	0.202	0.264
IL7R	-2.78539	0	0	0.413131	0.019	0.192
LYZ	-2.87317	0	0	0.43142	0.084	0.217

## Sheet: mBc
gene	avg_log2FC	p_val	p_val_adj	auc	pct.1	pct.2
IGLC2	3.75887	0	0	0.796101	0.829	0.381
JCHAIN	3.46609	0	0	0.804156	0.758	0.169
IGLC3	3.41925	0	0	0.784935	0.706	0.17
MZB1	3.33697	0	0	0.84844	0.776	0.121
DERL3	2.78637	0	0	0.750585	0.533	0.032
HSP90B1	2.44304	0	0	0.787321	0.83	0.254
GAPDH	2.22722	0	0	0.917828	0.994	0.624
SDF2L1	2.21132	0	0	0.767798	0.658	0.122
FKBP11	2.20116	0	0	0.761867	0.592	0.061
PDIA2	2.14392	0	0	0.707625	0.431	0.016
IGKC	2.14388	0	0	0.840372	0.991	0.645
GMDS	2.1343	0	0	0.811926	0.688	0.065
IGLC6	2.0668	0	0	0.730902	0.49	0.029
DDX54	2.02695	0	0	0.774777	0.632	0.088
SEC11C	2.01577	0	0	0.801469	0.746	0.142
HSPA5	1.99899	0	0	0.763193	0.735	0.193
PRDX6	1.9491	0	0	0.831251	0.829	0.217
APOD	1.94679	0	0	0.68531	0.394	0.021
RGS13	1.94386	0	0	0.852508	0.796	0.069
MANF	1.90555	0	0	0.759207	0.614	0.092
TPI1	1.79053	0	0	0.850646	0.929	0.335
HIST1H4C	1.78997	0	0	0.743699	0.839	0.305
CRELD2	1.73739	0	0	0.714998	0.488	0.056
PDIA4	1.73196	0	0	0.761237	0.651	0.115
FKBP2	1.71274	0	0	0.756084	0.678	0.15
JSRP1	1.7014	0	0	0.717466	0.455	0.02
ADA	1.68505	0	0	0.80379	0.675	0.061
HMGA1	1.67278	0	0	0.793563	0.709	0.124
LDHB	1.67169	0	0	0.847646	0.943	0.368
IGHA1	1.62584	0	0	0.662473	0.447	0.093
VPREB3	1.60235	0	0	0.730317	0.609	0.154
IGLC7	1.60216	0	0	0.74291	0.509	0.023
BIK	1.58765	0	0	0.788182	0.609	0.027
MRPL51	1.57116	0	0	0.834265	0.855	0.202
TUBA1B	1.55451	0	0	0.782377	0.88	0.309
RAN	1.55105	0	0	0.822215	0.925	0.373
PKM	1.52986	0	0	0.802109	0.848	0.261
CD79A	1.41883	0	0	0.732601	0.794	0.378
SSR4	1.41762	0	0	0.712629	0.844	0.401
BASP1	1.40345	0	0	0.811183	0.792	0.15
IGHG3	1.40068	0	0	0.755168	0.637	0.094
ENO1	1.3983	0	0	0.798476	0.901	0.354
SEC61B	1.3942	0	0	0.821958	0.925	0.324
UQCRH	1.39274	0	0	0.840028	0.978	0.508
PDIA6	1.38724	0	0	0.77895	0.815	0.23
RPLP0	1.37387	0	0	0.837937	0.987	0.687
P4HB	1.35661	0	0	0.738833	0.641	0.147
PRDX4	1.34512	0	0	0.715408	0.492	0.055
GSTP1	1.28973	0	0	0.743924	0.75	0.291
RPS26	1.28666	0	0	0.793611	0.954	0.521
ACTG2	1.27783	0	0	0.69485	0.4	0.009
PIM2	1.27456	0	0	0.801343	0.747	0.112
HERPUD1	1.27287	0	0	0.745104	0.721	0.203
LDHA	1.27247	0	0	0.747995	0.708	0.201
H2AFZ	1.26833	0	0	0.776367	0.879	0.32
GTSF1	1.25551	0	0	0.775403	0.596	0.035
TUBB4B	1.2474	0	0	0.755225	0.646	0.114
CHCHD2	1.24426	0	0	0.799764	0.941	0.447
TUBB	1.24366	0	0	0.760791	0.816	0.27
ATP5MC1	1.24112	0	0	0.798446	0.799	0.181
PPIB	1.22077	0	0	0.731886	0.865	0.369
SSR3	1.21493	0	0	0.752223	0.719	0.186
SNRPE	1.21376	0	0	0.78693	0.806	0.215
ATP5F1B	1.1999	0	0	0.790163	0.824	0.23
CD79B	1.18248	0	0	0.742211	0.84	0.368
TMED9	1.18035	0	0	0.722899	0.605	0.142
ARF4	1.16731	0	0	0.733954	0.577	0.094
ATF5	1.16411	0	0	0.742045	0.566	0.068
MYBL2	1.16004	0	0	0.721288	0.52	0.06
GRHPR	1.14865	0	0	0.736403	0.521	0.039
PARP1	1.14173	0	0	0.789351	0.898	0.301
DECR2	1.12609	0	0	0.724785	0.466	0.015
GOT2	1.11796	0	0	0.776292	0.675	0.09
RGS16	1.10068	0	0	0.680743	0.373	0.011
COX5A	1.09393	0	0	0.774602	0.808	0.239
ITGAE	1.09313	0	0	0.775882	0.713	0.131
PTTG1	1.09263	0	0	0.715818	0.502	0.058
PEBP1	1.07185	0	0	0.769054	0.833	0.28
BTG2	1.07106	0	0	0.759932	0.732	0.175
FBP1	1.06372	0	0	0.695436	0.429	0.034
CCT3	1.06064	0	0	0.766548	0.756	0.195
SHMT2	1.05691	0	0	0.753562	0.609	0.083
PHB2	1.04131	0	0	0.771803	0.758	0.181
HLA-DMA	1.03178	0	0	0.702251	0.664	0.258
IMPDH2	1.03062	0	0	0.733778	0.604	0.116
TUFM	1.02335	0	0	0.753591	0.727	0.195
BCAS4	1.02162	0	0	0.748456	0.635	0.11
CALR	1.01967	0	0	0.757913	0.808	0.237
GCHFR	1.01256	0	0	0.746004	0.597	0.086
TNFRSF17	1.0118	0	0	0.67358	0.387	0.034
SPAG4	0.986522	0	0	0.64512	0.299	0.009
MRPS21	0.985964	0	0	0.744583	0.739	0.228
MCM5	0.981223	0	0	0.742011	0.592	0.089
TPM2	0.97508	0	0	0.68067	0.419	0.046
ATP5MC3	0.965835	0	0	0.766513	0.872	0.306
ILF2	0.965431	0	0	0.745701	0.646	0.128
HSPD1	0.962077	0	0	0.762697	0.796	0.22
XBP1	0.956946	0	0	0.714219	0.571	0.119
MYL6	0.947381	0	0	0.736936	0.903	0.513
PRDX1	0.942704	0	0	0.769692	0.878	0.295
RPL22L1	0.94016	0	0	0.75547	0.791	0.229
NDUFAF3	0.938189	0	0	0.743001	0.665	0.15
ATP5PF	0.935046	0	0	0.763626	0.889	0.323
UBB	0.929857	0	0	0.732202	0.896	0.496
SPIB	0.927984	0	0	0.723083	0.597	0.12
RPS5	0.92613	0	0	0.803434	0.996	0.853
CDK4	0.925974	0	0	0.725169	0.535	0.069
SRM	0.920965	0	0	0.729058	0.605	0.121
CDK2AP2	0.920117	0	0	0.72789	0.614	0.132
RPL4	0.919286	0	0	0.745262	0.957	0.608
CCT2	0.908612	0	0	0.746381	0.67	0.141
CD74	0.904761	0	0	0.705421	0.995	0.819
CENPF	0.902253	0	0	0.63965	0.355	0.064
ERH	0.893814	0	0	0.757025	0.837	0.271
DAD1	0.888088	0	0	0.730322	0.692	0.195
PDIA3	0.887909	0	0	0.701541	0.717	0.261
FDPS	0.885257	0	0	0.717796	0.53	0.079
BEX3	0.881861	0	0	0.710637	0.458	0.029
POU2F2	0.87641	0	0	0.765053	0.921	0.349
MIF	0.875769	0	0	0.713385	0.65	0.193
CDC20	0.873737	0	0	0.636596	0.291	0.015
CD83	0.873372	0	0	0.651576	0.35	0.041
DUSP2	0.870342	0	0	0.695751	0.49	0.08
IGLV3-1	0.866351	0	0	0.610305	0.226	0.005
MTDH	0.866153	0	0	0.744217	0.88	0.338
HSPE1	0.858781	0	0	0.737772	0.685	0.172
ISOC2	0.856167	0	0	0.710837	0.478	0.047
NME1	0.850394	0	0	0.687037	0.417	0.037
SEC61G	0.850028	0	0	0.740275	0.829	0.286
EIF5	0.848521	0	0	0.747733	0.766	0.219
SERP1	0.844269	0	0	0.701434	0.839	0.379
RPS2	0.839259	0	0	0.745457	0.999	0.948
RASSF6	0.836089	0	0	0.689009	0.426	0.036
PRDX5	0.832478	0	0	0.724309	0.695	0.205
LMAN2	0.831893	0	0	0.69647	0.568	0.147
AICDA	0.823806	0	0	0.657708	0.342	0.021
SLC2A5	0.822178	0	0	0.692719	0.448	0.052
HLA-DQA2	0.82149	0	0	0.671204	0.572	0.208
C1QBP	0.816716	0	0	0.728048	0.667	0.172
NDUFS6	0.815301	0	0	0.748667	0.811	0.248
ARL6IP4	0.810187	0	0	0.719369	0.762	0.288
ATP5F1A	0.809984	0	0	0.736313	0.793	0.27
NHP2	0.808302	0	0	0.744936	0.738	0.196
SMARCB1	0.807031	0	0	0.740371	0.692	0.159
SLC25A3	0.80624	0	0	0.730864	0.824	0.314
COPZ1	0.804508	0	0	0.738705	0.636	0.125
CD27	0.802603	0	0	0.695639	0.604	0.171
HSP90AB1	0.802002	0	0	0.720813	0.972	0.608
SSR2	0.801387	0	0	0.679912	0.764	0.346
NDUFA4L2	0.799647	0	0	0.580528	0.164	0.003
DDOST	0.798937	0	0	0.691433	0.506	0.103
GMPPB	0.79823	0	0	0.660152	0.351	0.027
SOD1	0.797617	0	0	0.742436	0.868	0.327
CKS2	0.797231	0	0	0.698713	0.472	0.061
HMGB2	0.795429	0	0	0.692896	0.652	0.227
SIT1	0.794532	0	0	0.729544	0.627	0.132
RPSA	0.788004	0	0	0.759282	0.994	0.817
DYNLL1	0.787436	0	0	0.738358	0.833	0.291
TESC	0.78726	0	0	0.71809	0.529	0.074
ISG20	0.782541	0	0	0.675625	0.727	0.344
IGHM	0.775078	0	0	0.620217	0.631	0.37
KPNA2	0.773867	0	0	0.666713	0.389	0.047
ERP29	0.77369	0	0	0.696334	0.837	0.397
NANS	0.772946	0	0	0.674799	0.413	0.055
NPM3	0.770276	0	0	0.682314	0.403	0.032
RPN2	0.766355	0	0	0.685193	0.512	0.118
BSG	0.765749	0	0	0.710851	0.599	0.145
BRI3BP	0.761961	0	0	0.699549	0.48	0.063
MYL6B	0.760726	0	0	0.69445	0.431	0.035
NDUFV2	0.757899	0	0	0.741283	0.754	0.21
CENPM	0.757496	0	0	0.666321	0.369	0.03
CCT8	0.757474	0	0	0.743345	0.69	0.151
CCNB1	0.755814	0	0	0.621522	0.272	0.025
TRAPPC2L	0.755345	0	0	0.729045	0.61	0.119
ZNF593	0.75399	0	0	0.721256	0.541	0.078
BIRC5	0.752105	0	0	0.637924	0.305	0.024
LRMP	0.75135	0	0	0.717342	0.564	0.099
TOP2A	0.749544	0	0	0.626969	0.341	0.074
EEF2	0.747773	0	0	0.725893	0.912	0.432
UQCRQ	0.746993	0	0	0.742035	0.779	0.233
UBE2J1	0.74531	0	0	0.712548	0.607	0.145
DENND6B	0.743683	0	0	0.663439	0.351	0.021
SNU13	0.741271	0	0	0.73596	0.807	0.275
MRPL55	0.740948	0	0	0.727297	0.588	0.104
AURKAIP1	0.738303	0	0	0.733081	0.729	0.206
HLA-DRB1	0.737508	0	0	0.608865	0.665	0.546
IDH2	0.73642	0	0	0.699427	0.545	0.121
AP3S1	0.734731	0	0	0.733689	0.635	0.127
NUSAP1	0.733569	0	0	0.641469	0.345	0.051
POU2AF1	0.731619	0	0	0.737633	0.63	0.111
RPL10A	0.731425	0	0	0.703183	0.993	0.836
SERF2	0.72736	0	0	0.713809	0.701	0.224
PA2G4	0.724867	0	0	0.706449	0.565	0.122
CYC1	0.723967	0	0	0.711492	0.577	0.123
NDUFA4	0.722847	0	0	0.723633	0.897	0.399
NDUFV1	0.721065	0	0	0.709803	0.537	0.095
RPL3	0.719257	0	0	0.696608	0.995	0.874
OS9	0.716519	0	0	0.678851	0.484	0.105
IMP4	0.715154	0	0	0.709128	0.518	0.08
PSMB3	0.714178	0	0	0.73062	0.683	0.173
MIB2	0.711702	0	0	0.701539	0.473	0.057
TIMM13	0.711249	0	0	0.728357	0.655	0.154
NDUFA11	0.709804	0	0	0.724841	0.728	0.221
RPL6	0.708068	0	0	0.674521	0.983	0.845
HAX1	0.703201	0	0	0.709625	0.565	0.117
UBE2S	0.699211	0	0	0.641788	0.33	0.041
TXNDC17	0.695711	0	0	0.721452	0.594	0.118
AL133467.1	0.69551	0	0	0.655592	0.324	0.012
RANBP1	0.688689	0	0	0.704089	0.619	0.17
PRMT1	0.688339	0	0	0.720912	0.634	0.15
SNRPD1	0.688086	0	0	0.728787	0.653	0.148
ST6GALNAC4	0.687824	0	0	0.670883	0.376	0.029
CTSH	0.683778	0	0	0.723581	0.73	0.214
PSMB4	0.680688	0	0	0.73659	0.656	0.138
PAICS	0.680373	0	0	0.695	0.463	0.056
MDH2	0.679114	0	0	0.720873	0.657	0.168
GNL3	0.678611	0	0	0.700858	0.494	0.071
UQCRC1	0.678014	0	0	0.719347	0.602	0.127
SRSF9	0.677228	0	0	0.724002	0.714	0.207
STRAP	0.676763	0	0	0.71698	0.568	0.103
ASB2	0.675838	0	0	0.661561	0.341	0.015
MKI67	0.675629	0	0	0.627692	0.33	0.062
PSMB1	0.674374	0	0	0.722085	0.803	0.29
ECHS1	0.673542	0	0	0.712893	0.593	0.133
BID	0.671925	0	0	0.694471	0.5	0.09
B4GALT3	0.67157	0	0	0.669779	0.392	0.044
CCR10	0.671313	0	0	0.625172	0.265	0.012
RPS19BP1	0.670592	0	0	0.730218	0.715	0.195
CDCA7L	0.669617	0	0	0.720088	0.603	0.119
TIMM10	0.669468	0	0	0.71979	0.61	0.133
TIMM17A	0.66686	0	0	0.697229	0.473	0.062
NUCB2	0.666102	0	0	0.620907	0.324	0.071
PSMB7	0.66412	0	0	0.719413	0.634	0.152
HIST1H1C	0.655947	0	0	0.700225	0.573	0.133
GPR160	0.653102	0	0	0.690941	0.448	0.05
TPX2	0.652754	0	0	0.624289	0.297	0.04
POP5	0.650949	0	0	0.71371	0.55	0.095
RPL8	0.649906	0	0	0.726486	0.995	0.866
CCT5	0.649743	0	0	0.705119	0.61	0.159
SPCS1	0.649123	0	0	0.702063	0.75	0.281
FABP5	0.648459	0	0	0.710739	0.562	0.108
PPA1	0.646861	0	0	0.719897	0.694	0.199
HIST1H1B	0.646084	0	0	0.566594	0.163	0.027
DNPH1	0.642675	0	0	0.70165	0.538	0.107
COPE	0.64205	0	0	0.699458	0.633	0.188
DDX39A	0.641607	0	0	0.686488	0.474	0.082
IRF4	0.638847	0	0	0.651892	0.36	0.046
ATP5MF	0.635484	0	0	0.703601	0.696	0.228
GNB3	0.634926	0	0	0.622129	0.251	0.006
CHCHD10	0.634682	0	0	0.718332	0.76	0.247
MLEC	0.633849	0	0	0.684567	0.455	0.07
GUCA1A	0.632352	0	0	0.594512	0.191	0.002
ORC6	0.632236	0	0	0.63207	0.295	0.025
ATP5PO	0.63221	0	0	0.702726	0.741	0.272
SET	0.631687	0	0	0.689207	0.882	0.414
EI24	0.629079	0	0	0.694086	0.477	0.072
JTB	0.62891	0	0	0.714864	0.788	0.285
LSM3	0.628662	0	0	0.700672	0.624	0.18
EDEM2	0.626148	0	0	0.624566	0.294	0.041
DTX1	0.625088	0	0	0.65826	0.356	0.032
S100A13	0.624961	0	0	0.650301	0.321	0.018
VDAC1	0.623938	0	0	0.724812	0.666	0.165
HNRNPAB	0.623169	0	0	0.671494	0.558	0.173
RUVBL2	0.622193	0	0	0.665431	0.369	0.032
RNASEH2C	0.620592	0	0	0.715892	0.633	0.155
PMVK	0.618191	0	0	0.686752	0.473	0.081
TYMS	0.616207	0	0	0.618693	0.27	0.027
ATP5MC2	0.616076	0	0	0.696622	0.869	0.404
MLF2	0.615554	0	0	0.7097	0.555	0.106
C19orf48	0.615244	0	0	0.673243	0.401	0.045
PRDM15	0.614218	0	0	0.673317	0.41	0.05
TMEM208	0.613665	0	0	0.675905	0.456	0.086
PSMD8	0.613527	0	0	0.722658	0.692	0.189
RTRAF	0.613146	0	0	0.724283	0.688	0.182
COX6C	0.607934	0	0	0.680774	0.913	0.445
RPL7	0.604344	0	0	0.661863	0.924	0.625
MRPL14	0.602898	0	0	0.717564	0.627	0.146
NDUFS2	0.602209	0	0	0.694265	0.532	0.114
RRP7A	0.600855	0	0	0.675087	0.45	0.082
SELENOK	0.598555	0	0	0.684875	0.591	0.178
NPM1	0.5972	0	0	0.685365	0.93	0.517
NAXE	0.596944	0	0	0.692621	0.481	0.076
ODC1	0.594979	0	0	0.714105	0.591	0.121
FADS3	0.593744	0	0	0.661497	0.353	0.025
SELENOM	0.592239	0	0	0.615964	0.306	0.067
SIVA1	0.591461	0	0	0.69398	0.543	0.123
ACTG1	0.590824	0	0	0.668554	0.93	0.58
POMP	0.590236	0	0	0.713937	0.815	0.306
NSMCE1	0.587674	0	0	0.689135	0.495	0.093
JPT1	0.587456	0	0	0.697002	0.63	0.185
MRPL36	0.587184	0	0	0.691904	0.477	0.075
OSTC	0.586396	0	0	0.699288	0.574	0.137
FAM207A	0.585615	0	0	0.681736	0.456	0.074
MCM7	0.584446	0	0	0.63665	0.323	0.043
SNRPF	0.583787	0	0	0.716236	0.708	0.21
MAGOHB	0.581677	0	0	0.669418	0.398	0.047
SSRP1	0.580111	0	0	0.687799	0.505	0.102
PPP1R14B	0.578404	0	0	0.647092	0.376	0.071
EIF5A	0.575991	0	0	0.697716	0.628	0.179
PBK	0.575364	0	0	0.59442	0.208	0.016
PSMD4	0.575209	0	0	0.710654	0.659	0.181
LIX1	0.573143	0	0	0.558745	0.151	0.031
TMBIM6	0.572442	0	0	0.67248	0.793	0.353
TMEM258	0.572311	0	0	0.695153	0.808	0.328
RBM8A	0.572241	0	0	0.704413	0.562	0.119
MRPS35	0.571712	0	0	0.695004	0.503	0.087
TRAP1	0.56967	0	0	0.660296	0.367	0.038
MRPL27	0.567401	0	0	0.696418	0.51	0.092
PSMA4	0.56653	0	0	0.70203	0.694	0.226
FBL	0.566314	0	0	0.707108	0.675	0.199
ECH1	0.563058	0	0	0.701678	0.63	0.174
DTYMK	0.562123	0	0	0.654286	0.378	0.059
SMC4	0.560421	0	0	0.646688	0.365	0.06
VCP	0.559935	0	0	0.709929	0.648	0.173
CORO1A	0.559137	0	0	0.652517	0.714	0.353
CMSS1	0.557097	0	0	0.680584	0.443	0.064
RPS18	0.556816	0	0	0.64645	0.998	0.941
SND1	0.556301	0	0	0.689749	0.509	0.102
RPL29	0.555942	0	0	0.675157	0.995	0.894
RPS4X	0.554281	0	0	0.72085	0.997	0.882
PREB	0.554166	0	0	0.641112	0.318	0.03
CCNB2	0.554158	0	0	0.6001	0.213	0.011
HMMR	0.553143	0	0	0.597123	0.211	0.015
SPATS2	0.553103	0	0	0.643069	0.321	0.028
LMAN1	0.552959	0	0	0.674201	0.503	0.124
TIMM8B	0.552603	0	0	0.709782	0.644	0.17
RPL24	0.55174	0	0	0.719487	0.995	0.877
SNRPC	0.551348	0	0	0.702563	0.597	0.148
ZFAT	0.548997	0	0	0.655084	0.341	0.025
MRPL4	0.548914	0	0	0.674354	0.428	0.064
TRMT112	0.54868	0	0	0.702021	0.745	0.264
EDF1	0.548424	0	0	0.688508	0.841	0.372
TMED2	0.547666	0	0	0.687991	0.597	0.174
TXN2	0.546453	0	0	0.704044	0.598	0.146
ATF4	0.545966	0	0	0.699105	0.55	0.118
SLC25A6	0.545155	0	0	0.661575	0.856	0.503
MRPS11	0.544611	0	0	0.686052	0.456	0.067
SRSF3	0.544463	0	0	0.700512	0.811	0.325
HSD17B10	0.544054	0	0	0.694728	0.526	0.106
NDUFS5	0.543965	0	0	0.716776	0.815	0.286
CKS1B	0.542815	0	0	0.636822	0.33	0.047
CKAP4	0.541138	0	0	0.599878	0.225	0.023
PPP1CC	0.540252	0	0	0.705648	0.583	0.13
UBE2L6	0.540235	0	0	0.700489	0.637	0.182
RITA1	0.538232	0	0	0.651054	0.333	0.026
NOP56	0.537898	0	0	0.689583	0.54	0.126
PSMD2	0.537808	0	0	0.698694	0.544	0.114
MRPS12	0.536515	0	0	0.696869	0.547	0.119
MRPL3	0.535416	0	0	0.691912	0.504	0.093
NDUFAF8	0.535238	0	0	0.693668	0.544	0.123
CBX5	0.534864	0	0	0.669163	0.516	0.141
GADD45GIP1	0.534836	0	0	0.717588	0.721	0.214
BRK1	0.534118	0	0	0.685055	0.802	0.357
MAGEF1	0.53372	0	0	0.665224	0.383	0.043
SNRPB	0.532233	0	0	0.691959	0.541	0.124
ST6GAL1	0.530116	0	0	0.696531	0.518	0.097
BNIP3	0.526836	0	0	0.640527	0.317	0.031
CLPTM1L	0.524955	0	0	0.656041	0.384	0.061
NAPSA	0.524565	0	0	0.618536	0.261	0.021
SH2B2	0.524422	0	0	0.639267	0.313	0.029
POLR2H	0.524414	0	0	0.67806	0.444	0.071
GPATCH4	0.524238	0	0	0.683993	0.483	0.089
RGS1	0.523655	0	0	0.613678	0.274	0.041
DSTN	0.523628	0	0	0.715749	0.677	0.181
WDR66	0.522848	0	0	0.57005	0.164	0.022
ARPC2	0.52183	0	0	0.66887	0.96	0.604
PSMB2	0.521626	0	0	0.703953	0.611	0.154
RPS27L	0.518374	0	0	0.7031	0.691	0.21
TXNDC11	0.517999	0	0	0.628088	0.295	0.034
ERLEC1	0.517298	0	0	0.640851	0.398	0.098
BUD31	0.516991	0	0	0.695244	0.551	0.125
AP2M1	0.516838	0	0	0.702725	0.673	0.205
NDUFAB1	0.513306	0	0	0.707339	0.644	0.174
CCT7	0.511302	0	0	0.682811	0.526	0.126
TFF3	0.510995	0	0	0.629791	0.263	0.003
MRPL37	0.509583	0	0	0.654197	0.357	0.04
SF3B6	0.509569	0	0	0.71311	0.742	0.233
CISD2	0.50904	0	0	0.67587	0.455	0.082
AC004687.1	0.508791	0	0	0.70484	0.774	0.285
HLA-DQA1	0.507539	0	0	0.637304	0.517	0.206
RPS9	0.506606	0	0	0.648625	0.959	0.698
LAMTOR5	0.505686	0	0	0.69831	0.74	0.261
REXO2	0.504682	0	0	0.667607	0.409	0.059
NUDC	0.503638	0	0	0.695501	0.595	0.156
BCL7A	0.503407	0	0	0.657764	0.425	0.086
RABAC1	0.503114	0	0	0.64415	0.413	0.105
MRPL52	0.502365	0	0	0.702208	0.617	0.16
IGHA2	0.501506	0	0	0.569849	0.173	0.03
ACADVL	0.49822	0	0	0.639289	0.346	0.057
ST14	0.497838	0	0	0.637164	0.3	0.021
PLCD1	0.497535	0	0	0.633431	0.283	0.014
AURKB	0.497085	0	0	0.604003	0.222	0.012
PLK1	0.496476	0	0	0.58774	0.189	0.012
PPM1G	0.49641	0	0	0.692048	0.631	0.188
CACYBP	0.496041	0	0	0.678538	0.507	0.118
MCTS1	0.495497	0	0	0.679232	0.465	0.085
SNRPA	0.495288	0	0	0.681242	0.476	0.09
SDHC	0.494506	0	0	0.682417	0.495	0.1
MRPL40	0.494287	0	0	0.690084	0.525	0.112
DCTN2	0.493989	0	0	0.701783	0.554	0.115
THOC7	0.489698	0	0	0.708107	0.632	0.161
ADI1	0.488552	0	0	0.678144	0.489	0.105
MRPS34	0.488217	0	0	0.709917	0.684	0.197
COX7A2	0.488181	0	0	0.676402	0.911	0.452
SNAP47	0.486944	0	0	0.644148	0.332	0.037
HMGN1	0.48693	0	0	0.6921	0.788	0.307
SEM1	0.486846	0	0	0.705739	0.678	0.198
NDUFB8	0.486087	0	0	0.691372	0.633	0.192
YWHAE	0.485967	0	0	0.709783	0.778	0.264
TCF4	0.48575	0	0	0.71488	0.734	0.224
ANAPC11	0.485665	0	0	0.702884	0.651	0.184
YBX1	0.485594	0	0	0.653724	0.944	0.584
BLNK	0.484889	0	0	0.668821	0.453	0.091
BTF3	0.484702	0	0	0.655556	0.915	0.558
SLC25A5	0.484306	0	0	0.682825	0.759	0.305
PTRHD1	0.483493	0	0	0.694337	0.573	0.141
ACP1	0.483044	0	0	0.707133	0.631	0.161
ANP32E	0.482484	0	0	0.668681	0.502	0.128
ORMDL2	0.482169	0	0	0.674695	0.452	0.083
KRT18	0.481803	0	0	0.564388	0.135	0.006
CD19	0.481511	0	0	0.676996	0.487	0.099
PSMB6	0.481068	0	0	0.696386	0.636	0.185
EMG1	0.480963	0	0	0.641219	0.33	0.039
CENPU	0.480353	0	0	0.614929	0.263	0.028
MTCH2	0.479258	0	0	0.657848	0.389	0.06
SLC25A39	0.478003	0	0	0.667696	0.428	0.075
RPL7A	0.476528	0	0	0.679834	0.994	0.856
PIM1	0.47632	0	0	0.677692	0.458	0.082
ATIC	0.475776	0	0	0.663427	0.417	0.072
TOMM40	0.475174	0	0	0.645429	0.35	0.05
NDUFB9	0.474601	0	0	0.709573	0.625	0.153
DXO	0.473574	0	0	0.600514	0.216	0.014
IGHG4	0.473559	0	0	0.568726	0.177	0.036
RPL39L	0.473401	0	0	0.626565	0.282	0.025
RNF181	0.473009	0	0	0.689837	0.565	0.143
HDLBP	0.471975	0	0	0.670055	0.475	0.107
XRCC6	0.471416	0	0	0.69051	0.628	0.188
LSM5	0.47121	0	0	0.694249	0.629	0.181
PARK7	0.470763	0	0	0.695602	0.816	0.325
MRPL22	0.470591	0	0	0.67439	0.452	0.082
HSP90AA1	0.470212	0	0	0.664233	0.904	0.482
CORO1B	0.468485	0	0	0.680023	0.513	0.12
EBNA1BP2	0.468383	0	0	0.653425	0.375	0.055
MRPS18B	0.468003	0	0	0.680584	0.499	0.107
BTG3	0.46671	0	0	0.61219	0.293	0.06
DDIT3	0.466428	0	0	0.617175	0.279	0.04
PPP2R1A	0.466257	0	0	0.683689	0.513	0.112
POLR2I	0.466222	0	0	0.698451	0.582	0.14
MTMR14	0.465975	0	0	0.670965	0.464	0.097
PSMA3	0.465704	0	0	0.686809	0.523	0.114
EIF4A3	0.465658	0	0	0.660365	0.412	0.073
C12orf10	0.465186	0	0	0.668951	0.424	0.069
SLC25A4	0.465127	0	0	0.641951	0.32	0.029
DDT	0.464712	0	0	0.702491	0.785	0.282
NAP1L1	0.464174	0	0	0.683538	0.931	0.514
STOML2	0.463799	0	0	0.681986	0.527	0.128
SNRNP25	0.46331	0	0	0.655044	0.415	0.086
NAA38	0.46262	0	0	0.694504	0.608	0.165
DUT	0.462357	0	0	0.657523	0.532	0.176
NTMT1	0.461373	0	0	0.659483	0.39	0.058
DLGAP5	0.461166	0	0	0.582023	0.199	0.031
PSMC3	0.460811	0	0	0.687594	0.548	0.133
PPP1CA	0.460017	0	0	0.681405	0.75	0.301
C16orf87	0.459978	0	0	0.659898	0.407	0.069
PDCD5	0.459101	0	0	0.692304	0.589	0.155
ATP5F1D	0.458829	0	0	0.683918	0.812	0.344
CDKN3	0.455707	0	0	0.589379	0.193	0.012
AHCY	0.455562	0	0	0.639295	0.324	0.038
SERPINF1	0.454229	0	0	0.598048	0.215	0.018
PGK1	0.453136	0	0	0.691795	0.733	0.266
ASPM	0.452688	0	0	0.595724	0.241	0.043
TCP1	0.452016	0	0	0.67151	0.483	0.11
NXPH4	0.451082	0	0	0.608828	0.223	0.005
TOMM22	0.450781	0	0	0.688499	0.583	0.157
SEC61A1	0.44987	0	0	0.649501	0.388	0.074
RPL5	0.449509	0	0	0.647975	0.973	0.772
HDAC7	0.449328	0	0	0.661179	0.398	0.062
SRSF7	0.448922	0	0	0.685776	0.6	0.176
AKR1A1	0.447416	0	0	0.66959	0.464	0.099
EIF4G1	0.447281	0	0	0.673584	0.466	0.093
ATG101	0.447248	0	0	0.646732	0.352	0.049
HSPA8	0.446576	0	0	0.680783	0.71	0.266
PSMD6	0.445392	0	0	0.6697	0.435	0.074
MORF4L2	0.445063	0	0	0.664632	0.418	0.071
SEMA4A	0.444308	0	0	0.629527	0.302	0.036
CEP55	0.443878	0	0	0.577579	0.181	0.023
CCT6A	0.442806	0	0	0.684251	0.592	0.171
RPL13A	0.441687	0	0	0.65259	0.998	0.929
EIF3E	0.440644	0	0	0.656125	0.791	0.394
POLR2F	0.438465	0	0	0.666043	0.449	0.094
COA4	0.435208	0	0	0.681672	0.507	0.112
ACADM	0.435105	0	0	0.637159	0.35	0.062
POLD2	0.434845	0	0	0.641163	0.345	0.051
DCUN1D5	0.434701	0	0	0.654654	0.395	0.069
SSBP1	0.434662	0	0	0.692017	0.629	0.186
MAD2L1	0.433772	0	0	0.60927	0.246	0.023
HMGN3	0.431028	0	0	0.700892	0.67	0.199
UFC1	0.431012	0	0	0.693263	0.683	0.223
NLRP7	0.430109	0	0	0.585501	0.173	0.001
MRPL23	0.429541	0	0	0.649343	0.378	0.064
MPG	0.428627	0	0	0.671532	0.48	0.108
RPA3	0.427668	0	0	0.66602	0.48	0.117
CNPY2	0.427551	0	0	0.649049	0.387	0.074
MCM4	0.427523	0	0	0.577849	0.182	0.024
TCL1A	0.42483	0	0	0.709156	0.761	0.247
NACA	0.423807	0	0	0.67375	0.991	0.842
PQBP1	0.423721	0	0	0.665424	0.42	0.071
ZWINT	0.423278	0	0	0.59309	0.201	0.013
TRIAP1	0.42301	0	0	0.64796	0.368	0.059
MRPL20	0.42301	0	0	0.704332	0.754	0.253
PFDN6	0.422758	0	0	0.649515	0.362	0.05
HCK	0.422711	0	0	0.648267	0.398	0.083
MKNK2	0.422601	0	0	0.647143	0.368	0.061
SQSTM1	0.421983	0	0	0.676714	0.518	0.128
AUP1	0.421896	0	0	0.675293	0.494	0.112
OXA1L	0.419596	0	0	0.681783	0.536	0.132
NDUFS8	0.419595	0	0	0.687419	0.57	0.148
ROMO1	0.419545	0	0	0.684838	0.528	0.122
IFI27L1	0.41935	0	0	0.598464	0.212	0.013
TUBG1	0.416895	0	0	0.606687	0.233	0.017
TXNL4A	0.416863	0	0	0.693795	0.589	0.151
TK1	0.416611	0	0	0.595003	0.203	0.011
ADRM1	0.415608	0	0	0.675423	0.521	0.132
DARS	0.415389	0	0	0.694549	0.602	0.158
ELOB	0.414272	0	0	0.67316	0.888	0.421
RUBCNL	0.414142	0	0	0.641963	0.361	0.062
ZCRB1	0.413996	0	0	0.697935	0.597	0.149
LAMTOR2	0.413969	0	0	0.686698	0.594	0.166
KLHL6	0.413964	0	0	0.646194	0.413	0.097
PCNA	0.413662	0	0	0.602803	0.26	0.048
POLR2J	0.413362	0	0	0.70004	0.67	0.198
MRPS15	0.413209	0	0	0.674481	0.477	0.1
ARL3	0.413068	0	0	0.643013	0.351	0.054
RPS16	0.412733	0	0	0.684602	0.996	0.901
UBA1	0.412277	0	0	0.661323	0.417	0.076
HLA-DRA	0.412211	2.12215e-195	7.11728e-191	0.567856	0.735	0.679
ACSF3	0.410858	0	0	0.636929	0.326	0.043
POLDIP2	0.410067	0	0	0.645364	0.355	0.053
NDUFA9	0.409896	0	0	0.635309	0.323	0.043
MRPL24	0.409447	0	0	0.652133	0.38	0.061
CDCA8	0.408334	0	0	0.583942	0.187	0.017
CYB5R2	0.40826	0	0	0.596954	0.202	0.007
CYCS	0.407734	0	0	0.681458	0.582	0.168
EIF3I	0.407273	0	0	0.664973	0.469	0.109
HIST1H2AJ	0.406943	0	0	0.550367	0.127	0.024
SRP14	0.405644	0	0	0.65636	0.968	0.66
COPRS	0.405524	0	0	0.623773	0.305	0.049
RASGRP3	0.405461	0	0	0.656321	0.384	0.055
BZW2	0.405262	0	0	0.635472	0.345	0.06
MRPL9	0.404714	0	0	0.664906	0.42	0.071
NDUFB4	0.403729	0	0	0.691373	0.657	0.205
MRPL21	0.402915	0	0	0.679798	0.499	0.107
RPL14	0.402872	0	0	0.662088	0.994	0.871
EVA1B	0.40277	0	0	0.587735	0.213	0.036
INSIG1	0.402583	0	0	0.643447	0.354	0.055
UBE2T	0.402228	0	0	0.603712	0.23	0.02
DBI	0.401822	0	0	0.678184	0.781	0.321
BANF1	0.401179	0	0	0.661117	0.479	0.124
MRPL15	0.400811	0	0	0.647005	0.373	0.064
SERPINA9	0.400767	0	0	0.573558	0.152	0.005
CHD4	0.399544	0	0	0.655675	0.477	0.131
TBL1XR1	0.399157	0	0	0.683673	0.493	0.096
SMARCC1	0.398564	0	0	0.688384	0.561	0.138
PRELID1	0.398328	0	0	0.684655	0.603	0.174
MRPL47	0.396645	0	0	0.670532	0.464	0.095
TMEM147	0.395577	0	0	0.669803	0.504	0.129
CLECL1	0.393386	0	0	0.649367	0.395	0.076
UQCRFS1	0.393305	0	0	0.68032	0.567	0.157
DHRS9	0.393141	0	0	0.571233	0.159	0.016
LYRM4	0.39265	0	0	0.647399	0.373	0.063
EIF3B	0.392435	0	0	0.66107	0.416	0.076
NUCKS1	0.392338	0	0	0.674774	0.826	0.369
NGLY1	0.391898	0	0	0.679078	0.487	0.098
MPC2	0.391676	0	0	0.675598	0.497	0.112
MDH1	0.391654	0	0	0.66728	0.5	0.129
GINS2	0.39159	0	0	0.577711	0.168	0.011
MRPS18A	0.391419	0	0	0.644412	0.349	0.049
PES1	0.390962	0	0	0.624102	0.292	0.037
STAC3	0.390126	0	0	0.614809	0.256	0.023
C19orf53	0.389924	0	0	0.683344	0.85	0.354
EEF1B2	0.389547	0	0	0.649657	0.97	0.683
FUS	0.389506	0	0	0.67902	0.57	0.164
TECR	0.389199	0	0	0.645982	0.372	0.066
SELENOS	0.388924	0	0	0.635616	0.398	0.106
CD82	0.388521	0	0	0.664441	0.456	0.098
SLC25A19	0.388279	0	0	0.603663	0.234	0.024
EXOSC4	0.388096	0	0	0.629634	0.31	0.043
HINT2	0.387513	0	0	0.666398	0.451	0.094
CCDC34	0.387449	0	0	0.595664	0.22	0.025
MRPS2	0.387423	0	0	0.63565	0.323	0.043
GHITM	0.387388	0	0	0.671712	0.586	0.186
NDUFC2	0.386932	0	0	0.677053	0.507	0.117
MAPKAPK2	0.386699	0	0	0.634785	0.371	0.084
CINP	0.385998	0	0	0.642833	0.35	0.053
PTGES3	0.385714	0	0	0.681373	0.8	0.328
MTHFD2	0.38509	0	0	0.661266	0.422	0.079
NOL4	0.385025	0	0	0.567423	0.15	0.014
GTF3A	0.383714	0	0	0.678785	0.819	0.343
NDUFB11	0.383177	0	0	0.677987	0.808	0.338
PFN1	0.382939	0	0	0.637527	0.967	0.724
AKR7A2	0.382447	0	0	0.656798	0.414	0.081
MZT2B	0.382398	0	0	0.682669	0.792	0.305
TSTA3	0.382304	0	0	0.653651	0.393	0.07
HNRNPC	0.380987	0	0	0.69203	0.732	0.257
EPRS	0.380193	0	0	0.67687	0.535	0.137
NASP	0.379628	0	0	0.660362	0.451	0.102
GATM	0.379608	0	0	0.621426	0.28	0.031
C1orf43	0.379581	0	0	0.670192	0.479	0.108
SNRPA1	0.379124	0	0	0.652992	0.406	0.08
ATP5PB	0.37874	0	0	0.675664	0.609	0.193
TIMM50	0.378515	0	0	0.619967	0.279	0.033
MARCKSL1	0.378269	0	0	0.642577	0.409	0.099
U2AF1L4	0.377734	0	0	0.598205	0.219	0.02
TRAF4	0.377179	0	0	0.602231	0.221	0.014
MRPS6	0.376904	0	0	0.675766	0.518	0.128
SNRPG	0.376147	0	0	0.681142	0.694	0.248
SNRPD2	0.375989	0	0	0.665835	0.878	0.432
ZBTB8OS	0.375819	0	0	0.669809	0.46	0.094
ATOX1	0.375788	0	0	0.722467	0.731	0.203
TFG	0.375667	0	0	0.646537	0.36	0.054
RAD51AP1	0.375637	0	0	0.583427	0.185	0.017
NDUFS3	0.37508	0	0	0.661004	0.447	0.099
MZT2A	0.374727	0	0	0.655858	0.436	0.099
SLC35B1	0.374683	0	0	0.608765	0.254	0.032
HMGB3	0.374609	0	0	0.592845	0.202	0.015
AURKA	0.374023	0	0	0.580034	0.177	0.015
CCDC167	0.37402	0	0	0.6785	0.514	0.12
HNRNPD	0.373311	0	0	0.690192	0.667	0.213
COL9A3	0.373215	0	0	0.588691	0.193	0.014
OAZ1	0.373057	0	0	0.656019	0.757	0.351
JMJD4	0.37194	0	0	0.611464	0.254	0.027
EIF6	0.371396	0	0	0.642026	0.384	0.08
TACC3	0.37108	0	0	0.606337	0.274	0.054
RAB29	0.370632	0	0	0.674986	0.497	0.113
NOB1	0.370554	0	0	0.654457	0.408	0.079
CHMP2A	0.37053	0	0	0.690095	0.612	0.173
MRPS16	0.370486	0	0	0.647086	0.376	0.067
CDK1	0.370445	0	0	0.577825	0.166	0.009
RRP1	0.370395	0	0	0.619187	0.279	0.034
BLK	0.370368	0	0	0.670251	0.522	0.133
ANP32B	0.36915	0	0	0.67497	0.768	0.316
SRSF2	0.369068	0	0	0.69138	0.672	0.217
SNF8	0.368949	0	0	0.669335	0.5	0.126
CCDC124	0.368845	0	0	0.651044	0.394	0.075
FAM98A	0.368367	0	0	0.622431	0.296	0.042
APEX1	0.367185	0	0	0.665266	0.515	0.143
NDUFB2	0.366983	0	0	0.688764	0.733	0.253
GORASP2	0.366512	0	0	0.639901	0.355	0.061
GTSE1	0.366206	0	0	0.575834	0.168	0.015
SMIM20	0.365652	0	0	0.652596	0.406	0.081
SERBP1	0.365406	0	0	0.660614	0.868	0.427
RACK1	0.364765	0	0	0.634527	0.939	0.631
RPA1	0.363938	0	0	0.650142	0.405	0.083
WDR4	0.363487	0	0	0.593695	0.204	0.015
RPL35	0.363177	0	0	0.653215	0.996	0.902
DCPS	0.362798	0	0	0.643485	0.353	0.054
GNG5	0.362467	0	0	0.688837	0.783	0.292
TMCO1	0.362437	0	0	0.671225	0.483	0.109
HSD17B8	0.361746	0	0	0.589947	0.202	0.02
TUBB2B	0.361664	0	0	0.581449	0.168	0.004
PRCC	0.36138	0	0	0.630412	0.314	0.044
POP7	0.360612	0	0	0.629506	0.32	0.051
AP3D1	0.359692	0	0	0.650131	0.39	0.073
QARS	0.359289	0	0	0.639906	0.355	0.062
TUBB2A	0.358494	0	0	0.583601	0.176	0.008
MAD2L2	0.357623	0	0	0.631136	0.328	0.056
ELP6	0.357569	0	0	0.630951	0.309	0.04
EIF3L	0.357448	0	0	0.664148	0.74	0.312
MAGED1	0.355665	0	0	0.600973	0.224	0.019
C12orf45	0.355419	0	0	0.632781	0.324	0.048
KREMEN2	0.355009	0	0	0.585677	0.176	0.004
HNRNPA1	0.354708	0	0	0.66876	0.775	0.326
SIL1	0.354249	0	0	0.600654	0.248	0.042
EIF4B	0.35367	0	0	0.693355	0.745	0.259
EMC6	0.353252	0	0	0.664535	0.462	0.104
AIM2	0.353153	0	0	0.64977	0.388	0.069
LAX1	0.353076	0	0	0.602639	0.229	0.021
CCT4	0.352889	0	0	0.678674	0.579	0.167
CHPF	0.352312	0	0	0.572103	0.152	0.007
SS18L2	0.35181	0	0	0.677014	0.544	0.144
RRM1	0.350918	0	0	0.598541	0.241	0.038
PMAIP1	0.348837	0	0	0.619522	0.302	0.052
NDUFB6	0.348446	0	0	0.662944	0.448	0.096
AIFM1	0.347921	0	0	0.621426	0.289	0.039
USP5	0.347502	0	0	0.627457	0.303	0.04
NFKBIE	0.347473	0	0	0.585997	0.205	0.03
MRPS33	0.34734	0	0	0.667664	0.46	0.098
ANAPC5	0.346668	0	0	0.665349	0.467	0.106
NMB	0.345454	0	0	0.574195	0.165	0.016
ASNA1	0.345304	0	0	0.650729	0.413	0.09
KIF2C	0.345302	0	0	0.578217	0.172	0.014
SELENOT	0.343866	0	0	0.674642	0.565	0.163
JAGN1	0.343148	0	0	0.652499	0.402	0.077
RARS	0.343043	0	0	0.619268	0.292	0.045
CD9	0.342052	0	0	0.607174	0.253	0.033
GARS	0.341996	0	0	0.644717	0.378	0.071
DKC1	0.341428	0	0	0.657971	0.456	0.109
POLR2G	0.341244	0	0	0.666379	0.495	0.124
PSMC5	0.341172	0	0	0.670711	0.543	0.154
ALG5	0.340807	0	0	0.624449	0.32	0.06
SMC2	0.340102	0	0	0.608429	0.278	0.052
DTNBP1	0.33949	0	0	0.657563	0.415	0.078
SLBP	0.339467	0	0	0.627095	0.367	0.093
CYB5R3	0.337914	0	0	0.664235	0.457	0.101
P4HA2	0.33718	0	0	0.571734	0.147	0.003
CENPE	0.337138	0	0	0.569142	0.167	0.025
CD3EAP	0.337105	0	0	0.588368	0.198	0.019
MIEN1	0.335743	0	0	0.6812	0.561	0.15
UBL5	0.335236	0	0	0.675576	0.805	0.327
RPL27A	0.335103	0	0	0.635488	0.993	0.847
GMPPA	0.334937	0	0	0.597276	0.22	0.023
EXOSC7	0.334368	0	0	0.605959	0.236	0.021
BCL2A1	0.334272	0	0	0.624252	0.382	0.111
FKBP3	0.333901	0	0	0.677086	0.53	0.133
URM1	0.333669	0	0	0.637872	0.354	0.065
SLC25A1	0.332084	0	0	0.630525	0.326	0.055
RRP9	0.331379	0	0	0.600739	0.228	0.023
WDR43	0.33116	0	0	0.646082	0.464	0.136
SLIRP	0.331091	0	0	0.638659	0.401	0.101
ARMCX3	0.331083	0	0	0.644067	0.388	0.081
RBM42	0.331034	0	0	0.627014	0.308	0.045
SAE1	0.330658	0	0	0.623869	0.308	0.051
MRFAP1	0.330174	0	0	0.672657	0.503	0.121
RASAL1	0.329919	0	0	0.586134	0.178	0.006
GCSAM	0.329907	0	0	0.628916	0.318	0.048
PPIH	0.329727	0	0	0.635297	0.343	0.06
APEH	0.329243	0	0	0.630531	0.325	0.053
NUDT22	0.328842	0	0	0.624704	0.324	0.063
CSK	0.328003	0	0	0.676071	0.624	0.204
DCTPP1	0.327535	0	0	0.625735	0.335	0.069
MRTO4	0.326619	0	0	0.616205	0.29	0.048
VDAC2	0.326191	0	0	0.663783	0.509	0.139
LINC01857	0.325832	0	0	0.633999	0.402	0.106
TRUB2	0.325792	0	0	0.614795	0.267	0.032
MRPS10	0.325727	0	0	0.651324	0.404	0.08
MMAB	0.325599	0	0	0.614214	0.261	0.028
HLA-DMB	0.325416	0	0	0.63451	0.584	0.25
RPL32	0.325249	0	0	0.648967	0.999	0.969
MCRIP2	0.325105	0	0	0.620718	0.308	0.057
MRPL57	0.324887	0	0	0.684895	0.619	0.184
NCL	0.323963	0	0	0.647949	0.89	0.468
UQCC3	0.323445	0	0	0.641668	0.375	0.075
CCDC51	0.323316	0	0	0.594815	0.209	0.017
CLSPN	0.32306	0	0	0.56659	0.154	0.019
STARD7	0.322659	0	0	0.666104	0.487	0.12
NDUFA12	0.321945	0	0	0.639553	0.366	0.071
CHTOP	0.321851	0	0	0.658433	0.426	0.087
AARS	0.321419	0	0	0.594442	0.226	0.033
SCYL1	0.321235	0	0	0.600355	0.242	0.036
UBE2G1	0.320971	0	0	0.642953	0.364	0.063
TRAPPC3	0.320521	0	0	0.653651	0.425	0.093
OXCT1	0.3205	0	0	0.625001	0.305	0.045
RNH1	0.320355	0	0	0.657271	0.492	0.138
UQCRC2	0.320291	0	0	0.664341	0.508	0.137
PSMC2	0.319964	0	0	0.64406	0.381	0.075
MIR155HG	0.319734	0	0	0.5921	0.271	0.077
METTL26	0.319283	0	0	0.673215	0.527	0.137
CD2BP2	0.319068	0	0	0.652785	0.407	0.081
POLR2L	0.319039	0	0	0.679059	0.775	0.302
ARL1	0.318992	0	0	0.634471	0.339	0.057
RNF7	0.318977	0	0	0.680746	0.598	0.177
PDHB	0.318936	0	0	0.654412	0.423	0.09
CISD1	0.318683	0	0	0.620447	0.287	0.039
GFER	0.318057	0	0	0.630413	0.33	0.058
TMEM106C	0.317922	0	0	0.596506	0.226	0.029
ETFB	0.317807	0	0	0.668246	0.523	0.143
DNAJC7	0.316943	0	0	0.684936	0.586	0.16
RPL37A	0.316687	0	0	0.624566	0.988	0.808
MPI	0.315832	0	0	0.613483	0.261	0.03
BOP1	0.315476	0	0	0.607669	0.256	0.035
SNHG19	0.314794	0	0	0.593992	0.23	0.036
RHBDL1	0.314698	0	0	0.549246	0.103	0.005
MGAT2	0.314658	0	0	0.60493	0.261	0.044
PMPCA	0.313905	0	0	0.624172	0.301	0.044
IZUMO4	0.313654	0	0	0.587837	0.189	0.012
CCNC	0.313467	0	0	0.628516	0.32	0.052
PHGDH	0.31337	0	0	0.576219	0.162	0.009
PHB	0.31332	0	0	0.627592	0.331	0.064
SNHG8	0.312434	0	0	0.684827	0.615	0.181
DERL2	0.312265	0	0	0.62935	0.339	0.067
LPXN	0.311468	0	0	0.669751	0.48	0.108
PNOC	0.311452	0	0	0.621711	0.328	0.068
DNMT1	0.31054	0	0	0.642927	0.422	0.11
SUSD3	0.310503	0	0	0.608207	0.281	0.056
ELAC2	0.310454	0	0	0.614199	0.271	0.036
RNF126	0.309951	0	0	0.647072	0.4	0.084
UBE2N	0.309805	0	0	0.66917	0.545	0.156
KLHL42	0.309012	0	0	0.6499	0.372	0.057
LAGE3	0.308872	0	0	0.641527	0.385	0.083
NOP58	0.308754	0	0	0.667122	0.493	0.121
ATP6V0B	0.307986	0	0	0.670968	0.693	0.252
TAPBPL	0.307983	0	0	0.599614	0.227	0.024
AC084033.3	0.307849	0	0	0.592086	0.204	0.017
ITPR2	0.307631	0	0	0.624013	0.373	0.104
TXNL1	0.307418	0	0	0.668196	0.511	0.133
MPV17	0.307238	0	0	0.624026	0.315	0.056
HIST2H2AC	0.307079	0	0	0.574574	0.237	0.078
LMO7	0.307066	0	0	0.585053	0.198	0.024
CDT1	0.306964	0	0	0.571618	0.152	0.008
VNN2	0.306788	0	0	0.623301	0.309	0.053
TIMM9	0.306279	0	0	0.633274	0.334	0.055
RPL36AL	0.306125	0	0	0.616531	0.949	0.648
MND1	0.304752	0	0	0.568905	0.145	0.006
UBA5	0.304661	0	0	0.597606	0.226	0.026
H2AFX	0.30466	0	0	0.590768	0.214	0.029
IFRD2	0.304161	0	0	0.617241	0.286	0.044
RFTN1	0.30391	0	0	0.621301	0.294	0.042
KARS	0.30369	0	0	0.649836	0.427	0.1
DAP	0.303661	0	0	0.634922	0.352	0.069
NUF2	0.303586	0	0	0.568943	0.148	0.009
CCNA2	0.303475	0	0	0.580659	0.187	0.023
TKT	0.302956	0	0	0.669517	0.519	0.139
NT5DC2	0.302933	0	0	0.570875	0.152	0.01
FAM92B	0.3028	0	0	0.55399	0.11	0.002
IPO5	0.30237	0	0	0.613693	0.31	0.069
ANP32A	0.301259	0	0	0.671234	0.663	0.239
COX6B1	0.301172	0	0	0.644758	0.845	0.411
NIT2	0.300821	0	0	0.63268	0.336	0.058
CNP	0.299622	0	0	0.646698	0.362	0.055
UBE2M	0.298754	0	0	0.595453	0.274	0.074
EZH2	0.298303	0	0	0.608237	0.286	0.058
RECQL4	0.298212	0	0	0.570576	0.147	0.005
LONP1	0.298105	0	0	0.601875	0.235	0.027
UAP1	0.297855	0	0	0.590713	0.208	0.023
YBEY	0.297751	0	0	0.613658	0.271	0.037
PDHA1	0.297734	0	0	0.63732	0.359	0.068
SINHCAF	0.297129	0	0	0.651575	0.43	0.098
PPIF	0.297125	0	0	0.622357	0.298	0.045
HADH	0.296885	0	0	0.602983	0.253	0.04
KIF22	0.296844	0	0	0.601186	0.241	0.033
PLBD1	0.296723	0	0	0.63414	0.33	0.051
DERL1	0.296616	0	0	0.626555	0.341	0.073
COASY	0.296194	0	0	0.621609	0.299	0.047
UBE2C	0.295917	0	0	0.55909	0.133	0.014
NUDT21	0.295571	0	0	0.647946	0.387	0.072
H2AFV	0.295451	0	0	0.644471	0.418	0.104
MRPL2	0.295261	0	0	0.628601	0.316	0.049
INTS13	0.294895	0	0	0.595033	0.219	0.025
YDJC	0.294433	0	0	0.634553	0.349	0.065
ZNHIT1	0.293437	0	0	0.667764	0.529	0.147
LINC01991	0.29321	0	0	0.566854	0.138	0.004
NDUFA8	0.292993	0	0	0.64531	0.4	0.088
BCL2L12	0.29282	0	0	0.58537	0.19	0.017
NOC4L	0.292694	0	0	0.596812	0.221	0.024
WDR77	0.292649	0	0	0.632108	0.338	0.06
SLC1A4	0.292293	0	0	0.588476	0.196	0.018
ZNF804A	0.292092	0	0	0.581484	0.189	0.022
FAM30A	0.291669	0	0	0.640488	0.391	0.086
ERI3	0.291522	0	0	0.616233	0.284	0.044
TIMM8A	0.29129	0	0	0.595777	0.219	0.024
CDKN2C	0.290991	0	0	0.57663	0.172	0.017
IGHG2	0.290309	9.44617e-290	3.16806e-285	0.53274	0.101	0.033
RFC3	0.289976	0	0	0.553235	0.139	0.03
MRPS7	0.289603	0	0	0.603685	0.247	0.034
ZFAS1	0.289162	0	0	0.647836	0.699	0.301
ALG3	0.289031	0	0	0.612812	0.278	0.045
VPS25	0.288956	0	0	0.627969	0.326	0.058
ACO2	0.288666	0	0	0.622964	0.327	0.067
SRP68	0.288522	0	0	0.627165	0.342	0.072
DCAF13	0.288349	0	0	0.619862	0.305	0.054
HSPBP1	0.28827	0	0	0.595979	0.22	0.025
WDR24	0.288256	0	0	0.583194	0.185	0.017
RPL36A	0.288179	0	0	0.631814	0.74	0.357
COX17	0.28783	0	0	0.660952	0.596	0.21
FOXM1	0.287742	0	0	0.5629	0.138	0.011
CDCA2	0.28767	0	0	0.562525	0.138	0.012
PHPT1	0.287394	0	0	0.673604	0.581	0.174
NAALADL2-AS2	0.286992	0	0	0.588687	0.195	0.015
RNPS1	0.286972	0	0	0.667651	0.539	0.154
ENY2	0.2869	0	0	0.669195	0.543	0.155
ITPA	0.286585	0	0	0.646714	0.399	0.085
ZNF296	0.28633	0	0	0.602027	0.243	0.033
HSBP1	0.285826	0	0	0.641753	0.387	0.083
ARID5A	0.285726	0	0	0.620311	0.309	0.058
CLDN14	0.285292	0	0	0.576417	0.155	0.002
GPN2	0.284414	0	0	0.595055	0.212	0.019
TRABD	0.28354	0	0	0.636699	0.356	0.068
CENPH	0.282388	0	0	0.59073	0.219	0.032
TFDP1	0.28207	0	0	0.603948	0.274	0.057
PPHLN1	0.282061	0	0	0.614536	0.275	0.038
PSME2	0.281976	0	0	0.668725	0.819	0.354
FARSB	0.281803	0	0	0.609785	0.268	0.041
MCM6	0.281585	0	0	0.580832	0.196	0.03
YIPF2	0.281472	0	0	0.585211	0.201	0.027
UCHL3	0.280179	0	0	0.61946	0.299	0.05
HDGF	0.279935	0	0	0.635922	0.375	0.084
COX7B	0.279706	0	0	0.677838	0.76	0.292
RPUSD3	0.279697	0	0	0.607231	0.257	0.037
EIF2S1	0.279607	0	0	0.638153	0.399	0.098
SNAPC1	0.278862	0	0	0.587685	0.212	0.032
SFT2D1	0.278739	0	0	0.652765	0.461	0.121
YEATS4	0.278576	0	0	0.609487	0.29	0.06
AC012236.1	0.27816	0	0	0.56486	0.135	0.005
FAIM	0.277886	0	0	0.591048	0.203	0.019
PDXK	0.277519	0	0	0.601774	0.284	0.071
ATP1B3	0.277092	0	0	0.649583	0.44	0.111
MIF4GD	0.276901	0	0	0.626832	0.34	0.072
GLRX5	0.276715	0	0	0.646451	0.401	0.087
BCAT2	0.275201	0	0	0.595962	0.216	0.021
LAT2	0.275086	0	0	0.638214	0.426	0.118
SUPT4H1	0.275016	0	0	0.667002	0.542	0.158
TXN	0.274256	0	0	0.679135	0.661	0.223
PSMC4	0.273121	0	0	0.635401	0.366	0.076
MEI1	0.272949	0	0	0.569241	0.165	0.025
TCL1B	0.272681	0	0	0.537637	0.106	0.029
PSMD14	0.272341	0	0	0.654993	0.481	0.134
CENPW	0.27191	0	0	0.575126	0.166	0.014
MRPL48	0.270741	0	0	0.627906	0.324	0.056
DESI2	0.269979	0	0	0.600625	0.267	0.057
TRAPPC6A	0.269846	0	0	0.655555	0.478	0.129
NUP37	0.269351	0	0	0.615622	0.283	0.043
FAM43A	0.269128	0	0	0.580209	0.187	0.023
ECI1	0.268353	0	0	0.610915	0.285	0.054
RTCB	0.267595	0	0	0.635176	0.377	0.086
PFDN2	0.266836	0	0	0.668021	0.557	0.168
CRYBA4	0.266395	0	0	0.552845	0.107	0.002
SUDS3	0.266183	0	0	0.649923	0.406	0.083
RAD51C	0.266151	0	0	0.584847	0.196	0.023
UBXN6	0.266071	0	0	0.60547	0.276	0.056
PTGES2	0.265973	0	0	0.623929	0.325	0.064
KIFC1	0.26588	0	0	0.568058	0.146	0.009
GAR1	0.265861	0	0	0.609961	0.269	0.041
CSNK2B	0.265385	0	0	0.644182	0.414	0.098
IL16	0.2651	0	0	0.66634	0.539	0.156
GPX7	0.264469	0	0	0.591405	0.213	0.026
PSMG1	0.264344	0	0	0.590574	0.224	0.037
PRDX3	0.264301	0	0	0.62894	0.368	0.09
RFC4	0.264266	0	0	0.585448	0.196	0.022
CDC6	0.26425	0	0	0.55932	0.127	0.007
TOM1	0.264078	0	0	0.593971	0.218	0.027
MVD	0.263873	0	0	0.602278	0.247	0.037
GRN	0.263423	0	0	0.670114	0.603	0.193
PUS1	0.262975	0	0	0.593857	0.224	0.031
BAG1	0.26294	0	0	0.621781	0.337	0.078
STT3B	0.262831	0	0	0.62592	0.363	0.091
MYO1C	0.262796	0	0	0.583085	0.201	0.031
FAHD2B	0.262769	0	0	0.583066	0.178	0.011
GRWD1	0.262518	0	0	0.606017	0.257	0.038
SMS	0.262475	0	0	0.64099	0.439	0.125
AC009403.1	0.262457	0	0	0.572918	0.156	0.01
DDX49	0.262426	0	0	0.602939	0.248	0.037
EIF4A1	0.26236	0	0	0.624775	0.332	0.069
TIMMDC1	0.261613	0	0	0.637594	0.372	0.078
MIS18A	0.260018	0	0	0.572847	0.176	0.028
HMBS	0.25997	0	0	0.579941	0.18	0.018
IGHV3-23	0.259651	0	0	0.544989	0.139	0.045
DDX56	0.259569	0	0	0.608294	0.261	0.038
SHCBP1	0.259431	0	0	0.555594	0.123	0.011
LINC01480	0.259288	0	0	0.550149	0.106	0.006
DNAJC12	0.258157	0	0	0.560818	0.128	0.006
OCIAD2	0.258119	0	0	0.662555	0.496	0.128
CFAP298	0.257909	0	0	0.590034	0.232	0.045
CCDC88A	0.257468	0	0	0.610933	0.324	0.086
ATP5MPL	0.257034	0	0	0.651379	0.816	0.376
BRIX1	0.256978	0	0	0.623742	0.332	0.069
CD72	0.256822	0	0	0.647139	0.487	0.148
BYSL	0.256654	0	0	0.577012	0.17	0.014
OAZ2	0.256418	0	0	0.627829	0.346	0.074
UBALD2	0.256229	0	0	0.609792	0.322	0.088
PUF60	0.256047	0	0	0.648623	0.445	0.115
TIMELESS	0.254808	0	0	0.567357	0.158	0.021
CARHSP1	0.254764	0	0	0.622297	0.343	0.082
CENPN	0.254342	0	0	0.56651	0.145	0.011
EXOSC1	0.25413	0	0	0.62802	0.336	0.065
EML6	0.253917	0	0	0.568322	0.15	0.012
MCM2	0.253404	0	0	0.567949	0.156	0.018
CHCHD1	0.253341	0	0	0.656848	0.465	0.118
NDUFS4	0.253331	0	0	0.639618	0.401	0.098
UBL7	0.253047	0	0	0.625571	0.329	0.063
MYL2	0.25286	0	0	0.553036	0.113	0.006
TMEM9	0.25225	0	0	0.589334	0.21	0.028
ARL6IP1	0.252185	0	0	0.609291	0.304	0.072
GUK1	0.252102	0	0	0.668021	0.783	0.317
SLC16A1	0.252031	0	0	0.576952	0.171	0.015
TAS1R3	0.251922	0	0	0.553754	0.111	0.003
C6orf48	0.251891	0	0	0.650834	0.582	0.211
DNPEP	0.25187	0	0	0.616326	0.301	0.057
ASF1B	0.25176	0	0	0.558527	0.126	0.008
PRDX2	0.251545	0	0	0.623762	0.337	0.073
SPRYD4	0.251404	0	0	0.600237	0.229	0.025
CIP2A	0.251191	0	0	0.57388	0.173	0.022
MMP1	0.250521	0	0	0.563161	0.132	0.006
GTF2E2	0.250452	0	0	0.634091	0.379	0.089
KIF23	0.25037	0	0	0.55844	0.129	0.011
CHEK1	0.250044	0	0	0.554495	0.119	0.01
DPP8	-0.250283	1.99683e-180	6.69697e-176	0.532274	0.136	0.065
ZNF830	-0.250475	8.01354e-170	2.68758e-165	0.528644	0.115	0.053
GMCL1	-0.251012	1.8661e-179	6.25851e-175	0.531107	0.128	0.06
IVNS1ABP	-0.251084	1.71186e-123	5.74124e-119	0.527843	0.139	0.077
PYURF	-0.251641	0	0	0.590895	0.414	0.179
SELENOF	-0.251681	0	0	0.590696	0.436	0.192
BRD7	-0.252291	0	0	0.557355	0.26	0.124
TBC1D5	-0.252353	1.33781e-223	4.48675e-219	0.539677	0.17	0.081
TMEM33	-0.252674	4.1472e-163	1.39089e-158	0.530709	0.134	0.066
CBX6	-0.252828	1.28691e-29	4.31604e-25	0.512999	0.112	0.081
RBPJ	-0.253515	0	0	0.585998	0.362	0.151
MIDN	-0.254006	1.9082e-263	6.39971e-259	0.546005	0.198	0.093
YWHAH	-0.254927	0	0	0.580901	0.32	0.131
RBM26	-0.25533	0	0	0.561199	0.254	0.112
BTF3L4	-0.255727	0	0	0.557253	0.242	0.109
TTN	-0.256362	1.81772e-237	6.09628e-233	0.547265	0.227	0.117
RABEP1	-0.25643	0	0	0.55739	0.247	0.113
PPP4R3A	-0.256507	1.53085e-63	5.13417e-59	0.519034	0.118	0.074
RPAP2	-0.257971	3.35567e-137	1.12542e-132	0.525297	0.107	0.052
CELF1	-0.259115	0	0	0.567228	0.296	0.135
FAM120A	-0.259476	0	0	0.563057	0.276	0.126
RABGAP1L	-0.260528	0	0	0.559792	0.219	0.086
STX12	-0.260649	4.90708e-78	1.64574e-73	0.519996	0.108	0.064
BCLAF1	-0.261034	0	0	0.560766	0.23	0.092
LTN1	-0.262366	2.34388e-103	7.86089e-99	0.52382	0.12	0.067
ARHGAP15	-0.262572	0	0	0.558089	0.252	0.115
CYFIP2	-0.262737	0	0	0.577414	0.302	0.121
SRSF6	-0.263094	0	0	0.559036	0.258	0.118
TOP2B	-0.263199	0	0	0.56356	0.243	0.098
UBLCP1	-0.263522	3.79715e-145	1.27349e-140	0.52869	0.13	0.066
GLS	-0.264121	9.20896e-270	3.0885e-265	0.549152	0.222	0.107
PPWD1	-0.264162	1.47678e-89	4.95281e-85	0.521865	0.114	0.066
TRIR	-0.264162	0	0	0.581804	0.734	0.383
MT-ND2	-0.264166	1.67003e-79	5.60096e-75	0.456516	0.95	0.79
TNIP2	-0.264744	2.51437e-304	8.43268e-300	0.546034	0.177	0.075
P2RY8	-0.265485	0	0	0.557305	0.214	0.085
PTTG1IP	-0.266363	1.15997e-168	3.8903e-164	0.533361	0.153	0.078
ICE1	-0.266436	0	0	0.549177	0.171	0.064
LYN	-0.266541	0	0	0.580138	0.432	0.212
KDM2A	-0.266584	1.11836e-100	3.75074e-96	0.526154	0.147	0.087
THOC2	-0.266616	0	0	0.588369	0.361	0.146
RHBDF2	-0.266679	3.77893e-90	1.26738e-85	0.521542	0.111	0.063
GLG1	-0.266822	5.43052e-225	1.82129e-220	0.538139	0.157	0.072
ISCU	-0.266883	0	0	0.586008	0.502	0.244
SMU1	-0.267423	5.71637e-306	1.91716e-301	0.554187	0.243	0.115
ANKIB1	-0.267656	7.16155e-136	2.40184e-131	0.528058	0.131	0.069
CWC22	-0.267904	1.132e-267	3.79649e-263	0.54464	0.185	0.084
PHIP	-0.268793	0	0	0.583058	0.351	0.149
TPM4	-0.269216	0	0	0.603381	0.397	0.149
GSTO1	-0.269384	0	0	0.612589	0.497	0.202
RILPL2	-0.269394	8.04711e-303	2.69884e-298	0.556735	0.27	0.132
ZAP70	-0.269714	5.18363e-168	1.73848e-163	0.528861	0.117	0.055
IKZF3	-0.270025	0	0	0.579224	0.506	0.269
SMNDC1	-0.270381	9.96266e-215	3.34128e-210	0.540479	0.183	0.09
COMT	-0.271166	1.15795e-11	3.88355e-07	0.507615	0.1	0.08
LYL1	-0.271237	1.24414e-243	4.17259e-239	0.545118	0.204	0.099
ATG12	-0.271363	0	0	0.584759	0.356	0.15
ACTB	-0.272427	2.55623e-75	8.57307e-71	0.457621	0.994	0.912
ARID1A	-0.272669	0	0	0.563314	0.291	0.138
CFAP97	-0.273298	0	0	0.565028	0.27	0.118
GNB2	-0.27335	0	0	0.56465	0.319	0.155
MAPRE2	-0.273516	1.93163e-271	6.47828e-267	0.541612	0.16	0.069
TMEM106B	-0.273598	1.40928e-109	4.72644e-105	0.523544	0.112	0.06
KPNA3	-0.274105	2.52333e-136	8.46275e-132	0.527092	0.122	0.063
DYNLRB1	-0.274441	0	0	0.597111	0.443	0.188
RHOG	-0.275297	0	0	0.584196	0.386	0.169
AMD1	-0.276525	0	0	0.589108	0.352	0.139
GPBP1L1	-0.277763	9.50344e-163	3.18727e-158	0.533853	0.162	0.085
EIF4G3	-0.277917	9.36736e-137	3.14163e-132	0.529011	0.139	0.074
BAG5	-0.278153	2.13625e-192	7.16455e-188	0.536583	0.164	0.082
CSDE1	-0.27825	0	0	0.590653	0.604	0.303
PRPF8	-0.278526	9.41069e-74	3.15616e-69	0.52151	0.131	0.082
TOR1AIP1	-0.279382	8.84977e-110	2.96804e-105	0.524825	0.124	0.068
CCDC88C	-0.279698	1.12316e-114	3.76685e-110	0.525167	0.122	0.066
RERE	-0.279779	0	0	0.561062	0.299	0.15
GNB4	-0.280099	1.22284e-85	4.10115e-81	0.521917	0.12	0.07
ZKSCAN1	-0.280141	1.69164e-203	5.67343e-199	0.537338	0.163	0.079
HNRNPDL	-0.280178	7.8869e-223	2.64511e-218	0.568791	0.714	0.406
CABIN1	-0.280651	1.8225e-168	6.11231e-164	0.531767	0.139	0.069
EIF1AY	-0.280774	0	0	0.595843	0.413	0.168
NUP50	-0.280968	4.46591e-165	1.49778e-160	0.533987	0.161	0.084
CAMLG	-0.281273	0	0	0.57869	0.345	0.151
NDFIP1	-0.281541	0	0	0.558651	0.247	0.11
YWHAB	-0.281575	3.3057e-122	1.10867e-117	0.552227	0.813	0.479
H3F3A	-0.281844	1.27217e-133	4.26661e-129	0.532369	0.176	0.099
RPS21	-0.28259	9.90492e-84	3.32191e-79	0.455342	0.971	0.786
RBM25	-0.282781	0	0	0.608083	0.531	0.23
TMED4	-0.282835	0	0	0.566959	0.276	0.118
UBXN7	-0.28293	6.49727e-154	2.17906e-149	0.529954	0.134	0.068
SLC30A7	-0.283573	1.62624e-75	5.45408e-71	0.519129	0.102	0.06
HNRNPA3	-0.283894	0	0	0.592903	0.691	0.352
PIAS1	-0.284206	0	0	0.554731	0.224	0.098
WIPF2	-0.285173	5.79173e-124	1.94243e-119	0.526413	0.126	0.067
TTC17	-0.286069	2.446e-161	8.20338e-157	0.530232	0.131	0.065
CRTAP	-0.286161	3.29132e-26	1.10384e-21	0.513502	0.138	0.104
EIF2AK1	-0.286267	0	0	0.552243	0.207	0.089
ARID5B	-0.286284	0	0	0.608392	0.469	0.188
ZCCHC7	-0.286389	0	0	0.590797	0.369	0.146
DR1	-0.286496	2.43508e-273	8.16678e-269	0.548439	0.213	0.101
EIF2S3	-0.28687	0	0	0.560262	0.288	0.14
VPS36	-0.287067	0	0	0.56003	0.244	0.105
SLC38A1	-0.287534	0	0	0.602473	0.54	0.246
SMCO4	-0.28786	1.1431e-73	3.83373e-69	0.520082	0.115	0.069
TLE3	-0.28833	1.37039e-127	4.59601e-123	0.527222	0.13	0.069
UBE2H	-0.289321	0	0	0.553331	0.2	0.081
ZNF800	-0.289559	2.86623e-89	9.61278e-85	0.520405	0.101	0.056
MT-CO1	-0.289902	0	0	0.40409	0.996	0.972
ARL14EP	-0.290124	5.92721e-305	1.98787e-300	0.551204	0.218	0.099
CCDC28A	-0.291001	1.13527e-81	3.80748e-77	0.521526	0.121	0.071
TTC3	-0.291312	0	0	0.593305	0.427	0.185
BRWD1	-0.292448	2.0574e-89	6.9001e-85	0.520391	0.101	0.056
RB1	-0.292471	7.17284e-117	2.40563e-112	0.527081	0.139	0.077
PCBP1	-0.292949	0	0	0.587633	0.664	0.339
RGS2	-0.293536	1.58008e-172	5.29926e-168	0.532424	0.142	0.07
ADAR	-0.293672	4.91147e-281	1.64721e-276	0.555458	0.275	0.14
MIER1	-0.29524	0	0	0.555178	0.237	0.108
IRF8	-0.29582	4.41966e-261	1.48226e-256	0.560247	0.363	0.195
XRN2	-0.296198	0	0	0.601294	0.481	0.208
DNAJC8	-0.296303	0	0	0.588725	0.446	0.207
HBP1	-0.296322	5.04076e-64	1.69057e-59	0.519205	0.119	0.075
HCLS1	-0.296418	0	0	0.594016	0.623	0.302
SYNC	-0.297025	9.68151e-113	3.24698e-108	0.52538	0.126	0.069
RAB8A	-0.297881	0	0	0.583199	0.378	0.167
PTPRJ	-0.297959	3.23054e-82	1.08346e-77	0.520525	0.109	0.063
NMT1	-0.298048	5.63514e-160	1.88991e-155	0.543312	0.277	0.164
SRSF8	-0.299254	0	0	0.553397	0.219	0.095
CHD3	-0.29939	0	0	0.552381	0.21	0.092
FAM204A	-0.299747	0	0	0.581674	0.361	0.157
DCK	-0.299838	8.84845e-83	2.96759e-78	0.524869	0.16	0.099
MECP2	-0.299845	6.52009e-41	2.18671e-36	0.514493	0.103	0.069
ZMYND8	-0.300235	6.17571e-152	2.07121e-147	0.533949	0.172	0.094
CHMP3	-0.300948	2.8058e-117	9.4101e-113	0.527195	0.14	0.077
TMF1	-0.301232	0	0	0.574955	0.298	0.121
WAPL	-0.302429	0	0	0.565691	0.278	0.122
PRPF40A	-0.302765	0	0	0.601593	0.469	0.199
CPEB4	-0.303279	1.88083e-15	6.30794e-11	0.509024	0.103	0.082
DMXL1	-0.303513	5.25324e-68	1.76183e-63	0.518777	0.108	0.066
IL10RA	-0.303788	1.87301e-50	6.28171e-46	0.516658	0.112	0.073
ARID1B	-0.303848	3.47387e-102	1.16507e-97	0.522814	0.112	0.061
CHD2	-0.304248	2.31728e-90	7.77169e-86	0.523679	0.133	0.079
ITGB7	-0.304687	2.88757e-178	9.68434e-174	0.534725	0.159	0.079
RNF144B	-0.304977	1.17645e-125	3.94557e-121	0.525655	0.118	0.061
CDK11A	-0.305266	1.55728e-201	5.22281e-197	0.53611	0.154	0.074
FCRL3	-0.306397	1.82501e-69	6.12073e-65	0.518334	0.102	0.06
FBXW11	-0.30727	8.62595e-100	2.89297e-95	0.527101	0.159	0.096
MTCH1	-0.307547	0	0	0.594422	0.394	0.159
EMC10	-0.308354	1.10879e-278	3.71867e-274	0.553125	0.253	0.125
ECHDC1	-0.308522	0	0	0.556884	0.235	0.103
PITPNB	-0.309121	3.25774e-230	1.09258e-225	0.541971	0.185	0.089
UHMK1	-0.309225	0	0	0.562424	0.295	0.142
SMIM29	-0.309349	4.68344e-56	1.57073e-51	0.517487	0.112	0.071
ZNF638	-0.309398	3.70568e-215	1.24281e-210	0.537982	0.162	0.076
RPS17	-0.309545	9.17971e-67	3.07869e-62	0.538401	0.81	0.488
YTHDC1	-0.309651	0	0	0.592144	0.435	0.192
EP300	-0.309935	3.97201e-84	1.33213e-79	0.523447	0.139	0.084
RAPGEF1	-0.310112	8.26937e-243	2.77338e-238	0.544981	0.203	0.099
NMI	-0.310193	6.56634e-83	2.20222e-78	0.527063	0.19	0.122
WDR82	-0.310781	2.56451e-189	8.60085e-185	0.538254	0.181	0.093
USP34	-0.311867	0	0	0.566238	0.28	0.122
PURB	-0.313005	1.99066e-76	6.67628e-72	0.519617	0.106	0.063
TMEM87A	-0.313048	4.2332e-140	1.41973e-135	0.530978	0.154	0.084
XPO6	-0.313186	8.94681e-85	3.00058e-80	0.523518	0.139	0.084
SH3GLB1	-0.313927	0	0	0.591116	0.422	0.185
RPS15A	-0.31404	0	0	0.393226	0.997	0.947
GOLGA7	-0.31431	9.8254e-131	3.29524e-126	0.53001	0.154	0.085
ZDHHC21	-0.315051	7.75499e-161	2.60087e-156	0.533892	0.164	0.087
DCAF5	-0.31579	2.20764e-94	7.40397e-90	0.522134	0.112	0.063
CCR7	-0.316085	1.2882e-81	4.32038e-77	0.527464	0.2	0.129
CCDC186	-0.316149	0	0	0.557142	0.233	0.101
IFI16	-0.317091	0	0	0.58963	0.665	0.338
NOP53	-0.317539	0	0	0.592557	0.542	0.256
TAF3	-0.319899	3.98959e-191	1.33803e-186	0.534996	0.152	0.073
TMEM9B	-0.319905	2.18033e-151	7.3124e-147	0.536801	0.206	0.115
GSK3B	-0.320245	1.30422e-188	4.37408e-184	0.532782	0.136	0.064
BAZ2B	-0.320411	8.74043e-132	2.93136e-127	0.528691	0.14	0.075
BACH1	-0.32056	2.77657e-54	9.31206e-50	0.51662	0.104	0.066
PTPRA	-0.320594	8.62285e-145	2.89193e-140	0.530996	0.151	0.08
CCNI	-0.320602	4.2197e-37	1.4152e-32	0.528535	0.837	0.521
IFNAR1	-0.320921	1.93474e-76	6.48874e-72	0.523846	0.157	0.1
NORAD	-0.321123	1.37979e-209	4.62755e-205	0.54314	0.212	0.11
USF2	-0.321509	4.25777e-289	1.42797e-284	0.553628	0.25	0.122
AFF4	-0.321567	3.82387e-113	1.28245e-108	0.527249	0.144	0.082
CYB5R4	-0.32181	1.29096e-69	4.32964e-65	0.520817	0.13	0.081
ELK3	-0.322169	1.39716e-285	4.6858e-281	0.545839	0.185	0.082
PTPN12	-0.322364	2.22106e-107	7.44899e-103	0.528674	0.167	0.1
CNPY3	-0.322479	0	0	0.569709	0.369	0.18
TANK	-0.324024	9.14452e-211	3.06689e-206	0.542399	0.204	0.104
RPS29	-0.324567	2.15294e-113	7.22053e-109	0.551957	0.948	0.708
DRAM2	-0.324697	2.56012e-147	8.58611e-143	0.540111	0.256	0.149
UVRAG	-0.324927	8.33273e-273	2.79463e-268	0.548941	0.218	0.104
KAT6B	-0.325487	1.16143e-94	3.89519e-90	0.523058	0.121	0.069
SSU72	-0.325634	8.67579e-297	2.90969e-292	0.563481	0.359	0.185
DRAP1	-0.325672	0	0	0.576306	0.432	0.213
KIN	-0.325945	6.29922e-150	2.11263e-145	0.529746	0.136	0.069
CD53	-0.326461	7.78561e-253	2.61114e-248	0.570601	0.621	0.341
MED13	-0.326915	1.21626e-108	4.07908e-104	0.527925	0.157	0.092
FMNL1	-0.327724	5.39837e-157	1.81051e-152	0.535458	0.184	0.1
PUM2	-0.327892	6.24964e-92	2.09601e-87	0.524027	0.135	0.08
ARIH1	-0.328076	2.55821e-108	8.57972e-104	0.526214	0.139	0.079
MCUB	-0.328493	7.62151e-256	2.5561e-251	0.553869	0.285	0.147
BMP2K	-0.328629	1.32626e-29	4.448e-25	0.513978	0.131	0.096
ICAM3	-0.329255	0	0	0.577925	0.39	0.18
CAT	-0.329408	3.40305e-132	1.14131e-127	0.533034	0.187	0.106
ADAM17	-0.329492	1.9429e-97	6.51608e-93	0.523293	0.121	0.068
SPTAN1	-0.329724	5.01447e-84	1.68175e-79	0.525529	0.165	0.104
EIF4EBP2	-0.331214	4.06672e-199	1.3639e-194	0.541406	0.204	0.106
IER2	-0.331841	0	0	0.570219	0.388	0.195
KLHL24	-0.332129	2.67756e-291	8.98001e-287	0.548493	0.203	0.092
ADK	-0.332341	5.15941e-269	1.73036e-264	0.544929	0.187	0.084
USP47	-0.333108	8.33065e-246	2.79393e-241	0.545797	0.209	0.102
AFF3	-0.333111	0	0	0.560861	0.247	0.105
CTBS	-0.333406	4.30623e-62	1.44422e-57	0.518677	0.116	0.073
ATXN7L3B	-0.334325	0	0	0.562741	0.292	0.138
PUM1	-0.334796	4.35966e-190	1.46214e-185	0.540422	0.202	0.107
LYAR	-0.335751	0	0	0.572425	0.289	0.119
HLA-DQB1	-0.335921	0	0	0.58049	0.417	0.197
UBAC2	-0.336285	3.32971e-45	1.11672e-40	0.51624	0.118	0.079
MON2	-0.336763	1.80895e-99	6.06686e-95	0.52361	0.122	0.069
SETD2	-0.338853	1.9172e-273	6.42992e-269	0.556039	0.29	0.149
VAPA	-0.339129	0	0	0.594325	0.505	0.233
HEBP2	-0.339367	1.75662e-92	5.89135e-88	0.525541	0.152	0.091
SPPL2A	-0.33983	3.02565e-120	1.01474e-115	0.528796	0.153	0.086
RNASEH2B	-0.33997	4.23712e-162	1.42105e-157	0.537079	0.197	0.107
NCOA3	-0.339986	1.52175e-293	5.10364e-289	0.55937	0.308	0.157
FERMT3	-0.340103	0	0	0.571589	0.354	0.172
PDCD10	-0.340364	0	0	0.574714	0.352	0.162
TAOK3	-0.340837	0	0	0.584348	0.39	0.173
IK	-0.340878	0	0	0.592416	0.405	0.168
HIF1A	-0.340886	6.06886e-194	2.03537e-189	0.547271	0.278	0.156
CAPN7	-0.34098	8.98741e-101	3.0142e-96	0.522362	0.109	0.059
CIB1	-0.34128	0	0	0.591883	0.534	0.251
TAP1	-0.342156	0	0	0.580245	0.381	0.175
CMTM6	-0.342303	0	0	0.572462	0.378	0.184
MRFAP1L1	-0.342336	4.68194e-191	1.57023e-186	0.534414	0.147	0.07
ESCO1	-0.342996	8.6048e-83	2.88588e-78	0.521957	0.124	0.074
NFATC3	-0.343824	2.40372e-79	8.0616e-75	0.523553	0.148	0.092
C11orf58	-0.344283	0	0	0.584517	0.481	0.231
TSPAN13	-0.345374	9.92492e-119	3.32862e-114	0.527625	0.144	0.079
RPS12	-0.345545	5.29945e-267	1.77733e-262	0.419429	0.997	0.948
SERPINB6	-0.345841	1.31852e-180	4.42206e-176	0.537557	0.183	0.095
SLC38A2	-0.346225	8.17926e-72	2.74316e-67	0.52404	0.169	0.111
SIPA1	-0.346358	3.43272e-109	1.15126e-104	0.529082	0.171	0.1
CTDSP1	-0.346737	3.46628e-52	1.16252e-47	0.517528	0.12	0.079
RNF13	-0.347081	1.7419e-147	5.84198e-143	0.534785	0.188	0.104
LRBA	-0.347116	7.19149e-65	2.41188e-60	0.517761	0.101	0.061
SNX29	-0.347145	6.23691e-112	2.09174e-107	0.526137	0.135	0.075
SLC16A7	-0.347191	3.97711e-82	1.33384e-77	0.521049	0.115	0.067
DYNC1I2	-0.347578	1.21297e-78	4.06807e-74	0.522986	0.142	0.088
RYBP	-0.347945	1.33581e-108	4.48003e-104	0.525507	0.131	0.074
STAT1	-0.349093	2.92132e-44	9.79752e-40	0.520261	0.192	0.138
DHRS7	-0.34974	4.82346e-102	1.61769e-97	0.525535	0.139	0.08
PCGF5	-0.351493	3.91356e-110	1.31253e-105	0.525516	0.13	0.072
LMBRD1	-0.351677	8.71662e-37	2.92338e-32	0.5148	0.12	0.083
MFSD1	-0.352047	1.28608e-153	4.31325e-149	0.534951	0.182	0.099
JMJD1C	-0.352237	0	0	0.570518	0.321	0.146
ACAP1	-0.353571	1.04021e-111	3.48866e-107	0.529393	0.171	0.1
LSP1	-0.353757	5.00273e-176	1.67782e-171	0.559864	0.649	0.375
RAB11FIP1	-0.35416	1.49052e-111	4.99889e-107	0.527242	0.146	0.083
DYRK1A	-0.354497	5.88023e-36	1.97211e-31	0.513563	0.102	0.07
HNRNPA2B1	-0.354673	4.46669e-112	1.49804e-107	0.547529	0.607	0.388
MKRN1	-0.355614	9.37034e-166	3.14262e-161	0.538211	0.205	0.112
OPTN	-0.3562	1.02149e-170	3.42588e-166	0.534273	0.16	0.082
CCDC66	-0.356264	3.36001e-123	1.12688e-118	0.525963	0.123	0.065
RNF216	-0.357362	1.43144e-42	4.80077e-38	0.515101	0.108	0.072
DNAJB1	-0.357882	1.79956e-54	6.03538e-50	0.516896	0.107	0.068
CREBBP	-0.358944	3.79312e-88	1.27214e-83	0.524826	0.15	0.091
PDCD6IP	-0.359651	4.04513e-112	1.35665e-107	0.529751	0.174	0.102
MAN2A1	-0.359724	2.58548e-97	8.67117e-93	0.524712	0.136	0.079
ZC3H7A	-0.3599	6.35454e-204	2.13118e-199	0.539344	0.181	0.09
EBF1	-0.360735	0	0	0.551047	0.199	0.083
CCDC6	-0.363421	2.08346e-254	6.98749e-250	0.548556	0.229	0.113
PPP4R3B	-0.363902	2.11956e-162	7.10858e-158	0.535742	0.181	0.097
AKAP9	-0.364799	0	0	0.584618	0.517	0.261
TAX1BP1	-0.365118	0	0	0.587692	0.406	0.176
VAMP8	-0.365318	0	0	0.584678	0.644	0.318
SP3	-0.366225	1.22661e-61	4.11381e-57	0.51948	0.127	0.081
PNRC2	-0.36711	0	0	0.574881	0.362	0.167
VCPIP1	-0.36749	1.20039e-23	4.02585e-19	0.511119	0.103	0.076
PKN2	-0.368136	4.24544e-179	1.42384e-174	0.53726	0.181	0.094
GPCPD1	-0.368585	2.81761e-105	9.44971e-101	0.527578	0.158	0.092
LAMP1	-0.369201	3.5323e-232	1.18466e-227	0.550059	0.266	0.139
RBM33	-0.37041	2.34387e-212	7.86089e-208	0.5452	0.231	0.122
PIK3AP1	-0.370478	5.60945e-62	1.8813e-57	0.521083	0.149	0.097
RASSF5	-0.370481	3.68904e-79	1.23723e-74	0.524315	0.159	0.099
GOLGB1	-0.370611	0	0	0.577675	0.385	0.183
SCP2	-0.372349	1.3586e-265	4.55648e-261	0.554837	0.287	0.146
XPA	-0.372704	5.46637e-177	1.83331e-172	0.537012	0.181	0.094
PPIG	-0.373331	0	0	0.590884	0.535	0.258
RSBN1	-0.374326	2.96061e-228	9.9293e-224	0.541786	0.185	0.089
SFT2D2	-0.374794	3.67302e-147	1.23186e-142	0.536463	0.206	0.118
BNIP2	-0.375401	0	0	0.564568	0.324	0.159
PHF20	-0.375699	4.28139e-65	1.43589e-60	0.520336	0.132	0.084
SMC5	-0.376433	8.97951e-211	3.01155e-206	0.540936	0.19	0.095
PPM1K	-0.376525	0	0	0.576437	0.382	0.178
PTP4A2	-0.377104	1.13916e-160	3.82053e-156	0.53622	0.189	0.102
PTMS	-0.377244	3.35059e-43	1.12372e-38	0.516296	0.123	0.085
TMEM30A	-0.378685	2.16095e-66	7.24739e-62	0.521128	0.14	0.09
FGFR1OP2	-0.378842	1.31711e-283	4.41733e-279	0.556231	0.283	0.142
ARID4B	-0.378852	0	0	0.574773	0.401	0.197
ATP2B1	-0.379011	0	0	0.584618	0.406	0.182
CHD6	-0.379265	4.05178e-142	1.35888e-137	0.530756	0.151	0.08
BZW1	-0.380853	2.94985e-276	9.89319e-272	0.552651	0.252	0.123
RNPEPL1	-0.381322	3.05632e-21	1.02503e-16	0.511124	0.116	0.086
CKLF	-0.381785	1.48216e-187	4.97087e-183	0.542836	0.233	0.126
NSA2	-0.382053	2.6299e-190	8.82015e-186	0.559439	0.537	0.317
AGO3	-0.382163	4.06546e-72	1.36347e-67	0.520378	0.121	0.074
MLLT6	-0.382672	3.20551e-45	1.07506e-40	0.515095	0.102	0.067
PSIP1	-0.383199	0	0	0.581931	0.394	0.178
RASAL3	-0.38336	1.81497e-74	6.08703e-70	0.522517	0.144	0.089
CD46	-0.385445	7.3312e-24	2.45874e-19	0.512655	0.134	0.1
JUNB	-0.386014	4.0629e-295	1.36262e-290	0.564825	0.382	0.198
GNPTAB	-0.386445	4.31919e-77	1.44857e-72	0.523097	0.146	0.091
PACS1	-0.386575	1.07852e-13	3.61714e-09	0.508545	0.106	0.084
ARID4A	-0.386861	2.30305e-223	7.72398e-219	0.545051	0.22	0.112
CHD1	-0.387301	2.20851e-113	7.4069e-109	0.53186	0.199	0.119
TNKS2	-0.38802	1.34522e-86	4.5116e-82	0.524864	0.153	0.093
OFD1	-0.389647	0	0	0.55319	0.221	0.097
MT-ND4L	-0.389693	7.21132e-22	2.41853e-17	0.51916	0.443	0.333
ERICH1	-0.389965	2.23809e-272	7.50611e-268	0.552038	0.249	0.122
WASHC4	-0.390707	1.31384e-102	4.40637e-98	0.528517	0.174	0.104
WAC	-0.392	5.96719e-237	2.00127e-232	0.552697	0.292	0.156
BIRC6	-0.392692	2.12188e-204	7.11636e-200	0.548167	0.276	0.152
PRMT2	-0.392835	9.62183e-58	3.22697e-53	0.520524	0.151	0.1
AP3B1	-0.394436	4.55481e-272	1.52759e-267	0.554962	0.28	0.142
DDHD1	-0.394978	9.36081e-114	3.13943e-109	0.525724	0.129	0.07
USP33	-0.39507	1.63154e-36	5.47185e-32	0.514441	0.114	0.079
UBE2D1	-0.396049	1.50487e-71	5.04703e-67	0.522144	0.145	0.09
RHOF	-0.396376	6.76419e-15	2.26857e-10	0.508967	0.108	0.084
TRIM44	-0.397103	0	0	0.577623	0.357	0.159
HACD4	-0.397307	4.40443e-116	1.47716e-111	0.527702	0.146	0.082
STAT2	-0.397399	5.80306e-86	1.94623e-81	0.527389	0.188	0.12
FAM172A	-0.397942	2.54409e-36	8.53236e-32	0.51368	0.103	0.07
C4orf48	-0.398323	4.00542e-116	1.34334e-111	0.531981	0.199	0.116
ATP2B1-AS1	-0.398343	5.0421e-50	1.69102e-45	0.51667	0.114	0.074
PLP2	-0.398747	2.66081e-163	8.92382e-159	0.54416	0.289	0.165
SLAMF7	-0.398985	3.10525e-228	1.04144e-223	0.540708	0.176	0.084
TARSL2	-0.399814	8.28611e-159	2.77899e-154	0.534163	0.169	0.09
ACTN4	-0.400211	8.56535e-30	2.87265e-25	0.513664	0.124	0.09
ANAPC16	-0.401251	8.73071e-261	2.92811e-256	0.571614	0.63	0.334
ASCC3	-0.403324	7.90641e-100	2.65165e-95	0.526195	0.149	0.088
CASP1	-0.403409	5.0928e-07	0.0170802	0.50589	0.108	0.089
BCL2	-0.405171	8.36394e-107	2.8051e-102	0.529326	0.177	0.105
C1GALT1	-0.405818	1.56561e-25	5.25074e-21	0.511903	0.11	0.08
SYF2	-0.406253	0	0	0.577077	0.557	0.289
SPAG9	-0.410454	1.94777e-144	6.53242e-140	0.532251	0.164	0.088
IRF2	-0.410863	0	0	0.576582	0.422	0.207
PAIP2	-0.411225	0	0	0.582455	0.499	0.247
C9orf78	-0.411488	4.17337e-232	1.39966e-227	0.551254	0.281	0.148
HNRNPH1	-0.412892	0	0	0.576132	0.435	0.218
MKLN1	-0.413018	1.20697e-32	4.04795e-28	0.513092	0.104	0.073
NCF2	-0.413671	4.57779e-61	1.5353e-56	0.519148	0.125	0.079
WASF2	-0.414735	0	0	0.580145	0.535	0.27
RPL39	-0.415259	7.75687e-212	2.6015e-207	0.428551	0.955	0.747
BICD2	-0.415303	1.64513e-47	5.51743e-43	0.516958	0.123	0.082
GNB1	-0.415347	8.77497e-10	2.94295e-05	0.509899	0.228	0.189
PDE7A	-0.415995	8.52792e-47	2.86009e-42	0.516261	0.115	0.076
TUBA1A	-0.416037	5.36456e-97	1.79917e-92	0.528805	0.188	0.114
SPTLC2	-0.416042	3.5077e-31	1.17641e-26	0.514608	0.137	0.099
RPL26	-0.416191	2.82131e-211	9.46211e-207	0.553043	0.339	0.187
ZBTB38	-0.41731	0	0	0.616538	0.512	0.202
EPS15	-0.418921	9.0556e-138	3.03707e-133	0.535656	0.21	0.121
SPEN	-0.420043	6.41136e-142	2.15024e-137	0.537278	0.225	0.131
SSBP4	-0.420991	7.83967e-42	2.62927e-37	0.517567	0.151	0.104
CNTRL	-0.421736	3.25983e-201	1.09328e-196	0.54442	0.235	0.125
TRAF5	-0.423131	2.18745e-42	7.33629e-38	0.516522	0.13	0.089
PYCARD	-0.423689	0	0	0.579381	0.462	0.22
BAZ1A	-0.423964	0	0	0.566499	0.356	0.177
PPP2R5E	-0.42661	3.21379e-121	1.07784e-116	0.531371	0.181	0.105
BBX	-0.426628	0	0	0.578085	0.351	0.153
TSPYL1	-0.427125	1.02024e-20	3.42167e-16	0.510393	0.103	0.076
TRIP11	-0.427754	7.76051e-109	2.60272e-104	0.529321	0.174	0.103
USP3	-0.427788	3.52139e-197	1.18101e-192	0.540555	0.198	0.102
SON	-0.429909	1.5246e-169	5.11321e-165	0.560136	0.719	0.416
PURA	-0.430001	1.46578e-268	4.91593e-264	0.549447	0.226	0.109
MIS18BP1	-0.430039	1.32614e-181	4.44759e-177	0.543154	0.244	0.134
CFLAR	-0.430052	0	0	0.574859	0.373	0.176
DYNLT1	-0.430213	1.72981e-210	5.80145e-206	0.547097	0.257	0.136
ELOVL5	-0.43114	9.38828e-18	3.14864e-13	0.510499	0.125	0.095
DOCK10	-0.43124	7.35976e-24	2.46832e-19	0.511527	0.11	0.081
KRCC1	-0.434284	7.40595e-33	2.48381e-28	0.514699	0.133	0.094
CASP4	-0.434576	3.65423e-301	1.22556e-296	0.565617	0.388	0.198
FCHSD2	-0.435221	1.50714e-17	5.05465e-13	0.509978	0.113	0.086
ABHD17A	-0.43528	5.86927e-86	1.96844e-81	0.523802	0.141	0.085
TRIM56	-0.437653	8.13017e-40	2.7267e-35	0.515663	0.124	0.085
RTN4	-0.437676	7.02479e-181	2.35597e-176	0.547296	0.304	0.172
FNBP4	-0.4385	0	0	0.567505	0.309	0.141
RWDD1	-0.439516	0	0	0.582208	0.427	0.199
BDP1	-0.440429	1.00113e-279	3.35759e-275	0.558681	0.317	0.163
BLVRB	-0.440884	4.29495e-62	1.44044e-57	0.521331	0.154	0.099
APMAP	-0.441138	1.47876e-65	4.95947e-61	0.520743	0.137	0.087
DDX3Y	-0.442143	1.49003e-99	4.99727e-95	0.524035	0.127	0.071
RAB14	-0.442951	9.22517e-197	3.09394e-192	0.546821	0.27	0.148
GNAI3	-0.443181	5.53933e-179	1.85778e-174	0.542699	0.242	0.133
SEPT7	-0.443612	1.60263e-37	5.3749e-33	0.528624	0.811	0.515
YBX3	-0.443791	0	0	0.580076	0.424	0.202
SARAF	-0.444437	4.05581e-155	1.36024e-150	0.553259	0.528	0.309
NCOA7	-0.445612	9.13918e-73	3.0651e-68	0.520649	0.123	0.075
TRAPPC10	-0.446097	5.15386e-16	1.7285e-11	0.509149	0.104	0.08
ATP6AP2	-0.447735	1.85166e-97	6.21011e-93	0.532389	0.244	0.152
MPEG1	-0.448891	1.93399e-29	6.48622e-25	0.516077	0.18	0.134
PCF11	-0.448932	1.94695e-173	6.52968e-169	0.539502	0.211	0.114
TRA2A	-0.449574	3.02628e-127	1.01495e-122	0.53417	0.208	0.121
GNAI2	-0.451315	0	0	0.584249	0.613	0.3
APOBEC3G	-0.451801	1.63647e-17	5.48838e-13	0.510763	0.134	0.102
DEK	-0.452061	4.33559e-122	1.45407e-117	0.544877	0.43	0.271
CTSZ	-0.454106	0	0	0.605758	0.523	0.224
SNX3	-0.454202	4.02957e-195	1.35144e-190	0.561894	0.619	0.34
OGA	-0.454685	8.10888e-212	2.71956e-207	0.549436	0.283	0.154
CENPC	-0.454908	1.04794e-152	3.51458e-148	0.536104	0.196	0.108
EAPP	-0.455147	0	0	0.568214	0.348	0.166
RSF1	-0.45527	1.57179e-252	5.27147e-248	0.556047	0.317	0.167
OSBPL8	-0.455718	1.37884e-212	4.62434e-208	0.551786	0.315	0.174
GGNBP2	-0.457422	0	0	0.567565	0.365	0.18
SIGIRR	-0.458283	3.19805e-53	1.07256e-48	0.519522	0.149	0.098
TLK1	-0.45919	7.60423e-98	2.55031e-93	0.529245	0.191	0.118
RPS25	-0.459623	6.06161e-220	2.03294e-215	0.427273	0.943	0.723
ZNF148	-0.459974	1.00743e-115	3.37872e-111	0.530817	0.183	0.107
RC3H1	-0.461683	1.10601e-241	3.70935e-237	0.551004	0.267	0.138
APBB1IP	-0.461833	0	0	0.572518	0.45	0.23
USP28	-0.463483	6.57526e-42	2.20521e-37	0.514905	0.107	0.071
WNK1	-0.46356	3.24657e-193	1.08884e-188	0.552426	0.362	0.209
XRN1	-0.464207	1.21151e-144	4.06315e-140	0.538718	0.241	0.14
ZFP36	-0.465719	7.31735e-16	2.45409e-11	0.510339	0.137	0.106
CLIC1	-0.46624	4.94572e-18	1.6587e-13	0.518926	0.711	0.454
CAP1	-0.466696	4.11198e-200	1.37908e-195	0.56236	0.603	0.335
PRDM1	-0.467117	1.93116e-166	6.47673e-162	0.540663	0.232	0.131
RALGPS2	-0.467749	0	0	0.582191	0.411	0.189
TMEM154	-0.467753	3.47978e-106	1.16705e-101	0.535357	0.273	0.17
NIN	-0.467938	3.07942e-95	1.03277e-90	0.52989	0.207	0.129
LUC7L3	-0.469794	0	0	0.583859	0.606	0.306
PSMB9	-0.471051	3.98869e-107	1.33773e-102	0.547138	0.689	0.395
PPT1	-0.471149	9.31835e-32	3.12519e-27	0.516864	0.186	0.136
CD47	-0.471319	0	0	0.582894	0.521	0.257
MDM4	-0.471483	0	0	0.584198	0.515	0.255
PARP15	-0.471655	1.91407e-07	0.0064194	0.506027	0.104	0.087
TSPAN3	-0.471796	7.34646e-126	2.46386e-121	0.533315	0.2	0.115
REV3L	-0.471977	4.33494e-20	1.45385e-15	0.510186	0.102	0.076
OSTF1	-0.472857	1.11549e-55	3.74112e-51	0.524867	0.246	0.166
CLK1	-0.473052	1.73277e-22	5.81135e-18	0.5123	0.135	0.101
ZBTB7A	-0.473653	6.33795e-74	2.12562e-69	0.525376	0.187	0.121
IKZF1	-0.473847	1.30863e-207	4.38889e-203	0.553781	0.356	0.2
SENP6	-0.474897	6.43469e-57	2.15807e-52	0.520539	0.154	0.102
CAPZB	-0.475536	1.45117e-204	4.86693e-200	0.56249	0.586	0.323
CDC42EP3	-0.475574	2.34125e-21	7.85209e-17	0.511586	0.125	0.094
SMAD2	-0.476361	1.36912e-89	4.59177e-85	0.526474	0.169	0.104
YIPF4	-0.47676	1.60622e-19	5.38693e-15	0.510964	0.123	0.093
CAPZA1	-0.477497	1.60817e-261	5.39349e-257	0.569674	0.56	0.304
TMEM50A	-0.478302	0	0	0.57289	0.424	0.211
FRYL	-0.4785	3.4864e-30	1.16927e-25	0.513966	0.129	0.093
PRRC2B	-0.478908	3.52726e-103	1.18297e-98	0.529478	0.185	0.112
ZNF207	-0.479104	1.03921e-115	3.4853e-111	0.534807	0.238	0.145
MEAF6	-0.479825	6.85891e-93	2.30034e-88	0.532459	0.259	0.163
MOB1A	-0.481554	0	0	0.580647	0.521	0.261
UBR2	-0.481936	3.96135e-28	1.32856e-23	0.512811	0.116	0.083
TRIP12	-0.48247	1.65782e-74	5.55999e-70	0.524223	0.168	0.106
CD69	-0.482731	6.97694e-32	2.33992e-27	0.514537	0.133	0.095
TPST2	-0.48287	9.91814e-37	3.32635e-32	0.514204	0.11	0.075
CPNE3	-0.483644	2.29982e-286	7.71315e-282	0.55264	0.245	0.117
CYTIP	-0.484538	3.5953e-237	1.20579e-232	0.55269	0.294	0.154
BIRC3	-0.486429	1.24078e-29	4.16131e-25	0.51485	0.151	0.11
INO80D	-0.486793	3.06795e-10	1.02893e-05	0.507238	0.105	0.084
ATP6V1G1	-0.486814	7.09347e-94	2.37901e-89	0.54409	0.679	0.401
ARHGAP30	-0.48752	1.75101e-182	5.87254e-178	0.546285	0.286	0.16
ZC3H13	-0.488738	0	0	0.568745	0.33	0.154
MARF1	-0.488851	3.15736e-09	0.000105892	0.506784	0.104	0.084
SPOCK2	-0.489485	4.05507e-160	1.35999e-155	0.536985	0.198	0.108
WAS	-0.489564	8.09049e-208	2.71339e-203	0.554522	0.371	0.207
OGT	-0.490146	9.19994e-151	3.08548e-146	0.536888	0.207	0.117
ABRACL	-0.490974	1.2938e-202	4.33913e-198	0.549116	0.295	0.16
EFCAB14	-0.491502	5.97638e-34	2.00436e-29	0.516149	0.157	0.112
PCM1	-0.492255	1.28851e-205	4.32139e-201	0.552623	0.341	0.191
USP8	-0.492842	1.02252e-173	3.42934e-169	0.542822	0.251	0.14
CWF19L2	-0.493304	3.80455e-58	1.27597e-53	0.522528	0.184	0.124
MARCH7	-0.494393	5.50715e-38	1.84699e-33	0.516991	0.156	0.109
PJA2	-0.494469	9.13051e-48	3.06219e-43	0.52081	0.19	0.132
RGS10	-0.494891	0	0	0.593971	0.534	0.25
ERBIN	-0.495114	1.1973e-86	4.01552e-82	0.526263	0.172	0.106
NKTR	-0.496363	0	0	0.576021	0.374	0.175
IDS	-0.49684	2.06208e-85	6.91581e-81	0.525004	0.157	0.096
CD164	-0.497746	7.61202e-153	2.55292e-148	0.544428	0.318	0.184
DIAPH1	-0.498459	2.10507e-112	7.05999e-108	0.53576	0.261	0.162
MAT2B	-0.498508	4.39234e-82	1.4731e-77	0.528826	0.224	0.143
CAPZA2	-0.501456	1.94441e-116	6.52116e-112	0.535595	0.251	0.151
ATP5F1E	-0.503276	8.84226e-261	2.96552e-256	0.42048	0.973	0.816
GPBP1	-0.505106	5.73481e-275	1.92334e-270	0.565098	0.423	0.224
RPL23A	-0.506295	1.70294e-65	5.71132e-61	0.460629	0.976	0.783
HP1BP3	-0.507866	2.28788e-184	7.67311e-180	0.55316	0.401	0.233
BLOC1S2	-0.514026	1.15515e-80	3.87415e-76	0.530617	0.265	0.17
SMG1	-0.514346	4.26276e-46	1.42964e-41	0.51906	0.163	0.112
PABPC1	-0.514789	7.36173e-137	2.46898e-132	0.550843	0.561	0.328
RPL34	-0.515996	0	0	0.391124	0.994	0.924
TOMM7	-0.516771	4.87809e-240	1.63601e-235	0.424042	0.935	0.713
ARPC5	-0.517084	1.59207e-235	5.33948e-231	0.558614	0.385	0.21
APPL1	-0.517693	4.25619e-235	1.42744e-230	0.555103	0.33	0.177
EEF1A1	-0.519754	1.395e-141	4.67855e-137	0.441846	0.941	0.709
DENND2D	-0.522851	1.60321e-97	5.37685e-93	0.527493	0.169	0.101
CEP350	-0.523216	2.23376e-151	7.49158e-147	0.542421	0.284	0.166
IFI6	-0.524496	1.89475e-09	6.35461e-05	0.507578	0.129	0.104
SDCBP	-0.524511	1.86462e-84	6.25357e-80	0.529921	0.238	0.151
PPP3CA	-0.528263	4.9417e-07	0.0165735	0.506337	0.127	0.105
GBP1	-0.528385	5.08603e-29	1.70575e-24	0.516247	0.188	0.14
LTB	-0.528833	4.39682e-26	1.47461e-21	0.522384	0.576	0.41
CALCOCO2	-0.530886	5.76171e-17	1.93236e-12	0.51107	0.148	0.114
TMOD3	-0.531691	6.05696e-11	2.03138e-06	0.507925	0.118	0.095
EML4	-0.532197	6.99082e-151	2.34458e-146	0.538129	0.224	0.126
ROCK1	-0.53247	4.49407e-228	1.50722e-223	0.55955	0.419	0.232
COTL1	-0.533195	3.50643e-96	1.17599e-91	0.544242	0.638	0.392
SYNRG	-0.533969	2.12941e-129	7.1416e-125	0.536219	0.233	0.137
SP140L	-0.534034	2.4795e-121	8.31574e-117	0.532026	0.19	0.11
STK17A	-0.534137	0	0	0.567681	0.396	0.199
SPI1	-0.535749	8.78285e-12	2.94559e-07	0.509638	0.171	0.133
GPATCH8	-0.535879	2.85775e-125	9.58431e-121	0.534235	0.213	0.124
TGFB1	-0.536509	1.72138e-72	5.77317e-68	0.525176	0.188	0.121
PNISR	-0.539627	2.90054e-255	9.72783e-251	0.568495	0.555	0.297
KIAA1551	-0.540445	5.92731e-93	1.9879e-88	0.526416	0.163	0.098
ARHGAP18	-0.5416	0	0	0.551623	0.209	0.091
NUB1	-0.541947	1.92711e-66	6.46315e-62	0.525205	0.207	0.136
MT-ATP6	-0.543573	0	0	0.346204	0.993	0.961
NIPBL	-0.544281	0	0	0.566568	0.361	0.179
DDIT4	-0.546145	1.08221e-266	3.62952e-262	0.558948	0.341	0.175
PTEN	-0.547265	3.05215e-75	1.02363e-70	0.526425	0.201	0.13
CDC40	-0.54984	3.6082e-175	1.21012e-170	0.54397	0.267	0.147
COMMD6	-0.553062	1.62391e-31	5.44628e-27	0.525337	0.704	0.427
KMT2C	-0.555636	2.47815e-73	8.31123e-69	0.52918	0.261	0.173
JARID2	-0.560653	1.4985e-07	0.00502568	0.50606	0.105	0.086
SERPINB1	-0.563307	3.46922e-53	1.16351e-48	0.527302	0.33	0.228
ARHGAP45	-0.563315	1.20871e-22	4.05376e-18	0.514812	0.208	0.154
LPP	-0.563854	4.12044e-12	1.38191e-07	0.508121	0.111	0.087
MYO1G	-0.565742	1.70604e-67	5.7217e-63	0.480149	0.065	0.1
RPL22	-0.569205	1.16607e-222	3.91075e-218	0.427042	0.901	0.687
RPL38	-0.569571	2.45911e-18	8.24737e-14	0.480374	0.815	0.544
FAM107B	-0.570779	1.05044e-31	3.52297e-27	0.519785	0.277	0.203
SRSF5	-0.571185	4.58607e-173	1.53808e-168	0.559327	0.659	0.369
ZMAT2	-0.572697	3.14524e-78	1.05485e-73	0.528145	0.224	0.143
PLIN2	-0.572848	1.72073e-08	0.000577097	0.506337	0.1	0.08
CD44	-0.573063	3.44989e-156	1.15702e-151	0.548027	0.38	0.222
DNAJB14	-0.573179	2.6604e-13	8.92245e-09	0.509274	0.133	0.104
HELZ	-0.573851	6.54271e-25	2.19429e-20	0.514057	0.162	0.121
CSNK1A1	-0.57505	1.34927e-234	4.52517e-230	0.559641	0.408	0.222
PHF11	-0.576419	4.78963e-20	1.60635e-15	0.512436	0.159	0.12
CDK13	-0.584175	8.92127e-15	2.99202e-10	0.509199	0.115	0.089
SLA	-0.584597	5.96252e-87	1.99971e-82	0.532607	0.282	0.181
TAOK1	-0.584786	8.0035e-07	0.0268421	0.506452	0.137	0.114
SH3BP5	-0.585677	1.01237e-53	3.39527e-49	0.526119	0.291	0.199
LPIN2	-0.586671	1.76533e-10	5.92057e-06	0.508354	0.14	0.113
JUN	-0.590502	3.79454e-15	1.27261e-10	0.510328	0.145	0.112
TAPBP	-0.591557	2.07202e-131	6.94915e-127	0.542685	0.346	0.205
YPEL3	-0.593595	6.71478e-107	2.252e-102	0.536271	0.292	0.178
NCOR1	-0.59399	1.04337e-170	3.49926e-166	0.55143	0.41	0.236
CMPK1	-0.594848	7.24534e-37	2.42994e-32	0.520949	0.267	0.189
EPB41	-0.59501	5.91104e-36	1.98244e-31	0.516875	0.163	0.115
SLC9A3R1	-0.595523	1.82657e-137	6.12594e-133	0.535106	0.205	0.116
DOCK2	-0.595857	1.00446e-17	3.36877e-13	0.513186	0.212	0.163
NUFIP2	-0.596198	7.21364e-14	2.41931e-09	0.510568	0.17	0.134
PPP1R18	-0.598006	1.56897e-91	5.26202e-87	0.533024	0.278	0.173
PPP6R2	-0.598218	3.76202e-08	0.00126171	0.507002	0.13	0.107
GPR183	-0.599484	1.70334e-100	5.71267e-96	0.473291	0.076	0.125
ZFAND5	-0.602989	1.76456e-50	5.91798e-46	0.520885	0.182	0.123
CIR1	-0.603919	4.11265e-54	1.3793e-49	0.524665	0.249	0.17
PRPF4B	-0.604502	5.45202e-117	1.8285e-112	0.538084	0.293	0.18
ATF7IP	-0.604581	2.72086e-62	9.1252e-58	0.524948	0.217	0.145
RNF130	-0.607412	6.15695e-111	2.06492e-106	0.474436	0.056	0.104
RPS23	-0.607492	0	0	0.370075	0.965	0.855
RBL2	-0.608593	9.3462e-29	3.13453e-24	0.514374	0.146	0.105
TCF25	-0.609541	1.04406e-202	3.50156e-198	0.5583	0.468	0.261
MAPK1	-0.610211	5.46643e-23	1.83333e-18	0.512678	0.142	0.105
NSD3	-0.610788	1.00214e-182	3.36098e-178	0.551969	0.386	0.218
CLEC2D	-0.614119	1.32668e-211	4.44943e-207	0.557816	0.431	0.237
DAPP1	-0.614386	1.97206e-120	6.61389e-116	0.535902	0.248	0.147
RCSD1	-0.616344	5.36867e-224	1.80055e-219	0.563596	0.532	0.292
ZNF217	-0.616925	1.22898e-11	4.12176e-07	0.491678	0.098	0.108
ARGLU1	-0.620396	5.51576e-76	1.84987e-71	0.540242	0.726	0.438
LGALS1	-0.620593	5.13985e-136	1.7238e-131	0.547416	0.441	0.266
PRPF38B	-0.62092	1.63533e-269	5.48456e-265	0.562879	0.396	0.208
UPF2	-0.62346	1.34358e-31	4.5061e-27	0.518892	0.249	0.18
MAP3K2	-0.626449	3.59819e-08	0.00120676	0.50752	0.154	0.125
TRIM22	-0.627887	1.16081e-07	0.00389313	0.493639	0.096	0.102
RPS13	-0.630345	0	0	0.388121	0.951	0.797
EPC1	-0.630664	2.43871e-116	8.17894e-112	0.535833	0.256	0.154
EPSTI1	-0.632949	5.02592e-45	1.68559e-40	0.481528	0.102	0.131
PCMTD1	-0.636318	9.00955e-49	3.02162e-44	0.520837	0.189	0.128
SERINC1	-0.638331	3.74359e-11	1.25552e-06	0.491805	0.101	0.11
SELENOW	-0.640161	1.20553e-08	0.000404309	0.492673	0.112	0.118
VAMP5	-0.64051	0	0	0.580879	0.475	0.225
STK4	-0.64097	2.82673e-224	9.48029e-220	0.560822	0.46	0.252
LGALS9	-0.641302	5.64483e-96	1.89316e-91	0.473556	0.082	0.128
MYL12B	-0.641505	8.8818e-34	2.97878e-29	0.526005	0.664	0.41
SH3KBP1	-0.641808	6.5585e-51	2.19959e-46	0.525626	0.297	0.204
AC058791.1	-0.641887	1.82017e-09	6.10448e-05	0.507367	0.121	0.097
TPM3	-0.645594	9.892e-57	3.31758e-52	0.534016	0.659	0.407
IRF1	-0.645777	2.84279e-14	9.53413e-10	0.514202	0.358	0.272
ASH1L	-0.65945	2.34593e-153	7.86778e-149	0.546904	0.364	0.213
ZFP36L1	-0.660896	5.50474e-101	1.84618e-96	0.536979	0.329	0.204
NCOA4	-0.662125	6.94144e-71	2.32802e-66	0.527606	0.239	0.156
AKNA	-0.662788	8.01335e-17	2.68752e-12	0.511429	0.162	0.124
BPTF	-0.662972	9.64114e-132	3.23345e-127	0.545415	0.407	0.245
KMT2E	-0.663284	2.57804e-160	8.64624e-156	0.549903	0.411	0.237
USP15	-0.664032	9.67246e-29	3.24395e-24	0.517418	0.229	0.167
RAP1B	-0.665117	6.86309e-139	2.30174e-134	0.540066	0.275	0.16
HHEX	-0.668432	4.70604e-162	1.57831e-157	0.466774	0.062	0.123
PTPN22	-0.671955	8.7283e-56	2.9273e-51	0.481517	0.072	0.105
SSH2	-0.675531	6.2194e-37	2.08586e-32	0.485205	0.077	0.101
KMT2A	-0.677618	1.61951e-38	5.43152e-34	0.520863	0.249	0.176
NT5C3A	-0.678463	1.07346e-115	3.60017e-111	0.535214	0.247	0.148
SH3BGRL	-0.679565	4.17683e-51	1.40082e-46	0.530693	0.533	0.339
CAPG	-0.680194	1.85193e-100	6.211e-96	0.472048	0.089	0.137
ARF6	-0.682665	2.55156e-48	8.55744e-44	0.52786	0.416	0.275
C6orf62	-0.688448	4.17369e-28	1.39977e-23	0.516987	0.222	0.161
MPHOSPH8	-0.688611	4.29316e-137	1.43984e-132	0.546981	0.429	0.253
ACAP2	-0.688659	1.79372e-17	6.01577e-13	0.513161	0.217	0.165
TRAC	-0.689247	0	0	0.563206	0.336	0.164
CD68	-0.692158	1.3958e-128	4.68123e-124	0.472215	0.055	0.107
TUT7	-0.692945	5.31475e-23	1.78246e-18	0.514314	0.187	0.139
TAGAP	-0.693173	3.60018e-15	1.20743e-10	0.489764	0.113	0.123
VPS4B	-0.702154	1.03463e-31	3.46995e-27	0.518543	0.238	0.17
EVL	-0.704283	4.39186e-34	1.47294e-29	0.516856	0.174	0.123
CARD16	-0.70476	1.35075e-34	4.53015e-30	0.520681	0.285	0.198
JUND	-0.70652	2.20543e-15	7.39659e-11	0.488989	0.133	0.142
GNG7	-0.708507	1.76879e-273	5.93216e-269	0.461557	0.028	0.103
HSD17B11	-0.708527	4.49673e-12	1.50811e-07	0.490019	0.151	0.153
GCC2	-0.709894	6.28124e-76	2.1066e-71	0.531034	0.296	0.192
REL	-0.715571	1.98848e-99	6.66895e-95	0.538122	0.364	0.227
ZNF292	-0.716107	8.67846e-61	2.91058e-56	0.524749	0.22	0.146
TMX4	-0.716798	3.80843e-16	1.27727e-11	0.490159	0.093	0.105
FGR	-0.717101	1.93987e-277	6.50593e-273	0.461211	0.028	0.104
HLA-C	-0.717551	0	0	0.350201	0.668	0.766
DOK2	-0.717723	8.18412e-214	2.74479e-209	0.466056	0.035	0.1
MT-ND5	-0.720072	0	0	0.402564	0.922	0.759
LINC02397	-0.720648	2.091e-08	0.00070128	0.506896	0.122	0.098
SP100	-0.723271	2.46314e-89	8.26087e-85	0.535254	0.339	0.213
ACTR2	-0.728373	4.19438e-10	1.40671e-05	0.513206	0.584	0.4
CD84	-0.733177	2.95544e-10	9.91194e-06	0.491675	0.119	0.126
FCMR	-0.734832	1.46336e-20	4.90782e-16	0.484911	0.201	0.205
SUN2	-0.735676	1.90924e-46	6.4032e-42	0.481936	0.093	0.12
JAK1	-0.735717	2.59876e-82	8.71572e-78	0.540954	0.656	0.391
MYCBP2	-0.737681	1.10691e-63	3.71234e-59	0.532002	0.414	0.27
BIN1	-0.738317	9.88293e-86	3.31454e-81	0.472446	0.113	0.156
EEF1D	-0.738591	2.3501e-107	7.88176e-103	0.541686	0.428	0.26
CLEC2B	-0.740846	9.5837e-79	3.21418e-74	0.530238	0.267	0.17
ARRB2	-0.741663	4.44246e-32	1.48991e-27	0.483958	0.119	0.139
SETX	-0.742769	7.64679e-17	2.56458e-12	0.514267	0.282	0.213
MTPN	-0.743961	1.00032e-23	3.35487e-19	0.521344	0.608	0.405
SNX10	-0.747518	2.78433e-35	9.3381e-31	0.520373	0.266	0.186
RUNX3	-0.74834	2.19781e-22	7.37103e-18	0.513246	0.162	0.12
STK17B	-0.750911	2.49533e-14	8.36884e-10	0.513059	0.283	0.213
TRIM38	-0.752099	1.56803e-47	5.25887e-43	0.523875	0.273	0.185
RBMS1	-0.754209	8.04232e-46	2.69723e-41	0.483069	0.079	0.107
KIF2A	-0.759398	2.11195e-91	7.08307e-87	0.529188	0.206	0.128
SP110	-0.766156	1.22201e-38	4.09837e-34	0.524851	0.416	0.278
MT2A	-0.767328	0	0	0.583908	0.636	0.326
TNFAIP8	-0.771621	4.05897e-42	1.3613e-37	0.525969	0.415	0.277
KAT6A	-0.779727	2.02301e-08	0.000678478	0.492343	0.132	0.134
CCSER2	-0.781721	2.59704e-56	8.70996e-52	0.481758	0.07	0.101
DDX6	-0.782304	2.27012e-11	7.61354e-07	0.511044	0.253	0.195
HIST1H2AC	-0.785225	1.01197e-294	3.39393e-290	0.548002	0.198	0.088
PIK3IP1	-0.790963	6.52483e-56	2.1883e-51	0.480341	0.087	0.118
SAMD9	-0.792041	7.72915e-38	2.5922e-33	0.4825	0.116	0.14
TNFSF10	-0.79353	4.43033e-66	1.48584e-61	0.478411	0.086	0.121
ANKRD12	-0.794783	1.43333e-07	0.00480711	0.510621	0.473	0.344
MARCKS	-0.795292	1.55381e-11	5.21115e-07	0.510471	0.216	0.167
CD247	-0.797424	3.9681e-70	1.33082e-65	0.479539	0.066	0.103
SELPLG	-0.799357	1.91227e-77	6.41336e-73	0.478787	0.063	0.1
TGFBR2	-0.801262	4.2001e-39	1.40863e-34	0.481227	0.133	0.158
PDCD4	-0.80482	3.04132e-10	1.02e-05	0.488899	0.267	0.247
WIPF1	-0.810209	1.26958e-19	4.25792e-15	0.487022	0.142	0.153
AES	-0.810938	5.01153e-32	1.68077e-27	0.522155	0.394	0.266
WSB1	-0.815084	1.52056e-07	0.00509965	0.508425	0.23	0.184
PLEKHF2	-0.817874	8.13782e-65	2.72926e-60	0.476803	0.11	0.144
BTG1	-0.824113	0	0	0.38579	0.85	0.746
RAP2B	-0.825128	6.67766e-62	2.23955e-57	0.47938	0.084	0.118
IFNGR1	-0.825742	1.37531e-261	4.61252e-257	0.457076	0.051	0.132
CDKN2D	-0.827772	4.83328e-110	1.62099e-105	0.471967	0.076	0.126
SMIM14	-0.829898	9.07328e-169	3.043e-164	0.462735	0.084	0.149
BIN2	-0.836067	8.40712e-23	2.81958e-18	0.486677	0.122	0.136
LIMS1	-0.836614	1.06152e-47	3.56014e-43	0.520937	0.194	0.134
SAMHD1	-0.836822	2.31268e-222	7.75627e-218	0.462266	0.047	0.119
RUFY1	-0.838297	4.75597e-77	1.59506e-72	0.52413	0.162	0.101
S1PR4	-0.838778	6.98519e-243	2.34269e-238	0.455823	0.069	0.15
AAK1	-0.839755	2.19972e-234	7.37742e-230	0.464196	0.034	0.102
RPL30	-0.840655	0	0	0.296089	0.973	0.885
PAXX	-0.842448	1.80501e-20	6.05364e-16	0.487086	0.133	0.143
TMSB10	-0.843756	0	0	0.292661	0.993	0.923
LCK	-0.846952	3.35115e-84	1.12391e-79	0.477395	0.066	0.105
DUSP1	-0.848005	1.48483e-143	4.97983e-139	0.46841	0.068	0.124
VSIR	-0.848605	6.75566e-271	2.26571e-266	0.457297	0.046	0.127
SYNE1	-0.857036	2.49618e-54	8.3717e-50	0.481446	0.077	0.108
FCGRT	-0.857812	1.25976e-288	4.22499e-284	0.454925	0.048	0.134
YWHAZ	-0.86575	4.57618e-41	1.53476e-36	0.526957	0.496	0.324
ADGRE5	-0.867913	1.0639e-197	3.56811e-193	0.464067	0.052	0.12
GNG11	-0.870053	0	0	0.564011	0.209	0.068
FCER2	-0.875493	0	0	0.457542	0.024	0.107
ETS1	-0.875816	2.28475e-20	7.66258e-16	0.51421	0.216	0.16
KCTD12	-0.879489	4.97417e-184	1.66824e-179	0.466378	0.048	0.112
B2M	-0.88401	1.59687e-96	5.35559e-92	0.453061	0.73	0.595
CDC42	-0.891343	3.33753e-15	1.11934e-10	0.482781	0.669	0.471
ITGB1	-0.892618	2.14598e-56	7.19719e-52	0.478892	0.105	0.136
EFHD2	-0.894299	1.1977e-12	4.01685e-08	0.511852	0.263	0.199
CXCR4	-0.897291	3.38653e-17	1.13577e-12	0.482899	0.443	0.366
CFD	-0.897717	1.36281e-284	4.57059e-280	0.46021	0.029	0.106
CREBRF	-0.898922	3.49517e-37	1.17221e-32	0.481696	0.136	0.157
APLP2	-0.901483	1.05963e-113	3.55378e-109	0.468449	0.105	0.155
VPS13C	-0.911182	8.09211e-18	2.71393e-13	0.484869	0.26	0.248
AP1S2	-0.91504	6.24215e-08	0.00209349	0.490911	0.235	0.216
MTSS1	-0.918653	0	0	0.456449	0.019	0.105
SKAP1	-0.93364	3.33104e-25	1.11716e-20	0.486912	0.101	0.116
ATRX	-0.936199	2.47131e-08	0.000828827	0.510954	0.435	0.312
LCP2	-0.936842	0	0	0.454877	0.019	0.108
ARL6IP5	-0.953719	2.10763e-15	7.06857e-11	0.486296	0.253	0.233
STX7	-0.963516	1.76472e-11	5.91852e-07	0.511913	0.315	0.231
CEBPB	-0.964738	2.10303e-80	7.05315e-76	0.472641	0.125	0.163
S100A11	-0.96781	9.80675e-158	3.28899e-153	0.554884	0.597	0.322
SNX2	-0.971761	1.29283e-06	0.0433588	0.49125	0.304	0.257
FLNA	-0.972666	2.16722e-132	7.26842e-128	0.468521	0.078	0.133
LINC00926	-0.991478	7.92381e-100	2.65749e-95	0.47365	0.077	0.121
EMB	-0.994945	7.27447e-40	2.43971e-35	0.481092	0.134	0.156
RIPOR2	-1.00292	5.91609e-66	1.98414e-61	0.476617	0.11	0.144
TYMP	-1.00694	2.94528e-38	9.87787e-34	0.481592	0.134	0.153
MT-ND3	-1.01226	0	0	0.265254	0.985	0.924
SERPINA1	-1.01493	4.82491e-265	1.61818e-260	0.459731	0.039	0.116
MAFB	-1.02048	3.83282e-228	1.28545e-223	0.461913	0.046	0.118
TMSB4X	-1.02321	0	0	0.256899	0.919	0.962
TPT1	-1.02529	0	0	0.29689	0.991	0.946
PPDPF	-1.03049	3.05467e-73	1.02447e-68	0.464021	0.382	0.355
TES	-1.04249	8.82203e-91	2.95873e-86	0.471754	0.112	0.154
PREX1	-1.04276	0	0	0.450222	0.035	0.132
GZMM	-1.04672	8.03541e-113	2.69491e-108	0.473843	0.06	0.106
PARP8	-1.04949	3.36661e-159	1.12909e-154	0.468498	0.054	0.112
TP53INP1	-1.0603	4.77846e-64	1.6026e-59	0.479037	0.083	0.118
SYNE2	-1.06417	1.94199e-42	6.51305e-38	0.524486	0.343	0.232
CMC1	-1.06468	9.83943e-28	3.29995e-23	0.515129	0.172	0.124
FTL	-1.06866	0	0	0.39145	0.998	0.94
TLN1	-1.07085	2.02127e-31	6.77893e-27	0.52409	0.553	0.357
IQGAP2	-1.07237	1.17791e-265	3.95049e-261	0.457452	0.048	0.128
TSPO	-1.07897	7.88844e-15	2.64563e-10	0.514991	0.426	0.288
MNDA	-1.08171	6.40957e-167	2.14964e-162	0.463971	0.075	0.141
GPR65	-1.08509	9.90722e-248	3.32268e-243	0.457628	0.057	0.135
PSAP	-1.08655	7.44524e-57	2.49698e-52	0.533021	0.588	0.355
CD163	-1.09358	8.52354e-255	2.85862e-250	0.462486	0.032	0.104
ADD3	-1.09388	1.37064e-148	4.59684e-144	0.459927	0.138	0.197
BANK1	-1.0946	1.51669e-13	5.08669e-09	0.486742	0.291	0.255
LYST	-1.09735	0	0	0.447178	0.024	0.128
CDC42SE1	-1.10878	3.23118e-67	1.08367e-62	0.470879	0.207	0.23
APOC1	-1.11067	7.97997e-43	2.67632e-38	0.517306	0.144	0.097
TNFRSF1B	-1.11404	0	0	0.437954	0.047	0.165
FGL2	-1.11465	0	0	0.449916	0.039	0.136
DDX5	-1.11693	0	0	0.349997	0.882	0.738
IQGAP1	-1.12369	5.23695e-81	1.75637e-76	0.467169	0.22	0.245
MBNL1	-1.12555	7.43546e-12	2.4937e-07	0.487132	0.338	0.289
MYL12A	-1.12716	1.98841e-273	6.66872e-269	0.420799	0.73	0.566
CYBB	-1.12997	1.62469e-244	5.4489e-240	0.449012	0.114	0.201
LST1	-1.13945	0	0	0.447867	0.033	0.134
SLFN5	-1.14224	0	0	0.455169	0.014	0.103
IFITM3	-1.1505	5.64387e-223	1.89284e-218	0.460723	0.055	0.128
KLF3	-1.15424	0	0	0.446129	0.013	0.12
S100A10	-1.15759	2.70689e-12	9.07836e-08	0.514311	0.529	0.347
CTSW	-1.17245	0	0	0.456259	0.017	0.103
CD14	-1.17405	1.07664e-249	3.61082e-245	0.460886	0.041	0.115
TIMP1	-1.17537	0	0	0.445486	0.035	0.14
GLUL	-1.17894	5.21156e-21	1.74785e-16	0.515848	0.277	0.201
MSN	-1.18497	4.59198e-67	1.54006e-62	0.467242	0.319	0.308
CALM1	-1.18596	2.13223e-35	7.15108e-31	0.474039	0.511	0.403
SRGN	-1.18791	1.41147e-11	4.7338e-07	0.48594	0.518	0.389
FCGR3A	-1.18954	2.81937e-302	9.45562e-298	0.456234	0.037	0.121
MACF1	-1.19253	0	0	0.447962	0.065	0.162
CD7	-1.20393	0	0	0.451545	0.017	0.112
GLIPR1	-1.21507	0	0	0.434556	0.076	0.196
NEAT1	-1.21912	3.22207e-131	1.08062e-126	0.444482	0.866	0.632
CD48	-1.23056	5.14044e-153	1.724e-148	0.448561	0.332	0.347
MYH9	-1.23444	2.38239e-78	7.99005e-74	0.467774	0.22	0.244
ITGA4	-1.24262	0	0	0.443293	0.034	0.143
MARCH1	-1.2448	0	0	0.425688	0.086	0.224
C1QC	-1.2473	7.40132e-73	2.48225e-68	0.479451	0.063	0.1
RNASE6	-1.24923	0	0	0.422264	0.051	0.199
TRBC1	-1.27762	1.80073e-289	6.0393e-285	0.459428	0.03	0.109
RNF213	-1.28944	2.70925e-109	9.08629e-105	0.455672	0.371	0.367
PIP4K2A	-1.30299	1.65247e-206	5.54205e-202	0.451961	0.134	0.209
ANXA1	-1.31965	0	0	0.436117	0.011	0.137
PIK3R1	-1.32545	5.26606e-116	1.76613e-111	0.463385	0.163	0.21
MALAT1	-1.3444	0	0	0.169905	0.997	0.992
CD99	-1.38291	1.46559e-72	4.91531e-68	0.466857	0.29	0.284
FYN	-1.38306	0	0	0.440895	0.037	0.15
FKBP5	-1.38628	1.42724e-57	4.78669e-53	0.469463	0.337	0.311
SMAP2	-1.39365	1.19245e-174	3.99923e-170	0.439249	0.556	0.471
CEBPD	-1.40018	0	0	0.440955	0.047	0.159
C1orf162	-1.41297	0	0	0.409469	0.044	0.218
HLA-DRB5	-1.42883	4.05525e-56	1.36005e-51	0.473082	0.226	0.234
LCP1	-1.45294	1.41905e-300	4.75922e-296	0.420522	0.501	0.478
SELL	-1.46485	0	0	0.416786	0.091	0.241
PRF1	-1.46736	0	0	0.445117	0.02	0.127
ITGB2	-1.47609	1.78809e-197	5.99691e-193	0.445921	0.238	0.284
UTRN	-1.47657	0	0	0.423039	0.024	0.175
CD8A	-1.49364	0	0	0.4445	0.015	0.125
HLA-B	-1.50668	0	0	0.41996	0.351	0.395
HLA-E	-1.5194	0	0	0.375332	0.588	0.556
PNRC1	-1.5336	5.27901e-268	1.77047e-263	0.427264	0.432	0.425
HCST	-1.55556	1.99784e-86	6.70037e-82	0.46076	0.395	0.352
SH3BGRL3	-1.57907	0	0	0.332869	0.774	0.675
PLAC8	-1.58186	0	0	0.389393	0.035	0.254
FTH1	-1.59809	4.17271e-166	1.39944e-161	0.439252	0.687	0.513
HBB	-1.64303	0	0	0.539633	0.127	0.043
EVI2B	-1.64507	0	0	0.384001	0.113	0.318
SAT1	-1.64752	2.68716e-13	9.01221e-09	0.484779	0.524	0.388
RARRES3	-1.64877	0	0	0.423686	0.161	0.276
ARL4C	-1.65188	0	0	0.419693	0.037	0.192
FXYD5	-1.66158	0	0	0.382183	0.125	0.327
TSC22D3	-1.66545	0	0	0.394869	0.293	0.409
GZMH	-1.66663	0	0	0.436254	0.018	0.143
PTPRC	-1.68846	0	0	0.351015	0.632	0.626
S100A6	-1.70112	1.07558e-193	3.60727e-189	0.435485	0.586	0.485
GIMAP7	-1.70296	0	0	0.41	0.017	0.194
APOE	-1.70966	0	0	0.573507	0.415	0.197
ITM2B	-1.73912	2.32309e-307	7.79119e-303	0.426382	0.315	0.364
CD3E	-1.79407	0	0	0.417925	0.026	0.186
VIM	-1.7948	0	0	0.377225	0.356	0.467
C1QA	-1.79652	1.14525e-50	3.84095e-46	0.477569	0.15	0.174
KLF2	-1.8153	0	0	0.382624	0.064	0.285
ZFP36L2	-1.81541	0	0	0.390804	0.329	0.427
C1QB	-1.81652	5.73865e-29	1.92463e-24	0.483748	0.146	0.16
CCL4	-1.81679	2.55145e-286	8.55704e-282	0.451703	0.066	0.154
GIMAP4	-1.83414	0	0	0.397196	0.035	0.234
S100A4	-1.86841	2.29222e-165	7.68766e-161	0.44066	0.585	0.473
IGHD	-1.8923	0	0	0.436788	0.128	0.229
CD52	-1.90175	0	0	0.309216	0.651	0.676
AIF1	-1.96497	0	0	0.434237	0.091	0.207
EMP3	-1.98461	0	0	0.341579	0.104	0.391
TYROBP	-2.0526	6.63558e-31	2.22544e-26	0.479863	0.256	0.24
CD3D	-2.06285	0	0	0.408892	0.048	0.22
CST7	-2.13309	0	0	0.408741	0.034	0.21
CD2	-2.14357	0	0	0.404151	0.027	0.214
CD3G	-2.1487	0	0	0.404141	0.019	0.208
GZMK	-2.16217	0	0	0.413202	0.024	0.194
FYB1	-2.2191	0	0	0.368575	0.044	0.297
GZMB	-2.31213	0	0	0.433279	0.04	0.168
PPBP	-2.3497	0	0	0.442937	0.006	0.119
CELF2	-2.4572	0	0	0.327159	0.043	0.376
GZMA	-2.73593	0	0	0.382639	0.024	0.253
IL7R	-3.12054	0	0	0.416157	0.023	0.187
CCL5	-3.20056	0	0	0.357307	0.079	0.339
S100A8	-3.20658	0	0	0.416041	0.102	0.25
NKG7	-3.27454	0	0	0.356825	0.07	0.336
LYZ	-3.32368	9.00774e-225	3.02101e-220	0.451122	0.122	0.198
S100A9	-3.61786	0	0	0.401086	0.127	0.296
TXNIP	-4.08376	0	0	0.173047	0.345	0.767

## Sheet: myeloid1
gene	avg_log2FC	p_val	p_val_adj	auc	pct.1	pct.2
LYZ	5.34488	0	0	0.891096	0.818	0.116
S100A8	4.6697	0	0	0.870652	0.802	0.15
S100A9	4.56292	0	0	0.893432	0.855	0.189
AC020656.1	3.8806	0	0	0.758084	0.533	0.024
S100A12	3.75614	0	0	0.714755	0.439	0.015
TYROBP	3.56723	0	0	0.915765	0.885	0.187
AIF1	3.47417	0	0	0.885519	0.821	0.112
VCAN	3.31005	0	0	0.720599	0.454	0.018
MNDA	3.03191	0	0	0.799229	0.642	0.074
APOE	3.01075	9.65382e-137	3.2377e-132	0.574026	0.333	0.257
SAT1	2.89934	0	0	0.876089	0.881	0.388
CTSS	2.80966	0	0	0.827124	0.783	0.256
SERPINA1	2.80527	0	0	0.787106	0.602	0.046
LST1	2.7689	0	0	0.779971	0.597	0.058
MAFB	2.6019	0	0	0.752603	0.547	0.055
FOS	2.58129	0	0	0.728293	0.488	0.046
FGL2	2.57843	0	0	0.777186	0.599	0.062
PSAP	2.57614	0	0	0.878364	0.874	0.385
C1QA	2.53647	0	0	0.619311	0.355	0.15
CSTA	2.51976	0	0	0.725685	0.47	0.029
CFD	2.5075	0	0	0.748885	0.527	0.042
CD163	2.49535	0	0	0.702013	0.445	0.049
S100A6	2.48071	0	0	0.773126	0.759	0.494
FTL	2.46522	0	0	0.945886	0.998	0.954
C1QB	2.45375	0	0	0.600907	0.313	0.141
CEBPD	2.44975	0	0	0.777284	0.619	0.08
APOC1	2.43641	0	0	0.590331	0.26	0.098
THBS1	2.39698	0	0	0.606474	0.222	0.01
KCTD12	2.36419	0	0	0.741458	0.524	0.054
CTSL	2.28531	0	0	0.619611	0.268	0.034
GLUL	2.26733	0	0	0.724215	0.582	0.192
S100A11	2.26461	0	0	0.842265	0.836	0.366
CYBB	2.26419	0	0	0.779384	0.654	0.131
FTH1	2.24525	0	0	0.746892	0.807	0.544
MS4A6A	2.2413	0	0	0.71955	0.467	0.037
TYMP	2.23001	0	0	0.693574	0.47	0.118
FCN1	2.20173	0	0	0.671748	0.351	0.01
C1QC	2.18866	0	0	0.600455	0.262	0.073
FCER1G	2.1532	0	0	0.664558	0.347	0.023
RASSF4	2.102	0	0	0.646731	0.344	0.063
TMEM176B	2.09554	0	0	0.705497	0.443	0.041
AP1S2	2.0917	0	0	0.751463	0.624	0.186
C1orf162	2.09089	0	0	0.749351	0.593	0.126
FPR1	2.06345	0	0	0.693478	0.404	0.022
TSPO	2.05607	0	0	0.783394	0.731	0.293
TNFSF13B	2.04962	0	0	0.709694	0.45	0.038
CXCL9	2.04599	0	0	0.576114	0.205	0.058
NEAT1	2.04281	0	0	0.828592	0.961	0.68
S100A4	2.03942	0	0	0.745129	0.739	0.486
MEGF9	2.02303	0	0	0.649481	0.323	0.028
DUSP1	2.0111	0	0	0.695845	0.451	0.076
LGALS1	2.00356	0	0	0.749178	0.675	0.287
IFITM3	1.98325	0	0	0.680475	0.427	0.077
LGALS2	1.98272	0	0	0.611478	0.237	0.017
CD14	1.97209	0	0	0.703627	0.461	0.059
CD68	1.958	0	0	0.700208	0.445	0.059
DUSP6	1.95577	0	0	0.659749	0.341	0.027
CFP	1.91371	0	0	0.659785	0.332	0.016
RGS2	1.91345	0	0	0.64513	0.343	0.069
NCF2	1.91023	0	0	0.674181	0.395	0.065
CEBPB	1.90105	0	0	0.714208	0.518	0.118
FCGRT	1.89381	0	0	0.709366	0.479	0.074
CTSZ	1.88267	0	0	0.689281	0.566	0.292
RAB31	1.85909	0	0	0.681117	0.42	0.075
SRGN	1.83827	0	0	0.805533	0.822	0.392
RBP7	1.83146	0	0	0.620155	0.249	0.01
VAMP5	1.81107	0	0	0.693206	0.564	0.277
TIMP1	1.81	0	0	0.686832	0.442	0.077
SLC8A1	1.80193	0	0	0.650237	0.317	0.02
APLP2	1.79126	0	0	0.695179	0.478	0.109
VSIR	1.77586	0	0	0.676836	0.414	0.074
CPVL	1.77586	0	0	0.675868	0.399	0.059
IRAK3	1.77509	0	0	0.631934	0.287	0.028
RNF130	1.77118	0	0	0.690747	0.43	0.058
VIM	1.76157	0	0	0.759973	0.776	0.402
MT2A	1.7499	0	0	0.662573	0.619	0.402
PLXDC2	1.73244	0	0	0.647668	0.319	0.028
DMXL2	1.71914	0	0	0.63916	0.293	0.017
FCGR3A	1.71733	0	0	0.635427	0.338	0.074
PLTP	1.69548	0	0	0.581444	0.22	0.065
ANXA1	1.65675	0	0	0.663632	0.398	0.071
S100A10	1.64929	0	0	0.714355	0.68	0.377
TNFAIP2	1.6421	0	0	0.628771	0.27	0.015
TMEM176A	1.63582	0	0	0.63991	0.301	0.026
GPNMB	1.62931	0	0	0.576633	0.184	0.035
SPI1	1.60619	0	0	0.665887	0.421	0.12
MARCKS	1.60317	0	0	0.652675	0.433	0.159
CLEC4E	1.60237	0	0	0.611433	0.236	0.015
TNFSF10	1.58567	0	0	0.640735	0.356	0.088
CD36	1.58464	0	0	0.620317	0.246	0.006
WSB1	1.58361	0	0	0.627341	0.405	0.179
CCL18	1.57735	1.3683e-256	4.58901e-252	0.541674	0.11	0.028
CST3	1.57487	0	0	0.635538	0.302	0.035
GRN	1.57459	0	0	0.693553	0.582	0.293
JAML	1.56827	0	0	0.628841	0.279	0.025
SLC1A3	1.56188	0	0	0.609132	0.24	0.025
LILRB3	1.54614	0	0	0.623209	0.262	0.019
IGSF6	1.54449	0	0	0.642349	0.297	0.014
BLVRB	1.53819	0	0	0.645715	0.364	0.093
CLEC7A	1.53453	0	0	0.633801	0.284	0.02
LRP1	1.52412	0	0	0.625416	0.278	0.032
MARCO	1.51693	0	0	0.584924	0.214	0.047
SNX10	1.51385	0	0	0.665673	0.474	0.186
RNF144B	1.51254	0	0	0.61122	0.273	0.061
ZFAND5	1.5093	0	0	0.641525	0.382	0.119
MPEG1	1.50641	0	0	0.658951	0.422	0.123
STXBP2	1.48881	0	0	0.615225	0.341	0.146
FKBP5	1.48874	0	0	0.698816	0.619	0.292
FGR	1.48733	0	0	0.643159	0.339	0.057
PLIN2	1.48032	0	0	0.619616	0.298	0.067
ITGB2	1.46359	0	0	0.71196	0.611	0.239
SDCBP	1.45817	0	0	0.658396	0.435	0.154
TKT	1.44072	0	0	0.631133	0.439	0.238
LGALS3	1.43604	0	0	0.657952	0.458	0.19
CD93	1.43503	0	0	0.59835	0.217	0.024
CD302	1.42137	0	0	0.617059	0.261	0.031
SAMHD1	1.40852	0	0	0.659129	0.385	0.071
COTL1	1.40582	0	0	0.702669	0.693	0.446
LRRK2	1.40563	0	0	0.614835	0.292	0.069
SERPING1	1.3993	0	0	0.591	0.223	0.046
ACSL1	1.39092	0	0	0.597707	0.23	0.04
SMCO4	1.38797	0	0	0.629789	0.311	0.063
FYB1	1.38257	0	0	0.740973	0.669	0.179
PLBD1	1.37892	0	0	0.590955	0.278	0.123
P2RY13	1.37873	0	0	0.606726	0.218	0.005
IFI27	1.36786	1.27878e-217	4.28879e-213	0.558519	0.187	0.076
ASAH1	1.36107	0	0	0.632831	0.353	0.105
OGFRL1	1.35942	0	0	0.613374	0.278	0.057
GRINA	1.35372	0	0	0.61813	0.331	0.12
CSGALNACT2	1.34653	0	0	0.612322	0.286	0.067
ITM2B	1.3345	0	0	0.705978	0.664	0.321
MS4A7	1.33336	0	0	0.604767	0.237	0.032
PDK4	1.32185	0	0	0.583671	0.179	0.011
CD63	1.31409	0	0	0.642958	0.587	0.417
SAP30	1.31009	0	0	0.590914	0.231	0.056
SPTLC2	1.30755	0	0	0.612257	0.304	0.093
PYCARD	1.30585	0	0	0.65781	0.514	0.274
VSIG4	1.30194	0	0	0.579581	0.199	0.043
IFNGR1	1.30001	0	0	0.633087	0.345	0.086
CDA	1.29996	0	0	0.587588	0.179	0.004
CXCL10	1.2994	0	0	0.544399	0.104	0.015
TNFRSF1B	1.27663	0	0	0.649162	0.398	0.105
PSTPIP2	1.26821	0	0	0.608898	0.251	0.033
CSF1R	1.26809	0	0	0.618031	0.274	0.04
ARRB2	1.26715	0	0	0.635466	0.368	0.111
TFEC	1.26575	0	0	0.593443	0.207	0.021
SLC7A7	1.24902	0	0	0.61497	0.269	0.046
ABCA1	1.24855	0	0	0.580034	0.22	0.064
NUDT16	1.2402	0	0	0.585498	0.209	0.045
SLC11A1	1.23951	0	0	0.571626	0.161	0.02
LILRB2	1.23282	0	0	0.596429	0.206	0.015
LAP3	1.22968	0	0	0.605711	0.368	0.2
GNS	1.21577	0	0	0.60703	0.273	0.067
HRH2	1.20985	0	0	0.59714	0.209	0.016
H2AFY	1.20885	0	0	0.64429	0.495	0.272
MS4A4A	1.20536	0	0	0.583631	0.192	0.027
ANKRD22	1.20241	0	0	0.578224	0.167	0.011
VAMP8	1.19644	0	0	0.67164	0.608	0.4
PPT1	1.18794	0	0	0.622854	0.359	0.132
ANXA2	1.18763	0	0	0.637329	0.491	0.289
CD4	1.18653	0	0	0.613043	0.259	0.036
TIMP2	1.17826	0	0	0.596582	0.223	0.032
ADAP2	1.17803	0	0	0.595753	0.224	0.035
TGFBI	1.17799	0	0	0.593303	0.207	0.023
CARD16	1.17118	0	0	0.618022	0.403	0.208
DPYD	1.17107	0	0	0.590668	0.207	0.028
ETS2	1.16245	0	0	0.574965	0.164	0.015
ALDH2	1.16109	0	0	0.596713	0.219	0.029
LY96	1.15632	0	0	0.606625	0.298	0.102
CSTB	1.15373	0	0	0.626693	0.498	0.331
DICER1	1.1509	0	0	0.604023	0.302	0.103
UBE2D1	1.15022	0	0	0.606685	0.291	0.09
SHTN1	1.14799	0	0	0.591813	0.206	0.023
LRRC25	1.14667	0	0	0.595938	0.211	0.021
LGMN	1.14627	0	0	0.563283	0.153	0.028
CAPG	1.14025	0	0	0.58977	0.276	0.108
MFSD1	1.13902	0	0	0.606304	0.305	0.108
IL2RA	1.12924	1.48137e-299	4.96822e-295	0.55589	0.153	0.046
GNAQ	1.12583	0	0	0.597665	0.225	0.03
CLEC12A	1.12534	0	0	0.571804	0.149	0.006
LILRB4	1.12383	0	0	0.582626	0.19	0.027
VMP1	1.11634	0	0	0.626131	0.481	0.284
FMN1	1.10631	0	0	0.556482	0.12	0.008
SERPINB1	1.10436	0	0	0.629138	0.465	0.241
IRS2	1.10144	0	0	0.565492	0.154	0.026
GBP1	1.10023	0	0	0.596252	0.321	0.14
LGALS9	1.09861	0	0	0.615909	0.319	0.095
IL17RA	1.0972	0	0	0.581674	0.205	0.046
SLC31A2	1.09233	0	0	0.591154	0.194	0.012
RBM47	1.09187	0	0	0.583657	0.188	0.023
ATOX1	1.0918	1.78978e-147	6.00257e-143	0.585511	0.447	0.356
TUT7	1.09114	0	0	0.598002	0.319	0.139
FCGR1A	1.09006	0	0	0.594252	0.212	0.026
NUPR1	1.07488	0	0	0.556842	0.148	0.035
C5AR1	1.07434	0	0	0.582634	0.182	0.018
PTEN	1.07024	0	0	0.592908	0.307	0.137
MYOF	1.06166	0	0	0.581002	0.176	0.015
HAMP	1.06072	0	0	0.555901	0.143	0.034
CTSB	1.05861	0	0	0.571983	0.176	0.035
PECAM1	1.05796	0	0	0.597511	0.251	0.057
C19orf38	1.05226	0	0	0.569708	0.195	0.065
CXCL16	1.04634	0	0	0.590248	0.219	0.041
CD44	1.0356	0	0	0.626185	0.459	0.253
ZYX	1.0326	0	0	0.606075	0.317	0.117
RBMS1	1.02829	0	0	0.597324	0.272	0.082
CPPED1	1.02547	0	0	0.579434	0.187	0.031
RAC1	1.01777	0	0	0.647929	0.577	0.384
HMOX1	1.01764	0	0	0.577804	0.228	0.083
GM2A	1.017	1.91763e-262	6.43134e-258	0.570829	0.226	0.095
PHC2	1.00985	0	0	0.568247	0.171	0.038
NFAM1	1.00896	0	0	0.567374	0.146	0.012
GAS7	1.00794	0	0	0.57536	0.173	0.024
CCR1	1.00636	0	0	0.585893	0.201	0.03
LILRA5	0.995516	0	0	0.569578	0.143	0.004
RBPJ	0.99373	9.69965e-194	3.25307e-189	0.581874	0.335	0.204
BACH1	0.993638	0	0	0.576847	0.214	0.065
THEMIS2	0.992095	0	0	0.583897	0.263	0.111
ASGR1	0.989869	0	0	0.577181	0.16	0.007
GLIPR1	0.989599	0	0	0.615112	0.363	0.141
TALDO1	0.989285	3.70315e-229	1.24196e-224	0.603898	0.455	0.321
ANXA5	0.985726	0	0	0.635728	0.521	0.315
UPP1	0.983689	0	0	0.576519	0.204	0.056
AGFG1	0.983292	0	0	0.57342	0.204	0.062
PTPRE	0.97323	0	0	0.590527	0.251	0.075
PGD	0.970605	2.99363e-216	1.004e-211	0.570846	0.245	0.122
CD300E	0.968468	0	0	0.56655	0.139	0.006
HNMT	0.966923	0	0	0.577448	0.169	0.015
LILRA2	0.965944	0	0	0.573423	0.157	0.011
IL13RA1	0.959486	0	0	0.586236	0.214	0.043
ZNF385A	0.946989	0	0	0.570542	0.168	0.029
NCOA4	0.946278	0	0	0.609766	0.364	0.165
HIPK3	0.944512	0	0	0.57388	0.2	0.055
IFI6	0.942791	5.64722e-298	1.89396e-293	0.577386	0.244	0.099
PREX1	0.941634	0	0	0.603269	0.291	0.085
EVI2B	0.93932	0	0	0.620213	0.462	0.237
DYNLT1	0.936208	0	0	0.595843	0.327	0.159
USP15	0.931081	5.61467e-249	1.88305e-244	0.587738	0.331	0.173
FNIP2	0.930051	0	0	0.567804	0.152	0.017
SIGLEC1	0.925762	0	0	0.548309	0.12	0.025
PLXNC1	0.925321	0	0	0.57783	0.189	0.034
TLR8	0.924394	0	0	0.561802	0.132	0.009
GNAI2	0.923587	0	0	0.634712	0.572	0.379
ATP6AP2	0.922106	5.49688e-282	1.84354e-277	0.592228	0.328	0.167
TLR2	0.920047	0	0	0.562401	0.136	0.013
CMKLR1	0.919715	0	0	0.560822	0.138	0.018
EFHD2	0.91905	0	0	0.629402	0.436	0.198
AOAH	0.918782	0	0	0.591737	0.226	0.042
LPCAT2	0.918619	0	0	0.566228	0.145	0.014
CRTAP	0.918449	0	0	0.581469	0.257	0.101
ACTB	0.917564	0	0	0.751257	0.98	0.933
SRGAP1	0.915608	0	0	0.549865	0.113	0.014
EMILIN2	0.913084	2.5198e-286	8.45091e-282	0.560491	0.173	0.058
LYN	0.90954	4.59803e-259	1.54209e-254	0.60437	0.431	0.266
ATP6V0B	0.903825	2.74215e-267	9.19663e-263	0.617511	0.522	0.374
RHOG	0.903588	2.35109e-241	7.88509e-237	0.594579	0.372	0.222
SDC3	0.899446	0	0	0.5539	0.123	0.016
FKBP15	0.896896	3.86266e-301	1.29546e-296	0.571708	0.218	0.082
PRKAG2	0.893532	0	0	0.560658	0.164	0.044
C3AR1	0.892812	0	0	0.56982	0.163	0.025
TBXAS1	0.891981	0	0	0.574151	0.168	0.022
AP2S1	0.891884	1.85793e-259	6.23111e-255	0.611998	0.481	0.333
C9orf72	0.89168	0	0	0.558783	0.139	0.022
MCL1	0.889506	1.03403e-189	3.46792e-185	0.596012	0.466	0.339
KCNE3	0.888917	0	0	0.561134	0.13	0.008
TSPAN4	0.887662	0	0	0.568921	0.159	0.024
NPC2	0.886585	0	0	0.582868	0.206	0.044
HLA-DRB5	0.885182	0	0	0.611566	0.418	0.214
RAP2B	0.884879	0	0	0.584733	0.26	0.094
TMSB10	0.880915	0	0	0.742864	0.976	0.942
CYFIP1	0.877905	0	0	0.570979	0.178	0.038
TPP1	0.876811	4.75327e-244	1.59415e-239	0.581775	0.293	0.148
TNS3	0.876671	1.39338e-271	4.67312e-267	0.557451	0.166	0.055
GNB4	0.876261	1.65719e-303	5.55787e-299	0.569186	0.206	0.074
FUCA1	0.874558	1.88622e-183	6.32601e-179	0.548622	0.153	0.061
RAB32	0.872456	0	0	0.591594	0.213	0.03
CASP1	0.868337	0	0	0.575466	0.226	0.083
NAAA	0.867911	0	0	0.57641	0.198	0.047
GLIPR2	0.866452	0	0	0.583672	0.22	0.055
AL034397.3	0.866132	0	0	0.553817	0.127	0.021
MARCH1	0.864194	0	0	0.621272	0.403	0.162
INSR	0.862576	0	0	0.551351	0.112	0.01
MGAT1	0.860486	1.26058e-193	4.22772e-189	0.571792	0.269	0.145
CREB5	0.860342	0	0	0.549663	0.112	0.014
ARL4A	0.85536	2.93388e-226	9.83966e-222	0.555126	0.168	0.063
IQGAP1	0.853148	0	0	0.61739	0.438	0.219
EPSTI1	0.852238	0	0	0.58724	0.276	0.108
QKI	0.850446	0	0	0.574088	0.216	0.071
WDFY3	0.850359	0	0	0.548301	0.105	0.009
TNFRSF1A	0.850046	0	0	0.574108	0.176	0.029
SECTM1	0.849728	0	0	0.565972	0.146	0.015
FGD2	0.848531	0	0	0.559335	0.159	0.042
LCP1	0.847656	0	0	0.663517	0.704	0.465
CAST	0.846438	5.51359e-277	1.84915e-272	0.603146	0.414	0.231
SCPEP1	0.844636	0	0	0.576787	0.228	0.08
RXRA	0.844253	0	0	0.559376	0.133	0.016
RNF149	0.843464	0	0	0.565614	0.181	0.051
HIPK2	0.840304	0	0	0.576089	0.211	0.059
WARS	0.839451	5.96119e-193	1.99926e-188	0.581948	0.343	0.205
TMEM170B	0.838123	0	0	0.547725	0.102	0.006
FAM198B	0.837742	0	0	0.55439	0.12	0.012
CSF3R	0.836405	0	0	0.548965	0.105	0.008
IL18	0.835088	0	0	0.553206	0.125	0.02
NACC2	0.831966	0	0	0.556275	0.124	0.012
MYO1F	0.831232	0	0	0.58152	0.219	0.057
PLSCR1	0.830989	0	0	0.571059	0.191	0.052
TNFAIP3	0.829526	0	0	0.566989	0.181	0.047
RNF13	0.828973	4.25217e-262	1.42609e-257	0.577333	0.259	0.117
AKAP13	0.828126	9.46036e-278	3.17281e-273	0.614424	0.503	0.316
HSD17B11	0.827095	6.46444e-217	2.16804e-212	0.575378	0.279	0.141
JAK2	0.825939	0	0	0.564873	0.17	0.042
DPYSL2	0.825668	0	0	0.569483	0.176	0.039
CERS6	0.825257	0	0	0.555446	0.129	0.019
SCIMP	0.82191	0	0	0.583261	0.226	0.059
RTN3	0.820737	1.94769e-170	6.53216e-166	0.563751	0.24	0.127
FOXN2	0.820171	6.01908e-263	2.01868e-258	0.563803	0.198	0.073
SH3BGRL3	0.819798	0	0	0.688098	0.832	0.693
RTN4	0.818824	1.44134e-244	4.83395e-240	0.59157	0.355	0.199
ALDH1A1	0.813142	0	0	0.556523	0.121	0.008
CTSC	0.812056	0	0	0.576727	0.216	0.066
TCN2	0.811525	0	0	0.562634	0.144	0.02
LIPA	0.810121	5.80065e-297	1.94542e-292	0.571528	0.219	0.083
NINJ1	0.80771	5.1751e-181	1.73562e-176	0.565347	0.24	0.125
GBP5	0.806715	0	0	0.567687	0.19	0.054
PRAM1	0.804557	0	0	0.552624	0.113	0.008
PICALM	0.801304	3.62324e-297	1.21516e-292	0.564373	0.188	0.064
EGR1	0.799889	2.39634e-195	8.03686e-191	0.540761	0.117	0.038
NOTCH2	0.797979	0	0	0.582418	0.221	0.056
SLCO2B1	0.79679	0	0	0.549467	0.118	0.02
LAIR1	0.794759	0	0	0.56329	0.176	0.052
RIN3	0.79112	0	0	0.562694	0.166	0.042
SCARB2	0.790459	0	0	0.560627	0.152	0.032
BLVRA	0.78946	5.19814e-296	1.74335e-291	0.568895	0.205	0.076
NAMPT	0.787628	0	0	0.554996	0.148	0.041
FBXL5	0.787418	5.68791e-265	1.90761e-260	0.56516	0.202	0.076
SAMSN1	0.784608	1.01552e-227	3.40584e-223	0.557374	0.179	0.068
IL4I1	0.784027	0	0	0.5474	0.108	0.014
ATP6V1F	0.783738	5.40054e-169	1.81123e-164	0.593695	0.484	0.385
RILPL2	0.782319	7.64363e-191	2.56352e-186	0.574724	0.294	0.163
ITGAM	0.780961	0	0	0.552714	0.129	0.025
LTA4H	0.779725	4.89177e-100	1.6406e-95	0.561233	0.321	0.235
TSPAN14	0.779588	2.00547e-299	6.72595e-295	0.565881	0.195	0.067
CD86	0.779298	0	0	0.570367	0.189	0.051
NAGK	0.778845	1.43403e-171	4.80943e-167	0.560768	0.22	0.112
EMP3	0.77806	1.83388e-279	6.15048e-275	0.611595	0.496	0.286
PILRA	0.777954	0	0	0.558751	0.132	0.016
TMIGD3	0.777488	0	0	0.543225	0.109	0.024
TLR5	0.77343	0	0	0.548732	0.105	0.008
IFIT3	0.77339	0	0	0.564665	0.172	0.044
ADGRE2	0.772885	0	0	0.551887	0.11	0.006
CSF2RB	0.769936	0	0	0.55842	0.131	0.015
CNPY3	0.768901	2.10653e-129	7.06489e-125	0.569269	0.334	0.228
MSRB2	0.767248	2.72408e-219	9.13601e-215	0.56045	0.194	0.081
FNDC3B	0.766748	0	0	0.554891	0.142	0.034
STX11	0.766392	0	0	0.568759	0.16	0.023
HCK	0.766137	2.14465e-92	7.19274e-88	0.55227	0.252	0.172
SRGAP2	0.765498	8.77504e-184	2.94297e-179	0.544757	0.137	0.05
LACTB	0.761497	1.13644e-221	3.81138e-217	0.565005	0.216	0.095
ACAP2	0.760765	2.11837e-213	7.1046e-209	0.580197	0.315	0.168
SMIM25	0.758683	0	0	0.559103	0.125	0.008
TMSB4X	0.754974	6.04103e-294	2.02604e-289	0.640594	0.981	0.946
SNX6	0.753492	7.40576e-186	2.48374e-181	0.585816	0.389	0.246
TCF7L2	0.751356	0	0	0.548929	0.104	0.007
RHOA	0.749636	9.12931e-294	3.06179e-289	0.632966	0.659	0.516
PARP14	0.745361	1.96534e-119	6.59137e-115	0.57146	0.411	0.279
ACTR2	0.742656	1.74293e-264	5.84543e-260	0.622118	0.613	0.442
RGL1	0.737591	0	0	0.549547	0.112	0.013
EPB41L3	0.737199	0	0	0.557537	0.134	0.02
RHOB	0.728723	0	0	0.546798	0.117	0.024
SIGLEC7	0.72647	0	0	0.549538	0.108	0.009
TET3	0.725196	0	0	0.544777	0.108	0.019
CYP27A1	0.724872	0	0	0.546686	0.111	0.018
SSH2	0.722317	5.65261e-233	1.89577e-228	0.563139	0.207	0.083
FGD4	0.72115	0	0	0.545193	0.11	0.021
ATP6AP1	0.720723	2.1174e-179	7.10132e-175	0.558988	0.208	0.099
ADGRE5	0.718885	0	0	0.576417	0.239	0.087
CD300A	0.71835	0	0	0.562187	0.142	0.018
SLA	0.716098	4.43997e-147	1.48908e-142	0.570835	0.323	0.202
SLC40A1	0.713749	0	0	0.554834	0.135	0.025
ARPC5	0.712466	3.35691e-181	1.12584e-176	0.585358	0.393	0.252
GIMAP4	0.712028	0	0	0.636004	0.439	0.149
SOAT1	0.710287	3.8221e-230	1.28186e-225	0.552515	0.157	0.055
TRIB1	0.710261	3.84302e-165	1.28887e-160	0.539521	0.119	0.043
TMEM167A	0.709824	3.52498e-109	1.18221e-104	0.561058	0.3	0.206
DOK2	0.709301	0	0	0.573873	0.214	0.068
GRK3	0.70913	1.65768e-241	5.55953e-237	0.559083	0.184	0.068
FAM49A	0.707825	0	0	0.556279	0.153	0.042
MAP3K3	0.705741	7.98148e-283	2.67683e-278	0.552842	0.147	0.043
PTAFR	0.703766	0	0	0.554561	0.122	0.013
ZBTB16	0.702194	0	0	0.547018	0.117	0.023
HIF1A	0.70215	4.12614e-133	1.38383e-128	0.564949	0.299	0.184
SIRPA	0.701634	0	0	0.553815	0.124	0.018
SNX27	0.700004	2.43278e-186	8.15905e-182	0.549267	0.156	0.062
CMTM6	0.697264	1.39005e-136	4.66196e-132	0.571849	0.348	0.234
WASF2	0.696381	1.45187e-166	4.86927e-162	0.589961	0.464	0.34
FMNL2	0.696128	5.36083e-296	1.79792e-291	0.540501	0.102	0.022
ADAMDEC1	0.696104	0	0	0.544318	0.101	0.013
RASSF2	0.690329	4.7807e-135	1.60335e-130	0.560301	0.257	0.149
GSTO1	0.689126	1.75861e-183	5.89801e-179	0.588983	0.409	0.281
GPBAR1	0.687562	0	0	0.552828	0.111	0.006
RHOQ	0.686857	4.95509e-95	1.66184e-90	0.545969	0.202	0.121
CAPZA2	0.685295	2.44622e-163	8.20412e-159	0.570266	0.294	0.171
IFI44L	0.68336	2.05228e-225	6.88292e-221	0.550025	0.149	0.05
TET2	0.680453	2.17839e-194	7.30589e-190	0.545234	0.137	0.048
SH3BGRL	0.677038	3.57557e-194	1.19917e-189	0.600872	0.527	0.387
KIAA0513	0.676839	0	0	0.544167	0.104	0.016
SLC25A37	0.673924	3.42537e-68	1.1488e-63	0.531179	0.131	0.073
SLC15A3	0.672918	1.21159e-291	4.06341e-287	0.550467	0.136	0.037
SMAP2	0.67005	2.77807e-210	9.31709e-206	0.610938	0.627	0.485
C4orf48	0.668953	7.69681e-132	2.58136e-127	0.556711	0.233	0.132
CCNY	0.668894	8.10147e-179	2.71707e-174	0.54868	0.157	0.063
NCF4	0.667332	2.3623e-57	7.9227e-53	0.537475	0.2	0.14
FRMD4B	0.66603	0	0	0.550933	0.128	0.026
GSTP1	0.664409	1.21828e-205	4.08588e-201	0.606014	0.588	0.416
LCP2	0.664407	0	0	0.578833	0.228	0.068
LHFPL2	0.661606	8.71469e-293	2.92273e-288	0.54503	0.117	0.028
SERPINB6	0.656172	5.44997e-168	1.82781e-163	0.560193	0.222	0.113
TXN	0.654832	1.49149e-78	5.00216e-74	0.561649	0.414	0.351
NOP10	0.653485	3.78726e-114	1.27017e-109	0.574315	0.432	0.344
UBE2R2	0.653203	4.77142e-91	1.60024e-86	0.552362	0.261	0.176
ACER3	0.652795	1.52008e-281	5.09803e-277	0.543432	0.113	0.027
LAMP1	0.649761	1.59659e-100	5.35466e-96	0.554446	0.263	0.17
STAT2	0.649669	9.71431e-136	3.25799e-131	0.557462	0.239	0.131
ARHGAP26	0.648018	3.01424e-289	1.01092e-284	0.551776	0.143	0.04
IL6R	0.64779	0	0	0.544181	0.107	0.019
PSME2	0.647583	2.53947e-93	8.51687e-89	0.573411	0.534	0.492
USP3	0.646437	3.66004e-98	1.2275e-93	0.547326	0.21	0.124
GBP4	0.646193	4.936e-306	1.65544e-301	0.563268	0.186	0.059
FOLR2	0.644314	6.62145e-153	2.2207e-148	0.540587	0.129	0.05
CELF2	0.64365	0	0	0.617699	0.5	0.254
STOM	0.642247	4.79034e-259	1.60658e-254	0.558803	0.178	0.061
NR1H3	0.640983	0	0	0.545058	0.104	0.015
PLXND1	0.640303	2.05376e-303	6.88791e-299	0.540818	0.102	0.021
CD1D	0.640289	1.7775e-137	5.96138e-133	0.535219	0.109	0.042
METTL7A	0.639036	9.28555e-97	3.11419e-92	0.542667	0.177	0.099
JDP2	0.638194	2.50943e-64	8.41614e-60	0.527847	0.112	0.061
LYST	0.637996	1.37253e-280	4.60318e-276	0.570245	0.227	0.084
ZFHX3	0.637356	2.58221e-123	8.66021e-119	0.536968	0.123	0.053
SGK1	0.635514	1.6531e-170	5.54417e-166	0.547639	0.156	0.064
AGTPBP1	0.635283	2.97732e-180	9.98534e-176	0.550552	0.168	0.068
PLXNB2	0.635225	2.96222e-250	9.9347e-246	0.54245	0.113	0.03
LMO2	0.634074	2.79103e-165	9.36057e-161	0.542266	0.131	0.05
KIAA0930	0.633465	1.18042e-261	3.95891e-257	0.548127	0.132	0.038
B4GALT5	0.633283	1.54314e-249	5.1754e-245	0.548547	0.137	0.041
CHST15	0.632793	8.72997e-52	2.92786e-47	0.525212	0.109	0.063
IQGAP2	0.63098	0	0	0.581736	0.256	0.09
GAA	0.630831	4.28568e-149	1.43733e-144	0.54021	0.128	0.051
NCEH1	0.630727	0	0	0.545304	0.108	0.018
NFKBIA	0.629666	3.63321e-90	1.21851e-85	0.561689	0.365	0.28
ATP6V1A	0.628339	3.78245e-108	1.26856e-103	0.547163	0.195	0.109
COLGALT1	0.625727	4.53673e-146	1.52153e-141	0.540898	0.133	0.054
SKAP2	0.624738	1.23185e-89	4.13137e-85	0.557507	0.32	0.23
BAZ1A	0.623756	5.29458e-86	1.77569e-81	0.555722	0.311	0.224
ZDHHC20	0.622174	1.29605e-175	4.34668e-171	0.55275	0.181	0.077
CALCOCO2	0.620109	2.71045e-137	9.0903e-133	0.55484	0.218	0.116
WDFY2	0.61824	5.53526e-186	1.85642e-181	0.538428	0.111	0.035
MBOAT7	0.618186	2.85861e-147	9.58721e-143	0.537245	0.115	0.043
RAB11FIP1	0.617091	1.6986e-89	5.69677e-85	0.540479	0.171	0.096
PTTG1IP	0.615469	8.71814e-129	2.92389e-124	0.548375	0.183	0.093
C6orf62	0.613917	1.77005e-115	5.93639e-111	0.558686	0.277	0.171
NUP214	0.613034	1.59584e-120	5.35211e-116	0.537311	0.128	0.056
CD84	0.610419	6.46065e-128	2.16677e-123	0.55285	0.217	0.115
NAGA	0.609327	3.12348e-227	1.04755e-222	0.543347	0.12	0.036
ALOX5	0.609132	1.53519e-185	5.14873e-181	0.550713	0.166	0.066
EIF4EBP1	0.606872	2.04178e-65	6.84771e-61	0.5398	0.202	0.137
METTL9	0.606742	1.68781e-46	5.66057e-42	0.536599	0.228	0.173
LILRB1	0.605585	1.78385e-284	5.98267e-280	0.540683	0.104	0.023
PIK3AP1	0.605053	4.82419e-133	1.61794e-128	0.551787	0.203	0.105
FAR1	0.604579	2.85901e-181	9.58854e-177	0.541526	0.125	0.043
GNB2	0.602591	4.66639e-102	1.56501e-97	0.558068	0.292	0.197
COMT	0.601207	3.92544e-177	1.31651e-172	0.552943	0.179	0.078
YPEL2	0.599524	7.92395e-185	2.65753e-180	0.541445	0.123	0.042
PAK1	0.59926	6.18973e-184	2.07591e-179	0.544531	0.136	0.05
KLHL8	0.599158	1.09116e-150	3.65953e-146	0.537434	0.116	0.043
JARID2	0.598349	7.38267e-124	2.476e-119	0.545397	0.171	0.084
LSP1	0.597931	4.88833e-78	1.63945e-73	0.565797	0.507	0.453
FAM120A	0.596401	6.32133e-92	2.12005e-87	0.551261	0.252	0.164
WASHC2C	0.596181	1.65336e-142	5.54502e-138	0.54005	0.131	0.053
MAP3K2	0.59357	2.54867e-122	8.54774e-118	0.553373	0.226	0.125
GMFG	0.592449	6.80979e-111	2.28387e-106	0.575651	0.479	0.385
MIS18BP1	0.591595	2.23744e-67	7.50394e-63	0.543298	0.235	0.162
CDC42	0.591432	2.71043e-182	9.09023e-178	0.604631	0.636	0.522
NUMB	0.590903	6.0048e-164	2.01389e-159	0.54444	0.144	0.057
ATG3	0.590458	2.51906e-60	8.44842e-56	0.542836	0.245	0.183
SQOR	0.589037	1.20309e-69	4.03491e-65	0.537959	0.178	0.113
RNASE6	0.588358	4.27708e-195	1.43445e-190	0.57174	0.285	0.142
JUNB	0.585536	2.01482e-73	6.7573e-69	0.553204	0.324	0.248
CHP1	0.583831	1.08346e-163	3.63371e-159	0.544114	0.141	0.056
NPL	0.583383	0	0	0.545901	0.109	0.018
GIMAP8	0.581408	0	0	0.546837	0.113	0.02
CREG1	0.580976	8.18066e-262	2.74363e-257	0.539188	0.101	0.024
TAOK1	0.579295	6.3018e-136	2.1135e-131	0.553935	0.217	0.112
VAMP3	0.577671	2.16456e-171	7.25952e-167	0.546515	0.149	0.06
ATP6V0D1	0.577396	4.75173e-51	1.59363e-46	0.539622	0.244	0.187
CKLF	0.573885	8.2672e-77	2.77265e-72	0.545225	0.229	0.152
PCNX1	0.57308	3.03289e-119	1.01717e-114	0.53822	0.135	0.059
PTBP3	0.572297	7.15749e-147	2.40048e-142	0.567741	0.308	0.179
TMEM219	0.571273	2.89729e-70	9.71694e-66	0.548077	0.273	0.2
RAB7A	0.570945	5.48614e-66	1.83994e-61	0.549819	0.309	0.241
EVI5	0.567649	8.49104e-122	2.84772e-117	0.536324	0.121	0.052
ROCK1	0.567487	6.88222e-60	2.30816e-55	0.550118	0.352	0.283
MAF	0.56724	2.00156e-148	6.71284e-144	0.534448	0.104	0.036
DIAPH2	0.566273	5.5163e-128	1.85006e-123	0.540562	0.141	0.062
VAPA	0.564195	5.74015e-77	1.92513e-72	0.558738	0.386	0.309
SH3BP2	0.563078	4.37169e-184	1.46618e-179	0.54554	0.142	0.052
HACD4	0.562955	1.66792e-93	5.59389e-89	0.54125	0.172	0.095
BAZ2B	0.562154	1.46205e-75	4.90342e-71	0.535919	0.157	0.089
ZDHHC7	0.562012	1.27586e-160	4.27898e-156	0.537722	0.114	0.04
LGALS8	0.561649	6.28114e-146	2.10657e-141	0.541836	0.139	0.057
STX12	0.560822	1.19204e-122	3.99786e-118	0.541869	0.151	0.071
GPR65	0.560747	5.55693e-225	1.86368e-220	0.567103	0.235	0.1
ADAM17	0.559427	1.38021e-82	4.62896e-78	0.535588	0.146	0.079
FOXO3	0.55937	3.50869e-141	1.17675e-136	0.538303	0.123	0.049
SH3GLB1	0.5593	5.05571e-76	1.69558e-71	0.554354	0.332	0.25
OAZ1	0.558765	6.31001e-70	2.11625e-65	0.562709	0.516	0.471
ZNF106	0.555004	1.44197e-77	4.83607e-73	0.55159	0.294	0.21
ATP6V0E1	0.554497	2.04739e-119	6.86654e-115	0.583633	0.566	0.501
ATP5F1E	0.553934	0	0	0.680893	0.929	0.858
SGK3	0.553554	3.38548e-187	1.13542e-182	0.537824	0.108	0.033
SLC36A4	0.552495	4.6696e-181	1.56609e-176	0.536231	0.103	0.031
KLF9	0.552394	8.53455e-167	2.86232e-162	0.543235	0.139	0.052
STK17B	0.550866	2.86052e-71	9.59361e-67	0.550846	0.311	0.227
TES	0.549499	5.71138e-118	1.91548e-113	0.553667	0.235	0.133
NUDT3	0.548802	4.79661e-117	1.60869e-112	0.542915	0.162	0.079
SPG21	0.548404	5.21598e-59	1.74934e-54	0.541124	0.234	0.169
GPX4	0.54809	2.03936e-61	6.83962e-57	0.549032	0.321	0.256
PCBP1	0.548053	9.1636e-90	3.07329e-85	0.5699	0.503	0.432
CD55	0.547269	1.76071e-98	5.90506e-94	0.533748	0.122	0.056
PGLS	0.547086	7.05561e-43	2.36631e-38	0.542142	0.33	0.285
PDXK	0.543695	2.00661e-41	6.72978e-37	0.530813	0.182	0.132
FES	0.541688	1.06123e-121	3.55914e-117	0.535982	0.12	0.051
CORO1C	0.541301	3.05454e-199	1.02443e-194	0.538907	0.11	0.033
CYBA	0.539609	1.92761e-150	6.46483e-146	0.599054	0.789	0.706
MPP1	0.539246	7.74631e-294	2.59796e-289	0.554042	0.15	0.043
TUBA1A	0.539174	2.51731e-63	8.44256e-59	0.53849	0.198	0.131
GOLGB1	0.539123	9.27771e-13	3.11156e-08	0.520656	0.264	0.242
NABP1	0.538928	2.22845e-105	7.47376e-101	0.532406	0.111	0.047
MGST2	0.538378	6.04232e-269	2.02647e-264	0.53967	0.101	0.023
MTMR6	0.537847	1.0784e-153	3.61673e-149	0.53922	0.124	0.046
LY86	0.537778	1.72048e-91	5.77013e-87	0.551293	0.257	0.165
HCLS1	0.537427	2.92477e-83	9.80909e-79	0.565684	0.467	0.394
NFIC	0.536965	2.70055e-145	9.05711e-141	0.541624	0.138	0.057
FEM1B	0.536395	3.01987e-115	1.0128e-110	0.535578	0.122	0.053
GBP2	0.535498	4.03239e-211	1.35238e-206	0.569234	0.255	0.117
ABHD2	0.533404	1.19561e-171	4.00983e-167	0.541998	0.13	0.047
GPCPD1	0.532956	5.05596e-77	1.69567e-72	0.539083	0.18	0.106
ASAP1	0.531994	1.93866e-141	6.50189e-137	0.547233	0.171	0.078
MAPKAPK3	0.530797	1.3119e-109	4.39985e-105	0.537651	0.135	0.064
ARHGAP18	0.529016	3.12982e-69	1.04968e-64	0.538999	0.189	0.121
OSBPL11	0.528838	8.21219e-89	2.7542e-84	0.537854	0.154	0.083
FUCA2	0.528591	1.45786e-111	4.88936e-107	0.535505	0.122	0.055
CTNNA1	0.52127	2.49787e-143	8.37736e-139	0.54104	0.135	0.056
IDH1	0.521237	2.68425e-221	9.00243e-217	0.537742	0.102	0.027
ZFYVE16	0.518038	4.47434e-154	1.50061e-149	0.536427	0.111	0.039
P4HA1	0.518034	6.71886e-74	2.25337e-69	0.531688	0.129	0.069
SAT2	0.517207	7.12063e-48	2.38812e-43	0.533305	0.188	0.132
CNIH4	0.516814	3.94942e-64	1.32456e-59	0.533097	0.15	0.091
STAT1	0.516763	7.34737e-116	2.46416e-111	0.555226	0.253	0.146
MSN	0.516474	2.58629e-139	8.6739e-135	0.57909	0.436	0.3
LRRFIP1	0.515067	5.55796e-121	1.86403e-116	0.5479	0.191	0.098
WAS	0.514751	2.73409e-69	9.16959e-65	0.551841	0.329	0.25
CTSA	0.514671	6.15016e-47	2.06264e-42	0.537478	0.238	0.181
DUSP23	0.514444	7.52404e-248	2.52341e-243	0.550484	0.146	0.046
ZEB2	0.513716	3.04001e-191	1.01956e-186	0.538955	0.113	0.035
HEBP2	0.513094	8.48483e-73	2.84564e-68	0.537568	0.173	0.104
KYNU	0.513079	2.35917e-162	7.91219e-158	0.5403	0.125	0.046
NUFIP2	0.511256	5.8843e-81	1.97348e-76	0.544736	0.222	0.138
FAM91A1	0.51099	4.69414e-103	1.57432e-98	0.537649	0.142	0.068
CBR1	0.510416	5.43941e-52	1.82427e-47	0.533522	0.176	0.121
GLRX	0.510404	7.97799e-148	2.67566e-143	0.536244	0.111	0.041
HEXB	0.510208	2.33679e-120	7.83712e-116	0.538691	0.134	0.06
CTBS	0.509695	1.70281e-79	5.7109e-75	0.535253	0.147	0.081
HLA-B	0.509329	5.65122e-147	1.8953e-142	0.586569	0.508	0.37
CMTM3	0.508824	2.04433e-221	6.85628e-217	0.549553	0.149	0.05
MYD88	0.507724	2.10954e-95	7.07498e-91	0.537581	0.146	0.075
TGOLN2	0.506434	3.39795e-132	1.1396e-127	0.568955	0.343	0.217
POLE4	0.506107	2.95872e-36	9.92297e-32	0.537025	0.296	0.253
RAB10	0.505898	8.08851e-90	2.71272e-85	0.553202	0.278	0.186
KLF10	0.503279	1.46616e-88	4.91721e-84	0.532572	0.122	0.059
VMA21	0.502412	1.72918e-38	5.79931e-34	0.532332	0.212	0.163
LPP	0.499452	5.05783e-73	1.69629e-68	0.535197	0.156	0.089
CR1	0.49942	6.90675e-238	2.31639e-233	0.538817	0.103	0.026
APOL6	0.49811	2.12661e-221	7.13221e-217	0.55356	0.168	0.06
ATP5MPL	0.496669	1.26579e-89	4.24521e-85	0.572353	0.562	0.505
IFIT2	0.496576	8.3472e-203	2.79948e-198	0.538509	0.108	0.031
EHBP1L1	0.496474	2.81725e-89	9.44848e-85	0.535685	0.14	0.072
VPS13C	0.495023	3.70764e-121	1.24347e-116	0.56848	0.37	0.241
PRNP	0.494932	1.99697e-108	6.69743e-104	0.534953	0.122	0.054
SLC43A2	0.494225	6.8253e-117	2.28907e-112	0.531753	0.101	0.04
HEBP1	0.492048	1.36538e-188	4.57921e-184	0.538128	0.108	0.034
PLEK	0.491357	4.2916e-152	1.43932e-147	0.582199	0.435	0.294
CPEB4	0.489201	7.89951e-109	2.64934e-104	0.541829	0.164	0.081
GIMAP2	0.487464	2.97922e-192	9.99171e-188	0.541256	0.122	0.039
PELI1	0.487306	6.79775e-32	2.27983e-27	0.5217	0.12	0.081
TRIP12	0.485779	2.30248e-77	7.72207e-73	0.541056	0.195	0.119
MSRB1	0.485759	5.95521e-23	1.99726e-18	0.519584	0.128	0.096
ADAM10	0.485462	4.37951e-124	1.4688e-119	0.543944	0.164	0.078
XRN2	0.482227	3.22701e-52	1.08227e-47	0.546818	0.349	0.286
KDELR1	0.481614	2.10442e-28	7.05781e-24	0.52933	0.232	0.192
SFT2D2	0.481525	4.44476e-65	1.49068e-60	0.539975	0.212	0.138
AFF1	0.481496	8.98009e-102	3.01174e-97	0.536045	0.134	0.063
ZFP36	0.480953	4.2571e-76	1.42775e-71	0.539345	0.182	0.11
BST2	0.480684	6.35171e-60	2.13024e-55	0.553796	0.413	0.355
SH2B3	0.478897	7.43898e-219	2.49489e-214	0.537973	0.102	0.028
RAB8B	0.478618	1.39544e-127	4.68002e-123	0.553597	0.225	0.12
SNX18	0.478397	6.7585e-184	2.26667e-179	0.539373	0.115	0.037
CTSH	0.478274	2.37462e-44	7.964e-40	0.54645	0.409	0.367
H3F3A	0.476915	5.05274e-86	1.69459e-81	0.543002	0.197	0.116
IER2	0.476913	9.55366e-40	3.20411e-35	0.538693	0.302	0.249
NMI	0.476847	6.62595e-98	2.22221e-93	0.548981	0.226	0.135
TRPS1	0.474221	5.38195e-97	1.805e-92	0.532333	0.116	0.052
MOB1A	0.473475	9.97118e-79	3.34413e-74	0.560842	0.415	0.333
SEC11A	0.472174	1.66286e-48	5.57689e-44	0.548922	0.42	0.374
CAP1	0.471901	4.90993e-72	1.64669e-67	0.561654	0.476	0.411
E2F3	0.471284	4.68571e-89	1.57149e-84	0.530037	0.108	0.049
B2M	0.471182	6.37275e-119	2.13729e-114	0.586788	0.73	0.627
DNAJC13	0.470932	1.31886e-93	4.42321e-89	0.533063	0.122	0.057
TMEM33	0.46999	2.80976e-73	9.42337e-69	0.533966	0.146	0.082
GNB1	0.469538	5.56099e-136	1.86505e-131	0.566631	0.321	0.19
SETX	0.468826	3.99313e-78	1.33921e-73	0.553236	0.32	0.226
MYO5A	0.468548	7.89021e-99	2.64622e-94	0.533189	0.119	0.054
SOX4	0.467805	3.23355e-41	1.08447e-36	0.523273	0.112	0.069
RNPEP	0.467134	3.8602e-46	1.29463e-41	0.526747	0.131	0.083
ENY2	0.463053	2.53374e-28	8.49767e-24	0.533224	0.303	0.27
FAM49B	0.462778	2.93054e-51	9.82844e-47	0.545684	0.334	0.274
HSBP1	0.462636	2.1734e-27	7.28914e-23	0.527592	0.209	0.173
CMIP	0.461248	1.04971e-114	3.52051e-110	0.543014	0.165	0.081
GADD45B	0.460734	2.78485e-34	9.33983e-30	0.526555	0.162	0.117
SUSD6	0.460495	3.70602e-119	1.24292e-114	0.537388	0.13	0.056
TMEM127	0.458897	1.37442e-90	4.60952e-86	0.530992	0.111	0.052
CLTC	0.458061	1.06447e-46	3.57001e-42	0.538255	0.254	0.192
NIPSNAP2	0.45634	6.8861e-43	2.30946e-38	0.528779	0.158	0.107
GNAI3	0.455024	4.89743e-46	1.6425e-41	0.535446	0.222	0.161
RYBP	0.454103	8.90488e-71	2.98652e-66	0.534071	0.15	0.086
SLC38A2	0.45249	1.60297e-48	5.37604e-44	0.532647	0.183	0.123
RNF213	0.452419	6.39076e-109	2.14333e-104	0.573569	0.485	0.357
LAPTM4A	0.451655	1.02667e-39	3.44325e-35	0.536254	0.261	0.209
SOS2	0.445752	2.55578e-117	8.57158e-113	0.532989	0.109	0.043
ABRACL	0.444886	1.57393e-58	5.27863e-54	0.543366	0.267	0.196
PAG1	0.444394	1.12609e-97	3.77668e-93	0.53038	0.105	0.045
PLEC	0.443332	3.18718e-68	1.06892e-63	0.529673	0.122	0.065
HOTAIRM1	0.440949	7.37595e-73	2.47375e-68	0.529084	0.114	0.058
LPGAT1	0.438295	9.65778e-88	3.23903e-83	0.537322	0.154	0.081
MAP3K1	0.437627	2.11797e-76	7.10325e-72	0.540702	0.196	0.118
C20orf27	0.437168	2.26938e-41	7.61103e-37	0.526568	0.14	0.093
LMO4	0.436527	4.39598e-79	1.47432e-74	0.541419	0.197	0.118
MLXIP	0.434788	3.97233e-24	1.33224e-19	0.518696	0.114	0.081
RASSF3	0.433727	1.0991e-37	3.68617e-33	0.523832	0.125	0.081
SEC14L1	0.43157	2.74719e-35	9.21352e-31	0.524663	0.139	0.095
MT-ND1	0.430085	6.44444e-175	2.16134e-170	0.608025	0.891	0.85
PTK2B	0.429521	1.19943e-44	4.02263e-40	0.527322	0.142	0.09
AP1B1	0.427828	2.53165e-25	8.49066e-21	0.520008	0.124	0.089
ZNF217	0.427011	1.55847e-97	5.22679e-93	0.542791	0.183	0.098
MBD2	0.426972	8.79522e-44	2.94974e-39	0.533681	0.21	0.152
CREBL2	0.42679	5.32008e-108	1.78425e-103	0.535865	0.127	0.058
CAT	0.423127	1.99357e-34	6.68602e-30	0.527467	0.174	0.126
PPM1M	0.42244	1.8459e-67	6.19078e-63	0.528061	0.113	0.059
RAP1A	0.41992	6.69016e-28	2.24375e-23	0.532723	0.3	0.264
DCTN4	0.419585	3.03786e-51	1.01884e-46	0.526123	0.119	0.069
RNF141	0.418943	1.90448e-63	6.38724e-59	0.530917	0.137	0.078
GSN	0.418661	8.66765e-100	2.90696e-95	0.537665	0.144	0.071
CCDC88A	0.418516	3.74409e-35	1.25569e-30	0.530175	0.205	0.154
CASP4	0.418252	3.24009e-34	1.08666e-29	0.53587	0.297	0.252
SLC25A24	0.416843	3.17841e-98	1.06598e-93	0.53518	0.131	0.062
SERINC1	0.415818	3.54978e-102	1.19053e-97	0.544211	0.186	0.1
MAML2	0.415813	3.2959e-95	1.10538e-90	0.533347	0.124	0.057
RALB	0.414316	1.47714e-143	4.95403e-139	0.534325	0.105	0.037
ATP5PD	0.414018	2.65178e-44	8.89355e-40	0.545285	0.389	0.337
NCKAP1L	0.412744	3.62169e-27	1.21464e-22	0.531297	0.282	0.242
CREBRF	0.411939	3.10663e-74	1.0419e-69	0.543535	0.229	0.144
YTHDF3	0.410973	8.13721e-56	2.72906e-51	0.526688	0.117	0.066
GNG5	0.410802	2.55606e-61	8.57251e-57	0.557622	0.497	0.437
SELPLG	0.410585	6.12839e-127	2.05534e-122	0.545376	0.171	0.081
RNH1	0.407143	2.87099e-14	9.62872e-10	0.522055	0.262	0.245
ABI3	0.406771	1.03119e-35	3.45841e-31	0.527352	0.165	0.12
SULF2	0.403098	4.24944e-110	1.42518e-105	0.532654	0.111	0.046
TM9SF2	0.402717	6.43145e-40	2.15698e-35	0.532848	0.217	0.161
IFNAR1	0.402303	1.08873e-57	3.6514e-53	0.534301	0.176	0.112
IL6ST	0.401303	7.38523e-78	2.47686e-73	0.535551	0.154	0.084
KIF5B	0.399167	8.95206e-27	3.00234e-22	0.53252	0.313	0.276
SPPL2A	0.398893	1.46221e-55	4.90396e-51	0.53224	0.162	0.101
NDFIP1	0.397333	8.10702e-40	2.71893e-35	0.531627	0.199	0.147
CYB5R4	0.397014	3.23882e-52	1.08624e-47	0.529839	0.148	0.091
SPAG9	0.395527	2.52576e-30	8.47088e-26	0.523978	0.151	0.108
JUND	0.395371	2.36434e-49	7.92954e-45	0.534094	0.198	0.134
ATP1B3	0.393933	6.81519e-14	2.28568e-09	0.520524	0.23	0.21
UQCR11	0.392819	3.2029e-21	1.07419e-16	0.53233	0.414	0.409
ATP6V1C1	0.392814	8.33588e-42	2.79569e-37	0.524313	0.12	0.075
PKN2	0.392344	2.63698e-28	8.84392e-24	0.523951	0.159	0.117
DOCK2	0.392324	2.1364e-81	7.16504e-77	0.548859	0.264	0.17
RIT1	0.392296	1.87527e-50	6.28929e-46	0.526375	0.122	0.072
NORAD	0.390763	8.24118e-34	2.76393e-29	0.528136	0.186	0.137
CITED2	0.390406	1.52989e-58	5.13094e-54	0.527093	0.116	0.064
PRMT2	0.389849	1.21897e-44	4.08819e-40	0.529861	0.166	0.111
DOCK11	0.389824	4.38942e-97	1.47212e-92	0.538026	0.151	0.075
IVNS1ABP	0.388961	4.53647e-36	1.52144e-31	0.52456	0.138	0.092
NCOR2	0.38863	2.05645e-41	6.89693e-37	0.524465	0.123	0.077
PRCP	0.388156	1.362e-38	4.56787e-34	0.526754	0.151	0.103
MFSD14B	0.387516	7.1453e-83	2.39639e-78	0.529398	0.108	0.051
UBAC1	0.387179	4.36536e-45	1.46405e-40	0.52759	0.143	0.091
NFKBIZ	0.386915	3.65157e-13	1.22466e-08	0.516007	0.147	0.123
COX5B	0.386545	1.75517e-61	5.8865e-57	0.559712	0.556	0.509
ARL8B	0.386484	4.8283e-45	1.61931e-40	0.529024	0.156	0.103
ATF6	0.385831	3.17402e-26	1.0645e-21	0.522136	0.146	0.107
WASHC4	0.384487	2.78086e-24	9.32644e-20	0.522412	0.16	0.122
PQLC1	0.383654	1.51231e-25	5.072e-21	0.518093	0.103	0.07
CD164	0.383521	2.69394e-22	9.03494e-18	0.527238	0.259	0.222
MDM2	0.382931	6.56752e-22	2.20262e-17	0.522023	0.171	0.133
BTF3L4	0.382665	1.10883e-23	3.71881e-19	0.523871	0.184	0.146
BMP2K	0.381195	6.38574e-53	2.14165e-48	0.531492	0.163	0.102
VASP	0.380841	1.43658e-12	4.818e-08	0.520422	0.258	0.241
ERGIC1	0.37837	2.82849e-07	0.0094862	0.511415	0.141	0.126
BNIP2	0.377499	4.29836e-35	1.44158e-30	0.53372	0.257	0.205
AGO1	0.376454	3.1835e-41	1.06768e-36	0.522715	0.109	0.066
HECA	0.376201	1.37642e-94	4.61624e-90	0.532045	0.117	0.053
CELF1	0.373267	2.18233e-15	7.3191e-11	0.520581	0.212	0.182
GIMAP6	0.372979	3.73738e-145	1.25344e-140	0.537863	0.121	0.046
CHMP5	0.372643	2.14214e-30	7.18433e-26	0.528238	0.204	0.159
HIPK1	0.372082	1.00346e-88	3.36542e-84	0.533809	0.131	0.064
EIF4EBP2	0.371631	3.96148e-44	1.3286e-39	0.53186	0.189	0.131
IFITM2	0.371564	1.27216e-83	4.26659e-79	0.529017	0.106	0.049
ARPC3	0.370125	4.29551e-63	1.44063e-58	0.562619	0.673	0.621
TAX1BP1	0.36995	1.57213e-37	5.27262e-33	0.537137	0.296	0.242
CALM2	0.369658	7.26907e-17	2.4379e-12	0.520368	0.186	0.156
MGAT4A	0.368766	7.81634e-130	2.62144e-125	0.535357	0.116	0.045
CANX	0.368245	7.12217e-21	2.38863e-16	0.528589	0.311	0.281
PQLC3	0.368042	2.30152e-80	7.71884e-76	0.531574	0.123	0.062
LAMTOR4	0.367792	9.68512e-07	0.032482	0.512117	0.174	0.163
REL	0.367743	3.52497e-39	1.18221e-34	0.539212	0.323	0.264
TPM3	0.367727	2.45673e-69	8.23937e-65	0.56271	0.544	0.478
NDUFB1	0.366513	1.08807e-39	3.64917e-35	0.546111	0.481	0.444
CNTRL	0.365639	2.36651e-17	7.93679e-13	0.520677	0.188	0.156
CAPZB	0.365329	4.0721e-49	1.3657e-44	0.550146	0.449	0.399
CAPZA1	0.364643	2.34786e-39	7.87424e-35	0.54401	0.425	0.378
DAB2	0.362578	1.89378e-261	6.35135e-257	0.53922	0.102	0.024
TMEM14C	0.362029	2.16028e-11	7.24516e-07	0.516825	0.189	0.169
NARS	0.362019	1.97551e-22	6.62545e-18	0.523497	0.189	0.151
LIMS1	0.361474	2.51477e-139	8.43403e-135	0.560281	0.256	0.143
MICU1	0.360844	1.75738e-45	5.89389e-41	0.528658	0.153	0.099
ARL8A	0.360057	1.04652e-31	3.5098e-27	0.521888	0.123	0.083
ELOB	0.359354	8.43266e-67	2.82815e-62	0.563431	0.629	0.557
TLN1	0.357966	2.02273e-127	6.78384e-123	0.582475	0.525	0.406
PTGER4	0.357393	3.42957e-93	1.15021e-88	0.530503	0.108	0.048
AKIRIN2	0.356983	1.41358e-19	4.74086e-15	0.523533	0.216	0.182
GLB1	0.356673	4.53324e-17	1.52036e-12	0.514944	0.102	0.075
CDC42EP3	0.356221	1.05872e-34	3.55073e-30	0.524944	0.146	0.1
GRB2	0.356134	4.06652e-11	1.36383e-06	0.517624	0.216	0.196
SMAD2	0.355441	1.63628e-27	5.48775e-23	0.523835	0.163	0.12
MBNL1	0.355155	2.83342e-83	9.50272e-79	0.560386	0.402	0.295
ME2	0.353473	4.11941e-32	1.38157e-27	0.528216	0.198	0.147
BLOC1S1	0.352691	1.39387e-17	4.67475e-13	0.526997	0.332	0.314
BCL2A1	0.351077	9.40068e-15	3.1528e-10	0.520508	0.22	0.191
GDI2	0.350174	3.54456e-16	1.18878e-11	0.526881	0.373	0.359
PJA2	0.349832	1.2907e-45	4.32877e-41	0.533779	0.207	0.145
CHST11	0.348806	5.07375e-84	1.70164e-79	0.527945	0.1	0.045
TMEM179B	0.348344	1.78627e-10	5.9908e-06	0.516589	0.201	0.184
FLI1	0.347405	2.70788e-45	9.0817e-41	0.526923	0.137	0.086
TMEM30A	0.347146	1.74672e-56	5.85815e-52	0.532318	0.161	0.1
ST8SIA4	0.347056	1.38386e-45	4.6412e-41	0.526329	0.132	0.081
PTPRJ	0.34609	2.57717e-48	8.64332e-44	0.525948	0.123	0.073
EXOC1	0.345114	1.02217e-36	3.42817e-32	0.521415	0.107	0.066
ECHDC1	0.344769	3.01192e-11	1.01014e-06	0.515519	0.163	0.141
OSTF1	0.344318	1.20562e-31	4.04342e-27	0.530783	0.236	0.186
AGPAT3	0.344069	3.03419e-44	1.01761e-39	0.524072	0.114	0.069
SPG11	0.343313	4.99695e-44	1.67588e-39	0.522752	0.105	0.061
PIAS1	0.342044	5.10957e-13	1.71365e-08	0.516542	0.16	0.134
CD48	0.341295	8.81371e-64	2.95594e-59	0.55472	0.424	0.335
RDX	0.341058	1.5741e-62	5.27923e-58	0.526409	0.107	0.056
DOCK8	0.340822	3.14723e-66	1.05552e-61	0.540449	0.217	0.139
JOSD2	0.340592	1.03385e-22	3.46734e-18	0.520196	0.138	0.104
RRBP1	0.340393	1.51878e-21	5.09369e-17	0.520649	0.152	0.117
DNAJC15	0.339486	5.29926e-10	1.77726e-05	0.517786	0.25	0.237
HADHA	0.339183	2.33934e-22	7.84566e-18	0.532228	0.388	0.365
FLNA	0.338351	1.55687e-68	5.22144e-64	0.537396	0.184	0.11
REEP3	0.337819	1.62383e-15	5.446e-11	0.514549	0.105	0.08
TCIRG1	0.337725	5.04965e-16	1.69355e-11	0.515576	0.115	0.089
SAMD9L	0.337437	3.36511e-52	1.12859e-47	0.533571	0.184	0.12
UTRN	0.336999	1.40445e-144	4.71026e-140	0.557232	0.24	0.119
MTPN	0.336691	1.22405e-59	4.1052e-55	0.557555	0.53	0.461
GNA13	0.336559	1.05384e-44	3.53438e-40	0.524903	0.121	0.073
MT-ND4L	0.336469	8.68291e-51	2.91207e-46	0.549679	0.444	0.36
TRIM44	0.336383	9.08215e-15	3.04597e-10	0.521529	0.243	0.217
SELENOW	0.335723	2.46855e-63	8.27904e-59	0.535907	0.181	0.111
USP4	0.334569	2.06021e-08	0.000690953	0.511062	0.113	0.096
TMEM50A	0.334366	1.72628e-37	5.78961e-33	0.538674	0.324	0.272
OSBPL8	0.332893	7.94305e-32	2.66394e-27	0.532482	0.265	0.213
BOD1L1	0.332705	7.5463e-37	2.53088e-32	0.532358	0.23	0.172
IMPDH1	0.332293	3.64613e-09	0.000122284	0.51131	0.107	0.09
TPT1	0.331075	6.30129e-213	2.11333e-208	0.619497	0.966	0.959
HELZ	0.330168	3.70032e-33	1.24101e-28	0.527201	0.18	0.129
NDUFS7	0.329899	2.74484e-10	9.20563e-06	0.51429	0.152	0.131
FLII	0.329204	8.82884e-20	2.96102e-15	0.517617	0.122	0.091
TLE4	0.327973	3.5333e-62	1.185e-57	0.531618	0.147	0.084
PUM1	0.327491	2.69938e-21	9.05318e-17	0.521649	0.169	0.133
CEP170	0.326834	1.18208e-23	3.96445e-19	0.517734	0.107	0.074
HSD17B4	0.326628	1.52468e-53	5.11347e-49	0.524224	0.103	0.055
ACSL3	0.326278	7.21814e-14	2.42082e-09	0.514181	0.111	0.087
PTPN2	0.323274	2.21001e-11	7.41192e-07	0.516015	0.172	0.15
PDCD6IP	0.322968	1.42952e-25	4.79434e-21	0.522976	0.162	0.121
HLA-C	0.322669	1.06108e-150	3.55865e-146	0.599403	0.846	0.726
CSNK1A1	0.321999	7.34066e-24	2.46191e-19	0.530537	0.314	0.275
NIPBL	0.321767	2.40949e-16	8.08096e-12	0.523369	0.262	0.232
VPS35	0.321577	6.46997e-09	0.00021699	0.518056	0.306	0.3
ID2	0.321293	1.4509e-86	4.86602e-82	0.545313	0.219	0.13
GPSM3	0.320518	4.46744e-29	1.49829e-24	0.536701	0.393	0.35
PGK1	0.319825	4.86159e-25	1.63048e-20	0.535302	0.432	0.406
LRPAP1	0.316762	2.65177e-14	8.89352e-10	0.52056	0.227	0.202
IRF2BP2	0.316188	8.51431e-32	2.85553e-27	0.526506	0.177	0.128
SDCCAG8	0.31552	5.19877e-23	1.74356e-18	0.517111	0.103	0.07
VPS29	0.315125	1.17013e-08	0.00039244	0.516887	0.267	0.26
MTCH1	0.314982	2.47861e-08	0.000831277	0.515789	0.242	0.23
GIMAP7	0.314492	5.66034e-245	1.89837e-240	0.577386	0.294	0.126
PLEKHO1	0.314139	1.69557e-32	5.6866e-28	0.527147	0.181	0.132
FXYD5	0.312519	9.68956e-79	3.24968e-74	0.556025	0.37	0.256
ADPGK	0.312358	1.30551e-22	4.37843e-18	0.516979	0.102	0.071
KIAA0232	0.311835	8.80386e-41	2.95264e-36	0.521457	0.1	0.059
CHD1	0.310439	4.56123e-26	1.52974e-21	0.524718	0.183	0.14
DEK	0.309715	2.43944e-53	8.18141e-49	0.548817	0.394	0.313
EEA1	0.309444	1.9183e-14	6.43358e-10	0.515724	0.131	0.104
CD81	0.309073	8.34034e-09	0.000279718	0.480907	0.29	0.374
RUNX1	0.308626	7.91224e-12	2.65361e-07	0.514601	0.138	0.114
LASP1	0.306399	3.82222e-23	1.2819e-18	0.521036	0.149	0.112
MIDN	0.306283	1.74044e-25	5.83709e-21	0.523014	0.162	0.122
TGFB1	0.305641	1.89948e-39	6.37047e-35	0.530547	0.191	0.137
PSMA4	0.30359	2.16779e-10	7.27032e-06	0.521068	0.37	0.368
KCNAB2	0.303363	9.17288e-14	3.0764e-09	0.5143	0.114	0.089
GUSB	0.30086	1.32582e-11	4.44655e-07	0.513158	0.114	0.092
SERP1	0.29964	1.09111e-68	3.65936e-64	0.563365	0.605	0.511
PRELID1	0.298779	7.64272e-08	0.00256321	0.516806	0.306	0.305
CEBPG	0.298769	1.77e-22	5.93622e-18	0.516963	0.102	0.071
PAK2	0.298548	6.87201e-43	2.30473e-38	0.546528	0.454	0.391
SP1	0.298518	3.60605e-33	1.2094e-28	0.521404	0.115	0.075
PPFIA1	0.298267	3.06159e-35	1.0268e-30	0.520787	0.105	0.065
FLOT1	0.297954	1.74431e-07	0.00585007	0.512191	0.157	0.141
F13A1	0.297907	2.01613e-148	6.7617e-144	0.54049	0.134	0.052
CLIC1	0.296705	9.65569e-48	3.23833e-43	0.552773	0.571	0.529
AP2A1	0.296248	4.47008e-26	1.49917e-21	0.51793	0.101	0.067
AHCYL1	0.295824	3.56881e-13	1.19691e-08	0.517095	0.169	0.143
SNN	0.29504	2.47994e-83	8.31723e-79	0.528192	0.102	0.046
TMED5	0.294957	7.6971e-18	2.58145e-13	0.518672	0.15	0.118
RAB14	0.294849	3.57444e-18	1.1988e-13	0.522608	0.217	0.183
PRDX3	0.293556	1.02533e-07	0.00343875	0.513521	0.188	0.174
TGFBR2	0.292897	2.47113e-72	8.28769e-68	0.542914	0.23	0.143
CD46	0.292523	5.48522e-34	1.83963e-29	0.525387	0.155	0.106
RHBDF2	0.292227	1.81948e-18	6.10218e-14	0.515597	0.103	0.075
TNKS2	0.290187	4.96953e-28	1.66668e-23	0.523004	0.151	0.108
YWHAG	0.288569	5.97257e-22	2.00308e-17	0.524203	0.208	0.167
MKRN1	0.288124	6.43541e-11	2.15831e-06	0.515126	0.161	0.138
CSDE1	0.286668	2.84185e-16	9.531e-12	0.527686	0.408	0.393
TRAM1	0.286377	1.08094e-17	3.62526e-13	0.526082	0.311	0.279
PSMB9	0.286362	1.05802e-12	3.54837e-08	0.525389	0.468	0.486
KIAA1109	0.285457	4.74592e-38	1.59169e-33	0.524302	0.132	0.084
SNAP29	0.285253	3.03977e-12	1.01948e-07	0.514071	0.123	0.1
VTI1B	0.282854	8.15078e-13	2.73361e-08	0.515611	0.145	0.12
XPO6	0.282385	1.86862e-22	6.26699e-18	0.519536	0.134	0.098
TMEM123	0.282032	1.32397e-08	0.000444032	0.517362	0.293	0.284
MT-ATP8	0.279189	1.44985e-41	4.86249e-37	0.545441	0.48	0.378
DCP2	0.279092	2.34071e-15	7.85029e-11	0.519625	0.195	0.162
ARHGEF6	0.279048	6.45976e-35	2.16648e-30	0.522286	0.12	0.077
DRAP1	0.279036	2.23472e-11	7.49479e-07	0.520308	0.294	0.278
TMEM59	0.278221	9.45232e-09	0.000317012	0.518185	0.323	0.317
ADAR	0.278176	1.27499e-22	4.27606e-18	0.525191	0.22	0.177
PARP9	0.27792	3.95248e-41	1.32558e-36	0.525137	0.132	0.082
FERMT3	0.277704	1.53604e-23	5.15156e-19	0.528154	0.264	0.224
PBRM1	0.277677	5.16809e-09	0.000173327	0.514622	0.186	0.167
NCF1	0.277245	4.79278e-11	1.6074e-06	0.479596	0.234	0.303
PTPN12	0.275899	4.24089e-59	1.42231e-54	0.535107	0.183	0.114
VCPIP1	0.274323	1.51093e-30	5.06736e-26	0.521186	0.121	0.08
FUOM	0.273055	7.20001e-17	2.41474e-12	0.518155	0.149	0.119
STAT5A	0.272678	8.61876e-33	2.89056e-28	0.520692	0.11	0.07
TSC22D3	0.271846	3.41611e-59	1.14569e-54	0.554062	0.463	0.365
SLAMF7	0.270383	3.73101e-16	1.25131e-11	0.517095	0.14	0.109
EFR3A	0.270285	1.01263e-17	3.39617e-13	0.517917	0.14	0.108
CHMP2B	0.269606	1.20686e-07	0.00404756	0.512181	0.153	0.137
ZBTB7A	0.266596	3.0625e-14	1.0271e-09	0.517618	0.168	0.138
CAPN2	0.266232	1.36299e-49	4.5712e-45	0.525024	0.115	0.065
CLIP1	0.266138	3.37997e-18	1.13357e-13	0.519212	0.157	0.123
PRPF40A	0.26602	2.56051e-11	8.58743e-07	0.52029	0.295	0.28
SUMO3	0.265939	7.586e-10	2.54419e-05	0.517393	0.245	0.228
MARCH7	0.265457	1.76364e-09	5.9149e-05	0.513194	0.143	0.122
CARD19	0.264817	7.47286e-30	2.50625e-25	0.519277	0.103	0.067
BICD2	0.264275	4.60229e-22	1.54351e-17	0.518804	0.127	0.092
MAP2K1	0.263631	2.0445e-13	6.85685e-09	0.513488	0.105	0.081
UBL3	0.261859	6.99407e-38	2.34567e-33	0.523499	0.124	0.078
MPC1	0.260709	1.6248e-09	5.44926e-05	0.513517	0.148	0.128
SMAP1	0.260697	1.21946e-06	0.0408982	0.511515	0.162	0.147
KMT2C	0.260665	3.62731e-23	1.21653e-18	0.526551	0.242	0.196
CLTA	0.260036	9.79782e-19	3.28599e-14	0.519007	0.15	0.115
COX7B	0.259231	4.77395e-21	1.60109e-16	0.532694	0.453	0.433
MAPK1	0.258545	2.64575e-29	8.87331e-25	0.523993	0.158	0.112
LAPTM5	0.257071	9.38214e-51	3.14658e-46	0.556323	0.733	0.65
CIR1	0.256322	2.21048e-17	7.4135e-13	0.522455	0.227	0.191
MYO1G	0.254687	5.57023e-26	1.86814e-21	0.520042	0.125	0.086
BIN2	0.251512	2.08773e-39	7.00181e-35	0.529597	0.183	0.127
PSMD8	-0.250166	2.17903e-59	7.30804e-55	0.447275	0.233	0.352
HMOX2	-0.250368	1.01553e-64	3.40588e-60	0.463678	0.048	0.123
EBP	-0.250464	1.51682e-72	5.0871e-68	0.461169	0.046	0.125
NDUFA5	-0.250639	3.07476e-48	1.03121e-43	0.460337	0.129	0.214
FUBP1	-0.250682	1.03644e-32	3.47603e-28	0.472415	0.087	0.145
JTB	-0.250758	8.53885e-44	2.86376e-39	0.451707	0.343	0.446
UPF3A	-0.250797	1.69021e-60	5.66864e-56	0.465905	0.045	0.115
COX20	-0.251475	2.48022e-48	8.31817e-44	0.461773	0.113	0.195
ANP32B	-0.252339	6.50215e-39	2.18069e-34	0.454202	0.359	0.462
ANAPC5	-0.252429	2.91526e-87	9.77719e-83	0.445316	0.109	0.226
NT5C	-0.252788	1.11956e-50	3.7548e-46	0.457996	0.142	0.233
ZC3HAV1	-0.252984	4.05428e-10	1.35973e-05	0.484585	0.134	0.165
PUM3	-0.253466	3.60543e-40	1.20919e-35	0.469852	0.076	0.139
ITSN2	-0.25365	6.60932e-53	2.21663e-48	0.455036	0.164	0.263
BLOC1S4	-0.253963	7.63294e-56	2.55993e-51	0.461828	0.083	0.163
MRPS12	-0.254457	2.4993e-70	8.38214e-66	0.448318	0.147	0.259
HERC2	-0.25515	4.18231e-62	1.40266e-57	0.463641	0.054	0.129
IP6K2	-0.255684	9.2912e-79	3.11608e-74	0.45614	0.06	0.15
DMAC1	-0.256279	1.67401e-81	5.6143e-77	0.446392	0.119	0.234
MFN1	-0.256402	3.68443e-38	1.23568e-33	0.472504	0.063	0.12
TCP1	-0.256456	2.1978e-63	7.37097e-59	0.452982	0.131	0.232
PCNP	-0.256537	7.84042e-63	2.62952e-58	0.4516	0.147	0.253
MRPL4	-0.256829	3.24462e-92	1.08818e-87	0.448248	0.076	0.184
TERF1	-0.257017	8.62183e-49	2.89159e-44	0.468415	0.059	0.124
RRP7A	-0.257328	7.58548e-79	2.54402e-74	0.450223	0.098	0.203
UXT	-0.257409	6.02833e-54	2.02178e-49	0.446472	0.314	0.439
RBM26	-0.257914	2.53701e-31	8.50864e-27	0.471844	0.101	0.16
LSM3	-0.257959	5.32321e-56	1.7853e-51	0.450171	0.217	0.324
HSPA8	-0.258006	1.02342e-32	3.43235e-28	0.459501	0.317	0.409
MRPS9	-0.258136	2.3032e-71	7.72448e-67	0.460919	0.049	0.13
MED10	-0.25867	2.2189e-61	7.44176e-57	0.456369	0.107	0.2
MRTO4	-0.259453	7.11089e-79	2.38485e-74	0.459008	0.045	0.129
TFAM	-0.259582	6.99145e-53	2.34479e-48	0.459539	0.114	0.2
MDFIC	-0.260147	1.06549e-40	3.57343e-36	0.469867	0.074	0.137
CENPC	-0.260516	1.66996e-33	5.60072e-29	0.472494	0.083	0.14
NDUFA4	-0.260581	1.49241e-44	5.00525e-40	0.448766	0.468	0.558
EPC1	-0.261362	5.51526e-31	1.84971e-26	0.469925	0.126	0.19
SON	-0.261456	1.00706e-30	3.37746e-26	0.458491	0.416	0.517
TMED2	-0.26147	6.57103e-45	2.20379e-40	0.456142	0.215	0.311
EED	-0.262416	2.36242e-53	7.92308e-49	0.469051	0.044	0.107
IPO5	-0.26251	8.69486e-55	2.91608e-50	0.463666	0.073	0.149
PPP1R14B	-0.263493	1.85031e-75	6.20556e-71	0.45456	0.077	0.172
RPS27L	-0.263507	6.77283e-57	2.27147e-52	0.447758	0.25	0.366
PDCD2	-0.263531	3.156e-81	1.05846e-76	0.452276	0.077	0.177
RITA1	-0.263577	8.38518e-116	2.81222e-111	0.450572	0.028	0.128
SRP68	-0.263701	1.84461e-76	6.18646e-72	0.455388	0.069	0.162
PPP1R2	-0.263721	2.65186e-61	8.89381e-57	0.450259	0.171	0.282
TMEM134	-0.263909	3.29291e-79	1.10438e-74	0.453128	0.077	0.174
PRPF31	-0.263949	5.78732e-78	1.94095e-73	0.453376	0.078	0.175
THOC7	-0.264459	1.70304e-68	5.71164e-64	0.445328	0.194	0.315
IMP4	-0.264768	8.45322e-94	2.83504e-89	0.443563	0.104	0.223
SIVA1	-0.265141	8.54802e-75	2.86684e-70	0.446523	0.146	0.261
SMIM10L1	-0.265148	5.69094e-77	1.90863e-72	0.453263	0.081	0.179
TMEM131L	-0.266039	7.00948e-52	2.35084e-47	0.465026	0.072	0.145
MYC	-0.266305	4.97928e-50	1.66995e-45	0.468279	0.057	0.121
FBXW7	-0.266319	4.45324e-50	1.49353e-45	0.462616	0.097	0.177
RPL17	-0.266709	4.04627e-49	1.35704e-44	0.462158	0.107	0.186
RBM39	-0.267096	3.37229e-43	1.131e-38	0.45215	0.328	0.444
P4HB	-0.267253	2.02124e-17	6.77882e-13	0.473666	0.243	0.302
HNRNPD	-0.267829	6.57661e-50	2.20566e-45	0.451395	0.252	0.361
BPTF	-0.269193	1.19039e-17	3.99232e-13	0.473556	0.24	0.3
PPP1CC	-0.269243	1.45283e-87	4.8725e-83	0.440669	0.149	0.279
DCAF13	-0.269311	1.08189e-79	3.62843e-75	0.457529	0.051	0.138
EIF2AK1	-0.269762	4.76491e-22	1.59805e-17	0.478709	0.085	0.129
BAZ1B	-0.270328	1.71392e-43	5.74815e-39	0.460817	0.153	0.238
SEC61G	-0.270607	7.64649e-26	2.56448e-21	0.463151	0.378	0.458
EXOSC8	-0.27062	4.31228e-70	1.44625e-65	0.461505	0.049	0.128
CFAP298	-0.270747	1.63002e-65	5.46676e-61	0.465523	0.038	0.108
ESYT1	-0.27091	2.37273e-42	7.95766e-38	0.471884	0.055	0.112
PDIA3	-0.271067	2.33555e-09	7.83295e-05	0.479711	0.357	0.404
TFEB	-0.271498	2.12633e-75	7.13129e-71	0.455574	0.071	0.163
CCDC91	-0.27212	3.08062e-90	1.03318e-85	0.455522	0.042	0.133
SLC25A38	-0.272264	4.92749e-90	1.65258e-85	0.460368	0.024	0.104
C16orf87	-0.273041	3.71461e-80	1.24581e-75	0.452164	0.08	0.18
CWF19L2	-0.273196	5.03953e-33	1.69016e-28	0.472109	0.089	0.147
EIF1AY	-0.273203	6.21019e-61	2.08277e-56	0.452488	0.148	0.251
CLPP	-0.273422	7.00702e-80	2.35001e-75	0.450443	0.093	0.197
RUVBL2	-0.274093	2.70604e-106	9.07551e-102	0.450182	0.041	0.143
YTHDC1	-0.274575	1.11014e-42	3.72318e-38	0.459161	0.183	0.273
OST4	-0.274731	1.0467e-33	3.51043e-29	0.454359	0.614	0.682
ABHD17A	-0.274865	6.87333e-33	2.30518e-28	0.475944	0.057	0.106
YEATS4	-0.275067	8.46139e-66	2.83778e-61	0.461571	0.058	0.137
NDUFV1	-0.275079	4.22195e-92	1.41596e-87	0.442455	0.119	0.24
CD74	-0.275922	1.36448e-28	4.5762e-24	0.45748	0.924	0.868
HADH	-0.275957	2.61598e-86	8.77346e-82	0.459817	0.03	0.112
DCUN1D5	-0.27599	2.09186e-85	7.01567e-81	0.451032	0.074	0.177
SRSF3	-0.277037	4.37427e-39	1.46704e-34	0.453638	0.387	0.481
RAD21	-0.277174	8.83001e-35	2.96141e-30	0.461282	0.232	0.318
POLR2H	-0.277203	2.69544e-108	9.03996e-104	0.442641	0.075	0.194
JAK1	-0.277587	1.0963e-22	3.67678e-18	0.465271	0.392	0.479
TRAP1	-0.277673	2.5173e-103	8.44252e-99	0.450265	0.046	0.147
IMP3	-0.277764	4.96279e-72	1.66442e-67	0.446976	0.152	0.268
TRAPPC2L	-0.2779	3.51556e-88	1.17905e-83	0.440393	0.15	0.28
RRP15	-0.278475	1.21292e-47	4.06791e-43	0.468048	0.065	0.13
RPL39L	-0.278845	1.01584e-105	3.40691e-101	0.455702	0.022	0.111
POLR3GL	-0.278847	7.03293e-58	2.3587e-53	0.456289	0.123	0.216
MRPS34	-0.278869	1.38136e-72	4.63279e-68	0.441362	0.225	0.356
BOLA3	-0.279125	1.11688e-58	3.74579e-54	0.464802	0.056	0.128
TIMM10	-0.279322	1.20788e-76	4.05097e-72	0.443838	0.166	0.288
KLHDC2	-0.279331	4.37893e-60	1.4686e-55	0.462482	0.066	0.144
EIF5A	-0.279644	1.55347e-51	5.21003e-47	0.45222	0.218	0.325
TRANK1	-0.28093	2.31954e-42	7.77928e-38	0.469513	0.071	0.134
HSP90AA1	-0.28112	2.72092e-18	9.12543e-14	0.467533	0.571	0.614
TECR	-0.282397	4.30889e-92	1.44512e-87	0.450241	0.065	0.168
PRPF4B	-0.282501	7.00979e-30	2.35094e-25	0.468732	0.153	0.22
SP140L	-0.2827	6.07289e-34	2.03673e-29	0.472392	0.082	0.139
NAE1	-0.282909	2.5711e-71	8.62295e-67	0.464499	0.033	0.105
TERF2IP	-0.283027	4.86947e-43	1.63312e-38	0.471621	0.054	0.112
HSPA4	-0.283843	1.06124e-52	3.55918e-48	0.460253	0.108	0.193
YBEY	-0.283958	4.16355e-103	1.39637e-98	0.455344	0.026	0.116
MRPS31	-0.284338	1.6362e-69	5.48748e-65	0.454015	0.097	0.195
HNRNPK	-0.285593	1.06626e-47	3.57603e-43	0.446116	0.508	0.61
APOBEC3G	-0.285871	1.03021e-27	3.45511e-23	0.477078	0.07	0.116
EBNA1BP2	-0.286601	4.32084e-99	1.44912e-94	0.449309	0.057	0.161
MAPKAPK2	-0.286897	1.63676e-53	5.48937e-49	0.461192	0.097	0.178
UCHL5	-0.287252	1.64496e-56	5.51688e-52	0.463782	0.068	0.142
PARK7	-0.287757	6.01314e-47	2.01669e-42	0.448942	0.374	0.484
SNRNP25	-0.288029	8.26502e-95	2.77192e-90	0.446182	0.084	0.195
ORAI2	-0.28841	8.03231e-94	2.69387e-89	0.451356	0.056	0.156
ZNF22	-0.288469	1.52433e-78	5.11229e-74	0.448395	0.113	0.223
GLO1	-0.289169	9.17504e-52	3.07712e-47	0.459457	0.12	0.207
PRDX2	-0.289462	1.89625e-101	6.35963e-97	0.448511	0.057	0.163
PTMA	-0.289857	3.15221e-76	1.05719e-71	0.429173	0.854	0.875
PHAX	-0.290148	2.02233e-89	6.7825e-85	0.449358	0.075	0.181
MFAP1	-0.290354	1.15675e-65	3.8795e-61	0.457362	0.085	0.174
ACSF3	-0.290784	5.30506e-105	1.77921e-100	0.451341	0.039	0.137
MRPL22	-0.291043	2.93589e-101	9.84638e-97	0.443379	0.086	0.204
ERGIC2	-0.291067	1.7455e-68	5.85407e-64	0.459736	0.062	0.145
RRM1	-0.291284	5.26625e-78	1.7662e-73	0.462738	0.03	0.106
SRRT	-0.291422	7.06505e-68	2.36948e-63	0.462844	0.046	0.122
HNRNPC	-0.291534	3.37457e-53	1.13176e-48	0.447798	0.295	0.411
MDH1	-0.292507	4.48138e-81	1.50297e-76	0.445038	0.135	0.252
PCED1B	-0.29255	7.71779e-97	2.58839e-92	0.454602	0.036	0.129
ERLEC1	-0.293391	1.33673e-38	4.48314e-34	0.465917	0.125	0.195
P2RY8	-0.293405	2.50618e-66	8.40522e-62	0.46213	0.053	0.131
PPHLN1	-0.293627	1.50658e-92	5.05276e-88	0.457435	0.031	0.117
GTF2I	-0.29401	8.3348e-34	2.79532e-29	0.472912	0.078	0.134
NPM3	-0.294076	2.89222e-113	9.69993e-109	0.446846	0.046	0.154
PITPNA-AS1	-0.294313	8.24389e-104	2.76483e-99	0.456071	0.022	0.111
NAPSA	-0.294318	5.71223e-99	1.91577e-94	0.458958	0.019	0.101
CACYBP	-0.294415	2.36953e-76	7.94693e-72	0.447128	0.135	0.246
RSBN1L	-0.294434	2.25652e-64	7.56792e-60	0.449435	0.163	0.276
ST13	-0.294504	1.08143e-53	3.6269e-49	0.445208	0.361	0.487
PPIH	-0.294679	6.55546e-90	2.19857e-85	0.452597	0.057	0.154
BASP1	-0.295022	1.41876e-80	4.75825e-76	0.438146	0.222	0.356
TRAPPC6A	-0.295445	5.77001e-85	1.93515e-80	0.444265	0.127	0.245
TSPAN3	-0.295448	1.87541e-40	6.28976e-36	0.469094	0.083	0.146
RASA2	-0.296325	5.15812e-18	1.72993e-13	0.482066	0.075	0.112
AP3S1	-0.296439	4.70307e-75	1.57731e-70	0.444183	0.171	0.292
TAF15	-0.296459	4.92987e-48	1.65338e-43	0.466708	0.073	0.142
MRPL1	-0.297335	9.10363e-66	3.05318e-61	0.463786	0.046	0.12
TLK1	-0.297796	8.03291e-22	2.69408e-17	0.477767	0.098	0.144
PDCD5	-0.298133	4.98941e-66	1.67335e-61	0.447404	0.181	0.297
ZCRB1	-0.299473	2.80854e-71	9.4193e-67	0.44541	0.175	0.295
TOMM20	-0.299742	2.56052e-45	8.58747e-41	0.452351	0.29	0.399
NOB1	-0.299938	4.39039e-102	1.47245e-97	0.444992	0.074	0.189
KMT2A	-0.300135	6.24479e-19	2.09438e-14	0.476247	0.154	0.203
GCHFR	-0.301758	4.60049e-101	1.54291e-96	0.438545	0.122	0.252
MRPS26	-0.302112	6.65605e-96	2.23231e-91	0.445018	0.088	0.203
CHST12	-0.302421	1.81677e-63	6.09309e-59	0.466225	0.039	0.107
FAM107B	-0.30279	1.15297e-12	3.86684e-08	0.480037	0.189	0.229
MRPL36	-0.303099	2.70359e-106	9.0673e-102	0.441645	0.085	0.207
MRPL40	-0.303542	1.05642e-104	3.54303e-100	0.437767	0.116	0.249
IRF3	-0.303644	2.10497e-92	7.05966e-88	0.445937	0.091	0.204
AL133467.1	-0.303866	7.67826e-134	2.57513e-129	0.449366	0.014	0.115
ISOC2	-0.304025	3.26627e-114	1.09544e-109	0.441844	0.069	0.188
MPC2	-0.304338	1.72655e-88	5.79049e-84	0.443634	0.12	0.24
SRP14	-0.304704	4.50232e-74	1.50999e-69	0.430658	0.709	0.758
ILF3	-0.305031	2.29006e-65	7.68039e-61	0.450394	0.149	0.256
PKM	-0.305716	1.74677e-15	5.85831e-11	0.472285	0.398	0.443
HINT2	-0.305819	4.77474e-99	1.60135e-94	0.443107	0.093	0.212
LSM5	-0.306001	1.30245e-67	4.36817e-63	0.444949	0.207	0.327
PLEKHF2	-0.306617	8.68395e-16	2.91242e-11	0.481752	0.101	0.137
RRP1B	-0.306917	1.6272e-68	5.45729e-64	0.459136	0.066	0.15
C19orf53	-0.307194	3.84381e-49	1.28914e-44	0.446994	0.408	0.514
PIK3IP1	-0.307371	7.10219e-28	2.38193e-23	0.477295	0.067	0.113
CDK12	-0.308198	7.77939e-53	2.60905e-48	0.462778	0.086	0.164
PTGES3	-0.308449	2.01168e-45	6.74678e-41	0.449896	0.373	0.48
ATP5MC3	-0.308782	2.60864e-45	8.74886e-41	0.449798	0.398	0.485
U2SURP	-0.309367	1.55239e-57	5.2064e-53	0.449635	0.209	0.321
SUSD3	-0.309799	7.79612e-109	2.61466e-104	0.451286	0.034	0.132
RPLP1	-0.309958	0	0	0.355356	0.992	0.99
ARHGDIB	-0.310735	1.36001e-52	4.56121e-48	0.442429	0.624	0.682
GON4L	-0.310736	7.26073e-75	2.4351e-70	0.457849	0.058	0.146
FAM162A	-0.310776	5.40929e-84	1.81417e-79	0.447609	0.103	0.213
CENPU	-0.311828	2.21428e-90	7.42626e-86	0.459805	0.025	0.106
FNBP1	-0.312281	2.92284e-45	9.80263e-41	0.452321	0.291	0.401
EHD1	-0.315843	5.61818e-97	1.88422e-92	0.446454	0.077	0.188
ISCU	-0.316071	4.71438e-58	1.58111e-53	0.448847	0.22	0.332
KRR1	-0.316276	1.0167e-66	3.40979e-62	0.454171	0.106	0.203
USP11	-0.316366	2.90209e-94	9.73302e-90	0.45357	0.045	0.14
SNRPA1	-0.317711	3.34332e-98	1.12128e-93	0.446064	0.077	0.188
POLD2	-0.319583	2.10422e-109	7.05714e-105	0.448456	0.045	0.149
NAXE	-0.321629	1.96542e-110	6.59163e-106	0.440245	0.085	0.21
RNF126	-0.322166	3.42588e-115	1.14897e-110	0.441321	0.069	0.191
ATP5F1A	-0.322935	3.00676e-59	1.00841e-54	0.443815	0.328	0.438
FAM207A	-0.324073	9.86483e-109	3.30847e-104	0.441744	0.08	0.201
MRPL55	-0.324624	2.12298e-102	7.12006e-98	0.437178	0.13	0.263
SPATS2	-0.324953	6.2242e-118	2.08747e-113	0.450488	0.026	0.126
CKS1B	-0.325557	4.28483e-92	1.43705e-87	0.45386	0.048	0.141
PHF6	-0.325785	5.85896e-71	1.96498e-66	0.457622	0.069	0.157
EDF1	-0.326531	1.29503e-56	4.34327e-52	0.442736	0.425	0.523
DDX39A	-0.326874	2.03055e-106	6.81007e-102	0.441087	0.09	0.212
HNRNPU	-0.32698	5.15844e-23	1.73004e-18	0.465285	0.394	0.461
ANXA2R	-0.327122	1.07844e-77	3.61687e-73	0.463565	0.028	0.101
RNPS1	-0.327244	1.26455e-89	4.24105e-85	0.439684	0.153	0.282
LNPEP	-0.327325	3.86301e-15	1.29558e-10	0.477028	0.211	0.255
GMPPB	-0.327459	3.86123e-101	1.29498e-96	0.452813	0.038	0.134
DDX18	-0.328668	2.98709e-61	1.00181e-56	0.445092	0.257	0.381
RPS11	-0.329463	6.61426e-127	2.21829e-122	0.408061	0.93	0.931
SUDS3	-0.330764	2.4441e-90	8.19703e-86	0.448024	0.082	0.191
ATXN7L3B	-0.331398	8.45494e-38	2.83562e-33	0.466591	0.121	0.191
LPXN	-0.331915	5.17032e-93	1.73402e-88	0.442943	0.111	0.232
SNHG19	-0.332288	4.22604e-80	1.41733e-75	0.462977	0.027	0.101
S1PR4	-0.332385	4.32975e-21	1.45211e-16	0.479203	0.088	0.129
COPZ1	-0.332386	4.80965e-87	1.61306e-82	0.4399	0.164	0.291
LYAR	-0.332841	9.66563e-33	3.24166e-28	0.47001	0.113	0.176
RBM8A	-0.332869	3.07556e-95	1.03148e-90	0.43929	0.135	0.264
CYCS	-0.334254	3.0618e-70	1.02687e-65	0.445291	0.186	0.303
RFTN1	-0.334497	4.30643e-100	1.44429e-95	0.454266	0.033	0.126
UBE2S	-0.334729	1.90953e-97	6.40417e-93	0.453216	0.042	0.137
PF4	-0.334748	7.50437e-41	2.51682e-36	0.521717	0.106	0.06
EIF3F	-0.334882	9.56345e-74	3.20739e-69	0.434922	0.376	0.506
DENND2D	-0.335327	2.56608e-33	8.60611e-29	0.47377	0.073	0.126
RPL39	-0.336833	1.68469e-96	5.6501e-92	0.420286	0.762	0.815
DDOST	-0.336845	1.02934e-75	3.4522e-71	0.448268	0.127	0.235
DDX24	-0.337275	5.0635e-38	1.6982e-33	0.465659	0.132	0.203
EPB41L4A-AS1	-0.337372	7.25053e-98	2.43168e-93	0.444927	0.084	0.199
MRPS18B	-0.337522	6.03511e-105	2.02406e-100	0.438842	0.109	0.237
SMC2	-0.337732	1.68568e-73	5.65343e-69	0.460598	0.048	0.128
RASAL3	-0.338481	6.49723e-52	2.17904e-47	0.468915	0.048	0.111
ASB2	-0.338796	1.47031e-142	4.93114e-138	0.446129	0.015	0.123
STIM2	-0.340083	5.25444e-55	1.76224e-50	0.466568	0.054	0.123
SYPL1	-0.341061	2.96613e-81	9.94781e-77	0.444371	0.142	0.259
HNRNPAB	-0.342358	7.99544e-24	2.68151e-19	0.469042	0.23	0.296
RPA1	-0.342432	5.15659e-98	1.72942e-93	0.445857	0.078	0.191
FKBP3	-0.34262	3.27235e-94	1.09748e-89	0.439607	0.135	0.264
MAGOHB	-0.342681	6.75371e-114	2.26506e-109	0.445399	0.051	0.163
FUS	-0.342721	1.19594e-79	4.01094e-75	0.442077	0.175	0.298
NASP	-0.343069	1.06113e-81	3.55883e-77	0.447893	0.107	0.217
GPR160	-0.344089	6.92476e-132	2.32243e-127	0.438488	0.055	0.182
HNRNPM	-0.344278	8.61287e-51	2.88858e-46	0.448181	0.323	0.436
DCTPP1	-0.344329	2.44835e-99	8.21129e-95	0.449603	0.056	0.158
SNRPA	-0.345026	4.02078e-119	1.34849e-114	0.436873	0.087	0.219
UBE2J1	-0.345535	1.72177e-71	5.77446e-67	0.445337	0.18	0.295
B4GALT3	-0.346048	7.80641e-127	2.61811e-122	0.442908	0.044	0.16
TSPYL2	-0.346541	3.97422e-99	1.33288e-94	0.458863	0.019	0.101
PTPN7	-0.346864	2.0276e-90	6.80015e-86	0.45868	0.029	0.113
CDK6	-0.347084	1.42868e-67	4.79149e-63	0.458691	0.071	0.156
UBE2D2	-0.347275	7.85604e-87	2.63476e-82	0.439058	0.172	0.304
BRIX1	-0.347426	1.68645e-98	5.65602e-94	0.449933	0.055	0.158
REXO2	-0.347767	4.9681e-119	1.6662e-114	0.442377	0.057	0.175
YWHAQ	-0.347916	1.09764e-78	3.68125e-74	0.443928	0.156	0.277
NT5C3A	-0.348633	4.95479e-27	1.66174e-22	0.472431	0.125	0.183
FADS3	-0.349271	9.94878e-154	3.33662e-149	0.441845	0.018	0.134
CD40	-0.349378	1.35294e-93	4.53748e-89	0.450115	0.064	0.166
RPL28	-0.349442	7.54193e-226	2.52941e-221	0.376893	0.966	0.97
SNRPB	-0.350358	3.56784e-94	1.19658e-89	0.439852	0.135	0.262
NSMCE1	-0.350479	4.05827e-108	1.36106e-103	0.43906	0.1	0.226
ADK	-0.350571	1.45211e-59	4.87007e-55	0.465305	0.051	0.122
SRSF10	-0.350707	3.9917e-59	1.33874e-54	0.458012	0.103	0.191
PPP1R35	-0.350788	4.09365e-116	1.37293e-111	0.447102	0.04	0.148
EIF5	-0.351581	6.87728e-72	2.3065e-67	0.439705	0.272	0.396
VCP	-0.351781	4.2016e-89	1.40913e-84	0.436562	0.192	0.329
STRAP	-0.352219	5.62788e-111	1.88748e-106	0.435184	0.12	0.256
MSI2	-0.352705	2.58203e-67	8.65962e-63	0.464749	0.038	0.11
SELENOK	-0.352775	1.22325e-56	4.10254e-52	0.450476	0.208	0.312
DTYMK	-0.352863	9.01181e-94	3.02238e-89	0.45022	0.063	0.165
CALR	-0.35524	1.56588e-42	5.25165e-38	0.453224	0.324	0.419
TBCC	-0.356011	3.90394e-106	1.3093e-101	0.445995	0.062	0.172
OPTN	-0.356549	2.49515e-44	8.36824e-40	0.471427	0.053	0.11
ARHGAP25	-0.356709	5.28829e-75	1.77359e-70	0.451237	0.102	0.205
PRDM2	-0.356814	2.16182e-57	7.25032e-53	0.465262	0.057	0.127
ARID4B	-0.357303	1.8856e-55	6.32392e-51	0.453621	0.169	0.268
SMC3	-0.357643	1.63024e-58	5.46751e-54	0.454881	0.136	0.231
TFDP2	-0.358661	1.14422e-99	3.83748e-95	0.451838	0.044	0.142
IRF8	-0.360061	1.01595e-55	3.40728e-51	0.454369	0.16	0.254
BTF3	-0.360533	4.42884e-90	1.48534e-85	0.424223	0.592	0.673
NDUFAF8	-0.36102	6.58472e-109	2.20838e-104	0.43523	0.125	0.262
GADD45GIP1	-0.361983	1.99782e-90	6.70028e-86	0.433071	0.237	0.381
HLTF	-0.362612	9.91699e-71	3.32596e-66	0.465325	0.031	0.101
GNG11	-0.363629	1.74355e-21	5.84751e-17	0.480115	0.071	0.114
XRCC6	-0.363883	8.11818e-98	2.72268e-93	0.4332	0.191	0.334
CHD4	-0.365504	3.15192e-62	1.05709e-57	0.452458	0.144	0.244
AC090152.1	-0.36632	1.92386e-112	6.45225e-108	0.456224	0.013	0.101
DNAJC19	-0.366485	1.1141e-103	3.73647e-99	0.440875	0.097	0.221
ARHGAP15	-0.367222	2.72103e-85	9.12579e-81	0.452469	0.068	0.165
NME1	-0.367523	7.19525e-122	2.41314e-117	0.44368	0.049	0.162
SRSF8	-0.368116	1.74704e-80	5.85921e-76	0.456994	0.053	0.14
SNAP47	-0.368283	6.6918e-136	2.2443e-131	0.445006	0.025	0.136
LSM2	-0.369862	5.86541e-92	1.96714e-87	0.439557	0.145	0.274
DDIT4	-0.370232	3.32985e-60	1.11676e-55	0.454027	0.135	0.234
RCN2	-0.370285	2.3453e-72	7.86568e-68	0.459557	0.056	0.138
ATP5F1B	-0.370442	5.01032e-59	1.68036e-54	0.444569	0.319	0.419
IKZF1	-0.370459	8.43094e-40	2.82757e-35	0.461607	0.174	0.254
RUBCNL	-0.370939	1.19189e-143	3.99736e-139	0.438727	0.039	0.163
ARF4	-0.371206	3.36226e-64	1.12764e-59	0.451288	0.149	0.25
CCT4	-0.371566	3.13032e-91	1.04985e-86	0.437536	0.17	0.304
NDUFV2	-0.371786	1.10054e-83	3.69098e-79	0.435307	0.25	0.387
CEBPZ	-0.371946	1.69393e-59	5.68109e-55	0.453043	0.152	0.251
ECH1	-0.372382	1.99613e-97	6.69463e-93	0.433935	0.185	0.325
NUP210	-0.372582	4.83587e-88	1.62185e-83	0.454724	0.05	0.142
KMT2E	-0.373154	1.88275e-55	6.31436e-51	0.451764	0.195	0.299
LSM7	-0.374128	4.75901e-79	1.59608e-74	0.433078	0.349	0.491
EIF3D	-0.374385	9.39921e-89	3.15231e-84	0.432639	0.259	0.401
SLC9A3R1	-0.374843	3.46747e-31	1.16292e-26	0.472837	0.092	0.148
PLCG2	-0.374907	8.82687e-94	2.96036e-89	0.450605	0.06	0.162
ZFAT	-0.375243	2.18479e-146	7.32734e-142	0.443951	0.018	0.131
KPNA2	-0.376453	1.21551e-94	4.07658e-90	0.450704	0.059	0.159
SLC25A4	-0.376453	1.2146e-142	4.07351e-138	0.445345	0.017	0.127
STOML2	-0.376695	1.51226e-97	5.07183e-93	0.438923	0.131	0.26
SERBP1	-0.376897	4.29656e-51	1.44098e-46	0.444794	0.473	0.569
TBL1XR1	-0.378059	1.55993e-100	5.23168e-96	0.441134	0.103	0.227
WDR43	-0.378156	8.53062e-75	2.861e-70	0.447734	0.134	0.245
ACP1	-0.380084	1.5541e-111	5.21213e-107	0.429876	0.166	0.317
SP100	-0.380409	2.71526e-45	9.10644e-41	0.458693	0.171	0.259
RFC1	-0.381413	5.99583e-87	2.01088e-82	0.442598	0.135	0.257
DUT	-0.382005	8.10121e-71	2.71699e-66	0.44568	0.181	0.294
ST6GALNAC4	-0.382458	4.12014e-156	1.38181e-151	0.439398	0.023	0.145
TUT4	-0.383598	4.2498e-61	1.4253e-56	0.464754	0.051	0.122
MAGEF1	-0.383765	1.58836e-154	5.32705e-150	0.437583	0.031	0.157
HNRNPA0	-0.38379	7.34793e-83	2.46435e-78	0.44035	0.179	0.306
IDH2	-0.384255	2.74162e-73	9.19484e-69	0.447178	0.15	0.259
DSTN	-0.384609	2.17309e-63	7.28811e-59	0.445958	0.225	0.342
CD320	-0.385342	5.137e-125	1.72285e-120	0.451004	0.017	0.115
FAU	-0.385691	9.60828e-250	3.22242e-245	0.370533	0.884	0.911
TPI1	-0.386363	3.94768e-15	1.32397e-10	0.471619	0.516	0.515
CXCR4	-0.387441	2.47818e-51	8.31132e-47	0.449183	0.292	0.398
SRSF7	-0.388714	2.85949e-90	9.59015e-86	0.436989	0.183	0.316
HLA-DMA	-0.38945	7.24949e-48	2.43133e-43	0.451273	0.304	0.388
C12orf65	-0.389497	3.36732e-114	1.12933e-109	0.450892	0.029	0.128
TMA7	-0.390483	2.1436e-90	7.18922e-86	0.42708	0.382	0.531
GNL3	-0.390925	8.01606e-144	2.68843e-139	0.431593	0.071	0.211
SYNRG	-0.391545	6.22345e-49	2.08722e-44	0.46342	0.097	0.173
NDUFAF3	-0.391553	1.65241e-79	5.54184e-75	0.440853	0.195	0.317
PPM1G	-0.393203	1.04014e-69	3.48842e-65	0.443775	0.212	0.333
PA2G4	-0.393388	3.9791e-95	1.33451e-90	0.439069	0.14	0.267
TRAF3IP3	-0.394797	5.37791e-53	1.80364e-48	0.465776	0.066	0.135
TMEM243	-0.394987	7.31377e-112	2.45289e-107	0.442904	0.068	0.185
TNFAIP8	-0.395065	3.6372e-57	1.21984e-52	0.44941	0.221	0.328
RRAS2	-0.395926	1.78997e-113	6.00322e-109	0.455721	0.014	0.103
PBXIP1	-0.396303	1.37322e-82	4.6055e-78	0.45871	0.041	0.124
SMC6	-0.396634	2.58127e-78	8.65706e-74	0.459301	0.045	0.128
CCT8	-0.396759	2.52694e-98	8.47483e-94	0.433483	0.184	0.327
SNRPD1	-0.397598	1.3587e-94	4.5568e-90	0.435702	0.176	0.313
ENO1	-0.397721	2.31094e-31	7.75044e-27	0.457841	0.481	0.524
TAGAP	-0.39858	2.30806e-42	7.74076e-38	0.470498	0.066	0.125
CCDC85B	-0.398706	5.50463e-75	1.84614e-70	0.443179	0.187	0.307
SSRP1	-0.398889	1.98622e-111	6.66138e-107	0.437137	0.105	0.235
RANBP1	-0.399136	3.98844e-87	1.33764e-82	0.438013	0.189	0.317
SRSF5	-0.399206	5.40197e-63	1.81171e-58	0.441082	0.337	0.468
EPRS	-0.399481	4.28326e-88	1.43652e-83	0.441285	0.144	0.268
MRPL9	-0.400325	4.01577e-138	1.34681e-133	0.436116	0.057	0.188
EBLN3P	-0.4007	1.9912e-98	6.67808e-94	0.443896	0.09	0.207
SPTAN1	-0.401163	7.28277e-45	2.44249e-40	0.469288	0.066	0.128
SRSF2	-0.401876	7.03977e-82	2.361e-77	0.437052	0.234	0.367
CHMP7	-0.402211	2.84351e-96	9.53657e-92	0.453189	0.044	0.139
UBE2N	-0.402356	5.39159e-114	1.80823e-109	0.431549	0.143	0.286
SRPK1	-0.402525	1.31199e-104	4.40015e-100	0.447536	0.057	0.164
EPB41	-0.402983	4.98471e-34	1.67177e-29	0.472745	0.08	0.134
PRKDC	-0.404861	2.27988e-53	7.64627e-49	0.452001	0.211	0.312
OTULIN	-0.405091	1.36637e-69	4.58252e-65	0.450123	0.133	0.239
SPAG4	-0.406144	2.51964e-117	8.45036e-113	0.454551	0.014	0.105
CFAP97	-0.407771	1.89141e-73	6.34341e-69	0.455153	0.08	0.172
RPS14	-0.408336	0	0	0.330859	0.975	0.977
EIF4B	-0.409124	5.31682e-105	1.78316e-100	0.425723	0.259	0.42
PCNT	-0.409408	3.08306e-50	1.034e-45	0.468184	0.057	0.122
LIMA1	-0.40975	1.18818e-60	3.9849e-56	0.46746	0.038	0.104
MCM7	-0.410499	3.09339e-113	1.03746e-108	0.449607	0.035	0.137
ACADM	-0.410589	2.27772e-112	7.63902e-108	0.446419	0.049	0.158
ATF7IP	-0.41113	3.56091e-35	1.19426e-30	0.469183	0.109	0.172
CCT7	-0.411146	1.35646e-118	4.54929e-114	0.432634	0.12	0.26
SPCS1	-0.411629	7.8798e-75	2.64273e-70	0.436838	0.311	0.434
EIF5B	-0.411973	2.22379e-79	7.45813e-75	0.43588	0.273	0.412
EZH2	-0.412476	4.65512e-80	1.56123e-75	0.457882	0.049	0.135
PNISR	-0.415199	1.67652e-86	5.62272e-82	0.434224	0.244	0.387
LUC7L3	-0.415227	1.56616e-83	5.25258e-79	0.434347	0.264	0.409
CD52	-0.415848	1.44238e-57	4.83746e-53	0.439765	0.56	0.678
HDAC1	-0.415998	1.88606e-114	6.32547e-110	0.43675	0.099	0.231
GLS	-0.41654	1.52493e-52	5.11431e-48	0.464476	0.076	0.148
EIF3E	-0.417027	2.64522e-85	8.87153e-81	0.429305	0.408	0.525
XBP1	-0.417549	1.17627e-60	3.94497e-56	0.451616	0.164	0.265
EVL	-0.418508	1.20083e-44	4.02736e-40	0.467726	0.078	0.144
TYMS	-0.419267	8.25215e-107	2.76761e-102	0.455968	0.02	0.108
NACA	-0.421079	1.51261e-241	5.073e-237	0.372736	0.854	0.89
SUPT16H	-0.422091	4.04814e-72	1.35767e-67	0.446541	0.161	0.274
NSD3	-0.422633	3.75562e-81	1.25956e-76	0.442814	0.158	0.28
SMARCD1	-0.423943	3.66366e-67	1.22872e-62	0.457147	0.084	0.171
BUB3	-0.42652	2.68495e-114	9.00479e-110	0.43615	0.104	0.237
ATIC	-0.426608	3.17718e-142	1.06556e-137	0.435138	0.056	0.188
ACAP1	-0.426945	6.04612e-91	2.02775e-86	0.455997	0.04	0.129
LDHA	-0.427822	9.8758e-44	3.31215e-39	0.454462	0.278	0.363
DARS	-0.428731	2.47099e-122	8.28721e-118	0.42738	0.153	0.306
HLA-DQA1	-0.428869	8.84555e-62	2.96662e-57	0.448375	0.209	0.309
NUDC	-0.4314	4.14047e-105	1.38863e-100	0.433074	0.161	0.301
FDPS	-0.431688	2.06263e-137	6.91765e-133	0.431087	0.087	0.228
NAP1L1	-0.431874	1.44375e-86	4.84204e-82	0.426107	0.554	0.648
PWP1	-0.432357	2.32482e-127	7.79697e-123	0.431403	0.105	0.248
NOP56	-0.433135	3.09831e-118	1.03911e-113	0.432345	0.123	0.264
BCL11A	-0.433528	2.16164e-96	7.2497e-92	0.458852	0.022	0.104
POP5	-0.43395	8.60124e-143	2.88468e-138	0.427636	0.096	0.246
ORC6	-0.434153	2.74343e-125	9.20091e-121	0.450909	0.017	0.116
MCM3	-0.43526	3.40176e-107	1.14088e-102	0.447334	0.053	0.161
RBM38	-0.435358	2.07975e-130	6.97506e-126	0.442473	0.04	0.157
CDC20	-0.436248	3.40024e-110	1.14037e-105	0.45556	0.018	0.107
KIF20B	-0.436639	7.71613e-101	2.58784e-96	0.451149	0.045	0.145
MYL6B	-0.436645	2.43512e-178	8.16691e-174	0.431132	0.028	0.167
C19orf48	-0.437828	5.54329e-171	1.85911e-166	0.433	0.029	0.164
BRI3BP	-0.438586	1.51277e-124	5.07354e-120	0.437697	0.072	0.2
DDX6	-0.438676	1.15584e-32	3.87645e-28	0.467321	0.154	0.218
DBF4	-0.439869	9.16776e-87	3.07468e-82	0.456326	0.045	0.133
KLHL42	-0.439875	4.18291e-117	1.40286e-112	0.444671	0.05	0.163
TNRC6B	-0.441788	1.85568e-45	6.22358e-41	0.454735	0.241	0.335
PAICS	-0.442494	7.31264e-157	2.45251e-152	0.431404	0.052	0.192
CNN2	-0.443312	6.10675e-112	2.04808e-107	0.429546	0.17	0.319
DECR2	-0.444435	1.64659e-177	5.52232e-173	0.431867	0.027	0.164
SNU13	-0.446938	1.55542e-110	5.21656e-106	0.422318	0.299	0.449
ATP5PF	-0.44712	1.85262e-88	6.21332e-84	0.428586	0.376	0.506
SS18L2	-0.447147	4.7696e-130	1.59963e-125	0.427632	0.127	0.278
TARSL2	-0.447686	1.06127e-71	3.55929e-67	0.462124	0.044	0.12
NHP2	-0.448032	3.22668e-105	1.08216e-100	0.42812	0.227	0.374
RPL27	-0.448242	3.15555e-148	1.05831e-143	0.401184	0.692	0.768
BTG3	-0.448309	6.04761e-92	2.02825e-87	0.454259	0.046	0.139
CCNB1	-0.448392	1.73493e-101	5.8186e-97	0.457294	0.021	0.107
TUBA1B	-0.448544	4.90374e-13	1.64462e-08	0.474256	0.441	0.486
THRAP3	-0.448662	4.61557e-101	1.54797e-96	0.427926	0.251	0.404
ATP5IF1	-0.449623	2.93463e-106	9.84216e-102	0.428824	0.206	0.357
ATP2A3	-0.45009	1.55574e-104	5.21764e-100	0.451797	0.038	0.135
NGLY1	-0.450326	2.90469e-148	9.74173e-144	0.428362	0.08	0.228
RPL36AL	-0.451423	1.2227e-144	4.1007e-140	0.402609	0.672	0.746
GABPB1-AS1	-0.452021	8.28156e-112	2.77747e-107	0.44747	0.046	0.152
OXCT1	-0.452134	2.04217e-143	6.84904e-139	0.44392	0.021	0.134
SINHCAF	-0.452401	8.68798e-140	2.91377e-135	0.432623	0.072	0.211
TCEA1	-0.452608	3.55995e-143	1.19394e-138	0.423498	0.124	0.284
RPL37A	-0.456935	3.59304e-261	1.20503e-256	0.367699	0.84	0.865
DKC1	-0.457994	8.3597e-122	2.80368e-117	0.43536	0.092	0.226
RPA3	-0.458728	2.39185e-131	8.02177e-127	0.431337	0.098	0.239
ITGB7	-0.459145	3.97012e-102	1.3315e-97	0.456488	0.023	0.111
ANAPC16	-0.459589	6.68458e-104	2.24187e-99	0.425295	0.278	0.437
TRMT112	-0.460811	2.85181e-121	9.56439e-117	0.419887	0.261	0.424
SMARCC1	-0.460996	5.82927e-121	1.95502e-116	0.430146	0.131	0.279
HAX1	-0.462098	2.87862e-137	9.6543e-133	0.426916	0.116	0.266
SNHG8	-0.462603	1.1264e-141	3.77771e-137	0.420088	0.158	0.327
ERP29	-0.4628	1.63845e-77	5.49505e-73	0.432283	0.438	0.539
CKS2	-0.463429	2.01801e-144	6.76801e-140	0.43332	0.062	0.198
CD82	-0.467853	1.6329e-155	5.47643e-151	0.427892	0.071	0.219
BIRC5	-0.467957	3.93119e-118	1.31844e-113	0.451931	0.021	0.118
TSPAN13	-0.469618	8.23417e-88	2.76158e-83	0.460619	0.026	0.105
GPR183	-0.469637	6.74482e-37	2.26208e-32	0.473522	0.063	0.115
HIST1H2AC	-0.472727	1.83079e-28	6.1401e-24	0.475931	0.075	0.125
AICDA	-0.47304	4.87798e-139	1.63598e-134	0.445936	0.019	0.128
PNN	-0.474095	3.50906e-105	1.17687e-100	0.437656	0.117	0.248
UBTF	-0.474433	1.1784e-103	3.95212e-99	0.440548	0.101	0.224
DTX1	-0.475297	5.39622e-154	1.80978e-149	0.44069	0.021	0.14
SMC4	-0.4757	7.73984e-123	2.59579e-118	0.443426	0.047	0.162
BEX3	-0.476503	1.14523e-160	3.84086e-156	0.433889	0.038	0.171
CD180	-0.476556	1.19338e-118	4.00235e-114	0.442802	0.057	0.173
CD83	-0.477368	1.40902e-101	4.72558e-97	0.451264	0.045	0.143
MAP4K1	-0.477462	1.56831e-160	5.25981e-156	0.435158	0.033	0.164
NOP58	-0.480577	6.96122e-136	2.33465e-131	0.429375	0.099	0.246
CARD11	-0.481905	3.15686e-122	1.05875e-117	0.451395	0.019	0.116
KRT10	-0.482873	1.52117e-131	5.10169e-127	0.420284	0.194	0.364
KLHL6	-0.483027	7.98926e-67	2.67944e-62	0.454357	0.107	0.201
MRPS21	-0.483142	1.58858e-96	5.32778e-92	0.430017	0.266	0.394
MARCKSL1	-0.487641	9.89903e-113	3.31994e-108	0.440268	0.083	0.204
CMSS1	-0.489293	9.37589e-159	3.14449e-154	0.431059	0.051	0.191
HELLS	-0.489633	1.76647e-94	5.92439e-90	0.459063	0.023	0.106
CENPM	-0.49034	1.09423e-163	3.66982e-159	0.438246	0.02	0.143
CDK4	-0.491862	2.71794e-148	9.11541e-144	0.429072	0.079	0.223
ZBTB20	-0.493532	3.54422e-48	1.18866e-43	0.460153	0.136	0.217
TMED9	-0.494956	1.24058e-71	4.16066e-67	0.445449	0.182	0.292
RPL36A	-0.495553	1.80935e-115	6.06819e-111	0.419	0.333	0.486
TUFM	-0.499421	2.58297e-114	8.66275e-110	0.42528	0.224	0.369
TP53INP1	-0.499532	2.53047e-13	8.48668e-09	0.484907	0.081	0.11
SMDT1	-0.499628	2.11806e-125	7.10355e-121	0.416917	0.291	0.456
DAD1	-0.499962	2.0271e-104	6.79848e-100	0.429331	0.218	0.358
LMAN1	-0.500693	1.24732e-92	4.18326e-88	0.441381	0.129	0.249
TMEM156	-0.501616	1.86547e-122	6.25643e-118	0.450782	0.02	0.119
TXNIP	-0.501732	1.16746e-80	3.91542e-76	0.571237	0.813	0.623
GPATCH4	-0.502357	1.18748e-148	3.98258e-144	0.429255	0.076	0.221
CD72	-0.502594	1.50133e-142	5.03516e-138	0.425707	0.112	0.264
SYTL1	-0.503369	2.68412e-124	9.002e-120	0.44336	0.046	0.16
SEC61B	-0.504421	7.92719e-66	2.65862e-61	0.438308	0.446	0.513
SELENOM	-0.505643	9.87845e-109	3.31303e-104	0.448746	0.046	0.148
TUBB	-0.508196	1.70501e-44	5.71826e-40	0.451359	0.354	0.443
PRDX4	-0.508405	5.6696e-90	1.90147e-85	0.447369	0.091	0.197
CNR2	-0.509781	6.06022e-107	2.03248e-102	0.457617	0.015	0.1
RGS16	-0.509993	3.70925e-167	1.24401e-162	0.440104	0.011	0.131
RPL9	-0.512125	3.57298e-226	1.19831e-221	0.377025	0.797	0.851
PNOC	-0.513959	1.81319e-156	6.08109e-152	0.436987	0.032	0.158
SNRPF	-0.5142	3.56153e-114	1.19447e-109	0.425064	0.221	0.374
RPS9	-0.515279	5.05209e-164	1.69437e-159	0.395847	0.737	0.781
HLA-DQA2	-0.516303	3.70307e-67	1.24194e-62	0.445077	0.227	0.327
MALAT1	-0.517545	4.75021e-277	1.59313e-272	0.363528	0.995	0.993
RAB29	-0.521288	1.48872e-135	4.99288e-131	0.429891	0.098	0.242
IGLL5	-0.521545	6.49385e-120	2.17791e-115	0.454136	0.013	0.105
COX6C	-0.525377	3.72509e-89	1.24932e-84	0.425933	0.466	0.598
ILF2	-0.526543	8.17233e-148	2.74084e-143	0.420807	0.139	0.299
EEF2	-0.526625	2.06324e-133	6.9197e-129	0.409288	0.46	0.589
CDK2AP2	-0.527169	1.10421e-123	3.70328e-119	0.428287	0.145	0.291
MZT2A	-0.527699	2.41472e-177	8.09847e-173	0.423636	0.06	0.215
SET	-0.528017	3.94357e-76	1.3226e-71	0.432308	0.456	0.566
ARGLU1	-0.528997	2.85165e-120	9.56385e-116	0.415426	0.363	0.541
RPS20	-0.529444	0	0	0.354572	0.892	0.903
CORO1A	-0.534057	1.9822e-111	6.6479e-107	0.420881	0.33	0.475
STRBP	-0.53495	1.35833e-104	4.55556e-100	0.457334	0.018	0.103
SPCS2	-0.536813	2.85315e-131	9.5689e-127	0.422004	0.18	0.34
RASGRP3	-0.539247	1.62077e-164	5.43575e-160	0.433938	0.033	0.166
TRAF5	-0.539569	4.00166e-87	1.34208e-82	0.46017	0.029	0.108
GCSAM	-0.54052	1.00462e-157	3.3693e-153	0.439969	0.019	0.14
RPS28	-0.541658	0	0	0.328552	0.916	0.934
FCRL2	-0.543441	6.68273e-161	2.24126e-156	0.437496	0.024	0.15
ATP5MC1	-0.54352	6.35568e-135	2.13157e-130	0.417919	0.223	0.382
RPL34	-0.543974	6.13303e-266	2.0569e-261	0.366326	0.926	0.947
RPL30	-0.544014	2.01034e-211	6.74227e-207	0.380967	0.871	0.916
SWAP70	-0.54492	3.08867e-138	1.03588e-133	0.431229	0.085	0.225
UCP2	-0.54587	1.33334e-110	4.47174e-106	0.419428	0.382	0.523
NAP1L4	-0.549464	4.29708e-119	1.44115e-114	0.430158	0.139	0.285
ERH	-0.549621	1.65065e-134	5.53596e-130	0.413838	0.294	0.457
ZRANB2	-0.551296	9.61292e-136	3.22398e-131	0.416818	0.219	0.397
GRHPR	-0.551373	1.79506e-177	6.02027e-173	0.426028	0.049	0.198
ST6GAL1	-0.551898	1.55172e-175	5.20416e-171	0.420799	0.077	0.238
CHCHD2	-0.552827	4.24757e-119	1.42455e-114	0.413926	0.513	0.605
KIF2A	-0.553731	1.50523e-46	5.04824e-42	0.465713	0.088	0.157
EEF1A1	-0.55521	1.86488e-150	6.25445e-146	0.400292	0.681	0.788
POU2F2	-0.555543	4.44335e-95	1.49021e-90	0.425047	0.411	0.533
MIF	-0.555897	2.77281e-142	9.29944e-138	0.418339	0.185	0.346
IRF4	-0.55656	1.07204e-140	3.59541e-136	0.441276	0.033	0.151
C6orf48	-0.557762	7.79205e-134	2.6133e-129	0.421457	0.177	0.338
HERPUD1	-0.560838	2.71688e-74	9.11187e-70	0.439847	0.252	0.371
PPIB	-0.560915	3.13294e-35	1.05072e-30	0.455187	0.463	0.525
RPS17	-0.564951	1.55521e-118	5.21587e-114	0.41439	0.458	0.598
ALOX5AP	-0.566712	1.30186e-184	4.36617e-180	0.409611	0.129	0.318
CNOT6L	-0.567158	5.52411e-36	1.85268e-31	0.469171	0.107	0.167
HSPE1	-0.569094	1.52147e-154	5.10269e-150	0.415176	0.173	0.342
SNRPD2	-0.571392	6.86665e-169	2.30294e-164	0.398089	0.409	0.582
TPX2	-0.575225	1.2336e-110	4.13724e-106	0.451889	0.03	0.126
ACTG2	-0.575992	5.90411e-167	1.98012e-162	0.438597	0.016	0.139
KIAA0040	-0.576356	2.92308e-162	9.80342e-158	0.422677	0.088	0.248
RPL37	-0.577515	0	0	0.308725	0.961	0.971
MZT2B	-0.579568	7.50582e-150	2.5173e-145	0.408508	0.29	0.468
SRM	-0.580699	8.05268e-143	2.70071e-138	0.423886	0.126	0.281
ABLIM1	-0.581103	7.79439e-138	2.61408e-133	0.444657	0.024	0.136
OSBPL10	-0.584948	9.43271e-177	3.16354e-172	0.432725	0.024	0.16
NUSAP1	-0.587088	1.62192e-122	5.43959e-118	0.445446	0.039	0.15
OFD1	-0.588413	8.38888e-129	2.81346e-124	0.445011	0.033	0.144
MIB2	-0.589059	5.24803e-218	1.76009e-213	0.418404	0.033	0.197
FKBP2	-0.592568	6.30713e-33	2.11529e-28	0.462381	0.24	0.317
BIRC3	-0.593632	1.2244e-61	4.10639e-57	0.463821	0.057	0.128
ZCCHC7	-0.593925	3.26964e-150	1.09657e-145	0.428202	0.079	0.226
MCM5	-0.595371	5.76749e-195	1.9343e-190	0.414149	0.084	0.256
SNRPN	-0.596015	3.78471e-200	1.26932e-195	0.418195	0.055	0.219
HNRNPA1	-0.596484	1.98852e-154	6.66909e-150	0.406626	0.296	0.478
AC058791.1	-0.59768	1.14433e-64	3.83787e-60	0.465411	0.041	0.11
ANP32E	-0.599269	3.31249e-151	1.11094e-146	0.424479	0.1	0.255
FCRL5	-0.601266	8.59509e-143	2.88262e-138	0.444004	0.021	0.134
RAB30	-0.603139	5.72065e-136	1.91859e-131	0.443593	0.03	0.144
FBL	-0.603277	9.55626e-149	3.20498e-144	0.415548	0.19	0.358
H2AFZ	-0.603539	3.92083e-75	1.31497e-70	0.43445	0.396	0.499
GTF3A	-0.604588	3.32954e-158	1.11666e-153	0.404321	0.318	0.503
ASPM	-0.605234	1.45906e-92	4.8934e-88	0.458644	0.027	0.11
SEL1L3	-0.609276	8.53188e-148	2.86142e-143	0.43989	0.03	0.151
PRDM15	-0.610991	9.4344e-159	3.16411e-154	0.434257	0.038	0.171
TOX	-0.611251	4.10392e-138	1.37637e-133	0.444729	0.023	0.135
CYB561A3	-0.611371	5.83225e-158	1.95602e-153	0.426354	0.078	0.226
RPS15	-0.61199	0	0	0.339118	0.815	0.881
SEPT6	-0.614047	7.71998e-151	2.58913e-146	0.427701	0.081	0.229
PRMT1	-0.614543	2.41776e-194	8.1087e-190	0.407805	0.126	0.313
HSPD1	-0.617223	3.6343e-130	1.21887e-125	0.417821	0.249	0.408
GYPC	-0.618139	6.24437e-171	2.09424e-166	0.408152	0.187	0.376
C1QBP	-0.618649	5.03883e-182	1.68992e-177	0.408377	0.156	0.338
RPS16	-0.622283	0	0	0.303325	0.908	0.932
CD22	-0.622462	1.51645e-177	5.08586e-173	0.433184	0.023	0.156
BLNK	-0.622507	7.30491e-208	2.44992e-203	0.417385	0.048	0.215
SPTBN1	-0.62253	2.68945e-89	9.01988e-85	0.455795	0.044	0.133
TNFRSF17	-0.62473	2.0904e-179	7.01079e-175	0.433681	0.02	0.152
PSIP1	-0.627969	3.90515e-147	1.30971e-142	0.425329	0.103	0.257
FCRLA	-0.629996	5.57434e-182	1.86952e-177	0.432948	0.02	0.153
RASSF6	-0.630188	1.2858e-187	4.31233e-183	0.429418	0.024	0.167
RPS23	-0.631397	2.62314e-249	8.7975e-245	0.370688	0.829	0.894
CCDC167	-0.631557	3.70607e-179	1.24294e-174	0.417976	0.087	0.254
RPL7	-0.63267	1.27696e-106	4.28267e-102	0.41681	0.66	0.721
RPS3A	-0.636137	0	0	0.34029	0.829	0.886
ARL4C	-0.637347	2.31541e-15	7.76543e-11	0.481399	0.116	0.147
CYFIP2	-0.637746	1.45914e-137	4.89365e-133	0.436442	0.058	0.187
RPS8	-0.641805	0	0	0.310158	0.939	0.954
SHMT2	-0.642785	2.93616e-221	9.8473e-217	0.408303	0.074	0.259
RPL22L1	-0.643041	1.61489e-163	5.41603e-159	0.407424	0.232	0.415
RPL35A	-0.643743	0	0	0.307731	0.886	0.927
SSR2	-0.646772	7.56662e-112	2.53769e-107	0.420327	0.347	0.484
HIST1H1E	-0.647276	1.1622e-70	3.89779e-66	0.459261	0.063	0.144
HMGB1	-0.649637	4.60226e-157	1.54351e-152	0.400133	0.5	0.644
RPL11	-0.651864	0	0	0.289631	0.944	0.96
SYNE1	-0.651939	6.63116e-52	2.22396e-47	0.469874	0.045	0.104
RPL12	-0.652251	0	0	0.272858	0.955	0.965
FAM129C	-0.653076	6.93483e-187	2.3258e-182	0.428969	0.027	0.17
SNRPE	-0.653477	5.76738e-160	1.93426e-155	0.408749	0.239	0.409
ITGAE	-0.65431	1.22164e-199	4.09715e-195	0.405426	0.132	0.324
BACH2	-0.654767	2.07157e-150	6.94764e-146	0.441788	0.021	0.138
LRMP	-0.656244	6.0378e-185	2.02496e-180	0.416599	0.084	0.255
CXXC5	-0.657005	2.17593e-205	7.29762e-201	0.414625	0.063	0.237
NUCB2	-0.658313	5.36946e-81	1.80081e-76	0.454804	0.066	0.156
RPS25	-0.659061	2.11045e-265	7.07802e-261	0.36707	0.676	0.801
RPS4Y1	-0.661091	3.36751e-133	1.1294e-128	0.411296	0.426	0.523
TUBA4A	-0.661626	2.98154e-168	9.99948e-164	0.41552	0.124	0.299
AES	-0.663388	8.38616e-115	2.81255e-110	0.428786	0.174	0.317
PHB2	-0.668184	2.73888e-187	9.18565e-183	0.404067	0.184	0.372
RPLP2	-0.668818	0	0	0.308939	0.903	0.931
BIN1	-0.67098	4.82596e-109	1.61853e-104	0.448211	0.05	0.151
FAM30A	-0.671995	1.97454e-180	6.6222e-176	0.426589	0.043	0.191
CCT2	-0.672727	1.85329e-197	6.21556e-193	0.406567	0.13	0.318
NCL	-0.673583	7.58809e-146	2.54489e-141	0.404624	0.45	0.61
IL16	-0.674792	6.01519e-231	2.01737e-226	0.402354	0.09	0.289
TCF4	-0.675669	7.40474e-177	2.4834e-172	0.405106	0.199	0.396
EIF4A2	-0.677475	2.9522e-162	9.90108e-158	0.406432	0.257	0.437
PDCD4	-0.681758	1.90844e-86	6.40052e-82	0.442241	0.151	0.262
NOP53	-0.687849	2.85909e-180	9.58882e-176	0.407028	0.17	0.359
IMPDH2	-0.687941	2.39279e-199	8.02495e-195	0.41036	0.101	0.279
LCK	-0.688494	1.26847e-93	4.2542e-89	0.460326	0.021	0.1
GAPDH	-0.68851	1.98894e-15	6.67049e-11	0.469805	0.86	0.725
GTSF1	-0.691196	3.57606e-255	1.19934e-250	0.407554	0.036	0.221
LINC01857	-0.692066	2.62884e-174	8.81662e-170	0.42514	0.059	0.209
UBB	-0.696303	5.30189e-194	1.77815e-189	0.389213	0.502	0.629
TPM2	-0.697146	8.30694e-181	2.78598e-176	0.429799	0.03	0.172
RPL18	-0.697814	0	0	0.29368	0.85	0.903
TUBB4B	-0.701777	3.05213e-140	1.02362e-135	0.423843	0.135	0.288
SEC62	-0.702494	9.70815e-192	3.25592e-187	0.397538	0.246	0.45
CCND2	-0.704671	1.75143e-64	5.87394e-60	0.462047	0.061	0.136
PTTG1	-0.705184	1.1067e-192	3.71165e-188	0.421665	0.049	0.207
RUNX3	-0.706365	1.27377e-80	4.27196e-76	0.456974	0.055	0.14
HINT1	-0.706528	1.41091e-263	4.7319e-259	0.369661	0.502	0.67
RPL24	-0.706624	0	0	0.296914	0.872	0.917
SSR4	-0.707453	7.08784e-47	2.37712e-42	0.447662	0.474	0.541
EBF1	-0.713269	1.70118e-144	5.7054e-140	0.444972	0.017	0.127
CMC1	-0.719182	5.54788e-54	1.86065e-49	0.46435	0.074	0.144
RPL13	-0.719297	0	0	0.28749	0.918	0.948
MIR155HG	-0.721487	2.78924e-122	9.35454e-118	0.446305	0.037	0.145
PDIA6	-0.721744	3.75464e-100	1.25923e-95	0.427432	0.287	0.419
CLECL1	-0.723848	2.77258e-192	9.29869e-188	0.425216	0.035	0.185
SP140	-0.724008	4.09884e-184	1.37467e-179	0.425525	0.043	0.193
MRPL51	-0.725562	6.82802e-160	2.28998e-155	0.408423	0.257	0.414
RPS10	-0.728283	1.14166e-241	3.82891e-237	0.375033	0.559	0.675
RPS12	-0.730138	0	0	0.301103	0.946	0.964
RPL29	-0.731566	0	0	0.301994	0.888	0.928
FABP5	-0.733454	4.63947e-182	1.55598e-177	0.416535	0.093	0.26
RPS15A	-0.734018	0	0	0.253901	0.939	0.965
CD69	-0.736161	8.83809e-121	2.96412e-116	0.451936	0.019	0.115
RPL10	-0.741183	0	0	0.316463	0.923	0.948
RPL19	-0.741355	0	0	0.253037	0.933	0.955
SEPT1	-0.7435	5.11688e-255	1.7161e-250	0.400287	0.067	0.268
RPL36	-0.744375	0	0	0.308805	0.791	0.871
BCL2	-0.748471	1.95453e-122	6.5551e-118	0.447736	0.031	0.136
RPS7	-0.751119	0	0	0.282208	0.843	0.912
ODC1	-0.753272	6.68024e-210	2.24042e-205	0.40797	0.094	0.28
CD37	-0.756181	9.99199e-163	3.35111e-158	0.397838	0.557	0.665
TSTD1	-0.757864	1.97004e-227	6.60711e-223	0.407462	0.071	0.255
RPL27A	-0.767621	0	0	0.302379	0.848	0.896
NUCKS1	-0.76773	4.6378e-187	1.55542e-182	0.394961	0.337	0.523
HLA-DOB	-0.768046	2.20704e-223	7.40196e-219	0.419017	0.027	0.188
CCT3	-0.769567	8.84148e-206	2.96526e-201	0.398664	0.189	0.381
RPL21	-0.772668	0	0	0.355594	0.833	0.884
PDIA4	-0.780043	2.77197e-89	9.29664e-85	0.439275	0.168	0.288
SOD1	-0.780718	2.6988e-244	9.05123e-240	0.38063	0.296	0.509
RPS3	-0.785245	0	0	0.356705	0.59	0.748
TTN	-0.786351	8.36294e-83	2.80476e-78	0.453966	0.066	0.158
JSRP1	-0.786446	1.42693e-168	4.78565e-164	0.433675	0.031	0.163
RACK1	-0.789679	0	0	0.351408	0.612	0.735
RPL8	-0.789737	0	0	0.284674	0.869	0.908
RAC2	-0.791468	1.72886e-247	5.79824e-243	0.380718	0.262	0.495
RPS21	-0.799269	0	0	0.324431	0.734	0.852
HMGN1	-0.79967	1.06729e-266	3.57946e-262	0.377548	0.237	0.473
BIK	-0.80027	3.63054e-253	1.21761e-248	0.408218	0.037	0.219
SKAP1	-0.801292	7.04076e-123	2.36133e-118	0.450545	0.021	0.12
CBX5	-0.803507	1.90325e-180	6.38311e-176	0.41585	0.099	0.269
LINC02397	-0.804252	1.27393e-125	4.2725e-121	0.451228	0.016	0.114
RPL7A	-0.805972	0	0	0.283183	0.832	0.904
RPL6	-0.806302	0	0	0.319303	0.826	0.893
BTG2	-0.812279	3.37191e-192	1.13087e-187	0.403827	0.173	0.36
BCL7A	-0.81251	2.3246e-223	7.79623e-219	0.416394	0.035	0.203
RPL41	-0.818829	1.8171e-204	6.0942e-200	0.38972	0.334	0.534
ZBTB38	-0.822562	1.34144e-170	4.49891e-166	0.413777	0.136	0.311
SPOCK2	-0.823302	3.98867e-156	1.33772e-151	0.439293	0.024	0.145
SEPT7	-0.823672	1.91919e-251	6.4366e-247	0.374101	0.394	0.625
MYBL2	-0.824788	8.51007e-208	2.85411e-203	0.417556	0.047	0.214
CD19	-0.828996	1.71497e-287	5.75166e-283	0.399716	0.034	0.234
UQCRH	-0.829435	1.8381e-205	6.16462e-201	0.38515	0.589	0.657
OCIAD2	-0.829832	0	0	0.391178	0.041	0.258
HIST1H1D	-0.830728	2.10137e-93	7.04759e-89	0.451291	0.061	0.157
SMARCB1	-0.831792	9.13e-291	3.06202e-286	0.384058	0.109	0.341
RPS6	-0.834017	0	0	0.287965	0.919	0.945
TOP2A	-0.834607	2.03473e-100	6.82407e-96	0.448584	0.061	0.164
GOT2	-0.837831	1.14108e-257	3.82694e-253	0.397422	0.078	0.285
PDLIM1	-0.844595	5.41657e-265	1.81661e-260	0.399486	0.058	0.261
PAX5	-0.851052	3.70782e-241	1.24353e-236	0.411059	0.036	0.215
MKI67	-0.856388	5.79728e-110	1.94429e-105	0.447886	0.048	0.152
LINC00926	-0.858663	1.39086e-107	4.66467e-103	0.454491	0.025	0.115
RPL32	-0.861236	0	0	0.204754	0.972	0.979
CDCA7L	-0.861988	1.56473e-302	5.24779e-298	0.389036	0.061	0.285
AFF3	-0.863956	6.42267e-171	2.15404e-166	0.433959	0.027	0.159
FOXP1	-0.864228	5.299e-209	1.77718e-204	0.390547	0.276	0.492
RPL31	-0.865118	1.75408e-177	5.88284e-173	0.392225	0.632	0.727
RPL35	-0.872907	0	0	0.236201	0.873	0.936
IGLC7	-0.872936	5.51294e-215	1.84893e-210	0.421301	0.028	0.184
PEBP1	-0.877639	9.48479e-285	3.18101e-280	0.373763	0.238	0.468
ADA	-0.879415	1.93088e-225	6.47577e-221	0.406786	0.08	0.263
ARPC5L	-0.88439	7.26194e-264	2.43551e-259	0.38625	0.143	0.373
CENPF	-0.885277	3.51503e-109	1.17887e-104	0.446698	0.055	0.162
RPL18A	-0.885414	0	0	0.32879	0.763	0.863
HSP90AB1	-0.888199	0	0	0.35317	0.58	0.731
ARID5B	-0.891493	8.10983e-239	2.71987e-234	0.400583	0.09	0.29
PPM1K	-0.89506	5.47419e-236	1.83593e-231	0.405698	0.067	0.256
RPS4X	-0.90382	0	0	0.24184	0.873	0.921
CRELD2	-0.906538	1.65691e-139	5.55695e-135	0.434359	0.068	0.198
IFT57	-0.911485	3.01369e-287	1.01073e-282	0.392392	0.066	0.281
RPS27A	-0.913966	0	0	0.20813	0.949	0.97
RPL4	-0.919534	0	0	0.335372	0.585	0.726
RPS2	-0.920809	0	0	0.255712	0.948	0.965
SPIB	-0.925864	1.06652e-296	3.57691e-292	0.390274	0.065	0.283
CCR7	-0.931792	1.35578e-192	4.54703e-188	0.429361	0.021	0.162
HSPA5	-0.931977	2.51878e-49	8.4475e-45	0.451419	0.276	0.366
AC004687.1	-0.934348	3.65896e-273	1.22714e-268	0.377404	0.219	0.453
HIST1H1C	-0.941701	3.78676e-228	1.27e-223	0.403688	0.09	0.283
RPL5	-0.943252	0	0	0.287178	0.725	0.843
BLK	-0.948825	0	0	0.386529	0.045	0.27
RPL14	-0.949615	0	0	0.236547	0.833	0.915
MANF	-0.952183	3.3075e-138	1.10927e-133	0.426909	0.119	0.263
RPS19	-0.961396	0	0	0.208187	0.932	0.971
RHOH	-0.962379	0	0	0.382624	0.055	0.291
RPL23A	-0.963741	0	0	0.327945	0.731	0.852
HMGA1	-0.970597	2.79291e-220	9.36688e-216	0.401277	0.129	0.317
POU2AF1	-0.976395	0	0	0.380206	0.048	0.289
C12orf57	-0.977317	4.2788e-286	1.43503e-281	0.387976	0.091	0.316
PRDM1	-0.979845	4.49223e-126	1.5066e-121	0.441278	0.055	0.171
RPL13A	-0.999461	0	0	0.277084	0.931	0.952
EEF1B2	-1.00417	0	0	0.290665	0.607	0.785
DUSP2	-1.00461	4.82414e-238	1.61792e-233	0.410848	0.043	0.22
RPS26	-1.00532	0	0	0.357854	0.556	0.662
BCAS4	-1.0168	0	0	0.377978	0.048	0.29
SIT1	-1.03327	0	0	0.372659	0.051	0.304
ETS1	-1.0425	6.05071e-191	2.02929e-186	0.424706	0.04	0.19
PRDX6	-1.04572	7.68734e-181	2.57818e-176	0.402373	0.261	0.416
STK17A	-1.05318	5.03192e-300	1.68761e-295	0.390625	0.059	0.277
PRF1	-1.05766	4.13454e-89	1.38664e-84	0.461033	0.024	0.101
RAN	-1.06327	5.88005e-288	1.97205e-283	0.367737	0.372	0.557
RPS29	-1.07405	0	0	0.340359	0.647	0.793
BTG1	-1.07537	0	0	0.319668	0.593	0.795
PDIA2	-1.08074	3.65185e-158	1.22476e-153	0.437556	0.028	0.153
APOD	-1.09427	3.92729e-144	1.31713e-139	0.441814	0.028	0.144
CCL4	-1.09789	6.00372e-66	2.01353e-61	0.461912	0.059	0.133
DDX54	-1.10215	2.8569e-197	9.58148e-193	0.412126	0.097	0.268
IGHG3	-1.10928	2.18599e-243	7.33138e-239	0.401475	0.075	0.276
NPM1	-1.11055	0	0	0.318066	0.415	0.663
TRAC	-1.11091	9.27611e-253	3.11102e-248	0.406187	0.044	0.232
SDF2L1	-1.1231	6.03017e-109	2.0224e-104	0.432213	0.166	0.296
RPL10A	-1.15086	0	0	0.249597	0.779	0.893
TNFRSF13C	-1.16304	0	0	0.374954	0.039	0.288
FCMR	-1.16518	9.08455e-245	3.04678e-240	0.409832	0.041	0.218
GZMH	-1.16678	9.6287e-98	3.22927e-93	0.457172	0.028	0.112
EZR	-1.17248	0	0	0.337853	0.234	0.537
IGLC6	-1.17688	1.49804e-198	5.02413e-194	0.424656	0.033	0.182
RPS27	-1.19091	0	0	0.22886	0.862	0.935
PIM2	-1.19446	0	0	0.36481	0.059	0.328
RPS18	-1.20892	0	0	0.23102	0.932	0.96
IGHA1	-1.217	4.21347e-106	1.41311e-101	0.441234	0.091	0.211
GMDS	-1.23759	1.72963e-262	5.80084e-258	0.398356	0.074	0.271
CLEC2D	-1.24155	0	0	0.370963	0.06	0.318
RALGPS2	-1.25183	2.51298e-290	8.42804e-286	0.392748	0.06	0.275
CD3E	-1.26926	1.31016e-131	4.39401e-127	0.444	0.037	0.146
SEC11C	-1.28902	1.57615e-238	5.28608e-234	0.394649	0.142	0.342
PARP1	-1.31135	0	0	0.330009	0.204	0.508
RPLP0	-1.31956	0	0	0.274439	0.632	0.792
RGS13	-1.33619	0	0	0.374063	0.062	0.311
LDHB	-1.33904	0	0	0.337532	0.317	0.563
CD27	-1.35108	0	0	0.364492	0.056	0.325
SLC38A1	-1.3577	0	0	0.355889	0.071	0.36
HSP90B1	-1.36134	4.73876e-79	1.58928e-74	0.434838	0.331	0.438
IKZF3	-1.36567	0	0	0.364308	0.094	0.364
RPL3	-1.41609	0	0	0.222834	0.819	0.919
CD3D	-1.41746	8.90441e-147	2.98636e-142	0.435558	0.054	0.178
RPSA	-1.43287	0	0	0.194277	0.718	0.885
RPS5	-1.44652	0	0	0.186834	0.783	0.907
SYNE2	-1.45087	0	0	0.387871	0.06	0.284
CD2	-1.49425	1.6685e-147	5.59582e-143	0.43716	0.045	0.167
CD3G	-1.51376	3.29769e-151	1.10598e-146	0.437494	0.039	0.161
GZMB	-1.51954	1.18716e-86	3.98148e-82	0.455897	0.051	0.136
TRBC2	-1.52382	0	0	0.367819	0.074	0.334
BANK1	-1.53247	0	0	0.378268	0.047	0.286
FKBP11	-1.54865	4.65858e-287	1.56239e-282	0.398803	0.039	0.24
GZMK	-1.55946	8.62527e-140	2.89274e-135	0.441361	0.037	0.152
CST7	-1.55994	1.6332e-149	5.47744e-145	0.436826	0.044	0.167
ISG20	-1.56901	0	0	0.325698	0.173	0.487
DERL3	-1.6383	3.72329e-216	1.24872e-211	0.418499	0.037	0.198
VPREB3	-1.71288	0	0	0.367767	0.06	0.314
IGHD	-1.79688	1.5931e-214	5.34293e-210	0.41648	0.05	0.212
HIST1H4C	-1.81875	8.84658e-289	2.96696e-284	0.371584	0.247	0.488
NKG7	-1.84719	6.82296e-99	2.28829e-94	0.437986	0.164	0.263
CCL5	-1.88694	8.43084e-159	2.82753e-154	0.42054	0.131	0.272
TCL1A	-1.90646	0	0	0.327755	0.104	0.431
GZMA	-1.95582	5.92383e-198	1.98673e-193	0.422223	0.045	0.196
LTB	-2.12826	0	0	0.332683	0.195	0.485
CD79B	-2.17491	0	0	0.292454	0.189	0.541
MS4A1	-2.19636	0	0	0.266379	0.122	0.563
IL7R	-2.26808	4.40493e-77	1.47732e-72	0.45737	0.065	0.144
MZB1	-2.30297	0	0	0.369718	0.092	0.341
CD79A	-2.66331	0	0	0.277626	0.147	0.537
JCHAIN	-2.78217	0	0	0.362425	0.104	0.371
IGLC3	-2.8322	0	0	0.369953	0.108	0.354
IGHM	-2.92604	0	0	0.330386	0.205	0.472
IGKC	-2.99596	0	0	0.244362	0.528	0.77
IGLC2	-3.51033	0	0	0.325686	0.259	0.541

## Sheet: myeloid2
gene	avg_log2FC	p_val	p_val_adj	auc	pct.1	pct.2
C1QB	3.80342	0	0	0.949889	0.965	0.136
FCGBP	3.66403	0	0	0.880407	0.773	0.021
CD14	3.59359	0	0	0.973561	0.979	0.072
C1QA	3.41089	0	0	0.94281	0.962	0.148
RNASE1	3.232	0	0	0.881093	0.777	0.022
C1QC	3.06902	0	0	0.884852	0.827	0.071
IFITM3	3.02431	0	0	0.95803	0.97	0.086
S100A9	2.9339	0	0	0.952615	0.995	0.227
APOE	2.54357	0	0	0.884895	0.925	0.248
TYROBP	2.52166	0	0	0.938895	0.999	0.227
CSF1R	2.50874	0	0	0.932918	0.901	0.04
VSIG4	2.45471	0	0	0.931745	0.903	0.036
CD163	2.43333	0	0	0.941833	0.954	0.062
SELENOP	2.34845	0	0	0.784102	0.593	0.025
TYMP	2.31987	0	0	0.921245	0.94	0.129
IFI27	2.30827	0	0	0.745211	0.568	0.074
PLTP	2.29345	0	0	0.824147	0.712	0.063
FOLR2	2.29036	0	0	0.852863	0.735	0.041
PSAP	2.23891	0	0	0.924067	0.995	0.412
AIF1	2.21985	0	0	0.925456	0.984	0.152
S100A11	2.20865	0	0	0.926379	0.993	0.392
APOC1	2.18464	0	0	0.797404	0.682	0.098
S100A8	2.17423	0	0	0.916289	0.972	0.187
FCGRT	2.12905	0	0	0.924849	0.938	0.088
FCGR3A	2.07033	0	0	0.904321	0.905	0.077
FN1	2.01643	0	0	0.70304	0.412	0.006
CEBPD	1.98972	0	0	0.912031	0.949	0.106
STAB1	1.98034	0	0	0.872672	0.76	0.015
TSPO	1.9131	0	0	0.901299	0.979	0.315
LYVE1	1.89914	0	0	0.780428	0.565	0.005
ITGB2	1.8918	0	0	0.899648	0.973	0.253
LGALS9	1.86195	0	0	0.886261	0.867	0.096
RNASE2	1.85888	0	0	0.834501	0.684	0.014
F13A1	1.83667	0	0	0.817768	0.689	0.044
HAMP	1.82736	0	0	0.773452	0.578	0.03
BLVRB	1.82109	0	0	0.878314	0.842	0.099
MT-ND3	1.79414	0	0	0.964291	1	0.941
MARCO	1.78769	0	0	0.810781	0.678	0.047
GRN	1.78362	0	0	0.887227	0.963	0.302
PYCARD	1.76742	0	0	0.894079	0.955	0.278
LRP1	1.73752	0	0	0.867922	0.782	0.035
S100A6	1.71878	0	0	0.835494	0.972	0.505
IER3	1.65368	0	0	0.810043	0.643	0.025
FTH1	1.64869	0	0	0.889141	0.994	0.556
MS4A4A	1.63958	0	0	0.821839	0.677	0.026
C3AR1	1.58371	0	0	0.840681	0.708	0.021
MAFB	1.57595	0	0	0.870764	0.849	0.079
CXCL16	1.56614	0	0	0.818819	0.684	0.042
CD81	1.55976	0	0	0.862852	0.95	0.353
FCGR1A	1.5474	0	0	0.834358	0.702	0.026
TREM2	1.54424	0	0	0.777863	0.561	0.006
MS4A6A	1.54176	0	0	0.857873	0.795	0.056
FTL	1.54047	0	0	0.921836	1	0.956
METRNL	1.5361	0	0	0.827241	0.684	0.026
CST3	1.52075	0	0	0.824865	0.705	0.042
TIMP2	1.5055	0	0	0.845123	0.733	0.032
MRC1	1.47432	0	0	0.795052	0.602	0.01
SERPINA1	1.46281	0	0	0.842117	0.786	0.076
LST1	1.46021	0	0	0.871774	0.86	0.086
GNAI2	1.4569	0	0	0.859703	0.972	0.382
NINJ1	1.45497	0	0	0.804204	0.708	0.121
S100A4	1.45387	0	0	0.835435	0.977	0.496
CFD	1.44782	0	0	0.841312	0.771	0.067
CEBPB	1.42268	0	0	0.850028	0.851	0.135
TGFBI	1.42217	0	0	0.804177	0.64	0.025
ZYX	1.41549	0	0	0.851387	0.827	0.117
SIGLEC1	1.40723	0	0	0.802338	0.629	0.019
CD68	1.40185	0	0	0.83802	0.771	0.075
IL13RA1	1.39847	0	0	0.834662	0.726	0.041
CD63	1.39392	0	0	0.842734	0.968	0.418
FGL2	1.39383	0	0	0.856431	0.841	0.09
MGAT1	1.38063	0	0	0.823404	0.772	0.141
MAF	1.37652	0	0	0.78473	0.606	0.028
TMEM176B	1.3741	0	0	0.797198	0.671	0.061
MARCKS	1.37344	0	0	0.842482	0.86	0.166
CD93	1.36688	0	0	0.79165	0.618	0.026
TPP1	1.36436	0	0	0.84463	0.826	0.145
C5AR1	1.34676	0	0	0.776576	0.577	0.019
C4orf48	1.33086	0	0	0.836033	0.788	0.126
TIMP1	1.30613	0	0	0.841482	0.808	0.091
GPX4	1.30415	0	0	0.844479	0.899	0.247
TNFRSF1B	1.30106	0	0	0.840611	0.83	0.113
AAK1	1.29939	0	0	0.832469	0.755	0.066
SERPING1	1.28926	0	0	0.797551	0.652	0.047
SPI1	1.28408	0	0	0.825286	0.786	0.13
MT-ATP8	1.27196	0	0	0.825197	0.991	0.372
C1orf162	1.26671	0	0	0.842097	0.884	0.149
A2M	1.25983	0	0	0.73914	0.493	0.012
VAMP8	1.25614	0	0	0.833336	0.951	0.405
RNF130	1.25477	0	0	0.82559	0.748	0.074
ARRB2	1.24761	0	0	0.83771	0.811	0.117
VAMP5	1.23754	0	0	0.827186	0.898	0.287
VCAN	1.23385	0	0	0.68998	0.435	0.045
IL17RA	1.22811	0	0	0.797148	0.648	0.045
HCST	1.2178	0	0	0.826908	0.956	0.352
KCTD12	1.21252	0	0	0.821131	0.749	0.078
RPS27L	1.21228	0	0	0.797551	0.872	0.344
RNASE6	1.20547	0	0	0.821952	0.826	0.138
RAB13	1.20183	0	0	0.775364	0.574	0.022
SLC1A3	1.19108	0	0	0.779057	0.599	0.03
CYBB	1.19039	0	0	0.826069	0.856	0.159
CDKN1A	1.18351	0	0	0.738718	0.51	0.029
CD4	1.18215	0	0	0.791728	0.637	0.041
BHLHE41	1.17377	0	0	0.72823	0.486	0.025
RPS21	1.17088	0	0	0.880033	0.993	0.839
VSIR	1.1606	0	0	0.821518	0.757	0.087
GAA	1.15776	0	0	0.770454	0.586	0.045
ATP6V0B	1.14986	0	0	0.8161	0.944	0.373
IFNGR1	1.14475	0	0	0.788567	0.699	0.094
LGALS3BP	1.1421	0	0	0.767469	0.568	0.028
PABPC4	1.14062	0	0	0.804038	0.803	0.205
AP2S1	1.13242	0	0	0.816493	0.911	0.332
RPS29	1.12825	0	0	0.832284	0.991	0.776
CSTA	1.12436	0	0	0.80189	0.676	0.051
PLXDC2	1.1181	0	0	0.784337	0.624	0.039
TMSB10	1.11539	0	0	0.897283	1	0.943
LMO2	1.10035	0	0	0.766535	0.578	0.045
TNFRSF1A	1.08624	0	0	0.77366	0.585	0.029
CYP27A1	1.08551	0	0	0.724209	0.467	0.016
SLCO2B1	1.08479	0	0	0.734978	0.491	0.017
FSCN1	1.08463	0	0	0.707231	0.422	0.008
ISG15	1.08067	0	0	0.766796	0.792	0.27
RPS24	1.07459	0	0	0.901254	0.996	0.898
IFI44L	1.07113	0	0	0.759119	0.578	0.046
DUSP6	1.06836	0	0	0.725711	0.504	0.042
SAT1	1.06739	0	0	0.828191	0.973	0.417
PGLS	1.0613	0	0	0.796567	0.847	0.276
PLXNB2	1.06027	0	0	0.746398	0.519	0.026
ADAP2	1.06004	0	0	0.768578	0.587	0.039
LAIR1	1.05826	0	0	0.776566	0.618	0.049
GAS6	1.05077	0	0	0.718641	0.446	0.009
PILRA	1.05046	0	0	0.74385	0.506	0.014
NAGK	1.04976	0	0	0.76886	0.645	0.109
ITGAM	1.04297	0	0	0.752247	0.533	0.022
RPS27	1.04234	0	0	0.868951	0.997	0.928
SLC7A7	1.0387	0	0	0.756675	0.575	0.052
SLC2A5	1.03494	0	0	0.715428	0.58	0.163
RPL36	1.0293	0	0	0.875741	0.998	0.861
CLEC7A	1.02038	0	0	0.750733	0.542	0.031
CLEC4E	1.01892	0	0	0.741156	0.513	0.023
ATP6AP1	1.01543	0	0	0.778178	0.658	0.095
ENG	1.01174	0	0	0.725335	0.463	0.011
ATP6V1F	1.01113	0	0	0.792273	0.914	0.381
MARCH2	1.0039	0	0	0.775956	0.607	0.048
LYZ	0.991254	0	0	0.904068	0.969	0.156
SIRPA	0.988812	0	0	0.734087	0.488	0.016
MSRB2	0.984912	0	0	0.759328	0.6	0.079
TRMT1	0.980733	0	0	0.753302	0.607	0.107
FPR1	0.972753	0	0	0.755856	0.57	0.042
GNS	0.972681	0	0	0.767755	0.622	0.071
GSN	0.966791	0	0	0.768871	0.615	0.065
PLEC	0.964369	0	0	0.75522	0.58	0.058
CD302	0.956763	0	0	0.759787	0.571	0.038
YPEL3	0.956627	0	0	0.792483	0.796	0.199
RPS10	0.956532	0	0	0.800372	0.985	0.657
METTL7A	0.953385	0	0	0.754204	0.615	0.093
MT-ND4L	0.949649	0	0	0.792562	0.95	0.353
AXL	0.944308	0	0	0.699873	0.408	0.007
VEGFB	0.94179	0	0	0.756349	0.595	0.072
TBXAS1	0.940654	0	0	0.739155	0.508	0.023
COLGALT1	0.940028	0	0	0.745144	0.545	0.049
VMP1	0.939731	0	0	0.799245	0.879	0.287
ASAH1	0.937985	0	0	0.751967	0.632	0.114
LMO4	0.934796	0	0	0.78143	0.702	0.111
RBPJ	0.933745	0	0	0.7871	0.782	0.202
MYO1F	0.928531	0	0	0.778747	0.638	0.058
LY96	0.926908	0	0	0.754028	0.621	0.106
CCR2	0.918338	0	0	0.649281	0.309	0.009
TPT1	0.917447	0	0	0.832317	0.999	0.959
CCR1	0.917053	0	0	0.741939	0.529	0.033
COMT	0.911099	0	0	0.750706	0.586	0.074
JUND	0.910678	0	0	0.790051	0.741	0.125
CYFIP1	0.909177	0	0	0.737508	0.525	0.038
ZFP36L1	0.908928	0	0	0.785075	0.815	0.228
IFI6	0.906358	0	0	0.756938	0.628	0.1
CYTH4	0.905899	0	0	0.740142	0.536	0.049
BLOC1S1	0.903864	0	0	0.769435	0.841	0.303
DOK2	0.901714	0	0	0.767948	0.625	0.068
TNFSF13B	0.89873	0	0	0.76201	0.608	0.06
ZNF524	0.891333	0	0	0.746513	0.563	0.067
SLC15A3	0.890015	0	0	0.719194	0.479	0.035
VMO1	0.887555	0	0	0.674281	0.355	0.006
PET100	0.882694	0	0	0.746138	0.602	0.107
ALOX5	0.875161	0	0	0.734195	0.551	0.063
LGALS1	0.874772	0	0	0.751224	0.832	0.308
SECTM1	0.869385	0	0	0.697206	0.416	0.017
UQCR11	0.867819	0	0	0.767603	0.902	0.398
GYPC	0.867441	1.05602e-287	3.54168e-283	0.721226	0.773	0.35
TMEM173	0.865614	0	0	0.743661	0.529	0.032
EPS8	0.859977	0	0	0.704478	0.425	0.017
RRAS	0.857723	0	0	0.709059	0.453	0.032
CSTB	0.856793	0	0	0.775453	0.872	0.332
CRTAP	0.854005	0	0	0.76823	0.669	0.101
PDXK	0.852392	0	0	0.745757	0.625	0.124
RPL36A	0.848542	1.27628e-306	4.28038e-302	0.74581	0.933	0.463
UPP1	0.843619	0	0	0.738667	0.544	0.057
PHC2	0.841488	0	0	0.724165	0.495	0.038
ATP5F1E	0.839041	0	0	0.832531	0.998	0.86
DPP7	0.835592	0	0	0.759731	0.735	0.215
MAP2K2	0.832026	0	0	0.766108	0.686	0.135
DHRS3	0.830956	0	0	0.709849	0.437	0.014
RNPEPL1	0.821601	0	0	0.754275	0.606	0.083
RAB32	0.821157	0	0	0.739153	0.524	0.034
LIPA	0.819961	0	0	0.717104	0.53	0.084
CYBA	0.817175	6.58541e-303	2.20861e-298	0.761209	0.991	0.707
PAXX	0.812996	0	0	0.775563	0.704	0.127
ALKBH7	0.812451	0	0	0.760575	0.774	0.251
FXYD5	0.81184	0	0	0.775528	0.878	0.251
SLC11A1	0.809665	0	0	0.710649	0.449	0.022
CNPY3	0.807023	0	0	0.75972	0.76	0.225
CTSZ	0.806092	0	0	0.7751	0.86	0.302
FIS1	0.805902	0	0	0.76827	0.838	0.301
HCLS1	0.805866	0	0	0.767547	0.906	0.388
PLXND1	0.805535	0	0	0.711452	0.446	0.018
EHBP1L1	0.804859	0	0	0.734126	0.544	0.067
NDUFA3	0.803652	0	0	0.750205	0.648	0.14
NDUFB2	0.801682	0	0	0.75619	0.9	0.387
MS4A7	0.801652	0	0	0.700563	0.448	0.04
DUSP23	0.799998	0	0	0.733674	0.523	0.043
DYNLT1	0.799909	0	0	0.765127	0.703	0.161
EMP3	0.795576	0	0	0.756543	0.895	0.29
PLA2G16	0.794151	0	0	0.739606	0.615	0.139
CTSB	0.79413	0	0	0.716172	0.477	0.036
TCIRG1	0.79212	0	0	0.709642	0.503	0.082
FOS	0.780991	0	0	0.743502	0.577	0.072
LRRC25	0.779589	0	0	0.702991	0.442	0.028
SAT2	0.778097	0	0	0.738475	0.612	0.126
SLC38A10	0.777848	0	0	0.717294	0.515	0.077
HNMT	0.776169	0	0	0.702317	0.429	0.019
ABI3	0.773506	0	0	0.739303	0.596	0.112
ATP6V0A1	0.773049	0	0	0.710098	0.465	0.039
TMIGD3	0.772761	0	0	0.65053	0.33	0.024
RHOB	0.772523	0	0	0.660564	0.35	0.024
RGS10	0.77227	0	0	0.77237	0.86	0.324
GIMAP6	0.771755	0	0	0.744175	0.544	0.04
SCIN	0.768871	0	0	0.662757	0.332	0.005
EPB41L3	0.768677	0	0	0.700856	0.427	0.02
OGFRL1	0.764828	0	0	0.73477	0.549	0.065
APMAP	0.764336	0	0	0.737876	0.576	0.091
HLA-DMB	0.763436	0	0	0.729303	0.835	0.341
CEBPA	0.761281	0	0	0.678516	0.366	0.008
EMILIN2	0.760841	0	0	0.707102	0.478	0.058
FAM198B	0.759505	0	0	0.68095	0.378	0.012
RPS19	0.758209	0	0	0.823526	0.999	0.967
PRKACA	0.754629	0	0	0.708709	0.46	0.036
CD86	0.753327	0	0	0.708969	0.484	0.053
JOSD2	0.751891	0	0	0.730712	0.561	0.096
ZNF385A	0.750344	0	0	0.695033	0.427	0.032
MSR1	0.748165	0	0	0.685153	0.384	0.01
IL1R2	0.747819	0	0	0.652003	0.315	0.009
SAP30	0.744064	0	0	0.728556	0.535	0.06
HSPA1A	0.743507	0	0	0.688039	0.4	0.02
ACSL1	0.742715	0	0	0.698777	0.452	0.047
COX6B1	0.73929	3.9655e-272	1.32995e-267	0.73823	0.952	0.534
DDIT4	0.737842	0	0	0.752023	0.738	0.214
RHOG	0.737596	0	0	0.751992	0.741	0.223
TMEM176A	0.737186	0	0	0.709465	0.469	0.039
GLDN	0.73504	0	0	0.651387	0.309	0.005
UNC93B1	0.732294	0	0	0.698037	0.459	0.063
C19orf70	0.730776	0	0	0.74715	0.789	0.284
EIF3K	0.724677	3.63963e-264	1.22066e-259	0.735694	0.953	0.547
KIAA0930	0.724586	0	0	0.708413	0.46	0.036
TMEM219	0.724502	0	0	0.745097	0.697	0.195
REX1BD	0.722626	0	0	0.750498	0.751	0.242
NAGA	0.722544	0	0	0.681034	0.4	0.035
RAC1	0.722524	0	0	0.746061	0.917	0.388
FUOM	0.719898	0	0	0.726265	0.575	0.111
GPSM3	0.717311	0	0	0.756773	0.88	0.342
SERPINB6	0.714708	0	0	0.731933	0.583	0.111
ALOX5AP	0.714587	0	0	0.736881	0.797	0.291
NDUFB1	0.712029	0	0	0.747662	0.91	0.436
RAB31	0.710901	0	0	0.735929	0.581	0.093
TAF10	0.710692	0	0	0.761984	0.778	0.235
GPNMB	0.710483	0	0	0.621908	0.291	0.042
CTSH	0.709897	0	0	0.742822	0.883	0.359
CAPG	0.709678	0	0	0.705166	0.548	0.112
LHFPL2	0.703772	0	0	0.68503	0.403	0.027
CHCHD10	0.703705	8.72833e-291	2.92731e-286	0.729758	0.883	0.392
LPCAT2	0.702966	0	0	0.681231	0.384	0.017
RETN	0.702459	0	0	0.597776	0.202	0.006
HAVCR2	0.700954	0	0	0.71095	0.455	0.025
RNH1	0.698433	0	0	0.720825	0.696	0.235
RBM47	0.69818	0	0	0.679166	0.393	0.028
ALDH2	0.697513	0	0	0.680147	0.403	0.037
C9orf16	0.697505	0	0	0.752658	0.868	0.354
IL18	0.697227	0	0	0.682012	0.388	0.021
IRS2	0.697044	0	0	0.684016	0.401	0.028
NFAM1	0.696404	0	0	0.662637	0.345	0.016
DPYD	0.695798	0	0	0.704977	0.454	0.033
ATP6AP2	0.695792	0	0	0.742764	0.679	0.168
GRINA	0.694137	0	0	0.721347	0.58	0.127
ATP5MF	0.69374	2.79783e-293	9.38335e-289	0.725273	0.86	0.359
CARD16	0.690784	0	0	0.749404	0.738	0.212
FCGR2B	0.689353	0	0	0.68945	0.461	0.066
EIF4EBP1	0.685597	0	0	0.703831	0.551	0.133
IER2	0.682387	0	0	0.732171	0.728	0.242
PPT1	0.682068	0	0	0.738099	0.644	0.14
EVA1B	0.681261	0	0	0.689439	0.463	0.081
TRBC1	0.679643	0	0	0.736676	0.574	0.073
RXRA	0.679493	0	0	0.677112	0.376	0.017
SCAMP2	0.679333	0	0	0.741841	0.68	0.186
GMFG	0.677813	0	0	0.746231	0.897	0.381
RASSF4	0.676081	0	0	0.75366	0.601	0.074
FAM20C	0.672833	0	0	0.666841	0.346	0.01
RPS9	0.667668	9.95017e-222	3.33709e-217	0.724627	0.993	0.773
RPS28	0.667223	0	0	0.799011	0.998	0.931
ZFHX3	0.666198	0	0	0.689893	0.435	0.05
LILRB3	0.665298	0	0	0.689096	0.417	0.03
VPS28	0.66422	0	0	0.743891	0.801	0.295
RPS12	0.662381	0	0	0.796895	1	0.962
JAML	0.661591	0	0	0.685834	0.42	0.037
TLR2	0.661464	0	0	0.660448	0.34	0.016
SIPA1	0.659457	0	0	0.717483	0.558	0.111
IER5L	0.655437	0	0	0.648906	0.304	0.006
ATP6V0D1	0.654086	0	0	0.709362	0.613	0.182
FCER1G	0.653825	0	0	0.721235	0.497	0.04
LILRB2	0.652979	0	0	0.672326	0.374	0.023
ATP5ME	0.652619	6.96309e-257	2.33528e-252	0.732745	0.966	0.551
MXD4	0.651596	0	0	0.738246	0.634	0.151
ETHE1	0.650816	0	0	0.709082	0.538	0.114
GNB2	0.649205	0	0	0.735681	0.689	0.194
STEAP3	0.648552	0	0	0.654889	0.314	0.004
GAS7	0.648203	0	0	0.685888	0.408	0.028
FLOT1	0.641802	0	0	0.719859	0.581	0.132
MZT2B	0.640935	7.6223e-255	2.55637e-250	0.721592	0.896	0.443
SCN1B	0.639881	0	0	0.666852	0.349	0.012
SPTLC2	0.639734	0	0	0.723931	0.569	0.1
TTYH3	0.639397	0	0	0.660141	0.337	0.014
VIM	0.636682	1.06149e-282	3.56003e-278	0.730965	0.915	0.422
MRPL41	0.632297	0	0	0.736624	0.737	0.249
LILRA2	0.631996	0	0	0.64963	0.32	0.017
MARVELD1	0.631299	0	0	0.631841	0.271	0.006
RHBDF2	0.62893	0	0	0.697108	0.47	0.068
SHISA5	0.627744	0	0	0.706781	0.564	0.146
NDUFB7	0.62599	0	0	0.733977	0.86	0.359
C20orf27	0.625638	0	0	0.690036	0.476	0.088
SCARB2	0.624197	0	0	0.682989	0.407	0.033
RTN4	0.622426	0	0	0.734863	0.7	0.2
P2RX4	0.621814	0	0	0.663785	0.39	0.062
EPB41L2	0.620363	0	0	0.664715	0.361	0.027
NFIC	0.620282	0	0	0.696518	0.458	0.054
CMKLR1	0.618832	0	0	0.669915	0.364	0.02
MCRIP1	0.617579	0	0	0.708638	0.544	0.118
GNAQ	0.615577	0	0	0.701456	0.452	0.037
GNAS	0.614209	0	0	0.729598	0.828	0.346
PPP1R18	0.61376	0	0	0.735608	0.687	0.194
GLIPR2	0.611768	0	0	0.690926	0.457	0.06
DDAH2	0.611388	0	0	0.695378	0.464	0.058
ADAM15	0.611064	0	0	0.646224	0.324	0.032
IRAK1	0.610898	0	0	0.677904	0.411	0.051
RPL7A	0.60829	4.67777e-283	1.56883e-278	0.755337	0.994	0.896
LGMN	0.607583	0	0	0.635775	0.31	0.032
IQGAP1	0.606614	0	0	0.767167	0.824	0.224
BST2	0.606448	9.73346e-307	3.26441e-302	0.728432	0.84	0.348
LAPTM5	0.606185	2.17097e-178	7.28099e-174	0.698241	0.984	0.649
PSTPIP1	0.605818	0	0	0.693845	0.451	0.056
TCN2	0.603948	0	0	0.646183	0.319	0.024
SPP1	0.602679	1.24471e-27	4.1745e-23	0.530877	0.12	0.055
FMNL1	0.600945	0	0	0.715755	0.561	0.115
AP1S2	0.599504	0	0	0.756552	0.778	0.209
IFI44	0.598079	0	0	0.648486	0.323	0.023
DPYSL2	0.596323	0	0	0.687549	0.427	0.041
PHPT1	0.594605	0	0	0.730405	0.771	0.287
CFP	0.593912	0	0	0.654635	0.353	0.035
PQLC1	0.593687	0	0	0.685783	0.441	0.065
ATP1B3	0.589574	0	0	0.694653	0.607	0.202
ARRDC1	0.588149	0	0	0.676013	0.414	0.058
AP1B1	0.587706	0	0	0.693273	0.476	0.083
MAPK3	0.587277	0	0	0.668722	0.388	0.049
SDCBP	0.586152	0	0	0.728305	0.651	0.166
LYL1	0.584702	0	0	0.702541	0.539	0.122
AKR1B1	0.584327	0	0	0.684814	0.544	0.163
SIGIRR	0.584155	0	0	0.709024	0.534	0.104
PRNP	0.58388	0	0	0.680427	0.422	0.052
HSPB1	0.578376	0	0	0.697418	0.515	0.108
SDC3	0.576883	0	0	0.647253	0.317	0.018
AES	0.576027	0	0	0.739655	0.811	0.293
LINC01094	0.574205	0	0	0.640844	0.294	0.011
RGS19	0.571751	0	0	0.704044	0.6	0.17
NAA38	0.570835	0	0	0.726647	0.782	0.288
UBL5	0.56689	2.04055e-224	6.84359e-220	0.709899	0.907	0.462
PPP1R14B	0.566553	0	0	0.698895	0.569	0.154
AP2A2	0.565769	0	0	0.665792	0.387	0.053
CTSL	0.563055	0	0	0.703233	0.462	0.044
STOM	0.56169	0	0	0.718481	0.518	0.061
FRAT2	0.5587	0	0	0.647339	0.322	0.025
IGSF21	0.558568	0	0	0.628333	0.258	0.001
SH3BGRL3	0.558501	7.91896e-224	2.65586e-219	0.724015	0.986	0.698
AGFG1	0.557822	0	0	0.700362	0.484	0.064
LTB4R	0.554646	0	0	0.650414	0.325	0.022
SORT1	0.55434	0	0	0.641144	0.297	0.012
FCGR1B	0.552408	0	0	0.634733	0.281	0.01
FGD4	0.552303	0	0	0.655113	0.336	0.021
CLEC10A	0.552238	0	0	0.599083	0.206	0.007
SLC1A5	0.552124	0	0	0.670979	0.443	0.094
PTAFR	0.551334	0	0	0.638824	0.297	0.016
MGST3	0.550282	0	0	0.691452	0.528	0.133
NME3	0.549977	0	0	0.711621	0.6	0.161
MOB3A	0.546856	0	0	0.689007	0.492	0.105
SRGN	0.546424	0	0	0.742262	0.945	0.416
CPVL	0.546347	0	0	0.688505	0.477	0.078
CLCN7	0.545182	0	0	0.665212	0.381	0.045
CLIC1	0.544257	4.18007e-207	1.40191e-202	0.70676	0.946	0.523
SHTN1	0.543929	0	0	0.675564	0.391	0.03
CREBL2	0.543711	0	0	0.678014	0.419	0.055
CASP4	0.542402	0	0	0.719973	0.713	0.245
SEC11A	0.54075	8.34438e-255	2.79854e-250	0.711061	0.83	0.367
DRAP1	0.540413	0	0	0.724982	0.751	0.268
PRDX5	0.539511	4.406e-247	1.47768e-242	0.703835	0.836	0.342
C19orf24	0.538966	0	0	0.713388	0.645	0.196
MPST	0.538501	0	0	0.65958	0.407	0.088
PRAM1	0.537403	0	0	0.618678	0.251	0.012
RIN2	0.536099	0	0	0.630909	0.271	0.008
MAP3K3	0.534676	0	0	0.67237	0.398	0.043
SUMO3	0.53399	0	0	0.714739	0.676	0.219
CKLF	0.533479	0	0	0.704417	0.574	0.149
PLA2G15	0.533076	0	0	0.635855	0.302	0.029
ETV5	0.532854	0	0	0.63736	0.294	0.019
NUDT14	0.532625	0	0	0.658337	0.37	0.051
MPC2	0.531833	1.07849e-239	3.61705e-235	0.673043	0.581	0.221
KCNQ1	0.530899	0	0	0.646074	0.305	0.011
ZNF358	0.530726	0	0	0.638649	0.285	0.007
EFHD2	0.530265	0	0	0.75201	0.756	0.206
ARAP1	0.530233	0	0	0.648719	0.334	0.032
PNPLA6	0.53005	0	0	0.652198	0.344	0.036
LTBR	0.529091	0	0	0.636077	0.283	0.009
MAP3K11	0.528092	0	0	0.658593	0.385	0.064
SH3BP2	0.527726	0	0	0.67903	0.42	0.051
ARMH1	0.527697	0	0	0.635994	0.295	0.021
UBXN1	0.525197	4.45921e-240	1.49553e-235	0.704989	0.822	0.368
C3	0.5235	0	0	0.607308	0.222	0.006
VAMP3	0.52325	0	0	0.664234	0.395	0.06
SAMHD1	0.522945	0	0	0.727448	0.574	0.086
CORO1B	0.52281	0	0	0.700316	0.658	0.23
MAPKAPK3	0.522754	0	0	0.658902	0.385	0.062
ZFPM1	0.522415	0	0	0.643457	0.305	0.016
FAM89B	0.522049	0	0	0.67427	0.426	0.07
BX284668.5	0.521787	0	0	0.652045	0.329	0.02
FES	0.52153	0	0	0.654339	0.368	0.049
THEMIS2	0.520812	0	0	0.678835	0.484	0.115
RBP7	0.520579	0	0	0.624584	0.279	0.025
SAP25	0.519942	0	0	0.647566	0.313	0.015
CIRBP	0.519407	0	0	0.699761	0.586	0.171
RPL10	0.519289	7.02326e-221	2.35546e-216	0.725417	0.998	0.945
TLR7	0.519171	0	0	0.626325	0.268	0.013
PRELID1	0.518997	2.423e-284	8.12626e-280	0.708635	0.755	0.294
ZFP36L2	0.518916	5.05609e-297	1.69571e-292	0.731342	0.897	0.386
SFXN3	0.51879	0	0	0.651672	0.324	0.018
CAMK1	0.516324	0	0	0.623367	0.265	0.017
TAPBP	0.516077	0	0	0.722154	0.712	0.237
ESRRA	0.515808	0	0	0.63668	0.317	0.042
HMOX1	0.515798	0	0	0.66387	0.423	0.088
JUNB	0.51497	0	0	0.709818	0.699	0.244
SLC43A2	0.513616	0	0	0.629943	0.301	0.039
PTTG1IP	0.513346	0	0	0.685705	0.475	0.092
ANPEP	0.511484	0	0	0.595751	0.199	0.007
DMXL2	0.508801	0	0	0.655585	0.353	0.033
RIN3	0.508273	0	0	0.672762	0.402	0.044
UBXN11	0.507612	0	0	0.653659	0.361	0.049
TSPAN14	0.507013	0	0	0.69828	0.482	0.068
RILP	0.506796	0	0	0.626467	0.268	0.013
GPR155	0.506548	0	0	0.678621	0.404	0.037
DHRS4L2	0.505659	0	0	0.663722	0.438	0.105
PAPSS2	0.505295	0	0	0.625101	0.256	0.005
ADAMTS2	0.503677	0	0	0.612622	0.228	0.002
BAX	0.502964	0	0	0.711786	0.635	0.189
TMEM160	0.502318	0	0	0.719459	0.738	0.267
KCNMA1	0.502011	0	0	0.632927	0.277	0.01
SMIM3	0.501182	0	0	0.646082	0.308	0.013
GIMAP4	0.500529	0	0	0.77088	0.79	0.159
EDF1	0.499358	3.73376e-166	1.25223e-161	0.683746	0.934	0.505
IRAK3	0.49627	0	0	0.657229	0.365	0.042
TSPAN4	0.495869	0	0	0.637271	0.307	0.029
AL034397.3	0.495591	0	0	0.631091	0.291	0.024
CISD3	0.495236	0	0	0.681903	0.475	0.103
TBCA	0.494866	1.88115e-238	6.309e-234	0.698621	0.781	0.334
RNASET2	0.493549	5.01604e-245	1.68228e-240	0.690341	0.71	0.28
TMEM14C	0.493413	0	0	0.689575	0.557	0.161
FLII	0.493367	0	0	0.680913	0.458	0.085
GUK1	0.492935	1.46913e-217	4.92716e-213	0.705225	0.898	0.449
SURF1	0.492826	0	0	0.694213	0.615	0.204
S100A10	0.49246	8.76829e-261	2.94071e-256	0.717381	0.857	0.392
TLR5	0.492241	0	0	0.620089	0.253	0.011
LAMTOR2	0.491301	1.06036e-265	3.55624e-261	0.699747	0.735	0.286
SH2B3	0.490206	0	0	0.639282	0.31	0.027
NUDT1	0.488662	0	0	0.698342	0.583	0.164
ODF3B	0.488484	0	0	0.619819	0.268	0.027
HRH2	0.487716	0	0	0.640445	0.312	0.025
RAB34	0.487567	0	0	0.6268	0.268	0.013
RPS6KA4	0.485597	0	0	0.632454	0.294	0.027
CALM2	0.485301	0	0	0.689995	0.551	0.15
CLTB	0.48503	0	0	0.697839	0.577	0.167
UQCR10	0.484759	1.23565e-194	4.14411e-190	0.70036	0.946	0.522
AKR1A1	0.483912	1.28688e-272	4.31595e-268	0.678518	0.578	0.201
OSBPL1A	0.48285	0	0	0.625418	0.263	0.01
NCF4	0.481026	0	0	0.673847	0.497	0.136
DAB2	0.479457	0	0	0.66327	0.355	0.022
RPS26	0.478951	7.75935e-136	2.60233e-131	0.672543	0.986	0.645
TPGS1	0.47879	0	0	0.665833	0.439	0.103
MIIP	0.478703	0	0	0.655643	0.383	0.066
LAP3	0.478366	0	0	0.708132	0.644	0.204
HLA-DPB1	0.478078	2.931e-126	9.82999e-122	0.666549	0.986	0.655
DUSP1	0.476906	0	0	0.689418	0.502	0.098
TGFB1	0.476831	0	0	0.72437	0.604	0.131
MKNK1	0.476112	0	0	0.643013	0.333	0.044
MCRIP2	0.474883	1.43144e-291	4.80076e-287	0.653089	0.439	0.126
CMTM3	0.47384	0	0	0.690307	0.445	0.049
FUCA2	0.473142	0	0	0.638608	0.335	0.054
ZNF467	0.473024	0	0	0.607474	0.226	0.01
AL158071.4	0.472957	0	0	0.624885	0.258	0.007
ARHGDIA	0.472835	0	0	0.678181	0.464	0.097
COX5B	0.472053	2.11273e-172	7.08567e-168	0.68708	0.925	0.504
RNF141	0.471736	0	0	0.654106	0.396	0.076
SRGAP1	0.471491	0	0	0.623867	0.268	0.017
NISCH	0.471439	0	0	0.646249	0.335	0.039
RAB20	0.470707	0	0	0.619893	0.259	0.018
SNX6	0.470054	0	0	0.727694	0.745	0.247
PTPRE	0.469292	0	0	0.68764	0.475	0.081
PKN1	0.469006	0	0	0.670008	0.43	0.082
COX8A	0.468377	0	0	0.67615	0.528	0.16
TMA7	0.467997	9.75001e-163	3.26996e-158	0.682082	0.91	0.509
SLC12A7	0.467735	0	0	0.627131	0.294	0.04
AOAH	0.467145	0	0	0.691843	0.448	0.048
IRF2BPL	0.465357	0	0	0.646613	0.33	0.03
ITGB5	0.465217	0	0	0.627475	0.26	0.004
FAM20A	0.464599	0	0	0.622307	0.258	0.012
TBC1D14	0.464149	0	0	0.654107	0.353	0.039
PTMS	0.463946	0	0	0.702909	0.514	0.087
TUBA1A	0.463649	0	0	0.668261	0.481	0.129
MBD3	0.462669	0	0	0.637143	0.326	0.05
ARHGEF10L	0.461968	0	0	0.607564	0.219	0.004
ZBTB7B	0.461632	0	0	0.630305	0.292	0.029
FBXL15	0.46102	0	0	0.670702	0.464	0.114
GPR34	0.460742	0	0	0.670013	0.412	0.055
NENF	0.460662	0	0	0.701919	0.637	0.206
TRABD	0.460662	5.35847e-278	1.79712e-273	0.659651	0.473	0.148
SPRED1	0.460217	0	0	0.617281	0.246	0.01
MVP	0.459866	0	0	0.651625	0.394	0.082
B3GAT3	0.457753	0	0	0.668092	0.456	0.113
STXBP2	0.457226	1.48545e-265	4.98191e-261	0.658834	0.481	0.155
TMEM70	0.455714	4.65089e-308	1.55981e-303	0.642802	0.391	0.1
DENND3	0.455072	0	0	0.638468	0.3	0.02
ZFAS1	0.454395	2.39802e-176	8.04249e-172	0.680742	0.864	0.412
DNAJC5	0.454118	0	0	0.651231	0.366	0.058
FURIN	0.453722	0	0	0.626419	0.279	0.023
RPS6KA1	0.453069	0	0	0.664655	0.446	0.108
CCDC85B	0.451705	1.12323e-288	3.7671e-284	0.708528	0.744	0.287
EIF3G	0.451377	5.45438e-215	1.82929e-210	0.697814	0.846	0.397
RBMX	0.450892	0	0	0.731636	0.776	0.242
SCRG1	0.450727	0	0	0.620106	0.253	0.011
FLNA	0.450681	0	0	0.716247	0.573	0.106
JDP2	0.450036	0	0	0.624116	0.311	0.06
NTAN1	0.449384	0	0	0.659077	0.402	0.076
SPSB3	0.448371	0	0	0.675573	0.472	0.111
CENPB	0.445941	0	0	0.641282	0.313	0.026
MFSD1	0.444315	0	0	0.679491	0.491	0.116
IMPDH1	0.444254	0	0	0.636457	0.361	0.085
LENG8	0.443466	0	0	0.682624	0.443	0.065
USF2	0.443289	0	0	0.706969	0.589	0.151
ARHGAP22	0.442183	0	0	0.613608	0.231	0.003
MAP1S	0.442117	0	0	0.629127	0.307	0.047
SLC8A1	0.442043	0	0	0.659862	0.368	0.037
PFDN5	0.437267	1.80959e-174	6.06902e-170	0.699505	0.994	0.815
DGKA	0.436726	0	0	0.661387	0.394	0.065
PLSCR1	0.436648	0	0	0.64681	0.359	0.057
PIK3R5	0.436325	0	0	0.651359	0.336	0.027
RPL29	0.435991	3.56312e-193	1.195e-188	0.710632	0.997	0.923
STK11	0.434128	0	0	0.622889	0.272	0.025
IRF7	0.434094	3.36345e-290	1.12804e-285	0.645699	0.417	0.112
UBE2M	0.432911	0	0	0.686228	0.52	0.126
ZNHIT1	0.432369	1.68426e-257	5.64866e-253	0.68871	0.669	0.254
TMEM8A	0.430989	0	0	0.64768	0.333	0.033
PLEKHM2	0.429361	0	0	0.659566	0.381	0.052
GRK2	0.429334	0	0	0.6402	0.319	0.033
NDUFV3	0.429059	2.497e-292	8.37444e-288	0.653971	0.443	0.127
PGP	0.428724	0	0	0.672471	0.481	0.124
PPM1F	0.428073	0	0	0.626982	0.281	0.024
PICALM	0.427074	0	0	0.665837	0.41	0.067
ADAM9	0.426869	0	0	0.609494	0.229	0.009
FLT3	0.426421	0	0	0.576898	0.16	0.006
BCKDK	0.426273	1.94706e-279	6.53004e-275	0.63371	0.367	0.097
WBP1L	0.425308	0	0	0.652127	0.362	0.05
H2AFY	0.424669	9.8236e-284	3.29464e-279	0.705069	0.744	0.28
DUSP3	0.423489	0	0	0.611578	0.242	0.017
CTDSP1	0.42342	0	0	0.661284	0.417	0.084
NPL	0.423016	0	0	0.614437	0.252	0.021
NUDT3	0.423012	0	0	0.676544	0.447	0.078
ATP5F1D	0.422696	3.57197e-152	1.19797e-147	0.673599	0.916	0.476
IL6R	0.422268	0	0	0.626778	0.278	0.021
APLP2	0.422176	0	0	0.712887	0.597	0.129
PICK1	0.421988	0	0	0.616498	0.259	0.025
EPHX1	0.421741	0	0	0.598344	0.204	0.006
SLC2A4RG	0.420458	0	0	0.643527	0.324	0.032
C1orf122	0.419449	0	0	0.668641	0.48	0.131
CTSA	0.418487	1.05222e-272	3.52893e-268	0.670198	0.536	0.178
SLC38A2	0.417626	0	0	0.699269	0.549	0.119
MYD88	0.417186	0	0	0.639864	0.362	0.074
GLB1	0.41707	0	0	0.640617	0.358	0.071
TRIOBP	0.416904	0	0	0.632459	0.31	0.04
QKI	0.415724	0	0	0.689136	0.471	0.074
BMP2K	0.415674	0	0	0.6912	0.509	0.097
SERP1	0.415386	2.31794e-168	7.7739e-164	0.685282	0.943	0.509
AURKAIP1	0.413214	6.1088e-192	2.04877e-187	0.681181	0.809	0.355
PFKL	0.413183	1.77554e-299	5.95479e-295	0.672143	0.523	0.162
BCL7C	0.41154	0	0	0.667495	0.435	0.091
BRI3	0.411051	0	0	0.613948	0.247	0.017
CHST15	0.410905	0	0	0.617429	0.298	0.062
NUCB1	0.410724	1.38734e-284	4.65285e-280	0.672006	0.538	0.173
SUN2	0.410607	0	0	0.698173	0.524	0.102
LILRA6	0.410283	0	0	0.600061	0.212	0.01
MBOAT7	0.409687	0	0	0.630096	0.308	0.043
LMF2	0.409388	0	0	0.644194	0.349	0.056
RHOC	0.408782	0	0	0.660957	0.387	0.053
QSOX1	0.408444	0	0	0.614078	0.276	0.046
DSC2	0.408436	0	0	0.611851	0.232	0.007
LRMDA	0.408392	0	0	0.611067	0.23	0.007
ARRB1	0.408116	0	0	0.616061	0.247	0.013
ABTB1	0.407573	0	0	0.648096	0.381	0.076
TPD52L2	0.407236	2.97712e-303	9.98467e-299	0.639498	0.38	0.096
TFPT	0.405611	0	0	0.641192	0.33	0.044
ADCY7	0.405543	0	0	0.638285	0.316	0.034
ARHGAP45	0.404796	0	0	0.693731	0.58	0.161
FHL3	0.404767	0	0	0.603429	0.225	0.017
PPP1R9B	0.403371	0	0	0.647288	0.381	0.074
CSF3R	0.402728	0	0	0.600275	0.214	0.011
SMIM25	0.402624	0	0	0.593507	0.202	0.013
H2AFJ	0.402434	0	0	0.65553	0.415	0.1
MAP7D1	0.402301	0	0	0.64333	0.378	0.084
RPL37	0.402081	3.32526e-211	1.11523e-206	0.72039	1	0.969
NUDT16	0.399971	0	0	0.640364	0.338	0.052
ASGR1	0.399272	0	0	0.584184	0.186	0.016
BAG6	0.398992	2.23354e-278	7.49085e-274	0.637832	0.385	0.104
ATP6V0E1	0.398741	2.96586e-155	9.9469e-151	0.676943	0.904	0.497
NBEAL2	0.398465	0	0	0.636889	0.319	0.042
MGAT4B	0.398366	0	0	0.630154	0.294	0.029
FBXW5	0.398363	0	0	0.690727	0.586	0.184
CYBC1	0.397333	2.22411e-288	7.45924e-284	0.686447	0.605	0.209
SNF8	0.397178	1.33473e-251	4.4764e-247	0.68023	0.624	0.231
TMEM121B	0.397069	0	0	0.581897	0.165	0.001
FRMD4B	0.396895	0	0	0.659466	0.353	0.027
ADAP1	0.396599	0	0	0.603711	0.221	0.013
FKBP8	0.396511	7.68745e-218	2.57822e-213	0.676206	0.658	0.266
H1F0	0.396299	0	0	0.599829	0.217	0.016
ITGB1	0.395747	0	0	0.724396	0.602	0.116
MYO1G	0.395196	0	0	0.65454	0.409	0.082
MYO7A	0.394349	0	0	0.606817	0.257	0.044
DNAJC4	0.394212	2.83897e-299	9.52135e-295	0.648591	0.419	0.114
FCHO2	0.393228	0	0	0.614041	0.251	0.02
NDUFA1	0.392825	2.25637e-203	7.56742e-199	0.693817	0.848	0.409
PPP1R12C	0.392734	0	0	0.630773	0.298	0.034
LRCH4	0.391805	0	0	0.648295	0.388	0.083
HCK	0.391177	5.64123e-214	1.89196e-209	0.648226	0.487	0.172
GSDMD	0.391023	2.35607e-264	7.90178e-260	0.664825	0.515	0.171
ABHD17A	0.38975	0	0	0.68606	0.478	0.093
DPM3	0.389391	0	0	0.679092	0.55	0.168
ARL8A	0.389161	0	0	0.657912	0.406	0.079
RPL39	0.3887	1.7245e-131	5.78362e-127	0.67279	0.993	0.806
NCF2	0.388258	0	0	0.637545	0.371	0.086
ZSCAN16-AS1	0.38816	3.17571e-271	1.06507e-266	0.661767	0.493	0.158
IFI27L2	0.387985	0	0	0.707773	0.708	0.255
RNF13	0.387795	0	0	0.674609	0.488	0.121
NPEPL1	0.387321	0	0	0.611812	0.246	0.021
DDB2	0.38728	0	0	0.64823	0.371	0.068
TRADD	0.386658	4.28959e-291	1.43864e-286	0.666206	0.505	0.154
VAT1	0.386449	0	0	0.608123	0.234	0.016
HEXDC	0.386193	0	0	0.625688	0.29	0.036
LAMP1	0.385536	0	0	0.688703	0.574	0.169
RNASE3	0.384781	0	0	0.592083	0.185	0.001
NPC2	0.383589	0	0	0.628711	0.317	0.051
UQCC2	0.383513	0	0	0.658317	0.433	0.105
AGAP3	0.383313	0	0	0.595649	0.201	0.009
GSTO1	0.382705	0	0	0.715943	0.755	0.281
RFLNB	0.382421	0	0	0.635533	0.304	0.029
SORBS3	0.381447	0	0	0.611602	0.238	0.013
PPM1M	0.381286	0	0	0.658786	0.384	0.056
IL10RA	0.381079	0	0	0.66834	0.426	0.077
PLEKHO1	0.380848	0	0	0.691237	0.537	0.127
ANXA2	0.380348	5.75019e-223	1.9285e-218	0.684768	0.722	0.296
ARHGAP1	0.378791	0	0	0.658797	0.391	0.063
SLC9A9	0.378682	0	0	0.648434	0.342	0.037
TNFRSF11A	0.376919	0	0	0.574287	0.15	0.001
CENPX	0.375627	2.51919e-271	8.44885e-267	0.664639	0.512	0.165
CHMP3	0.375052	0	0	0.666872	0.434	0.088
MFNG	0.374591	0	0	0.611393	0.273	0.05
PTPA	0.373845	0	0	0.640953	0.347	0.059
MPP1	0.373098	0	0	0.658007	0.369	0.044
GNA15	0.372515	0	0	0.599712	0.211	0.011
ARHGAP27	0.372409	0	0	0.625037	0.289	0.034
AC110285.6	0.372271	0	0	0.581699	0.166	0.002
HEBP1	0.371506	0	0	0.614902	0.267	0.035
SMCO4	0.371201	0	0	0.636836	0.359	0.077
FAM210B	0.370039	0	0	0.625558	0.288	0.033
ARHGAP9	0.369889	0	0	0.655114	0.396	0.071
RGL1	0.36913	0	0	0.611276	0.242	0.016
CTNND1	0.369058	0	0	0.600512	0.213	0.01
C19orf38	0.368423	9.03673e-245	3.03074e-240	0.609232	0.293	0.071
PGD	0.36788	3.26351e-285	1.09452e-280	0.650853	0.438	0.125
LILRB4	0.367527	0	0	0.625734	0.293	0.035
GLIPR1	0.367444	0	0	0.724727	0.656	0.148
ARL6IP4	0.367052	3.17901e-136	1.06618e-131	0.659566	0.876	0.422
RCBTB2	0.366768	0	0	0.606228	0.242	0.027
CTSC	0.366672	0	0	0.658419	0.403	0.071
MLXIPL	0.366016	0	0	0.593877	0.189	0.001
A1BG	0.365709	0	0	0.649915	0.414	0.102
NDUFS6	0.36543	4.22771e-166	1.41789e-161	0.675057	0.874	0.409
BBC3	0.365305	4.92074e-298	1.65032e-293	0.634892	0.367	0.091
DGAT1	0.365032	0	0	0.628483	0.301	0.041
MGST2	0.364307	0	0	0.602784	0.232	0.025
ABR	0.363763	0	0	0.610735	0.246	0.022
ETS2	0.363692	0	0	0.630338	0.287	0.022
IFFO1	0.363118	0	0	0.613974	0.261	0.031
COLEC12	0.362962	0	0	0.585783	0.173	0.002
LAT	0.361948	0	0	0.6747	0.422	0.057
CLEC5A	0.361361	0	0	0.556474	0.114	0.001
TNFAIP2	0.361014	0	0	0.622221	0.281	0.031
SLAMF8	0.359984	0	0	0.595846	0.202	0.009
GIMAP8	0.359557	0	0	0.624165	0.275	0.022
MECP2	0.359089	0	0	0.654449	0.391	0.072
RAB1B	0.358573	0	0	0.666512	0.443	0.095
TMEM238	0.357048	0	0	0.607887	0.228	0.011
IL6ST	0.356959	0	0	0.695749	0.495	0.08
NCOR2	0.356891	0	0	0.65994	0.406	0.073
P2RX7	0.355187	0	0	0.596965	0.207	0.012
CTNNA1	0.354924	0	0	0.631738	0.326	0.056
ASNA1	0.354385	1.20848e-194	4.05299e-190	0.644111	0.487	0.181
SAMD4A	0.354203	0	0	0.602116	0.218	0.012
ENDOG	0.35419	0	0	0.616279	0.292	0.058
DGCR6L	0.353532	5.78143e-281	1.93898e-276	0.642895	0.406	0.112
TPCN1	0.351944	0	0	0.601496	0.236	0.031
SLC27A1	0.351703	0	0	0.593739	0.196	0.008
TMBIM1	0.35141	0	0	0.636955	0.321	0.041
FAM173A	0.351066	1.59636e-289	5.35386e-285	0.667858	0.515	0.159
TMEM179B	0.350812	6.34449e-269	2.12781e-264	0.668743	0.536	0.177
SMDT1	0.350634	2.04538e-140	6.8598e-136	0.66295	0.845	0.433
KCNE3	0.350304	0	0	0.600837	0.218	0.014
CDKN1C	0.349743	0	0	0.598005	0.207	0.009
TRIM8	0.348348	0	0	0.642234	0.353	0.061
ZDHHC7	0.348294	0	0	0.626798	0.299	0.04
SAMSN1	0.34783	0	0	0.656227	0.397	0.07
VENTX	0.346514	0	0	0.580755	0.165	0.003
NAA60	0.346457	0	0	0.61671	0.293	0.056
MYOF	0.346218	0	0	0.611097	0.25	0.023
IDH1	0.345965	0	0	0.621404	0.275	0.027
CD300E	0.345268	0	0	0.577289	0.17	0.014
PARVB	0.344745	0	0	0.627904	0.301	0.038
COMMD6	0.344369	1.88838e-154	6.33323e-150	0.676826	0.914	0.502
CERS6	0.342404	0	0	0.614734	0.257	0.023
DYNLL1	0.341635	9.56127e-139	3.20666e-134	0.663183	0.889	0.446
CCDC88B	0.341536	0	0	0.623258	0.29	0.039
ATP13A2	0.340433	0	0	0.614666	0.257	0.024
TRIM28	0.340133	1.32103e-306	4.43048e-302	0.656284	0.451	0.124
TIMM8B	0.33841	2.64355e-220	8.86593e-216	0.685247	0.739	0.304
ELOVL1	0.337985	0	0	0.631573	0.346	0.076
UBAC1	0.337498	0	0	0.660195	0.423	0.088
ITGA5	0.337376	0	0	0.590156	0.188	0.007
RASSF2	0.33732	0	0	0.676391	0.531	0.15
ZNF787	0.336643	0	0	0.599555	0.225	0.024
WBP2	0.336384	0	0	0.645327	0.375	0.077
TLE4	0.336364	0	0	0.689108	0.483	0.08
RIPOR1	0.336053	0	0	0.594344	0.223	0.032
ADGRG6	0.335581	0	0	0.585895	0.173	0.001
VMA21	0.335085	4.60445e-302	1.54424e-297	0.671448	0.521	0.159
PDGFB	0.334631	0	0	0.595251	0.195	0.004
SCAND1	0.334517	1.77883e-214	5.96584e-210	0.685089	0.762	0.316
SARAF	0.33288	2.00916e-194	6.73831e-190	0.683825	0.798	0.366
PIK3CD	0.332854	0	0	0.644858	0.364	0.065
REEP4	0.332607	1.05932e-244	3.55275e-240	0.592601	0.235	0.049
EHD4	0.332168	0	0	0.612044	0.266	0.038
RPL41	0.331955	1.4853e-151	4.9814e-147	0.675512	0.939	0.507
SLC39A1	0.331539	8.51275e-233	2.85501e-228	0.616779	0.325	0.088
HK1	0.330672	0	0	0.648139	0.415	0.106
SMIM4	0.330275	0	0	0.592048	0.22	0.036
RPL8	0.330019	5.88611e-114	1.97408e-109	0.66115	0.998	0.903
PNPLA2	0.328745	0	0	0.641043	0.388	0.097
TMEM106A	0.328518	0	0	0.609257	0.262	0.039
ADGRE5	0.328428	0	0	0.68967	0.499	0.09
TNFRSF25	0.328426	0	0	0.606589	0.226	0.011
TEX264	0.328315	2.11596e-261	7.09652e-257	0.65161	0.458	0.141
NDFIP1	0.327956	0	0	0.669937	0.501	0.144
RNPEP	0.327881	1.82081e-256	6.10664e-252	0.618816	0.324	0.081
TMEM258	0.327813	1.22062e-136	4.09373e-132	0.663425	0.89	0.464
FUCA1	0.327538	0	0	0.626227	0.321	0.063
CBX6	0.327468	0	0	0.661241	0.425	0.083
WDR81	0.325655	2.00303e-294	6.71777e-290	0.604738	0.263	0.052
GAMT	0.325584	0	0	0.604151	0.231	0.02
TSR3	0.325548	2.21238e-269	7.41989e-265	0.652384	0.455	0.137
PXN	0.325544	0	0	0.643218	0.321	0.029
NOSIP	0.325336	3.38578e-207	1.13552e-202	0.644763	0.47	0.169
SVBP	0.325261	2.88735e-305	9.68359e-301	0.638079	0.38	0.093
ILK	0.325158	0	0	0.636838	0.369	0.089
PTPN18	0.325104	3.62995e-273	1.21741e-268	0.644541	0.419	0.119
HIPK3	0.324863	0	0	0.652726	0.379	0.06
AIP	0.324744	3.92576e-233	1.31662e-228	0.665491	0.561	0.204
OAZ1	0.323875	2.27105e-121	7.61666e-117	0.653904	0.915	0.464
DBI	0.322536	2.12568e-118	7.1291e-114	0.650977	0.852	0.452
EMC10	0.321503	0	0	0.676797	0.535	0.156
EPSTI1	0.321381	0	0	0.67967	0.507	0.113
AL590617.2	0.321198	0	0	0.583639	0.171	0.003
CRYL1	0.320601	0	0	0.604149	0.235	0.024
TMC8	0.3204	0	0	0.657621	0.4	0.071
DEAF1	0.320195	0	0	0.603345	0.244	0.035
PREX1	0.319324	0	0	0.704411	0.537	0.092
CXCR3	0.31851	0	0	0.645551	0.335	0.035
CD3D	0.317613	0	0	0.73107	0.699	0.155
TNFRSF10B	0.317583	0	0	0.611223	0.264	0.038
TAZ	0.31721	0	0	0.624875	0.31	0.055
DGKZ	0.316804	0	0	0.66613	0.416	0.07
PLOD3	0.315942	0	0	0.597014	0.221	0.025
RPL36AL	0.315608	4.09298e-82	1.3727e-77	0.635183	0.977	0.734
MFGE8	0.315595	0	0	0.574656	0.158	0.008
ENGASE	0.313244	0	0	0.594419	0.21	0.019
HSPA6	0.312572	0	0	0.57646	0.159	0.006
WDFY3	0.312387	0	0	0.594967	0.205	0.013
ALDH3B1	0.312367	0	0	0.584004	0.178	0.009
FAM78A	0.312251	0	0	0.642595	0.349	0.054
DYNLRB1	0.312185	1.76155e-248	5.90788e-244	0.685906	0.665	0.256
LTC4S	0.311633	0	0	0.584822	0.183	0.013
FMN1	0.311144	0	0	0.590252	0.196	0.013
CTBP2	0.310719	0	0	0.59563	0.207	0.014
CTDSP2	0.30968	0	0	0.65754	0.444	0.111
RPS3	0.309051	2.23671e-103	7.50148e-99	0.651975	0.973	0.729
RSRP1	0.308633	0	0	0.627936	0.309	0.047
MAF1	0.308521	1.37062e-207	4.5968e-203	0.662505	0.586	0.227
ABHD2	0.308362	0	0	0.622854	0.301	0.048
PAK1	0.308312	0	0	0.618754	0.295	0.051
STUB1	0.307913	5.0061e-234	1.67895e-229	0.670288	0.589	0.219
GNG5	0.307856	9.73468e-167	3.26482e-162	0.67775	0.875	0.432
DDRGK1	0.307448	2.69835e-234	9.04972e-230	0.646188	0.454	0.148
HLX	0.306847	0	0	0.580091	0.167	0.006
AC093673.1	0.306598	0	0	0.587981	0.192	0.015
ATP5MD	0.305406	7.03728e-145	2.36016e-140	0.670847	0.905	0.497
FLOT2	0.30472	0	0	0.598859	0.226	0.025
CHP1	0.304475	0	0	0.622376	0.311	0.057
SPNS1	0.304471	0	0	0.608617	0.271	0.052
PER1	0.30447	0	0	0.59145	0.2	0.015
ENTPD6	0.303713	0	0	0.589515	0.204	0.024
CSRP1	0.303408	9.69589e-228	3.25181e-223	0.609286	0.3	0.078
TKT	0.303342	1.39097e-214	4.66503e-210	0.670083	0.637	0.246
DDX60L	0.302619	0	0	0.60323	0.24	0.03
MLXIP	0.302439	0	0	0.636708	0.359	0.077
SSU72	0.302391	1.23465e-259	4.14078e-255	0.682706	0.636	0.229
STARD3	0.302193	0	0	0.61632	0.291	0.054
ROMO1	0.301378	2.32213e-204	7.78796e-200	0.663626	0.6	0.237
HK3	0.301364	0	0	0.5749	0.156	0.005
TLR8	0.301217	0	0	0.589634	0.197	0.015
NAPRT	0.30046	4.09004e-231	1.37172e-226	0.585478	0.217	0.044
CD300A	0.299754	0	0	0.604312	0.236	0.023
RASGRP4	0.299638	0	0	0.574301	0.162	0.012
SMIM37	0.298924	6.99663e-305	2.34653e-300	0.654561	0.448	0.122
G6PD	0.298606	2.56871e-230	8.61495e-226	0.626416	0.368	0.107
UBALD2	0.29845	0	0	0.670906	0.517	0.151
RNF145	0.298426	0	0	0.627389	0.339	0.077
BSG	0.29796	3.07513e-176	1.03134e-171	0.659759	0.658	0.274
LRP3	0.297856	0	0	0.572114	0.146	0.001
AC239798.2	0.297766	0	0	0.572291	0.147	0.002
TRIB1	0.297693	1.59293e-287	5.34237e-283	0.596834	0.241	0.045
IDH3G	0.297333	1.80799e-204	6.06363e-200	0.649458	0.507	0.186
LGALS3	0.297302	1.78115e-202	5.97362e-198	0.654189	0.542	0.204
PALD1	0.296607	0	0	0.579271	0.165	0.006
RAB3D	0.296558	0	0	0.56479	0.143	0.012
TMSB4X	0.296435	1.86507e-112	6.25508e-108	0.660124	1	0.948
KANSL1-AS1	0.296429	0	0	0.643486	0.361	0.063
RPL26L1	0.296351	0	0	0.604892	0.243	0.029
NPTN	0.296337	0	0	0.615945	0.266	0.029
CR1	0.296202	0	0	0.609486	0.252	0.027
LINC01871	0.29606	0	0	0.631533	0.298	0.029
SBNO2	0.296017	0	0	0.596647	0.224	0.028
SLC4A2	0.29573	0	0	0.607142	0.245	0.028
VPS26B	0.295142	0	0	0.607046	0.253	0.035
GALK1	0.294915	0	0	0.588084	0.211	0.034
DAGLB	0.294444	0	0	0.583084	0.182	0.015
TMEM127	0.294422	0	0	0.621314	0.3	0.051
HEXB	0.294314	5.51659e-242	1.85015e-237	0.602037	0.271	0.062
SLA	0.294233	0	0	0.711674	0.679	0.201
B3GALT6	0.294071	0	0	0.603027	0.23	0.021
ARPC3	0.293809	3.40195e-68	1.14095e-63	0.620694	0.964	0.617
SIDT2	0.293609	0	0	0.582247	0.192	0.026
PRRC2A	0.293345	0	0	0.626935	0.325	0.065
ADGRE2	0.293251	0	0	0.577986	0.169	0.011
PLK3	0.292921	7.77787e-248	2.60854e-243	0.591996	0.233	0.048
LSM4	0.292294	3.89425e-185	1.30605e-180	0.650799	0.554	0.217
RPS6KB2	0.291761	1.18012e-192	3.95789e-188	0.631131	0.42	0.145
COTL1	0.291316	2.07273e-160	6.95153e-156	0.676644	0.904	0.457
KIAA2013	0.291179	0	0	0.622351	0.311	0.06
FCN1	0.291051	0	0	0.59275	0.226	0.034
PSTPIP2	0.289978	0	0	0.639609	0.336	0.045
ALOX15B	0.289734	0	0	0.582127	0.175	0.01
RARRES3	0.289598	0	0	0.724649	0.758	0.229
PIEZO1	0.289073	0	0	0.610294	0.246	0.022
ZMYND15	0.288785	0	0	0.575394	0.154	0.003
CTU1	0.288636	0	0	0.59492	0.221	0.029
MICAL1	0.28854	7.65411e-304	2.56704e-299	0.599371	0.247	0.045
PSEN1	0.288418	0	0	0.60167	0.241	0.034
FZD1	0.288221	0	0	0.565097	0.133	0.003
SOAT1	0.288151	0	0	0.636435	0.341	0.057
AL355922.1	0.287676	0	0	0.551761	0.105	0.001
HPCAL1	0.286769	9.95782e-262	3.33965e-257	0.613822	0.307	0.072
COPE	0.286672	2.20312e-163	7.38883e-159	0.660783	0.724	0.314
GAK	0.286008	0	0	0.630628	0.338	0.067
PEAK1	0.285992	0	0	0.611748	0.254	0.026
PLXNA1	0.285889	0	0	0.574402	0.159	0.009
MBD2	0.285794	0	0	0.674846	0.532	0.148
PI4K2A	0.285345	0	0	0.588175	0.192	0.015
GPAT4	0.28518	0	0	0.615038	0.287	0.052
ADAMTS10	0.28449	0	0	0.580367	0.163	0.002
ASCL2	0.284434	0	0	0.584166	0.185	0.014
MPEG1	0.284271	9.62199e-243	3.22702e-238	0.646182	0.464	0.141
CCDC170	0.284195	0	0	0.574883	0.153	0.003
NELFE	0.284175	3.00467e-200	1.00771e-195	0.638987	0.452	0.159
CHMP1A	0.283755	8.02968e-295	2.69299e-290	0.625693	0.336	0.078
SLC7A5	0.283209	1.60051e-217	5.36779e-213	0.583036	0.211	0.044
BEX4	0.28314	0	0	0.634023	0.321	0.043
GSTZ1	0.283037	8.0795e-167	2.7097e-162	0.58861	0.248	0.07
SHARPIN	0.282825	5.08949e-225	1.70691e-220	0.626	0.368	0.109
SELENOW	0.28271	0	0	0.67341	0.484	0.108
MLX	0.282458	0	0	0.631868	0.349	0.076
IFIT1	0.282353	3.39198e-303	1.1376e-298	0.560361	0.137	0.015
LRPAP1	0.281706	8.71892e-219	2.92415e-214	0.657876	0.545	0.196
CCDC107	0.281448	0	0	0.650478	0.426	0.111
CCNY	0.280969	0	0	0.650528	0.378	0.064
COMMD9	0.280672	0	0	0.608176	0.271	0.051
MAD1L1	0.280661	2.88408e-303	9.67264e-299	0.641004	0.393	0.099
PARP10	0.280567	0	0	0.609957	0.279	0.053
AKT1	0.280264	0	0	0.593989	0.205	0.016
ZGLP1	0.280223	0	0	0.579146	0.166	0.007
RND3	0.280125	0	0	0.569259	0.142	0.003
LINC01827	0.280053	0	0	0.564042	0.128	0
MGAT4A	0.280032	0	0	0.664568	0.385	0.043
TANGO2	0.27976	1.58813e-221	5.32627e-217	0.581703	0.207	0.042
COPRS	0.279757	6.42709e-187	2.15552e-182	0.619866	0.371	0.121
GRK6	0.279191	0	0	0.656331	0.433	0.101
PTPRO	0.278068	0	0	0.574171	0.157	0.008
EBI3	0.277964	0	0	0.590437	0.21	0.028
NKIRAS2	0.277627	1.31391e-215	4.40659e-211	0.596826	0.26	0.063
GPBAR1	0.277445	0	0	0.564363	0.142	0.012
TST	0.276765	0	0	0.58295	0.186	0.02
RAB3IL1	0.276585	0	0	0.575427	0.153	0.002
FAM214B	0.276459	0	0	0.584589	0.188	0.017
NDUFA2	0.276457	2.63894e-186	8.85049e-182	0.662053	0.634	0.263
ANKRD13D	0.276403	0	0	0.596942	0.218	0.022
RBCK1	0.275805	2.01465e-236	6.75675e-232	0.624911	0.359	0.101
ARL4C	0.275433	0	0	0.712906	0.619	0.134
ERCC1	0.274929	2.40303e-177	8.05928e-173	0.624028	0.4	0.14
WASF2	0.274631	5.02761e-207	1.68616e-202	0.685958	0.77	0.341
TOR4A	0.274429	0	0	0.575369	0.169	0.017
ZFP36	0.274257	0	0	0.651641	0.433	0.108
TNRC18	0.273706	0	0	0.590905	0.202	0.018
PINK1	0.273673	0	0	0.584982	0.2	0.028
MOV10	0.273633	0	0	0.586514	0.195	0.02
PIM1	0.273281	5.32142e-182	1.7847e-177	0.641785	0.495	0.189
HLA-C	0.273279	4.71136e-85	1.5801e-80	0.637588	0.995	0.73
VPS51	0.272429	3.03193e-199	1.01685e-194	0.64155	0.467	0.168
MAML3	0.272311	0	0	0.579748	0.172	0.011
MARK2	0.271908	0	0	0.646791	0.39	0.082
RAP2A	0.271767	0	0	0.60878	0.253	0.031
NOTCH2	0.271692	0	0	0.65018	0.381	0.062
MRPL34	0.271667	2.1259e-234	7.12984e-230	0.656862	0.514	0.176
FADS1	0.271405	0	0	0.587569	0.21	0.033
TNK2	0.271068	0	0	0.598912	0.231	0.031
AGPAT3	0.27058	0	0	0.633621	0.345	0.066
ATG4B	0.270245	1.70708e-241	5.7252e-237	0.620926	0.339	0.091
FZD2	0.269986	0	0	0.556061	0.119	0.007
SIRT2	0.269838	7.55668e-287	2.53436e-282	0.605086	0.269	0.054
BTBD2	0.269473	0	0	0.603196	0.237	0.027
CIDEB	0.26926	0	0	0.580563	0.173	0.011
VIPR1	0.269086	0	0	0.570123	0.145	0.005
CD300C	0.268657	0	0	0.566316	0.14	0.006
CLTC	0.268633	6.34143e-303	2.12679e-298	0.683659	0.594	0.188
PRKCSH	0.267409	1.97493e-185	6.6235e-181	0.641207	0.485	0.183
SH3RF3	0.26691	0	0	0.569238	0.14	0.002
NUMA1	0.266072	0	0	0.63996	0.368	0.075
PDE4A	0.265385	0	0	0.586357	0.186	0.012
PEPD	0.2653	1.28056e-204	4.29473e-200	0.617401	0.345	0.104
IST1	0.265238	0	0	0.651563	0.422	0.104
EMP2	0.265227	0	0	0.561479	0.124	0.001
RPL11	0.265124	2.59536e-87	8.70431e-83	0.640741	0.999	0.957
PEA15	0.265016	2.45497e-170	8.23347e-166	0.600655	0.297	0.09
RASSF1	0.264658	1.86253e-226	6.24654e-222	0.627253	0.374	0.111
GPAA1	0.264607	1.33831e-168	4.48844e-164	0.615793	0.368	0.127
OAS3	0.264578	0	0	0.580579	0.178	0.015
MEF2A	0.264415	0	0	0.630948	0.338	0.066
SCPEP1	0.26441	5.50486e-256	1.84622e-251	0.622146	0.345	0.087
NDUFS8	0.264404	1.64245e-170	5.50843e-166	0.655867	0.631	0.268
UBC	0.26424	7.87644e-91	2.6416e-86	0.636949	0.936	0.542
MAP3K8	0.264209	0	0	0.625549	0.319	0.06
ZFYVE21	0.26399	4.68102e-276	1.56992e-271	0.596307	0.242	0.047
SSNA1	0.263868	5.659e-198	1.89791e-193	0.662707	0.609	0.244
ALDH1A1	0.263807	0	0	0.579597	0.175	0.014
PHLDA3	0.263207	0	0	0.571294	0.151	0.008
STK10	0.263146	0	0	0.677284	0.481	0.102
MID1IP1	0.262916	1.15913e-230	3.88748e-226	0.583996	0.213	0.043
SH3GL1	0.262731	0	0	0.605652	0.262	0.047
TMEM170B	0.262287	0	0	0.568914	0.15	0.011
HLA-A	0.262286	2.89007e-72	9.69272e-68	0.627371	0.997	0.815
PLB1	0.262157	0	0	0.567822	0.138	0.002
ECI1	0.262057	2.50948e-193	8.41631e-189	0.620831	0.369	0.119
RASAL3	0.261846	0	0	0.645844	0.405	0.099
PIP5K1C	0.261497	0	0	0.592135	0.216	0.029
DLEU7	0.261144	0	0	0.570812	0.149	0.006
LDLRAD4	0.260589	4.17584e-193	1.40049e-188	0.580273	0.209	0.047
TMEM147	0.260518	5.13278e-167	1.72143e-162	0.647271	0.568	0.235
LCK	0.259973	0	0	0.666428	0.439	0.085
NMT2	0.259768	0	0	0.610536	0.249	0.023
CLEC12A	0.259724	0	0	0.580254	0.177	0.014
MSRB1	0.259673	3.51038e-153	1.17731e-148	0.596934	0.292	0.094
CTTNBP2NL	0.259593	0	0	0.572516	0.152	0.006
ATP6V0E2	0.259584	0	0	0.611421	0.262	0.035
WDFY2	0.259551	0	0	0.609735	0.261	0.036
FAU	0.259308	3.34712e-93	1.12256e-88	0.645462	0.997	0.906
TYK2	0.259296	0	0	0.614876	0.29	0.054
FAAP20	0.259254	1.07102e-220	3.592e-216	0.6275	0.378	0.115
NCSTN	0.258936	1.5802e-276	5.29969e-272	0.608098	0.282	0.06
SNHG8	0.258765	3.4677e-181	1.163e-176	0.66762	0.699	0.304
C20orf194	0.258687	0	0	0.583669	0.179	0.011
SQSTM1	0.258676	3.89418e-191	1.30603e-186	0.658507	0.594	0.238
RAP2B	0.258596	0	0	0.691561	0.512	0.098
MT-ND1	0.258553	2.49204e-86	8.3578e-82	0.639714	0.998	0.85
DEF8	0.258506	0	0	0.570432	0.152	0.01
REEP5	0.258019	3.68706e-210	1.23657e-205	0.666632	0.616	0.239
HEXA	0.257977	4.15017e-196	1.39188e-191	0.586327	0.23	0.054
RGL2	0.257958	0	0	0.592719	0.221	0.033
LAMTOR4	0.257851	3.36504e-172	1.12857e-167	0.628154	0.432	0.158
MAZ	0.257828	0	0	0.586493	0.189	0.015
VNN2	0.257503	8.84629e-163	2.96687e-158	0.613183	0.36	0.125
FNIP2	0.257274	0	0	0.591522	0.211	0.024
HES6	0.257175	0	0	0.570095	0.151	0.011
CMTM6	0.256999	5.06704e-240	1.69938e-235	0.676963	0.632	0.234
SEC61A1	0.256504	1.05148e-197	3.52646e-193	0.63945	0.462	0.163
CYB5R1	0.256196	1.40075e-229	4.69785e-225	0.600964	0.27	0.064
AL136454.1	0.25602	1.09068e-229	3.65793e-225	0.583514	0.21	0.042
TMUB2	0.255963	3.12138e-298	1.04685e-293	0.608812	0.278	0.056
PLBD1	0.255813	9.11871e-123	3.05823e-118	0.599628	0.336	0.131
CPNE2	0.25577	0	0	0.5959	0.211	0.017
MT-CO3	0.255764	6.2518e-137	2.09673e-132	0.676986	1	0.98
NEU1	0.255384	1.87917e-161	6.30238e-157	0.589808	0.258	0.074
ANXA11	0.255155	9.51054e-175	3.18965e-170	0.661037	0.66	0.284
PHYKPL	0.255002	1.35296e-236	4.53755e-232	0.60831	0.295	0.073
NDUFA11	0.254751	8.35537e-120	2.80222e-115	0.643789	0.766	0.366
USB1	0.25447	0	0	0.611732	0.279	0.051
TP53I3	0.254032	1.0361e-173	3.47489e-169	0.5725	0.189	0.043
IER5	0.253917	3.71268e-256	1.24516e-251	0.59881	0.256	0.054
FAM50A	0.253724	2.62488e-233	8.80331e-229	0.657076	0.516	0.178
HRAS	0.253245	9.04947e-283	3.03501e-278	0.607655	0.278	0.058
NAGLU	0.253061	3.42617e-285	1.14907e-280	0.588271	0.216	0.037
TMOD1	0.252965	0	0	0.565209	0.134	0.004
MED15	0.252947	0	0	0.631998	0.336	0.064
EEF1B2	0.252402	1.34679e-53	4.51685e-49	0.608853	0.978	0.765
PTPRJ	0.252357	0	0	0.637198	0.356	0.071
CLEC11A	0.252353	0	0	0.55697	0.127	0.013
BTBD6	0.252325	0	0	0.583899	0.185	0.016
DUSP7	0.251677	0	0	0.566078	0.14	0.007
TSSC4	0.25126	3.70798e-203	1.24358e-198	0.603609	0.289	0.079
TRIR	0.251135	4.9977e-131	1.67613e-126	0.661146	0.875	0.48
GDE1	0.250343	1.82553e-241	6.12246e-237	0.603256	0.275	0.064
WASHC1	0.250282	0	0	0.593408	0.226	0.037
GSAP	-0.250416	2.63078e-59	8.82312e-55	0.553091	0.191	0.074
AGO2	-0.250692	7.46462e-99	2.50349e-94	0.575562	0.256	0.089
CSNK2B	-0.250943	6.80546e-07	0.0228242	0.524372	0.267	0.193
ZCCHC10	-0.251034	1.50526e-49	5.04833e-45	0.565406	0.3	0.147
TNRC6C	-0.251154	2.25948e-91	7.57786e-87	0.561357	0.193	0.062
GOLGA3	-0.251355	2.59196e-21	8.69291e-17	0.534732	0.174	0.096
FAM13B	-0.251504	3.16894e-50	1.0628e-45	0.546668	0.169	0.067
SFXN1	-0.251591	1.9837e-11	6.65294e-07	0.520512	0.11	0.065
CHRAC1	-0.251771	1.41237e-21	4.73681e-17	0.535523	0.181	0.1
CCNDBP1	-0.251914	8.08964e-22	2.7131e-17	0.548338	0.33	0.205
DHX38	-0.252006	1.09158e-11	3.66094e-07	0.520577	0.109	0.064
AL133467.1	-0.252063	2.13659e-15	7.16569e-11	0.469786	0.05	0.108
POP5	-0.252217	1.80786e-16	6.06322e-12	0.543371	0.36	0.23
SCAPER	-0.252232	7.64511e-24	2.56402e-19	0.531888	0.14	0.07
MED13	-0.25246	1.01881e-88	3.41689e-84	0.577533	0.283	0.107
YEATS2	-0.252484	2.93708e-17	9.85036e-13	0.525762	0.121	0.064
BRWD1	-0.25274	7.76602e-33	2.60457e-28	0.537372	0.149	0.068
ATXN10	-0.252785	5.89369e-09	0.000197663	0.527415	0.247	0.174
SART3	-0.252874	1.64134e-08	0.000550472	0.522685	0.173	0.119
WAPL	-0.253025	3.85722e-53	1.29363e-48	0.571311	0.334	0.166
EP300	-0.253113	4.30195e-72	1.44279e-67	0.566697	0.247	0.097
AKAP17A	-0.253139	1.01618e-21	3.40805e-17	0.542122	0.246	0.147
COMMD8	-0.253362	6.74495e-16	2.26212e-11	0.534435	0.218	0.136
AASDHPPT	-0.253709	8.83756e-10	2.96394e-05	0.52352	0.162	0.107
FRA10AC1	-0.254194	4.2872e-20	1.43784e-15	0.535358	0.188	0.108
CYLD	-0.254977	1.82065e-69	6.1061e-65	0.554893	0.185	0.066
UTP18	-0.255083	4.4256e-13	1.48426e-08	0.531181	0.216	0.14
KPNA4	-0.255128	5.96322e-56	1.99994e-51	0.565541	0.277	0.127
MDH1	-0.25574	3.31057e-12	1.1103e-07	0.537168	0.356	0.239
UBXN2A	-0.255976	6.85778e-17	2.29996e-12	0.524203	0.111	0.058
RPL17	-0.255983	8.05907e-17	2.70285e-12	0.539628	0.28	0.177
ZC3H14	-0.256212	4.58401e-21	1.53739e-16	0.532327	0.155	0.083
METTL14	-0.256499	5.51698e-21	1.85029e-16	0.529288	0.131	0.067
GSK3B	-0.257469	1.15365e-29	3.8691e-25	0.538974	0.169	0.084
HHEX	-0.25751	4.78934e-34	1.60625e-29	0.545872	0.21	0.102
TMX4	-0.25756	5.53674e-90	1.85691e-85	0.574826	0.264	0.097
TTTY15	-0.257603	5.5924e-35	1.87558e-30	0.537396	0.143	0.063
MDFIC	-0.257606	1.18653e-41	3.97938e-37	0.556481	0.259	0.129
STAG1	-0.258272	3.77647e-38	1.26655e-33	0.549204	0.215	0.104
ARFGEF1	-0.25895	6.86442e-37	2.30219e-32	0.540825	0.161	0.072
FAM111A	-0.259128	6.87669e-10	2.3063e-05	0.520055	0.119	0.074
AKIRIN1	-0.259245	5.02253e-34	1.68445e-29	0.557337	0.312	0.173
SRSF4	-0.259345	6.6567e-63	2.23252e-58	0.586466	0.433	0.217
IL32	-0.259387	1.39497e-206	4.67845e-202	0.595986	0.272	0.065
PURA	-0.259448	4.82227e-73	1.61729e-68	0.5786	0.32	0.141
CCDC174	-0.259464	9.49327e-11	3.18385e-06	0.524625	0.162	0.105
NDUFA9	-0.259474	2.19386e-11	7.35778e-07	0.472409	0.078	0.129
KRAS	-0.259576	1.74536e-29	5.8536e-25	0.557765	0.364	0.213
PSMD1	-0.259814	1.50102e-18	5.03411e-14	0.539722	0.253	0.156
CEP57	-0.260076	1.80086e-11	6.03972e-07	0.529226	0.215	0.143
SRPRA	-0.26012	1.12717e-49	3.78032e-45	0.566075	0.306	0.15
CHD1	-0.26019	2.79862e-61	9.386e-57	0.571591	0.308	0.14
ICE1	-0.260464	4.65369e-21	1.56076e-16	0.534285	0.171	0.095
GOPC	-0.261048	6.08583e-14	2.04107e-09	0.530579	0.194	0.123
COPS2	-0.261296	6.12639e-16	2.05467e-11	0.52231	0.101	0.052
C1GALT1	-0.261388	1.7644e-41	5.91745e-37	0.54734	0.192	0.087
C12orf65	-0.261583	2.70155e-09	9.06047e-05	0.523819	0.175	0.118
GMCL1	-0.261707	5.03497e-15	1.68863e-10	0.526239	0.138	0.079
RSRC1	-0.261925	1.04365e-13	3.50019e-09	0.530553	0.196	0.125
CLPX	-0.261934	1.24746e-07	0.00418373	0.518682	0.133	0.089
PCMT1	-0.262374	8.06522e-21	2.70491e-16	0.54013	0.234	0.138
ELL2	-0.262684	8.74877e-22	2.93416e-17	0.53664	0.189	0.106
SOCS4	-0.262777	1.10947e-33	3.72095e-29	0.538962	0.157	0.072
ITM2B	-0.263306	1.34296e-146	4.50403e-142	0.655942	0.77	0.339
DDX52	-0.26418	3.94716e-29	1.3238e-24	0.545972	0.23	0.124
HIVEP3	-0.264295	1.01331e-26	3.39844e-22	0.53788	0.173	0.089
ECI2	-0.264665	3.99046e-14	1.33832e-09	0.532109	0.212	0.135
PDCD10	-0.264872	1.40376e-56	4.70794e-52	0.581563	0.418	0.215
PPP3CA	-0.265072	5.09858e-47	1.70996e-42	0.555877	0.236	0.108
PAN3	-0.265116	1.57881e-28	5.295e-24	0.534073	0.14	0.065
RBM28	-0.265245	7.57236e-31	2.53962e-26	0.544826	0.21	0.109
MIR29B2CHG	-0.265592	7.87e-41	2.63944e-36	0.54501	0.177	0.079
MESD	-0.265606	2.50489e-36	8.4009e-32	0.555509	0.277	0.147
DGKD	-0.265691	3.11441e-53	1.04451e-48	0.549817	0.181	0.072
MRPS18C	-0.265744	1.21303e-34	4.06826e-30	0.561263	0.353	0.199
MAN1A2	-0.265761	4.11695e-18	1.38074e-13	0.53339	0.184	0.108
HSPB11	-0.265792	1.69023e-11	5.66868e-07	0.531154	0.247	0.166
CHD6	-0.266449	7.94017e-51	2.66297e-46	0.555941	0.223	0.099
BCL10	-0.26665	1.85618e-16	6.22526e-12	0.527529	0.141	0.079
MED10	-0.266738	6.13617e-21	2.05795e-16	0.545885	0.306	0.19
YME1L1	-0.266978	9.08802e-47	3.04794e-42	0.558265	0.254	0.12
EIF4G1	-0.267496	5.17394e-23	1.73524e-18	0.549692	0.333	0.204
ARFGEF2	-0.267568	6.93014e-13	2.32423e-08	0.521888	0.113	0.064
GON4L	-0.267786	7.04279e-35	2.36201e-30	0.552532	0.256	0.135
MYSM1	-0.268023	4.23266e-53	1.41955e-48	0.548679	0.175	0.069
SNX5	-0.268517	8.54418e-35	2.86555e-30	0.558455	0.32	0.176
NXPE3	-0.268527	8.3197e-12	2.79026e-07	0.520705	0.11	0.064
ERP29	-0.268647	9.49637e-10	3.18489e-05	0.541166	0.856	0.523
PHF3	-0.268768	2.69919e-17	9.05256e-13	0.526197	0.124	0.066
ATP5PO	-0.27007	1.45452e-14	4.87818e-10	0.548863	0.689	0.408
PKN2	-0.270325	2.87945e-69	9.6571e-65	0.570717	0.277	0.117
MYCBP2	-0.270613	3.93625e-99	1.32014e-94	0.623596	0.644	0.306
SRPK2	-0.270653	2.98273e-21	1.00035e-16	0.538729	0.214	0.124
OLA1	-0.27074	1.41317e-17	4.7395e-13	0.538627	0.252	0.157
DMXL1	-0.270833	9.57678e-30	3.21186e-25	0.537578	0.16	0.077
DESI2	-0.271068	3.59172e-12	1.20459e-07	0.527932	0.186	0.119
SEC31A	-0.271226	1.85086e-45	6.20741e-41	0.562461	0.295	0.147
SMARCC2	-0.271643	3.57796e-38	1.19998e-33	0.556878	0.281	0.146
UBE2I	-0.271817	5.29565e-25	1.77605e-20	0.560611	0.519	0.313
GPATCH11	-0.271982	3.92365e-07	0.0131592	0.515762	0.103	0.067
RALBP1	-0.272209	3.63141e-52	1.2179e-47	0.577823	0.406	0.212
KDM2A	-0.272291	4.39741e-69	1.4748e-64	0.566409	0.252	0.102
PPIA	-0.272556	2.64102e-27	8.85746e-23	0.559942	0.442	0.264
FTSJ3	-0.272768	1.08452e-08	0.000363725	0.522866	0.173	0.118
AGL	-0.272782	2.34047e-08	0.000784946	0.517687	0.11	0.07
BRD4	-0.273206	4.15148e-59	1.39232e-54	0.585953	0.451	0.233
TSPAN3	-0.273246	1.03232e-23	3.46221e-19	0.543148	0.24	0.139
AHCTF1	-0.273532	1.94754e-21	6.53167e-17	0.528396	0.124	0.061
CDC123	-0.273892	7.20191e-13	2.41538e-08	0.532352	0.236	0.156
SUGT1	-0.274205	1.01151e-19	3.39241e-15	0.542652	0.276	0.172
NPAT	-0.274715	2.89857e-28	9.72123e-24	0.533609	0.137	0.064
G3BP2	-0.274725	2.0539e-56	6.88836e-52	0.574032	0.345	0.168
METAP1	-0.275293	2.38977e-18	8.0148e-14	0.530703	0.157	0.088
CCNT1	-0.275339	1.25909e-41	4.22274e-37	0.546182	0.184	0.082
NUB1	-0.275447	2.65527e-66	8.90524e-62	0.577517	0.336	0.153
GTF3A	-0.275788	2.98753e-17	1.00196e-12	0.555848	0.781	0.481
ELMSAN1	-0.27595	1.7008e-29	5.70413e-25	0.537033	0.158	0.075
ASNSD1	-0.275951	6.87637e-17	2.3062e-12	0.528318	0.146	0.081
DR1	-0.275955	2.75009e-43	9.22325e-39	0.558236	0.267	0.132
UPF3A	-0.276096	5.77978e-07	0.0193842	0.519235	0.155	0.108
PPP4R3A	-0.276123	1.09421e-29	3.66975e-25	0.539407	0.175	0.085
SENP5	-0.276684	5.02443e-33	1.68509e-28	0.541403	0.176	0.084
PRKCB	-0.276929	2.37725e-34	7.97281e-30	0.537763	0.149	0.066
LARP4	-0.277229	3.46596e-30	1.16241e-25	0.540632	0.182	0.09
BCL11B	-0.277501	2.55356e-211	8.56414e-207	0.594137	0.263	0.06
NSMCE1	-0.277644	7.18333e-09	0.000240915	0.529564	0.304	0.213
USP3	-0.277801	7.64564e-46	2.56419e-41	0.559237	0.263	0.128
ZBTB24	-0.277832	2.40758e-08	0.000807455	0.517038	0.103	0.065
NDUFS1	-0.277961	3.45522e-17	1.15881e-12	0.531915	0.177	0.104
DMTF1	-0.27893	8.36963e-39	2.80701e-34	0.539703	0.15	0.064
ARID1B	-0.279029	7.33307e-20	2.45936e-15	0.529855	0.141	0.075
PPP2R5E	-0.279146	9.23159e-55	3.09609e-50	0.564293	0.272	0.125
PPP2R1A	-0.279478	2.99149e-10	1.00329e-05	0.533221	0.337	0.232
UBA6	-0.279623	6.45977e-25	2.16648e-20	0.532867	0.143	0.071
ZBTB8OS	-0.280098	2.39789e-15	8.04203e-11	0.539721	0.311	0.203
NFX1	-0.280206	5.30248e-10	1.77835e-05	0.51923	0.11	0.067
TRAF3	-0.280475	1.4955e-11	5.0156e-07	0.523344	0.138	0.085
TRMT10C	-0.280578	4.61432e-11	1.54755e-06	0.530602	0.249	0.168
DIAPH1	-0.280773	2.8668e-105	9.61469e-101	0.606481	0.446	0.186
CTDSPL2	-0.281448	2.81965e-14	9.45655e-10	0.521415	0.101	0.054
FOXJ3	-0.282021	1.7463e-40	5.85673e-36	0.54145	0.157	0.066
PGK1	-0.28203	7.25353e-17	2.43269e-12	0.552769	0.649	0.402
ARHGAP15	-0.282295	1.24017e-27	4.1593e-23	0.548992	0.274	0.154
TOP2B	-0.282731	4.24962e-35	1.42524e-30	0.55331	0.263	0.139
LYPLA1	-0.283016	8.92447e-16	2.99309e-11	0.539543	0.297	0.193
ZBTB11	-0.283018	1.29837e-20	4.35447e-16	0.529583	0.136	0.07
CDK5RAP2	-0.284409	9.60825e-08	0.00322241	0.517609	0.117	0.077
FAM172A	-0.285773	1.74987e-31	5.8687e-27	0.539065	0.165	0.078
TOX4	-0.285928	1.20883e-21	4.05416e-17	0.540963	0.234	0.138
FRYL	-0.286168	5.90669e-78	1.98099e-73	0.570399	0.259	0.101
EMB	-0.286286	1.07053e-151	3.59036e-147	0.615576	0.411	0.143
SS18L2	-0.286887	1.13569e-19	3.80886e-15	0.550125	0.416	0.262
CWF19L2	-0.286906	3.39952e-77	1.14013e-72	0.580237	0.325	0.138
ANXA7	-0.2871	6.07989e-24	2.03907e-19	0.548606	0.307	0.183
CHMP7	-0.287459	1.34684e-13	4.51702e-09	0.530817	0.204	0.129
GABPB1-AS1	-0.287914	4.56476e-27	1.53093e-22	0.546645	0.252	0.141
RSU1	-0.289256	2.96733e-25	9.95183e-21	0.534159	0.15	0.076
POLE3	-0.289298	1.44414e-29	4.84337e-25	0.554231	0.315	0.181
RNASEH2B	-0.289557	1.71954e-10	5.76701e-06	0.526864	0.199	0.133
UBE2V1	-0.289649	2.31237e-37	7.75524e-33	0.540155	0.156	0.068
PCMTD1	-0.290053	1.34751e-70	4.51928e-66	0.577643	0.323	0.142
TC2N	-0.290254	3.56055e-114	1.19414e-109	0.556018	0.157	0.039
ARMC1	-0.290384	2.72574e-08	0.000914157	0.520431	0.146	0.097
ZCCHC17	-0.290705	3.70638e-11	1.24305e-06	0.530272	0.238	0.162
PRR13	-0.291205	5.6963e-20	1.91042e-15	0.556242	0.6	0.363
ARIH1	-0.291247	2.0068e-59	6.73042e-55	0.559341	0.227	0.094
NCF1	-0.291947	6.31906e-12	2.11929e-07	0.539481	0.433	0.295
ZFC3H1	-0.291997	1.49975e-32	5.02988e-28	0.547516	0.226	0.117
CDK11A	-0.292092	1.15721e-27	3.88104e-23	0.540006	0.186	0.096
ATP2B1-AS1	-0.292824	4.75095e-13	1.59337e-08	0.524959	0.142	0.084
GCHFR	-0.292997	7.68578e-19	2.57766e-14	0.547269	0.386	0.238
JMJD1C	-0.293276	6.43138e-38	2.15696e-33	0.563794	0.354	0.196
AGO3	-0.293506	2.72645e-49	9.14395e-45	0.551556	0.2	0.085
PDS5B	-0.294329	4.72132e-21	1.58344e-16	0.534097	0.171	0.094
RPF1	-0.294368	4.35468e-13	1.46047e-08	0.5329	0.242	0.159
PPP2R2A	-0.295177	1.47006e-07	0.00493028	0.522371	0.192	0.136
MPLKIP	-0.295188	2.6611e-10	8.92479e-06	0.530556	0.268	0.185
CCNL1	-0.2954	7.80748e-16	2.61847e-11	0.53379	0.21	0.131
SNRPB2	-0.295408	7.82977e-23	2.62595e-18	0.556473	0.479	0.293
ZBTB1	-0.295415	8.75401e-49	2.93592e-44	0.545423	0.165	0.065
ATM	-0.296402	1.63716e-118	5.49072e-114	0.602333	0.384	0.145
DDX42	-0.296801	1.58367e-20	5.31131e-16	0.537714	0.21	0.121
YPEL5	-0.296965	4.29615e-32	1.44084e-27	0.560307	0.369	0.212
SLAIN2	-0.29749	2.69959e-27	9.05387e-23	0.535501	0.154	0.075
JUN	-0.297598	7.61103e-28	2.55259e-23	0.544238	0.223	0.12
ATP11B	-0.297684	1.94947e-16	6.53814e-12	0.523633	0.108	0.057
HSPE1	-0.29805	3.11749e-23	1.04554e-18	0.558892	0.548	0.323
EIF4H	-0.298348	2.00522e-10	6.72509e-06	0.532576	0.309	0.215
ZNF217	-0.298408	4.14714e-92	1.39087e-87	0.576963	0.277	0.101
ANKRD10	-0.298488	1.54883e-10	5.19446e-06	0.522519	0.14	0.088
PRR14L	-0.299224	1.29644e-15	4.34799e-11	0.525172	0.125	0.069
ZKSCAN1	-0.299363	1.93282e-34	6.4823e-30	0.54622	0.207	0.102
TESC	-0.299662	3.31969e-11	1.11336e-06	0.5337	0.311	0.21
FADS3	-0.2999	7.18891e-12	2.41102e-07	0.472053	0.075	0.126
PIKFYVE	-0.300283	3.04774e-15	1.02215e-10	0.523872	0.117	0.063
SLU7	-0.30039	1.91419e-21	6.41981e-17	0.543707	0.27	0.163
LSM3	-0.300413	7.7292e-23	2.59222e-18	0.557579	0.532	0.31
TOPORS	-0.300471	9.71599e-09	0.000325855	0.519675	0.129	0.084
POLR2K	-0.301007	1.67085e-10	5.60369e-06	0.532217	0.3	0.206
EP400	-0.302141	6.60178e-12	2.2141e-07	0.528379	0.195	0.127
ERO1B	-0.302361	2.22115e-14	7.44929e-10	0.52392	0.121	0.068
DYRK1A	-0.302525	9.97605e-44	3.34577e-39	0.546254	0.18	0.077
DNMT1	-0.302686	1.00169e-42	3.35948e-38	0.568703	0.378	0.201
PDAP1	-0.302826	2.13931e-59	7.17483e-55	0.570012	0.303	0.138
LTN1	-0.302925	2.35458e-29	7.8968e-25	0.538213	0.166	0.081
WNK1	-0.303433	2.20863e-101	7.40732e-97	0.616363	0.552	0.248
UBE2H	-0.303466	2.45105e-34	8.22032e-30	0.548563	0.226	0.115
HNRNPH3	-0.304031	3.58159e-25	1.20119e-20	0.552925	0.355	0.212
DNTTIP2	-0.304295	3.1519e-15	1.05709e-10	0.534451	0.229	0.144
C16orf54	-0.304341	1.04381e-43	3.50075e-39	0.543172	0.162	0.066
NCOA1	-0.304516	5.00673e-73	1.67916e-68	0.571762	0.281	0.113
NFAT5	-0.304955	1.471e-51	4.93343e-47	0.548593	0.178	0.071
GPCPD1	-0.304974	1.13775e-28	3.81579e-24	0.543283	0.21	0.11
FAM49B	-0.305216	5.42893e-32	1.82075e-27	0.566127	0.467	0.274
ZNF770	-0.305511	1.02207e-20	3.42782e-16	0.534395	0.176	0.097
TGFBR2	-0.305635	2.85933e-152	9.58961e-148	0.616132	0.423	0.144
EIF3H	-0.305941	5.00537e-07	0.016787	0.533176	0.758	0.478
PLIN2	-0.306892	1.55331e-32	5.20948e-28	0.541104	0.175	0.084
LARS	-0.306914	2.50651e-41	8.40633e-37	0.561967	0.313	0.162
ZMYND8	-0.307219	1.26862e-58	4.2547e-54	0.564264	0.262	0.115
SH3GLB1	-0.307347	1.04759e-57	3.51341e-53	0.58735	0.479	0.252
EED	-0.307383	1.12066e-09	3.75848e-05	0.522704	0.154	0.1
UFL1	-0.307438	4.0047e-12	1.3431e-07	0.52889	0.199	0.129
CCT7	-0.307556	9.18519e-12	3.08053e-07	0.53674	0.371	0.245
RPAP2	-0.307642	6.16735e-15	2.06841e-10	0.524368	0.122	0.068
MIAT	-0.308292	2.97377e-74	9.97344e-70	0.544974	0.134	0.04
SYNRG	-0.308363	3.25489e-82	1.09162e-77	0.588494	0.371	0.161
TDG	-0.308595	1.66835e-08	0.000559533	0.525065	0.216	0.151
CCDC137	-0.308669	5.35414e-27	1.79567e-22	0.546741	0.252	0.142
KTN1	-0.308845	1.58843e-43	5.32729e-39	0.567721	0.358	0.189
MON2	-0.308849	1.61281e-46	5.40905e-42	0.549174	0.191	0.082
TMEM183A	-0.309181	3.36731e-08	0.00112933	0.52222	0.175	0.12
NKAP	-0.309865	5.1403e-11	1.72395e-06	0.527584	0.2	0.132
ZNF638	-0.309983	1.94648e-12	6.5281e-08	0.526289	0.162	0.101
LYAR	-0.311318	1.06764e-72	3.58064e-68	0.584041	0.364	0.166
PSMB4	-0.311423	6.02285e-20	2.01994e-15	0.552416	0.475	0.292
EIF2S3	-0.311696	9.13564e-44	3.06391e-39	0.566741	0.347	0.181
SNRPC	-0.312242	1.5896e-14	5.33122e-10	0.543439	0.44	0.281
ATP5IF1	-0.31298	1.46599e-25	4.91662e-21	0.562911	0.561	0.339
THEMIS	-0.313543	1.5408e-71	5.16753e-67	0.541808	0.123	0.035
FRG1	-0.313626	4.7755e-34	1.60161e-29	0.561995	0.37	0.21
RUVBL2	-0.313939	2.57763e-10	8.64487e-06	0.473365	0.088	0.136
SBDS	-0.314085	2.44633e-10	8.2045e-06	0.523278	0.153	0.097
SDF2L1	-0.314283	2.01094e-172	6.7443e-168	0.658465	0.684	0.276
STAT3	-0.314294	7.09204e-55	2.37853e-50	0.572335	0.341	0.165
SRP68	-0.314809	4.04358e-07	0.0135614	0.522619	0.213	0.153
PLEKHA1	-0.314847	6.81191e-40	2.28458e-35	0.533402	0.114	0.042
AFTPH	-0.315086	1.6697e-25	5.59983e-21	0.54199	0.217	0.119
C9orf78	-0.315352	2.15084e-40	7.21349e-36	0.564545	0.346	0.185
TMED10	-0.316627	1.03714e-40	3.47836e-36	0.574346	0.478	0.267
KLHL24	-0.316704	7.07407e-35	2.3725e-30	0.550426	0.24	0.123
KRCC1	-0.316706	1.01261e-12	3.39609e-08	0.527021	0.169	0.104
PHIP	-0.316776	4.58491e-45	1.53769e-40	0.571355	0.386	0.207
PRPF6	-0.316911	4.16091e-41	1.39549e-36	0.570266	0.407	0.225
HELB	-0.318313	6.18867e-27	2.07556e-22	0.529038	0.112	0.049
CISD2	-0.318483	1.12966e-06	0.0378867	0.523932	0.265	0.194
TMED9	-0.319567	6.47287e-45	2.17087e-40	0.579374	0.519	0.277
ESCO1	-0.319906	1.57732e-33	5.29001e-29	0.542319	0.182	0.087
RBM38	-0.320211	8.49865e-07	0.0285028	0.521587	0.203	0.146
ERCC6L2	-0.322025	9.93002e-14	3.33033e-09	0.521757	0.107	0.059
HSPH1	-0.322725	9.65356e-07	0.0323761	0.519386	0.164	0.115
PLEKHA3	-0.323274	1.56622e-24	5.2528e-20	0.543521	0.239	0.135
NUP210	-0.323447	4.66987e-14	1.56618e-09	0.531786	0.21	0.133
ADH5	-0.323478	7.52379e-09	0.000252333	0.527038	0.243	0.171
CDK6	-0.323896	2.18619e-32	7.33204e-28	0.552187	0.271	0.146
MACF1	-0.324107	7.17387e-222	2.40597e-217	0.633072	0.438	0.125
EIF3L	-0.324415	1.88094e-09	6.3083e-05	0.538818	0.708	0.436
SF3A3	-0.324459	1.77757e-11	5.96162e-07	0.53196	0.263	0.178
ANKRD13A	-0.324594	5.62538e-17	1.88664e-12	0.539067	0.269	0.169
N4BP2	-0.324619	2.50333e-11	8.39568e-07	0.520172	0.108	0.063
DNAJB14	-0.3256	1.38581e-53	4.64772e-49	0.560192	0.247	0.11
ARL6IP5	-0.325762	4.7661e-62	1.59845e-57	0.588385	0.468	0.234
BTAF1	-0.325844	4.1264e-14	1.38391e-09	0.524165	0.126	0.071
RUNX3	-0.325892	1.06808e-110	3.58213e-106	0.593675	0.34	0.128
DDX3X	-0.326038	6.0943e-26	2.04391e-21	0.539367	0.192	0.1
NDUFC2	-0.326314	8.02406e-09	0.000269111	0.530493	0.332	0.233
OSBPL8	-0.326952	4.09251e-66	1.37255e-61	0.587997	0.435	0.212
UBR2	-0.327135	1.34349e-48	4.50581e-44	0.552547	0.208	0.091
NDUFA5	-0.327139	1.54138e-26	5.16948e-22	0.553659	0.345	0.204
PDE4B	-0.327199	3.01416e-30	1.01089e-25	0.540645	0.182	0.09
MBNL1	-0.327253	5.77447e-110	1.93664e-105	0.628873	0.651	0.296
MAPKAPK2	-0.327294	1.36301e-35	4.57126e-31	0.55811	0.311	0.168
MRPL21	-0.327573	2.11546e-08	0.000709485	0.529186	0.317	0.225
PPP1R10	-0.328292	6.51824e-58	2.18609e-53	0.576167	0.358	0.175
TM9SF2	-0.328818	9.52667e-28	3.19505e-23	0.550222	0.288	0.163
CTNNBL1	-0.32956	2.03468e-08	0.000682391	0.525245	0.221	0.156
TANK	-0.329587	2.01999e-15	6.77464e-11	0.533453	0.214	0.133
XPO1	-0.329847	1.18305e-51	3.96771e-47	0.567081	0.308	0.148
NEDD9	-0.329935	2.17346e-17	7.28936e-13	0.526131	0.124	0.066
PPP2R5C	-0.330244	9.14938e-22	3.06852e-17	0.540058	0.225	0.13
RTF1	-0.33027	3.65315e-29	1.22519e-24	0.560661	0.413	0.247
PSMB3	-0.330381	1.03783e-16	3.48067e-12	0.549243	0.526	0.324
CCDC69	-0.33107	5.37408e-11	1.80236e-06	0.533127	0.3	0.207
RSBN1	-0.331156	9.02379e-42	3.0264e-37	0.554006	0.239	0.116
UBE2K	-0.331522	1.52961e-49	5.12999e-45	0.576008	0.406	0.214
REV3L	-0.331636	2.16901e-21	7.27441e-17	0.532443	0.155	0.082
COPZ1	-0.331853	2.50951e-11	8.41638e-07	0.537554	0.42	0.277
ASB2	-0.332257	1.56524e-22	5.24951e-18	0.461672	0.042	0.116
AKAP13	-0.332529	1.47077e-95	4.93268e-91	0.623417	0.674	0.323
ITPR2	-0.332713	4.23649e-54	1.42083e-49	0.574693	0.365	0.182
TMCO1	-0.332962	1.36459e-06	0.0457657	0.524993	0.303	0.221
BCLAF1	-0.333003	1.58986e-18	5.33206e-14	0.536989	0.221	0.132
TPM4	-0.33352	5.60019e-55	1.87819e-50	0.58106	0.423	0.22
NDUFB9	-0.333972	5.41163e-23	1.81495e-18	0.556653	0.48	0.292
ARMCX3	-0.334282	1.05717e-12	3.54553e-08	0.533445	0.261	0.172
RASA2	-0.334743	1.64157e-97	5.5055e-93	0.580462	0.285	0.105
EIF4G2	-0.334917	3.24294e-28	1.08762e-23	0.568946	0.633	0.387
MTIF3	-0.335248	5.40711e-37	1.81344e-32	0.563691	0.364	0.201
CD8B	-0.335376	2.01395e-133	6.7544e-129	0.563158	0.176	0.043
SNU13	-0.33571	5.0087e-11	1.67982e-06	0.542313	0.717	0.43
MLH3	-0.336035	1.98443e-09	6.6554e-05	0.518039	0.103	0.063
YAF2	-0.336432	6.86839e-19	2.30352e-14	0.53832	0.233	0.14
LDHA	-0.336937	2.8161e-39	9.44463e-35	0.57973	0.654	0.349
JADE1	-0.337052	1.42576e-12	4.78171e-08	0.524852	0.145	0.088
AKIRIN2	-0.337731	1.93009e-18	6.47314e-14	0.542184	0.291	0.183
MAPK1	-0.338034	2.82824e-63	9.48536e-59	0.566387	0.264	0.113
CWC22	-0.338191	1.10165e-20	3.69472e-16	0.536668	0.198	0.113
PSMD7	-0.338228	2.99724e-13	1.00521e-08	0.536445	0.302	0.201
DNAJC3	-0.339027	3.32213e-18	1.11418e-13	0.538763	0.25	0.151
DNAJC19	-0.339094	6.19349e-10	2.07717e-05	0.531322	0.3	0.208
TULP4	-0.339441	9.90622e-47	3.32235e-42	0.551221	0.205	0.09
IARS2	-0.339575	1.17733e-43	3.94852e-39	0.56229	0.307	0.153
RAB8B	-0.340743	1.09016e-98	3.65619e-94	0.587095	0.328	0.124
TARSL2	-0.340802	1.0185e-49	3.41586e-45	0.55807	0.243	0.111
ERBIN	-0.340929	4.91477e-42	1.64832e-37	0.555674	0.252	0.123
MCM5	-0.340961	5.57168e-08	0.00186863	0.528993	0.348	0.239
MIER1	-0.341066	1.1971e-49	4.01482e-45	0.564887	0.297	0.144
TRIP11	-0.341446	1.60808e-45	5.39318e-41	0.557677	0.256	0.121
APPL1	-0.341475	1.98721e-52	6.66471e-48	0.578958	0.422	0.219
RNPS1	-0.341532	5.12696e-12	1.71948e-07	0.538406	0.399	0.268
PFDN6	-0.341801	2.57244e-11	8.62744e-07	0.470948	0.094	0.147
LAG3	-0.34185	8.81296e-90	2.95569e-85	0.557764	0.179	0.055
CAPN7	-0.342191	8.70104e-07	0.0291815	0.515891	0.11	0.073
C11orf58	-0.34381	1.3781e-26	4.62188e-22	0.561933	0.501	0.302
HADHA	-0.344014	1.93951e-36	6.50474e-32	0.57736	0.622	0.361
RBM17	-0.344121	2.21625e-26	7.43286e-22	0.560573	0.47	0.287
KPNB1	-0.344456	8.48909e-13	2.84707e-08	0.530303	0.21	0.134
CD2AP	-0.344458	3.61932e-17	1.21385e-12	0.531146	0.171	0.098
PPP4R3B	-0.344484	1.8762e-32	6.29241e-28	0.548064	0.233	0.12
MTF2	-0.345035	1.04008e-11	3.48823e-07	0.53059	0.234	0.155
PTBP3	-0.346056	3.22873e-115	1.08285e-110	0.610899	0.463	0.183
SENP6	-0.346085	5.03254e-40	1.68781e-35	0.552666	0.237	0.115
FAM133B	-0.346179	4.95064e-32	1.66034e-27	0.552909	0.281	0.153
DYNC1LI1	-0.346315	9.76258e-19	3.27418e-14	0.539211	0.247	0.15
PCGF5	-0.346859	5.06912e-20	1.70008e-15	0.532282	0.162	0.088
YY1	-0.347649	1.34361e-54	4.50619e-50	0.589788	0.55	0.296
ATAD2B	-0.347854	5.40367e-20	1.81228e-15	0.528955	0.134	0.069
SPEN	-0.348422	5.429e-62	1.82078e-57	0.575183	0.336	0.155
SNRNP200	-0.348662	2.67345e-62	8.96622e-58	0.577036	0.349	0.164
PPIL4	-0.348757	8.83874e-13	2.96434e-08	0.525077	0.147	0.088
SCP2	-0.349302	4.05896e-19	1.36129e-14	0.543328	0.301	0.186
RAB3GAP2	-0.349413	2.55311e-30	8.56261e-26	0.546169	0.227	0.119
RBM22	-0.349477	2.60089e-17	8.72287e-13	0.537595	0.243	0.15
GHITM	-0.349614	1.97021e-09	6.60771e-05	0.534861	0.454	0.304
MRPL20	-0.350037	2.66787e-27	8.94751e-23	0.568348	0.674	0.399
RPL26	-0.350394	4.47363e-31	1.50037e-26	0.56103	0.399	0.229
LAMTOR5	-0.351435	1.14455e-09	3.83859e-05	0.538489	0.637	0.402
EIF3M	-0.351741	2.01462e-14	6.75663e-10	0.545853	0.527	0.335
AGTPBP1	-0.351744	7.54765e-51	2.53133e-46	0.549044	0.183	0.074
KIAA2026	-0.352154	3.44273e-32	1.15462e-27	0.539629	0.166	0.079
UVRAG	-0.352525	2.43006e-23	8.14993e-19	0.542499	0.239	0.136
DECR2	-0.352625	1.1793e-11	3.95513e-07	0.469874	0.102	0.153
MYH9	-0.353154	3.95071e-140	1.32499e-135	0.633428	0.573	0.229
RBM33	-0.353591	1.21546e-71	4.0764e-67	0.580086	0.342	0.151
DEK	-0.353791	6.10254e-65	2.04667e-60	0.600064	0.625	0.312
PLEKHA2	-0.353811	2.28718e-35	7.67073e-31	0.56339	0.377	0.211
DNAJC10	-0.353823	1.04872e-18	3.51719e-14	0.537644	0.229	0.136
CNOT4	-0.354592	2.13856e-18	7.17231e-14	0.536041	0.212	0.126
DIS3	-0.355976	8.64221e-09	0.000289842	0.519988	0.133	0.086
CTCF	-0.356992	1.51988e-18	5.09736e-14	0.535544	0.206	0.12
PTCD3	-0.357114	1.99742e-27	6.69894e-23	0.548705	0.271	0.153
SEC63	-0.357135	4.55944e-08	0.00152915	0.526294	0.256	0.183
FAM126B	-0.35753	3.77578e-12	1.26632e-07	0.523438	0.134	0.08
KAT6B	-0.358567	1.19296e-20	4.00094e-16	0.532044	0.156	0.083
ANKLE2	-0.358819	6.67511e-27	2.2387e-22	0.542337	0.212	0.113
ATP5F1B	-0.358885	6.85983e-16	2.30065e-11	0.551153	0.699	0.404
SMG6	-0.359959	1.00691e-10	3.37698e-06	0.520277	0.115	0.069
RB1	-0.36009	1.62331e-23	5.44427e-19	0.536257	0.178	0.094
MDN1	-0.360214	7.31811e-12	2.45435e-07	0.523807	0.142	0.086
SF3B1	-0.362091	7.95914e-40	2.66934e-35	0.580669	0.612	0.355
ANKIB1	-0.363547	2.72215e-20	9.12954e-16	0.532136	0.159	0.086
LRRFIP1	-0.363926	1.29468e-40	4.34208e-36	0.550606	0.218	0.103
RPS13	-0.36398	3.75639e-08	0.00125982	0.460978	0.985	0.841
POLR2A	-0.36459	1.20851e-42	4.0531e-38	0.565656	0.344	0.18
ABCE1	-0.364756	3.82733e-07	0.0128361	0.522016	0.201	0.142
NCBP3	-0.364868	2.94779e-23	9.88629e-19	0.538173	0.196	0.107
NOP53	-0.365284	5.57495e-23	1.86973e-18	0.55936	0.544	0.338
C2orf49	-0.365572	4.11286e-14	1.37937e-09	0.525521	0.139	0.08
MOB1A	-0.365861	1.53756e-41	5.15667e-37	0.580978	0.584	0.334
ATG12	-0.366407	1.12473e-51	3.77212e-47	0.576869	0.404	0.208
PRPF40A	-0.367271	1.24186e-35	4.16496e-31	0.570188	0.48	0.276
ZFR	-0.367447	4.37785e-25	1.46824e-20	0.545789	0.261	0.148
PNRC2	-0.367512	1.99325e-32	6.68496e-28	0.561737	0.387	0.223
LRBA	-0.367708	6.36384e-18	2.1343e-13	0.527733	0.134	0.072
PDE7A	-0.368381	2.87486e-29	9.64172e-25	0.539141	0.174	0.086
XRCC6	-0.368994	1.84794e-09	6.19764e-05	0.535424	0.477	0.318
MICU1	-0.369363	7.87303e-18	2.64046e-13	0.532251	0.178	0.101
NSD1	-0.369367	2.0531e-37	6.8857e-33	0.553071	0.253	0.127
UBR5	-0.369885	1.91515e-20	6.42302e-16	0.539085	0.227	0.133
RBBP6	-0.371386	6.19316e-08	0.00207706	0.521055	0.163	0.111
NUDC	-0.371648	3.19649e-13	1.07204e-08	0.541472	0.435	0.286
CKS1B	-0.371839	8.63817e-07	0.0289707	0.479344	0.1	0.134
ZFAT	-0.371865	9.09251e-18	3.04945e-13	0.465416	0.056	0.123
RRP15	-0.371921	5.88397e-15	1.97337e-10	0.531856	0.201	0.123
EIF1AX	-0.37212	1.48211e-17	4.9707e-13	0.542906	0.323	0.204
CDK13	-0.373	1.12761e-44	3.78179e-40	0.55122	0.21	0.095
ZDHHC21	-0.373134	3.19035e-35	1.06998e-30	0.547818	0.218	0.108
ANKRD36C	-0.37353	3.05229e-20	1.02368e-15	0.528109	0.127	0.064
LPXN	-0.374052	1.28246e-08	0.000430112	0.529381	0.31	0.22
USP47	-0.374256	3.38571e-31	1.1355e-26	0.548918	0.248	0.132
EAPP	-0.374758	1.40132e-25	4.69975e-21	0.55399	0.363	0.218
SRSF7	-0.374929	4.92501e-15	1.65175e-10	0.545343	0.472	0.301
TCEA1	-0.374932	3.25783e-13	1.09261e-08	0.5405	0.403	0.268
CLIP1	-0.375173	1.13631e-24	3.81097e-20	0.541942	0.224	0.123
KLF12	-0.375702	5.37814e-16	1.80372e-11	0.522262	0.1	0.051
CDKN2D	-0.376078	1.64878e-65	5.52969e-61	0.566194	0.261	0.107
CAND1	-0.376941	4.50668e-23	1.51145e-18	0.540721	0.223	0.125
OCIAD1	-0.377035	1.6212e-16	5.43717e-12	0.544556	0.38	0.247
PSMB2	-0.377088	8.8668e-09	0.000297375	0.53288	0.426	0.29
CDC73	-0.377151	1.5497e-07	0.00519737	0.522619	0.2	0.141
RNF115	-0.37719	4.29326e-40	1.43987e-35	0.561564	0.316	0.166
HIF1A	-0.377634	1.13453e-61	3.805e-57	0.581178	0.397	0.189
ARL14EP	-0.378817	3.60331e-19	1.20848e-14	0.537792	0.225	0.133
CUL3	-0.379214	8.20619e-20	2.75219e-15	0.535911	0.2	0.113
FYN	-0.380388	2.04678e-167	6.86449e-163	0.608855	0.359	0.11
CCAR1	-0.381024	2.9852e-07	0.0100118	0.523795	0.234	0.168
HLA-DQA2	-0.381672	2.56947e-24	8.6175e-20	0.559772	0.546	0.313
BTF3	-0.38188	3.79622e-12	1.27318e-07	0.451578	0.924	0.66
TPP2	-0.381969	3.51898e-20	1.18019e-15	0.537774	0.216	0.125
ATF5	-0.382368	1.11821e-17	3.75027e-13	0.544072	0.349	0.217
AFF4	-0.383497	5.70139e-31	1.91213e-26	0.542946	0.198	0.098
SLC25A4	-0.383545	2.60219e-17	8.72722e-13	0.466314	0.055	0.119
NEMF	-0.383597	1.97311e-09	6.6174e-05	0.527503	0.236	0.163
PTPN22	-0.384479	1.81198e-67	6.07701e-63	0.562762	0.236	0.092
RBL2	-0.385092	1.81014e-49	6.07086e-45	0.55881	0.25	0.115
ACTR2	-0.385445	7.99759e-35	2.68223e-30	0.580126	0.758	0.449
SPATS2	-0.385976	2.13151e-14	7.14865e-10	0.469649	0.062	0.119
POLR2B	-0.386355	4.15555e-12	1.39369e-07	0.529872	0.215	0.14
ANKRD17	-0.388039	4.70767e-20	1.57886e-15	0.53807	0.22	0.128
MAPK1IP1L	-0.388203	1.09727e-10	3.68003e-06	0.530812	0.264	0.18
DNAJA1	-0.390798	2.97904e-27	9.99109e-23	0.562041	0.491	0.292
PTPN12	-0.391784	3.80537e-52	1.27624e-47	0.560941	0.261	0.117
FUS	-0.392273	1.89989e-16	6.37184e-12	0.546704	0.451	0.284
CORO1A	-0.393173	3.92915e-13	1.31776e-08	0.547409	0.78	0.455
PHF20L1	-0.393867	6.96413e-34	2.33563e-29	0.554145	0.282	0.151
INO80D	-0.394495	1.53982e-43	5.16424e-39	0.548978	0.2	0.088
DOCK2	-0.394545	5.60587e-93	1.8801e-88	0.596847	0.415	0.172
BLOC1S2	-0.394947	2.55576e-21	8.57152e-17	0.546979	0.325	0.196
NHP2	-0.395278	1.9798e-11	6.63986e-07	0.540985	0.562	0.357
VCL	-0.395902	6.69861e-74	2.24658e-69	0.555283	0.181	0.062
ID2	-0.395941	1.74634e-101	5.85688e-97	0.591009	0.341	0.133
MITD1	-0.396062	1.17214e-19	3.93111e-15	0.538665	0.231	0.136
USP28	-0.39673	3.6421e-19	1.22149e-14	0.53027	0.149	0.081
ARIH2	-0.397171	2.89657e-11	9.71453e-07	0.531531	0.261	0.176
ASCC3	-0.397368	1.66099e-35	5.57063e-31	0.547289	0.213	0.104
SLFN5	-0.397411	1.94028e-160	6.50732e-156	0.588148	0.265	0.072
DDHD1	-0.398266	8.65607e-09	0.000290307	0.520108	0.134	0.087
CEMIP2	-0.399112	8.23304e-102	2.7612e-97	0.562916	0.194	0.057
RC3H1	-0.39951	4.03436e-58	1.35304e-53	0.576017	0.359	0.173
WTAP	-0.399963	4.28326e-15	1.43652e-10	0.530217	0.181	0.108
ZNF292	-0.400352	9.79878e-66	3.28632e-61	0.579328	0.354	0.164
TRAM1	-0.400446	5.66719e-35	1.90066e-30	0.569576	0.488	0.277
RABEP1	-0.401989	1.5263e-24	5.11892e-20	0.545643	0.265	0.151
IK	-0.402868	3.06941e-19	1.02942e-14	0.547731	0.374	0.237
ACIN1	-0.403011	9.22851e-28	3.09506e-23	0.551348	0.301	0.172
BTG3	-0.403879	6.17255e-15	2.07015e-10	0.532489	0.21	0.129
TRAPPC10	-0.404483	4.37925e-38	1.46871e-33	0.544823	0.187	0.085
UTRN	-0.404512	4.08422e-150	1.36977e-145	0.608023	0.379	0.123
RIF1	-0.404614	6.23105e-15	2.08977e-10	0.530417	0.184	0.111
CDC42	-0.405037	4.9025e-18	1.6442e-13	0.55825	0.816	0.524
UFM1	-0.405345	1.07579e-18	3.60798e-14	0.544935	0.335	0.211
BUB3	-0.406178	6.64094e-11	2.22724e-06	0.533973	0.333	0.223
SLIRP	-0.40622	1.0775e-20	3.61371e-16	0.545573	0.31	0.189
NDUFV2	-0.40687	5.78778e-08	0.00194111	0.533534	0.566	0.371
ARHGDIB	-0.407059	6.16768e-09	0.000206852	0.4594	0.923	0.671
DNAJC1	-0.407855	7.84733e-22	2.63184e-17	0.543528	0.27	0.157
USP14	-0.40894	4.40806e-10	1.47838e-05	0.527202	0.214	0.144
CCT4	-0.409079	7.39678e-11	2.48073e-06	0.537189	0.431	0.289
THOC7	-0.409268	3.93672e-08	0.0013203	0.531801	0.44	0.301
RGS16	-0.409991	2.38181e-13	7.98811e-09	0.470514	0.067	0.122
SMC5	-0.410131	5.57885e-16	1.87103e-11	0.532941	0.202	0.122
RPS4X	-0.41081	2.31725e-87	7.77159e-83	0.359254	0.993	0.915
CBLB	-0.410817	4.05467e-56	1.35985e-51	0.551476	0.187	0.073
ROCK1	-0.412449	4.84776e-49	1.62584e-44	0.583698	0.522	0.283
ARID4A	-0.413568	2.42062e-20	8.11826e-16	0.540178	0.242	0.142
PTPN11	-0.414845	4.02601e-12	1.35024e-07	0.52901	0.204	0.13
CPNE3	-0.41528	5.68765e-24	1.90753e-19	0.545251	0.264	0.153
CYTIP	-0.415339	4.94607e-32	1.65881e-27	0.55811	0.344	0.193
SFPQ	-0.416922	1.98561e-21	6.65935e-17	0.551594	0.403	0.25
CFAP298	-0.416926	8.48883e-13	2.84699e-08	0.473284	0.053	0.103
TUBB	-0.41739	1.37102e-35	4.59811e-31	0.58015	0.77	0.428
UBE3A	-0.420083	1.23128e-19	4.12946e-15	0.540663	0.256	0.153
RBM3	-0.420967	1.39231e-15	4.66954e-11	0.551203	0.66	0.424
MRPS31	-0.421174	5.03664e-14	1.68919e-09	0.536391	0.281	0.185
IKZF1	-0.421293	2.31029e-57	7.74824e-53	0.585962	0.475	0.242
ZC3H7A	-0.422378	1.20395e-07	0.0040378	0.521041	0.169	0.116
TUBA1B	-0.422612	6.45596e-35	2.1652e-30	0.581308	0.817	0.475
CCDC88C	-0.422737	1.0789e-09	3.61842e-05	0.520756	0.131	0.082
TRAF5	-0.423277	1.06576e-22	3.57434e-18	0.536555	0.186	0.1
RUBCNL	-0.423554	2.18828e-09	7.33905e-05	0.473397	0.109	0.154
ANP32A	-0.423594	1.63621e-16	5.48751e-12	0.550674	0.579	0.363
SELENOF	-0.423907	1.86546e-11	6.25636e-07	0.537123	0.389	0.263
RORA	-0.424313	9.94331e-51	3.33479e-46	0.539491	0.131	0.046
EIF1B	-0.424557	9.69896e-13	3.25284e-08	0.541579	0.467	0.307
SLC16A7	-0.424656	5.30391e-09	0.000177883	0.519707	0.127	0.081
NONO	-0.425024	5.18582e-16	1.73922e-11	0.543982	0.386	0.25
PARP14	-0.425059	1.79038e-121	6.00459e-117	0.633478	0.677	0.281
LIMA1	-0.42746	9.40556e-09	0.000315444	0.521058	0.149	0.097
VAPA	-0.429123	1.05734e-24	3.54611e-20	0.560107	0.506	0.311
PAIP2	-0.42983	2.12473e-25	7.12593e-21	0.561506	0.52	0.319
PRF1	-0.429845	2.58645e-224	8.67445e-220	0.615278	0.346	0.089
STT3B	-0.430819	6.36625e-14	2.13511e-09	0.535224	0.268	0.172
KRT10	-0.431108	1.66715e-09	5.59129e-05	0.536458	0.509	0.346
MIA3	-0.431526	1.11676e-08	0.00037454	0.523011	0.179	0.12
GZMK	-0.431751	3.68499e-211	1.23587e-206	0.633798	0.454	0.135
EPC1	-0.4321	1.77584e-40	5.95581e-36	0.564089	0.342	0.181
SF3B6	-0.432157	2.32904e-08	0.000781114	0.534847	0.577	0.384
METAP2	-0.433915	3.00702e-28	1.00849e-23	0.566038	0.558	0.334
IL16	-0.433921	2.94078e-12	9.8628e-08	0.538903	0.407	0.269
CELF2	-0.434157	8.85112e-163	2.96849e-158	0.651947	0.716	0.264
SEC61G	-0.434461	4.10387e-14	1.37636e-09	0.549063	0.73	0.445
TMOD3	-0.435667	2.26352e-32	7.5914e-28	0.544177	0.202	0.099
CYCS	-0.436311	4.36434e-07	0.0146371	0.52889	0.421	0.291
TXN	-0.436793	7.54069e-20	2.529e-15	0.555487	0.573	0.351
SSBP1	-0.437292	1.00173e-06	0.0335962	0.528801	0.464	0.317
LRPPRC	-0.437401	1.5714e-29	5.27017e-25	0.550471	0.28	0.152
PMAIP1	-0.438167	3.66747e-11	1.23e-06	0.472671	0.079	0.13
UHMK1	-0.438257	7.23196e-30	2.42545e-25	0.55503	0.329	0.185
MIS18BP1	-0.438888	2.28887e-23	7.67641e-19	0.546047	0.283	0.165
PNISR	-0.439303	3.40699e-25	1.14264e-20	0.564076	0.604	0.37
SUB1	-0.443115	5.96556e-14	2.00073e-09	0.549283	0.741	0.466
RNF19A	-0.443172	5.64969e-33	1.89479e-28	0.544079	0.198	0.097
ATP2B1	-0.443239	1.31867e-24	4.42255e-20	0.555329	0.407	0.246
CALM1	-0.444747	5.68718e-44	1.90737e-39	0.589528	0.737	0.429
HUWE1	-0.444778	6.3796e-42	2.13959e-37	0.561084	0.306	0.154
CNTRL	-0.445458	1.05847e-19	3.5499e-15	0.541041	0.261	0.156
BAZ1A	-0.446266	4.07042e-15	1.36514e-10	0.541228	0.352	0.229
EIF4B	-0.447012	1.10907e-07	0.00371961	0.533549	0.61	0.402
USP8	-0.447071	6.49735e-25	2.17908e-20	0.548365	0.295	0.171
PDS5A	-0.447885	1.4211e-18	4.76607e-14	0.535924	0.212	0.123
NIPBL	-0.448154	6.23167e-41	2.08998e-36	0.57071	0.419	0.23
RFTN1	-0.448563	2.79413e-15	9.37096e-11	0.468497	0.06	0.12
GGNBP2	-0.4488	6.5322e-19	2.19077e-14	0.546972	0.369	0.233
VPS4B	-0.44965	5.43506e-42	1.82281e-37	0.566151	0.358	0.187
HLA-DQA1	-0.449979	8.42531e-13	2.82568e-08	0.541237	0.468	0.297
RASGRP1	-0.451386	6.12094e-70	2.05284e-65	0.562346	0.227	0.087
RPL22L1	-0.452081	4.26906e-16	1.43176e-11	0.55115	0.648	0.394
CMPK1	-0.452276	4.12422e-27	1.38318e-22	0.554832	0.364	0.209
CD40	-0.452853	1.26143e-10	4.2306e-06	0.471049	0.11	0.158
PKM	-0.453554	6.59109e-21	2.21052e-16	0.560496	0.771	0.432
UBE2D3	-0.453752	8.53775e-07	0.0286339	0.531963	0.679	0.446
ZC3HAV1	-0.455304	2.8327e-62	9.50031e-58	0.576044	0.346	0.158
PFN1	-0.456405	4.3875e-35	1.47148e-30	0.412547	0.978	0.793
ZC3H15	-0.456475	2.29494e-19	7.69677e-15	0.551703	0.464	0.294
PARP8	-0.456757	1.20253e-108	4.03304e-104	0.579885	0.27	0.09
CENPU	-0.456809	6.9159e-19	2.31946e-14	0.467226	0.037	0.101
ME2	-0.457415	2.02943e-20	6.80631e-16	0.541024	0.256	0.149
BZW2	-0.457559	1.33806e-06	0.0448759	0.478855	0.114	0.148
NCOA3	-0.458468	8.62886e-43	2.89395e-38	0.568446	0.38	0.199
SMNDC1	-0.458816	5.59718e-12	1.87718e-07	0.527453	0.185	0.117
CDC42SE1	-0.45943	7.85331e-81	2.63384e-76	0.598553	0.48	0.217
RAP1B	-0.459759	2.84382e-30	9.5376e-26	0.556219	0.336	0.192
ANP32B	-0.460083	1.32517e-09	4.44436e-05	0.539417	0.703	0.448
MEAF6	-0.462267	9.98229e-16	3.34786e-11	0.539238	0.302	0.19
CENPM	-0.46323	6.56383e-22	2.20138e-17	0.45965	0.059	0.135
OGA	-0.463843	8.79832e-40	2.95078e-35	0.56468	0.358	0.19
CNST	-0.464247	3.30528e-22	1.10852e-17	0.531519	0.145	0.074
SMC1A	-0.464611	2.13969e-16	7.1761e-12	0.539546	0.291	0.183
HERPUD1	-0.464743	2.62997e-32	8.8204e-28	0.572286	0.623	0.355
TBL1XR1	-0.465524	3.89777e-08	0.00130723	0.528145	0.303	0.215
NIN	-0.466058	4.08222e-41	1.36909e-36	0.559684	0.297	0.149
EID1	-0.466363	6.84917e-10	2.29708e-05	0.538247	0.562	0.375
ETNK1	-0.466551	2.74322e-21	9.2002e-17	0.543398	0.273	0.161
DTX1	-0.468071	6.32246e-19	2.12043e-14	0.463079	0.062	0.132
TLN1	-0.46843	3.76372e-74	1.26228e-69	0.615867	0.765	0.408
TRANK1	-0.469734	9.45221e-12	3.17008e-07	0.528207	0.2	0.127
OXCT1	-0.469741	3.12206e-15	1.04708e-10	0.467882	0.066	0.126
BBX	-0.470165	3.13568e-12	1.05164e-07	0.535461	0.312	0.211
RPL4	-0.470994	8.04301e-22	2.69747e-17	0.43259	0.962	0.708
EIF3J	-0.471015	1.01573e-18	3.40656e-14	0.540297	0.265	0.16
RABGAP1L	-0.472281	6.2296e-09	0.000208928	0.523849	0.186	0.125
R3HDM2	-0.472975	6.38954e-26	2.14292e-21	0.536765	0.172	0.086
USP34	-0.472999	3.78398e-19	1.26907e-14	0.54161	0.276	0.168
DHX9	-0.475782	6.61812e-10	2.21958e-05	0.52891	0.253	0.171
FUBP1	-0.47615	1.52443e-08	0.000511265	0.524269	0.204	0.139
CNOT1	-0.476289	6.62046e-36	2.22037e-31	0.562578	0.365	0.2
FAM204A	-0.476764	1.44042e-19	4.83087e-15	0.54652	0.348	0.216
RNF213	-0.477127	6.31081e-96	2.11652e-91	0.627697	0.766	0.359
ATP5MC1	-0.477566	3.16456e-10	1.06133e-05	0.538678	0.6	0.364
ST13	-0.477674	7.04016e-09	0.000236113	0.538083	0.726	0.471
BAZ2A	-0.478231	2.33106e-09	7.81792e-05	0.530164	0.298	0.207
CFLAR	-0.47842	4.04872e-38	1.35786e-33	0.568303	0.419	0.232
CDC40	-0.48104	8.03745e-09	0.00026956	0.527671	0.261	0.182
HNRNPF	-0.481752	5.28744e-12	1.7733e-07	0.541492	0.513	0.339
TMEM131	-0.484637	3.91679e-08	0.00131361	0.522831	0.19	0.129
CCND2	-0.48675	1.63423e-119	5.48089e-115	0.59635	0.355	0.124
EIF5	-0.490306	9.88054e-09	0.000331373	0.5357	0.61	0.38
RGS18	-0.491062	8.7992e-47	2.95107e-42	0.533063	0.104	0.035
CD69	-0.491568	1.32578e-18	4.4464e-14	0.533531	0.186	0.105
ACBD3	-0.492306	1.30248e-10	4.36826e-06	0.530803	0.269	0.181
ERLEC1	-0.492824	2.05464e-10	6.89084e-06	0.530881	0.281	0.187
CAST	-0.493584	1.54592e-75	5.1847e-71	0.598784	0.51	0.24
MAGOHB	-0.495092	2.68181e-19	8.99426e-15	0.459963	0.082	0.155
SMC2	-0.496741	9.27039e-09	0.00031091	0.47689	0.081	0.122
CCDC186	-0.497905	3.46924e-08	0.00116351	0.523736	0.204	0.14
RPS5	-0.497951	3.3124e-70	1.11091e-65	0.374201	0.996	0.894
CYFIP2	-0.502439	2.18398e-09	7.32465e-05	0.52821	0.253	0.174
SERPINB1	-0.504004	5.4176e-51	1.81695e-46	0.582242	0.494	0.254
ELF1	-0.504099	1.46498e-44	4.91325e-40	0.57713	0.477	0.259
PAPOLA	-0.504316	2.76563e-09	9.27537e-05	0.533123	0.385	0.27
TRIM22	-0.506418	2.43652e-24	8.1716e-20	0.537622	0.188	0.098
FGFR1OP2	-0.50729	1.45268e-13	4.87198e-09	0.535557	0.283	0.183
IFI16	-0.510929	1.28353e-08	0.000430471	0.536653	0.655	0.433
MAT2B	-0.513874	5.59879e-08	0.00187772	0.525116	0.24	0.166
EPB41	-0.515283	9.35957e-31	3.13901e-26	0.54785	0.244	0.127
FKBP2	-0.517124	3.62792e-58	1.21673e-53	0.593713	0.588	0.304
RPL18A	-0.517136	1.7714e-16	5.94093e-12	0.441562	0.986	0.851
SPCS3	-0.517626	1.63019e-17	5.46734e-13	0.549218	0.474	0.299
TYMS	-0.518593	1.28643e-24	4.31443e-20	0.461957	0.028	0.103
NSA2	-0.519531	8.79243e-40	2.94881e-35	0.582092	0.668	0.377
SETX	-0.520327	5.65112e-61	1.89527e-56	0.586797	0.47	0.228
REL	-0.520637	1.4075e-34	4.72046e-30	0.568009	0.467	0.264
TTC3	-0.521358	5.99481e-19	2.01054e-14	0.548655	0.406	0.255
KMT2C	-0.521921	2.16116e-44	7.24809e-40	0.569319	0.381	0.195
VPS13C	-0.521965	5.60782e-87	1.88075e-82	0.607104	0.554	0.245
LUC7L3	-0.522766	2.62678e-14	8.80969e-10	0.547816	0.6	0.392
TPI1	-0.52339	1.06038e-07	0.00355631	0.535563	0.881	0.507
SMU1	-0.523882	7.10897e-08	0.00238421	0.524042	0.221	0.152
RPAP3	-0.524594	1.52007e-11	5.09802e-07	0.531135	0.252	0.165
PPIB	-0.524847	1.33504e-14	4.47746e-10	0.551609	0.837	0.512
CAPZA1	-0.524998	7.20614e-17	2.41679e-12	0.551808	0.588	0.377
USP15	-0.525655	5.25359e-36	1.76195e-31	0.560399	0.343	0.182
XRN2	-0.52647	1.07157e-17	3.59384e-13	0.548841	0.45	0.287
NAP1L4	-0.527238	2.02468e-25	6.79037e-21	0.55808	0.446	0.269
ZC3H13	-0.527466	1.00036e-17	3.35499e-13	0.543173	0.325	0.205
CDC20	-0.530634	3.07538e-35	1.03142e-30	0.454295	0.011	0.102
ILF3	-0.531553	5.70393e-11	1.91298e-06	0.535246	0.361	0.244
XRN1	-0.533055	2.02814e-28	6.80197e-24	0.551468	0.303	0.167
PIK3R1	-0.535712	3.257e-133	1.09233e-128	0.620936	0.497	0.189
TSC22D3	-0.536602	2.6744e-51	8.96939e-47	0.592975	0.701	0.366
CCL4	-0.537171	1.62494e-175	5.44971e-171	0.616148	0.385	0.121
SP110	-0.53847	1.53287e-19	5.14093e-15	0.553218	0.505	0.316
TAGAP	-0.538876	3.18549e-07	0.0106835	0.520476	0.175	0.118
DUSP2	-0.539401	1.00723e-11	3.37804e-07	0.534103	0.304	0.203
TP53INP1	-0.540735	6.34924e-123	2.12941e-118	0.590064	0.307	0.103
AIM2	-0.543704	4.05649e-17	1.36047e-12	0.461233	0.099	0.168
GBP1	-0.547367	2.45259e-40	8.2255e-36	0.559485	0.304	0.151
SMARCD1	-0.548373	2.61952e-10	8.78533e-06	0.528966	0.246	0.162
UBB	-0.548774	2.70337e-08	0.000906657	0.461611	0.901	0.611
BEX3	-0.550023	1.90981e-19	6.40513e-15	0.459121	0.089	0.161
SIPA1L1	-0.550029	9.11836e-15	3.05811e-10	0.532443	0.216	0.13
TAF15	-0.552907	2.63552e-07	0.00883901	0.478205	0.101	0.137
RSRC2	-0.554724	3.2725e-15	1.09753e-10	0.545574	0.462	0.3
BIRC5	-0.557689	3.75968e-33	1.26092e-28	0.453789	0.021	0.112
SNX2	-0.560523	9.63141e-23	3.23018e-18	0.554621	0.444	0.267
CCL5	-0.561035	1.87348e-205	6.28326e-201	0.667624	0.707	0.25
PNOC	-0.561119	8.58206e-38	2.87825e-33	0.443733	0.04	0.15
KHDRBS1	-0.563163	3.81381e-10	1.27908e-05	0.528562	0.242	0.16
AICDA	-0.565323	1.6337e-41	5.4791e-37	0.446166	0.014	0.121
ABI1	-0.56543	4.12848e-07	0.0138461	0.526701	0.325	0.232
TUBA4A	-0.567331	3.89093e-13	1.30494e-08	0.541077	0.425	0.281
CD82	-0.567582	5.64267e-13	1.89244e-08	0.463766	0.154	0.208
TRA2A	-0.568353	4.98197e-08	0.00167085	0.523901	0.214	0.146
BCL2	-0.568676	5.43096e-15	1.82143e-10	0.53215	0.208	0.125
RSBN1L	-0.569722	2.23819e-11	7.50644e-07	0.536977	0.39	0.263
GPR160	-0.570181	1.43553e-24	4.81448e-20	0.452308	0.084	0.173
ORC6	-0.570654	1.62115e-36	5.43701e-32	0.451808	0.014	0.11
PPDPF	-0.57097	7.63066e-19	2.55917e-14	0.554248	0.586	0.358
ACADM	-0.571553	2.35804e-09	7.90838e-05	0.473699	0.107	0.15
ATF7IP	-0.57167	6.31199e-37	2.11692e-32	0.558542	0.315	0.163
YBX1	-0.572981	1.23503e-31	4.14205e-27	0.418045	0.925	0.688
IRF1	-0.575858	4.98258e-33	1.67106e-28	0.568829	0.523	0.293
C16orf87	-0.575885	9.99397e-11	3.35178e-06	0.469783	0.124	0.173
ZNF207	-0.576855	2.16508e-31	7.26123e-27	0.554625	0.315	0.17
RBM26	-0.577095	4.90482e-11	1.64498e-06	0.529443	0.235	0.153
GNL3	-0.5773	4.89103e-16	1.64036e-11	0.459745	0.138	0.201
RUFY1	-0.579731	4.68062e-43	1.56979e-38	0.555006	0.242	0.116
HELLS	-0.582444	3.85109e-09	0.000129158	0.478345	0.06	0.1
GRHPR	-0.58498	1.72536e-14	5.7865e-10	0.463012	0.129	0.187
NSD3	-0.585087	6.93206e-16	2.32487e-11	0.544802	0.412	0.266
LMAN1	-0.586517	7.6626e-08	0.00256988	0.528581	0.343	0.237
WBP11	-0.587488	1.71412e-08	0.000574883	0.529803	0.337	0.233
STX7	-0.587607	9.07453e-27	3.04342e-22	0.558422	0.428	0.253
PAICS	-0.587756	2.27945e-20	7.64483e-16	0.455972	0.104	0.182
ACTG2	-0.590651	1.13466e-45	3.80544e-41	0.441431	0.015	0.131
SYNE1	-0.59083	4.98535e-42	1.67199e-37	0.549993	0.214	0.096
PCM1	-0.592892	3.94588e-24	1.32337e-19	0.553653	0.393	0.233
ADK	-0.59405	2.91107e-15	9.76314e-11	0.468837	0.059	0.117
SRP14	-0.596538	2.74268e-56	9.19842e-52	0.388511	0.944	0.749
TUBB4B	-0.596774	8.20603e-15	2.75214e-10	0.543435	0.431	0.272
GPATCH8	-0.597871	4.63777e-09	0.000155542	0.525943	0.222	0.149
CD8A	-0.599265	1.24654e-134	4.18064e-130	0.587736	0.285	0.087
CCNB1	-0.601374	8.13918e-34	2.72972e-29	0.455179	0.013	0.102
RFC1	-0.602308	1.5849e-07	0.00531545	0.528195	0.346	0.245
NCOR1	-0.605655	8.85306e-09	0.000296914	0.532698	0.412	0.286
PNRC1	-0.606998	4.68523e-28	1.57133e-23	0.570311	0.703	0.421
SEL1L3	-0.608013	1.43029e-06	0.0479689	0.479274	0.11	0.142
SUZ12	-0.608689	9.08512e-09	0.000304697	0.527639	0.268	0.183
KMT2A	-0.609289	2.25731e-40	7.57056e-36	0.565834	0.374	0.194
TPM3	-0.610826	9.45376e-07	0.031706	0.532349	0.714	0.478
RPL10A	-0.612162	9.90175e-80	3.32085e-75	0.365751	0.992	0.881
PPIG	-0.612274	2.33108e-09	7.81797e-05	0.535898	0.501	0.338
G3BP1	-0.616775	4.33771e-08	0.00145478	0.5306	0.39	0.272
MALAT1	-0.617614	3.95476e-66	1.32635e-61	0.377943	1	0.993
STAT1	-0.619064	1.48823e-28	4.99123e-24	0.549548	0.286	0.151
SLTM	-0.619165	2.10931e-07	0.00707422	0.530244	0.443	0.308
FNBP4	-0.619283	1.15458e-06	0.0387223	0.523753	0.266	0.19
ATXN7L3B	-0.622536	6.3343e-13	2.1244e-08	0.534628	0.284	0.183
CRELD2	-0.627214	8.41924e-26	2.82365e-21	0.550774	0.32	0.184
ADD3	-0.627346	1.25371e-19	4.20469e-15	0.543077	0.3	0.177
DNAJC8	-0.627638	1.33587e-15	4.48024e-11	0.544944	0.432	0.276
HMGA1	-0.629543	5.65948e-13	1.89808e-08	0.541597	0.491	0.297
EML4	-0.629892	1.31781e-07	0.00441968	0.523674	0.223	0.154
CMC1	-0.63133	1.80485e-51	6.05312e-47	0.56441	0.284	0.135
H3F3A	-0.631839	3.86353e-08	0.00129575	0.477731	0.086	0.124
GCSAM	-0.633896	5.71735e-30	1.91748e-25	0.45275	0.041	0.132
UBA52	-0.634588	1.44909e-83	4.85995e-79	0.363151	0.943	0.772
PIP4K2A	-0.637166	2.72784e-76	9.14864e-72	0.589154	0.416	0.181
BIRC6	-0.637543	3.65642e-23	1.22629e-18	0.548187	0.323	0.187
MPHOSPH8	-0.638853	1.77666e-14	5.95855e-10	0.544491	0.467	0.303
KDM5A	-0.640736	5.14233e-10	1.72463e-05	0.537189	0.491	0.334
KLRB1	-0.641186	1.70874e-94	5.73079e-90	0.564182	0.206	0.065
BRI3BP	-0.643147	1.63301e-09	5.4768e-05	0.470687	0.147	0.191
YTHDC1	-0.643932	2.51825e-12	8.4457e-08	0.538673	0.396	0.263
PRPF38B	-0.645231	2.38949e-17	8.01386e-13	0.546766	0.411	0.262
SINHCAF	-0.646573	1.79624e-11	6.02422e-07	0.466678	0.152	0.2
DDX54	-0.649802	9.68383e-36	3.24776e-31	0.567772	0.469	0.249
EZH2	-0.651661	1.14603e-07	0.00384357	0.478175	0.092	0.128
CD48	-0.653653	2.98303e-18	1.00045e-13	0.552361	0.552	0.337
PPM1G	-0.655741	6.32166e-07	0.0212016	0.529386	0.461	0.319
STK4	-0.656206	1.67423e-13	5.61504e-09	0.543183	0.475	0.312
MAP3K7CL	-0.659747	2.78508e-22	9.34059e-18	0.462519	0.039	0.112
TNFRSF17	-0.660224	4.07452e-45	1.36651e-40	0.439389	0.025	0.144
RBM25	-0.663121	1.15555e-06	0.0387549	0.528664	0.452	0.319
PSME1	-0.665691	2.70009e-07	0.00905555	0.464694	0.812	0.589
GPR174	-0.665952	3.69584e-18	1.23951e-13	0.529619	0.152	0.082
RACK1	-0.669596	7.30023e-55	2.44835e-50	0.390311	0.937	0.72
CD22	-0.669978	2.21019e-52	7.41255e-48	0.433666	0.017	0.148
GCC2	-0.671533	3.33557e-13	1.11868e-08	0.537722	0.341	0.221
CD27	-0.672276	1.68066e-07	0.0056366	0.530215	0.432	0.299
MIR155HG	-0.673156	6.50407e-10	2.18134e-05	0.526122	0.205	0.134
IGLC7	-0.674461	2.74763e-07	0.00921501	0.476063	0.14	0.171
GPBP1	-0.674935	1.76144e-07	0.0059075	0.529544	0.404	0.282
ITGA4	-0.677498	9.64591e-29	3.23505e-24	0.542906	0.213	0.107
OTULIN	-0.678556	2.48225e-13	8.32499e-09	0.538342	0.348	0.227
IL7R	-0.679054	0	0	0.686694	0.557	0.127
FCRLA	-0.679393	8.55769e-61	2.87008e-56	0.429	0.004	0.146
MDM4	-0.683696	3.5291e-13	1.18359e-08	0.54338	0.502	0.33
FCRL2	-0.683832	1.13861e-53	3.81868e-49	0.433952	0.011	0.143
DDX24	-0.684346	3.94808e-10	1.32411e-05	0.530863	0.294	0.195
DKC1	-0.684662	1.41669e-07	0.00475131	0.473156	0.186	0.215
SETD2	-0.6882	6.53699e-17	2.19237e-12	0.5408	0.31	0.189
HP1BP3	-0.68986	1.13506e-15	3.80676e-11	0.545281	0.444	0.28
NKTR	-0.689977	4.8202e-15	1.6166e-10	0.541392	0.361	0.233
ASH1L	-0.6902	2.40028e-16	8.05006e-12	0.544889	0.404	0.256
IRF4	-0.691849	4.93831e-23	1.65621e-18	0.45744	0.064	0.143
RASGRP3	-0.697959	1.43175e-38	4.80179e-34	0.441873	0.045	0.158
FAM129C	-0.699171	9.45074e-32	3.16959e-27	0.447101	0.06	0.16
AKAP9	-0.702921	8.21444e-16	2.75496e-11	0.548244	0.529	0.335
CNOT6L	-0.703755	1.43119e-41	4.79993e-37	0.56157	0.32	0.158
NKG7	-0.704681	8.10111e-215	2.71695e-210	0.670203	0.712	0.244
MARCKSL1	-0.704909	6.64476e-18	2.22852e-13	0.457737	0.128	0.195
IGLC6	-0.705748	3.31104e-11	1.11046e-06	0.530781	0.254	0.167
GOLGB1	-0.707397	3.68727e-22	1.23664e-17	0.551852	0.401	0.241
HMGB1	-0.707607	4.6777e-10	1.56881e-05	0.456852	0.844	0.627
OSBPL10	-0.709199	1.47582e-38	4.94962e-34	0.442926	0.04	0.151
HNRNPK	-0.710984	4.00746e-14	1.34402e-09	0.448	0.782	0.597
MT-ND5	-0.711041	3.52558e-10	1.18241e-05	0.455576	0.966	0.805
IRF2	-0.71151	8.99111e-07	0.0301544	0.527365	0.384	0.27
HIST1H1D	-0.714769	3.97432e-38	1.33291e-33	0.556801	0.291	0.146
GNLY	-0.715828	0	0	0.630852	0.341	0.062
BACH2	-0.722937	1.00608e-23	3.37418e-19	0.458562	0.052	0.13
PAK2	-0.731	6.95326e-14	2.33198e-09	0.547002	0.622	0.391
CD72	-0.73157	2.99908e-07	0.0100583	0.472271	0.231	0.252
RPLP0	-0.734601	3.35851e-58	1.12638e-53	0.386337	0.979	0.774
FCRL5	-0.740073	2.57318e-44	8.62994e-40	0.443085	0.014	0.127
CD37	-0.742808	1.5481e-08	0.000519202	0.460636	0.914	0.65
TNRC6B	-0.743446	1.23e-16	4.12516e-12	0.54905	0.515	0.322
RPSA	-0.746008	9.2598e-153	3.10555e-148	0.31312	0.982	0.868
HNRNPH1	-0.746599	7.82714e-07	0.0262507	0.527928	0.401	0.281
ACTB	-0.747765	6.75648e-116	2.26599e-111	0.337412	0.999	0.935
GZMH	-0.747997	8.67901e-88	2.91077e-83	0.575079	0.276	0.101
STK17B	-0.749599	3.22939e-07	0.0108307	0.526952	0.336	0.232
FAM107B	-0.750437	1.01538e-14	3.4054e-10	0.540225	0.358	0.222
MANF	-0.75686	1.85599e-13	6.22462e-09	0.539803	0.387	0.248
PRPF4B	-0.759276	1.79981e-13	6.03619e-09	0.537546	0.332	0.212
CXXC5	-0.765278	1.28525e-17	4.31048e-13	0.455823	0.157	0.224
NOP58	-0.765542	5.98147e-14	2.00607e-09	0.460419	0.183	0.235
PLEK	-0.766498	9.13564e-29	3.06391e-24	0.564484	0.522	0.3
GTSF1	-0.770239	9.54815e-53	3.20226e-48	0.423308	0.066	0.209
BPTF	-0.772881	1.68568e-14	5.65344e-10	0.543925	0.456	0.291
PTTG1	-0.774053	1.09721e-10	3.67984e-06	0.468386	0.152	0.194
YWHAZ	-0.775317	6.13078e-10	2.05614e-05	0.538261	0.558	0.372
TPX2	-0.779178	9.41928e-34	3.15904e-29	0.451726	0.026	0.121
PRDM1	-0.780057	4.32937e-29	1.45198e-24	0.55097	0.294	0.158
RPS16	-0.782009	1.07171e-268	3.5943e-264	0.251186	0.994	0.928
SWAP70	-0.789887	1.33215e-25	4.46778e-21	0.446778	0.123	0.215
SP140	-0.791674	3.70981e-18	1.2442e-13	0.458595	0.113	0.182
CCT2	-0.795313	6.58371e-08	0.00220804	0.468821	0.305	0.302
EBF1	-0.801703	1.35013e-40	4.52805e-36	0.446889	0.015	0.12
PRKDC	-0.802349	2.04895e-07	0.00687176	0.530026	0.44	0.3
ATRX	-0.80296	3.1071e-08	0.00104206	0.533483	0.513	0.346
HIST2H2AC	-0.804098	7.54765e-08	0.00253133	0.477923	0.091	0.127
RPL21	-0.805529	1.43557e-24	4.8146e-20	0.427361	0.995	0.877
GZMA	-0.812837	3.5788e-180	1.20026e-175	0.637339	0.533	0.175
HLA-DOB	-0.814691	1.24872e-65	4.18797e-61	0.419576	0.02	0.178
RASSF6	-0.823612	3.07849e-61	1.03246e-56	0.426129	0.011	0.158
BIK	-0.829524	5.82649e-48	1.95409e-43	0.427233	0.072	0.207
UCP2	-0.829631	7.58901e-09	0.00025452	0.461423	0.671	0.507
ASPM	-0.831703	4.54878e-31	1.52557e-26	0.456497	0.02	0.105
FBL	-0.832403	1.32886e-08	0.000445674	0.465787	0.368	0.344
RAB30	-0.832629	4.75814e-36	1.59579e-31	0.447238	0.034	0.136
BIRC3	-0.834419	5.13319e-10	1.72157e-05	0.474864	0.081	0.123
ZBTB20	-0.848816	1.07938e-10	3.62002e-06	0.532662	0.317	0.208
RPS2	-0.863835	7.02172e-242	2.35494e-237	0.263999	0.998	0.963
ADA	-0.875654	1.00198e-09	3.36043e-05	0.467101	0.229	0.248
TPM2	-0.877292	8.80556e-37	2.95321e-32	0.44256	0.053	0.162
NUSAP1	-0.891707	2.33504e-34	7.83127e-30	0.447539	0.042	0.143
RPL23A	-0.891954	8.04162e-87	2.697e-82	0.359938	0.979	0.839
CD19	-0.894525	1.43483e-74	4.81214e-70	0.406363	0.04	0.221
HSPA5	-0.895807	2.06177e-25	6.91476e-21	0.563483	0.604	0.352
FAM30A	-0.903662	1.22746e-44	4.11665e-40	0.433472	0.055	0.182
LINC00926	-0.913775	1.32354e-22	4.43889e-18	0.462577	0.038	0.109
PPM1K	-0.915086	6.64242e-10	2.22774e-05	0.467128	0.208	0.241
FABP5	-0.91792	6.25473e-15	2.09771e-10	0.458107	0.197	0.247
CLECL1	-0.921035	3.20963e-40	1.07645e-35	0.437844	0.058	0.176
SNRPE	-0.934013	1.27938e-08	0.00042908	0.464329	0.471	0.393
RHOH	-0.935613	3.09568e-22	1.03823e-17	0.446068	0.205	0.273
CCT8	-0.939844	2.81573e-13	9.4434e-09	0.457255	0.292	0.315
BCAS4	-0.941588	6.02268e-29	2.01989e-24	0.437974	0.189	0.272
RIPOR2	-0.941699	1.86906e-08	0.000626844	0.476398	0.097	0.134
RAN	-0.946611	3.94821e-10	1.32415e-05	0.457746	0.777	0.536
ZCCHC7	-0.947205	2.67222e-25	8.96209e-21	0.447065	0.128	0.216
LRMP	-0.947572	1.28492e-31	4.30935e-27	0.437699	0.14	0.243
TMEM154	-0.952845	2.81576e-14	9.44351e-10	0.462169	0.148	0.202
NT5C3A	-0.970207	1.7744e-10	5.95098e-06	0.469748	0.135	0.179
LINC01857	-0.975439	3.47783e-65	1.16639e-60	0.416023	0.037	0.2
PAX5	-0.988357	3.3695e-55	1.13006e-50	0.422278	0.056	0.204
BLK	-0.998992	9.97473e-71	3.34533e-66	0.403741	0.078	0.255
AFF3	-1.0056	9.39442e-46	3.1507e-41	0.437693	0.029	0.151
CD3G	-1.0066	3.65808e-85	1.22685e-80	0.586426	0.368	0.145
ANP32E	-1.00665	4.38269e-27	1.46987e-22	0.44245	0.155	0.244
HNRNPA1	-1.00674	3.01915e-18	1.01256e-13	0.443103	0.538	0.461
BCL7A	-1.00932	2.53544e-59	8.50336e-55	0.421179	0.04	0.192
RPS8	-1.01502	0	0	0.204747	0.996	0.952
UQCRH	-1.0329	6.99858e-40	2.34718e-35	0.408095	0.898	0.645
NRGN	-1.04709	2.42085e-23	8.11903e-19	0.530353	0.132	0.064
TOP1	-1.04892	5.17245e-09	0.000173474	0.465878	0.304	0.313
HIST1H1C	-1.05027	2.27462e-08	0.000762862	0.469085	0.25	0.267
SNRPD2	-1.05198	6.5836e-49	2.20801e-44	0.399859	0.667	0.565
ERH	-1.05277	4.56914e-26	1.5324e-21	0.431735	0.482	0.443
SMARCB1	-1.06212	1.65201e-50	5.54051e-46	0.411942	0.198	0.324
HSPD1	-1.06384	1.25125e-11	4.19644e-07	0.457531	0.44	0.394
SRSF5	-1.07339	6.60659e-14	2.21572e-09	0.451183	0.513	0.456
RPL23	-1.09018	5.93514e-263	1.99053e-258	0.254134	0.962	0.864
TAGLN2	-1.09093	1.42076e-19	4.76495e-15	0.441083	0.518	0.455
PDLIM1	-1.09316	1.18454e-69	3.97272e-65	0.405577	0.072	0.248
GNG11	-1.0981	4.5928e-42	1.54033e-37	0.447429	0.008	0.113
RPS6	-1.09951	0	0	0.22877	0.992	0.941
IFT57	-1.12039	5.58048e-72	1.87158e-67	0.401287	0.087	0.267
SET	-1.12323	1.71352e-19	5.74682e-15	0.438696	0.697	0.553
KLHL6	-1.12567	1.18981e-15	3.99039e-11	0.460818	0.134	0.194
CDCA7L	-1.13032	3.91924e-80	1.31443e-75	0.395225	0.076	0.271
RPLP2	-1.13332	0	0	0.189751	0.991	0.927
NPM1	-1.1395	2.25362e-84	7.55819e-80	0.364901	0.78	0.639
RPS11	-1.13971	0	0	0.191961	0.988	0.93
PTPN1	-1.15178	5.91117e-12	1.98249e-07	0.459256	0.314	0.327
PTPRC	-1.15568	4.03448e-11	1.35308e-06	0.45431	0.802	0.623
COX7C	-1.15623	2.05997e-12	6.90872e-08	0.453359	0.583	0.494
ODC1	-1.15637	3.96516e-53	1.32984e-48	0.41543	0.124	0.268
CD52	-1.16162	1.1109e-10	3.72573e-06	0.455004	0.861	0.664
LDHB	-1.17125	1.15993e-21	3.89018e-17	0.435383	0.739	0.538
GOT2	-1.17843	2.31868e-52	7.77638e-48	0.41564	0.129	0.271
MYBL2	-1.19111	4.91934e-74	1.64985e-69	0.409658	0.027	0.204
TXNIP	-1.1924	3.59118e-26	1.20441e-21	0.5734	0.982	0.63
SPIB	-1.19423	2.60184e-88	8.72604e-84	0.39004	0.063	0.27
ARGLU1	-1.20606	5.57378e-21	1.86933e-16	0.436881	0.586	0.524
POU2AF1	-1.21049	4.40861e-95	1.47856e-90	0.385224	0.056	0.274
PRRC2C	-1.21841	2.60624e-23	8.74081e-19	0.433231	0.601	0.523
MKI67	-1.22547	3.32879e-45	1.11641e-40	0.438884	0.027	0.146
TNFRSF13C	-1.25721	1.70583e-93	5.721e-89	0.38645	0.056	0.272
GMDS	-1.27657	4.44777e-17	1.49169e-12	0.454315	0.211	0.256
PLAC8	-1.27753	1.3922e-10	4.66914e-06	0.468956	0.153	0.188
PIM2	-1.27962	2.10967e-61	7.07541e-57	0.404221	0.155	0.309
HNRNPM	-1.28417	4.25869e-41	1.42828e-36	0.414048	0.37	0.428
TOP2A	-1.29698	2.42219e-36	8.12355e-32	0.443651	0.05	0.158
PTMA	-1.30093	0	0	0.217769	0.962	0.871
IKZF3	-1.30914	4.08355e-08	0.00136954	0.467054	0.354	0.341
TTN	-1.31256	1.67943e-07	0.00563247	0.476864	0.121	0.151
NUCKS1	-1.34709	3.47922e-34	1.16686e-29	0.418707	0.564	0.506
EZR	-1.35647	1.44764e-56	4.85508e-52	0.394136	0.501	0.512
DDX5	-1.37007	7.25591e-150	2.43349e-145	0.315692	0.85	0.78
CENPF	-1.38285	2.62267e-48	8.79592e-44	0.43506	0.029	0.156
RPL27A	-1.38656	0	0	0.19045	0.968	0.89
SLC38A1	-1.38773	9.02687e-31	3.02743e-26	0.431118	0.259	0.337
RPS23	-1.39113	1.17674e-294	3.94654e-290	0.239488	0.958	0.887
HNRNPU	-1.42365	3.67115e-16	1.23123e-11	0.446968	0.504	0.455
FKBP11	-1.49695	1.47757e-32	4.95547e-28	0.438504	0.124	0.225
NCL	-1.50091	4.32935e-68	1.45198e-63	0.380243	0.659	0.595
SEPT7	-1.50958	3.83435e-86	1.28596e-81	0.364589	0.591	0.606
DERL3	-1.52866	1.06565e-16	3.57397e-12	0.460094	0.121	0.186
IGHG3	-1.58508	4.99794e-49	1.67621e-44	0.419404	0.123	0.263
FOXP1	-1.58883	8.18916e-44	2.74648e-39	0.4088	0.438	0.475
PARP1	-1.61434	5.83696e-85	1.9576e-80	0.371158	0.407	0.485
MZB1	-1.6183	2.08807e-26	7.00297e-22	0.562569	0.603	0.313
RALGPS2	-1.63537	2.27747e-92	7.63819e-88	0.388815	0.049	0.261
IGHA1	-1.69791	9.63186e-43	3.23033e-38	0.431834	0.078	0.204
HSP90AB1	-1.70518	3.26158e-189	1.09387e-184	0.293852	0.79	0.717
IGLC2	-1.74088	4.95363e-142	1.66135e-137	0.669864	0.98	0.507
NAP1L1	-1.74146	6.49497e-149	2.17828e-144	0.319659	0.623	0.641
BANK1	-1.75327	7.26519e-120	2.4366e-115	0.371347	0.018	0.272
RGS13	-1.79857	1.59825e-120	5.36022e-116	0.36706	0.041	0.296
LTB	-1.83796	3.46507e-14	1.16211e-09	0.450552	0.546	0.458
VPREB3	-1.84105	2.6037e-100	8.73229e-96	0.378575	0.076	0.298
B2M	-1.88127	5.80063e-100	1.94542e-95	0.352881	0.615	0.636
HSP90B1	-1.95055	2.54252e-10	8.5271e-06	0.459459	0.508	0.427
RPL7	-1.97826	1.08835e-112	3.65012e-108	0.34154	0.928	0.711
IGHD	-2.05989	2.74775e-87	9.2154e-83	0.402017	0.008	0.203
IGLC3	-2.19035	1.57697e-25	5.28886e-21	0.562248	0.629	0.326
RPL31	-2.30284	2.21325e-212	7.42281e-208	0.281461	0.796	0.717
TCL1A	-2.35299	2.79696e-165	9.38045e-161	0.327232	0.102	0.41
CD79B	-2.50494	2.71315e-125	9.09937e-121	0.341004	0.388	0.514
RPS17	-2.65988	0	0	0.234993	0.145	0.596
RPL13A	-2.67685	0	0	0.0834021	0.975	0.949
IGKC	-2.72216	4.68933e-98	1.57271e-93	0.351833	0.976	0.745
CD79A	-2.75839	2.45994e-112	8.25014e-108	0.350009	0.406	0.507
RPS20	-2.87054	0	0	0.0988435	0.777	0.905
MS4A1	-2.90799	1.89214e-295	6.34587e-291	0.253187	0.087	0.537
JCHAIN	-3.08019	2.53195e-31	8.49166e-27	0.429653	0.309	0.349
IGHM	-3.21149	2.98316e-21	1.00049e-16	0.438628	0.573	0.446

## Sheet: mDC1
gene	avg_log2FC	p_val	p_val_adj	auc	pct.1	pct.2
CPVL	3.932	0	0	0.941177	0.902	0.085
CPNE3	3.49863	2.6036e-239	8.73196e-235	0.911727	0.864	0.153
CST3	3.35363	0	0	0.922182	0.874	0.055
CLEC9A	3.2861	0	0	0.894442	0.79	0.002
SHTN1	3.04851	0	0	0.904152	0.832	0.036
C1orf54	3.03526	0	0	0.899522	0.808	0.017
HLA-DRB5	3.02328	7.47916e-184	2.50836e-179	0.922266	0.925	0.229
LGALS2	2.9539	0	0	0.865466	0.757	0.033
DNASE1L3	2.94457	0	0	0.844541	0.696	0.014
IDO1	2.91638	0	0	0.857235	0.72	0.005
FGL2	2.88508	0	0	0.899048	0.869	0.104
SNX3	2.62441	4.78124e-115	1.60353e-110	0.905454	0.911	0.424
XCR1	2.61949	0	0	0.803378	0.607	0.001
HLA-DPA1	2.55198	1.95281e-105	6.54933e-101	0.922326	0.958	0.658
HLA-DPB1	2.51769	1.10991e-99	3.72241e-95	0.910694	0.958	0.662
CLNK	2.5079	0	0	0.827421	0.673	0.021
CCND1	2.48538	0	0	0.734322	0.481	0.015
HLA-DQB1	2.45476	1.2257e-131	4.11074e-127	0.874053	0.85	0.262
PTPRE	2.44624	0	0	0.870065	0.804	0.088
LYZ	2.3869	7.138e-219	2.39394e-214	0.912927	0.935	0.172
BATF3	2.37518	0	0	0.815791	0.654	0.029
S100A10	2.23105	2.35773e-78	7.90734e-74	0.828405	0.822	0.401
WDFY4	2.21662	0	0	0.798044	0.631	0.042
AC020656.1	2.09534	0	0	0.838409	0.752	0.065
RAB32	2.05984	0	0	0.789687	0.617	0.044
PPT1	2.04984	1.3809e-145	4.63126e-141	0.816378	0.738	0.149
FLT3	2.02609	0	0	0.742226	0.491	0.008
VIM	1.99377	1.06148e-88	3.56e-84	0.85697	0.907	0.432
C1orf162	1.95437	2.32536e-134	7.79879e-130	0.815407	0.762	0.164
ID2	1.92986	9.92785e-160	3.3296e-155	0.81869	0.752	0.136
LGALS1	1.91917	7.07903e-67	2.37417e-62	0.782574	0.766	0.318
RGCC	1.8823	0	0	0.746463	0.514	0.025
RGS10	1.85774	2.27641e-99	7.63462e-95	0.85189	0.874	0.335
MPEG1	1.85661	4.81757e-126	1.61572e-121	0.791796	0.706	0.147
ASAP1	1.84484	1.46352e-207	4.90835e-203	0.795373	0.668	0.084
ENPP1	1.83378	0	0	0.69138	0.383	0
CD74	1.8186	4.75529e-115	1.59483e-110	0.950084	0.995	0.873
SAMHD1	1.81255	1.22792e-205	4.11818e-201	0.810587	0.715	0.095
HLA-DRA	1.76665	1.61197e-98	5.40623e-94	0.910448	0.986	0.695
CCDC6	1.76345	2.03084e-107	6.81105e-103	0.768662	0.659	0.146
SLAMF7	1.71754	2.74078e-102	9.19204e-98	0.732058	0.565	0.11
FNIP2	1.69661	0	0	0.725413	0.477	0.027
GSTP1	1.64966	1.03396e-73	3.46769e-69	0.824059	0.855	0.429
CXCL16	1.64303	2.96776e-161	9.95329e-157	0.713556	0.477	0.055
NAAA	1.62892	3.52957e-182	1.18375e-177	0.733484	0.523	0.058
IRF8	1.62792	1.40339e-81	4.70668e-77	0.785903	0.748	0.245
NET1	1.59646	0	0	0.685043	0.383	0.015
RAB7B	1.57821	0	0	0.670184	0.341	0.001
HLA-DQA1	1.57142	4.62098e-73	1.54978e-68	0.789824	0.79	0.299
SLC24A4	1.55545	0	0	0.665471	0.341	0.01
HLA-DRB1	1.54409	2.00732e-79	6.73213e-75	0.859057	0.949	0.581
P2RY14	1.54356	0	0	0.704033	0.435	0.024
FCGRT	1.54204	1.03185e-138	3.46063e-134	0.766507	0.64	0.106
CLEC7A	1.51616	3.92709e-216	1.31707e-211	0.716023	0.472	0.041
CTSZ	1.50986	5.46977e-74	1.83445e-69	0.79628	0.804	0.314
DST	1.5028	2.65915e-227	8.91827e-223	0.686656	0.402	0.028
LCP1	1.47645	6.6347e-65	2.22515e-60	0.812425	0.921	0.484
IFNGR1	1.44278	2.18242e-96	7.31939e-92	0.721604	0.547	0.106
H2AFY	1.44057	3.72436e-68	1.24908e-63	0.776409	0.757	0.289
LSP1	1.42155	2.04138e-65	6.84639e-61	0.809525	0.879	0.457
FNBP1	1.41003	7.16318e-62	2.40239e-57	0.788691	0.846	0.39
ACTB	1.39735	1.96354e-82	6.58533e-78	0.880036	0.991	0.937
LIMA1	1.38868	1.23448e-85	4.14021e-81	0.70005	0.491	0.097
TMSB4X	1.35749	7.33197e-80	2.459e-75	0.873942	0.986	0.949
CCSER1	1.35627	0	0	0.613556	0.234	0.006
CCDC88A	1.35612	2.69478e-67	9.03775e-63	0.717728	0.575	0.157
KIF16B	1.35205	2.08221e-120	6.98332e-116	0.655555	0.346	0.039
CAMK2D	1.33861	9.58891e-70	3.21593e-65	0.716537	0.565	0.149
PAK1	1.32443	1.13634e-112	3.81106e-108	0.678871	0.407	0.056
SFT2D2	1.32425	2.15748e-50	7.23575e-46	0.68041	0.491	0.144
CADM1	1.30322	0	0	0.659655	0.327	0.008
VMO1	1.27744	8.62848e-133	2.89382e-128	0.599064	0.21	0.014
CD93	1.26888	1.22581e-96	4.11111e-92	0.639646	0.318	0.039
ACTG1	1.26785	4.32635e-57	1.45097e-52	0.809814	0.963	0.686
PLEKHO1	1.2155	4.62613e-69	1.55151e-64	0.706885	0.537	0.135
SLC8A1	1.21522	1.25681e-88	4.21509e-84	0.641036	0.327	0.044
KCNK6	1.21059	2.66374e-107	8.93365e-103	0.645581	0.322	0.038
CYB5R3	1.19182	6.37851e-41	2.13923e-36	0.688296	0.537	0.208
ITGAX	1.18539	2.17311e-150	7.28819e-146	0.613424	0.243	0.016
NAP1L1	1.17202	3.99582e-50	1.34012e-45	0.787292	0.925	0.64
RAB31	1.16508	5.33842e-72	1.7904e-67	0.687924	0.472	0.103
HLA-DQA2	1.16062	3.76478e-45	1.26263e-40	0.73037	0.729	0.317
EFHD2	1.15657	9.05547e-56	3.03702e-51	0.724679	0.65	0.217
C1orf21	1.14532	4.8657e-162	1.63186e-157	0.667446	0.374	0.033
SERPINF2	1.1449	1.93717e-142	6.49687e-138	0.620685	0.257	0.019
ANPEP	1.13876	4.91327e-213	1.64781e-208	0.611834	0.234	0.01
AGPAT1	1.13037	5.64374e-110	1.8928e-105	0.659775	0.36	0.045
ZYX	1.12803	8.61991e-55	2.89095e-50	0.682194	0.486	0.133
LRRK2	1.11211	2.26737e-63	7.60429e-59	0.662646	0.416	0.086
GLIPR1	1.10794	9.87095e-72	3.31052e-67	0.725395	0.617	0.158
GPRIN3	1.10281	2.16793e-82	7.2708e-78	0.646474	0.35	0.051
CCDC126	1.10123	1.83651e-85	6.15928e-81	0.637087	0.313	0.043
SMCO4	1.09993	1.29709e-59	4.35019e-55	0.654207	0.383	0.082
PYCARD	1.09689	1.99798e-37	6.70081e-33	0.703307	0.645	0.293
LPP	1.09114	4.83868e-66	1.6228e-61	0.672152	0.435	0.094
LRRCC1	1.08718	8.93521e-140	2.99669e-135	0.635525	0.294	0.025
PIK3CB	1.08473	1.54564e-130	5.18376e-126	0.649478	0.332	0.033
PLEK	1.07706	1.32944e-56	4.45868e-52	0.755484	0.78	0.304
BCL6	1.0618	4.69048e-28	1.57309e-23	0.592725	0.243	0.064
SULF2	1.05135	1.96529e-66	6.59119e-62	0.62988	0.313	0.05
KCTD12	1.03599	9.93766e-73	3.33289e-68	0.679487	0.458	0.092
C20orf27	1.03073	1.46358e-43	4.90854e-39	0.640562	0.364	0.096
MS4A6A	1.01343	3.20056e-50	1.0734e-45	0.632825	0.341	0.072
ACTN1	1.00834	1.3912e-122	4.66581e-118	0.617561	0.257	0.021
AIF1	1.00774	3.83017e-101	1.28456e-96	0.777067	0.757	0.17
TGFBI	1.00424	2.79293e-78	9.36692e-74	0.623676	0.285	0.038
GCSAM	1.00327	1.4062e-29	4.71611e-25	0.630496	0.374	0.129
FUCA1	1.00312	1.28004e-29	4.29301e-25	0.597985	0.257	0.068
DNAJC15	0.998215	1.78629e-31	5.99087e-27	0.672162	0.542	0.237
SELPLG	0.995113	6.86507e-79	2.30241e-74	0.683362	0.458	0.088
IFT20	0.994581	4.25364e-37	1.42658e-32	0.648488	0.407	0.132
BCL2L11	0.993526	7.60162e-44	2.54943e-39	0.624412	0.318	0.073
SPI1	0.98829	2.15632e-49	7.23187e-45	0.678631	0.491	0.144
NAV1	0.977288	1.56377e-268	5.24457e-264	0.615011	0.238	0.009
C12orf45	0.975682	1.52822e-28	5.12533e-24	0.628938	0.369	0.132
LPGAT1	0.967914	1.26793e-66	4.25237e-62	0.666912	0.425	0.086
ZNF366	0.961774	0	0	0.604888	0.21	0
ETV6	0.958588	5.83927e-46	1.95837e-41	0.615568	0.29	0.059
HIPK2	0.956528	2.90788e-65	9.75246e-61	0.651097	0.379	0.071
BOD1L1	0.951121	3.67414e-37	1.23223e-32	0.667388	0.509	0.176
CRYBG3	0.947789	7.46824e-106	2.5047e-101	0.618367	0.262	0.025
BID	0.947443	9.57952e-26	3.21278e-21	0.648884	0.477	0.214
DPP4	0.94287	2.74306e-153	9.19966e-149	0.607147	0.229	0.014
PRCP	0.938903	2.66851e-33	8.94964e-29	0.62752	0.35	0.106
LGALS9	0.934705	2.4578e-55	8.24298e-51	0.670674	0.458	0.113
AP2S1	0.932847	1.873e-36	6.28166e-32	0.711378	0.701	0.344
THBD	0.929643	0	0	0.596524	0.196	0.003
N4BP2	0.929474	1.92685e-53	6.46226e-49	0.629374	0.322	0.064
MYCL	0.928701	0	0	0.619662	0.243	0.004
ZFHX3	0.922468	4.10509e-43	1.37676e-38	0.610973	0.276	0.058
BASP1	0.917289	9.98838e-28	3.3499e-23	0.682878	0.673	0.344
AP1S2	0.912767	2.76559e-42	9.27522e-38	0.695967	0.607	0.221
SOX4	0.912211	4.04945e-29	1.35811e-24	0.599842	0.266	0.072
HAVCR2	0.909894	2.36532e-70	7.93282e-66	0.611563	0.257	0.034
VAC14	0.909572	1.07895e-40	3.61858e-36	0.603076	0.252	0.053
TXN	0.900983	3.45922e-16	1.16015e-11	0.638011	0.593	0.356
SLAMF8	0.900657	7.08955e-127	2.37769e-122	0.594343	0.201	0.013
SERPINF1	0.899242	2.47122e-31	8.28797e-27	0.606879	0.28	0.077
GOLIM4	0.898516	1.30235e-37	4.36782e-33	0.619446	0.313	0.08
CTTNBP2NL	0.893358	2.04095e-191	6.84494e-187	0.596316	0.201	0.009
IL6R	0.886557	3.81947e-43	1.28098e-38	0.575995	0.178	0.026
FGD2	0.886438	4.86049e-57	1.63011e-52	0.620488	0.294	0.051
SLC46A3	0.883225	5.21596e-67	1.74933e-62	0.6019	0.234	0.03
SGK3	0.87914	1.10145e-42	3.69405e-38	0.591418	0.22	0.039
GRN	0.879086	1.10403e-27	3.70269e-23	0.677979	0.631	0.317
ADA2	0.878445	2.33375e-127	7.82695e-123	0.601847	0.22	0.015
TMEM14C	0.877623	1.22093e-24	4.09477e-20	0.632629	0.411	0.17
PTK2	0.876703	7.00071e-94	2.3479e-89	0.607735	0.238	0.023
HDAC9	0.869781	4.0683e-131	1.36443e-126	0.610263	0.238	0.017
TMEM14A	0.869188	1.38146e-30	4.63313e-26	0.602	0.266	0.072
BICD2	0.868787	2.73388e-21	9.16888e-17	0.594994	0.28	0.094
MGST2	0.862742	1.58911e-70	5.32955e-66	0.60353	0.234	0.029
REEP3	0.861661	2.17279e-23	7.28711e-19	0.593721	0.262	0.082
TPMT	0.853552	1.06726e-47	3.57937e-43	0.599852	0.238	0.042
PSAP	0.853387	3.41591e-45	1.14563e-40	0.751021	0.86	0.425
HLA-B	0.852926	6.41355e-26	2.15098e-21	0.681813	0.724	0.381
DPYSL2	0.849684	1.18875e-66	3.98682e-62	0.628852	0.308	0.049
VAV3	0.847139	9.25925e-69	3.10537e-64	0.621715	0.29	0.042
CDH2	0.844858	0	0	0.571631	0.145	0.001
RAB7A	0.844254	1.83907e-30	6.16788e-26	0.671539	0.551	0.246
ACER3	0.843435	2.80265e-50	9.39954e-46	0.593021	0.22	0.034
CBL	0.839054	1.18324e-57	3.96835e-53	0.617531	0.285	0.048
PPM1M	0.837828	3.97203e-41	1.33214e-36	0.611851	0.285	0.062
EGLN3	0.837277	9.97252e-241	3.34458e-236	0.599222	0.206	0.007
CLIC2	0.836182	2.41231e-262	8.0904e-258	0.5798	0.164	0.004
SLCO3A1	0.833877	2.39545e-79	8.03388e-75	0.606841	0.243	0.028
GPAT3	0.833203	1.37535e-275	4.61266e-271	0.584187	0.173	0.004
APOBR	0.831865	4.79315e-141	1.60753e-136	0.604759	0.224	0.014
PGLS	0.830006	1.81528e-22	6.08807e-18	0.654193	0.556	0.288
NUDT16	0.828116	1.2077e-48	4.0504e-44	0.617599	0.29	0.058
PPA1	0.825076	3.72012e-21	1.24765e-16	0.65886	0.626	0.349
ITGB2-AS1	0.824169	5.62586e-52	1.8868e-47	0.627575	0.322	0.064
FLNB	0.822559	4.76345e-90	1.59757e-85	0.587909	0.192	0.016
VSIR	0.821083	4.57435e-46	1.53414e-41	0.648151	0.402	0.102
RAB11FIP1	0.820564	8.89588e-34	2.9835e-29	0.625905	0.35	0.102
PTMS	0.814928	1.36764e-41	4.5868e-37	0.636797	0.369	0.096
TPM3	0.810789	7.64467e-26	2.56387e-21	0.69289	0.776	0.483
FOS	0.806168	9.51795e-45	3.19213e-40	0.632747	0.35	0.082
GNB4	0.802716	2.10762e-32	7.06854e-28	0.613406	0.308	0.085
ATG3	0.801707	3.73541e-21	1.25278e-16	0.627116	0.416	0.187
VCPIP1	0.800898	2.47048e-37	8.2855e-33	0.621267	0.327	0.083
RPS11	0.797857	1.68175e-42	5.64026e-38	0.769973	0.963	0.931
FAM118A	0.793286	7.59551e-30	2.54738e-25	0.580767	0.206	0.045
ANXA2	0.790684	8.97734e-21	3.01082e-16	0.650686	0.565	0.305
EIF2AK4	0.789035	1.48813e-22	4.9909e-18	0.606129	0.313	0.112
SAT1	0.777181	1.27546e-27	4.27763e-23	0.69419	0.794	0.428
EHF	0.77657	0	0	0.555844	0.112	0
ITGA4	0.776422	4.62371e-39	1.5507e-34	0.640252	0.402	0.109
NAGA	0.774655	1.27259e-36	4.26802e-32	0.587682	0.215	0.042
RNH1	0.766029	3.9646e-19	1.32965e-14	0.633514	0.477	0.245
CKLF	0.764788	2.13667e-22	7.16596e-18	0.622241	0.388	0.158
TAP1	0.764727	3.07491e-13	1.03126e-08	0.607536	0.425	0.237
COTL1	0.761124	1.09077e-26	3.65822e-22	0.69466	0.794	0.466
CMIP	0.754421	1.73951e-42	5.83398e-38	0.632944	0.355	0.088
CSTB	0.748518	7.2363e-20	2.42691e-15	0.65286	0.603	0.344
SERPINB6	0.745015	1.13004e-20	3.78994e-16	0.60462	0.318	0.121
MNDA	0.744335	6.02706e-49	2.02136e-44	0.664736	0.463	0.12
SUSD6	0.743418	4.60402e-30	1.5441e-25	0.594514	0.252	0.062
IL18R1	0.742585	1.02623e-137	3.44178e-133	0.596123	0.206	0.012
P2RY6	0.738058	2.615e-165	8.77018e-161	0.567786	0.14	0.005
FZD3	0.735291	2.40034e-53	8.05026e-49	0.565059	0.145	0.015
MSL3	0.73524	6.74189e-21	2.26109e-16	0.603061	0.313	0.115
NFE2L3	0.735163	8.38984e-27	2.81378e-22	0.564213	0.159	0.031
FKBP1B	0.733852	5.8705e-161	1.96885e-156	0.580746	0.168	0.007
PSMB9	0.733366	3.8732e-23	1.29899e-18	0.681878	0.766	0.484
PLEKHM3	0.731226	6.38937e-122	2.14287e-117	0.59162	0.196	0.013
SLC9A9	0.728674	3.67868e-20	1.23375e-15	0.56482	0.173	0.044
DOCK10	0.727759	5.94842e-36	1.99498e-31	0.622674	0.336	0.089
MYD88	0.726255	1.07134e-31	3.59308e-27	0.609411	0.294	0.08
CD86	0.721626	2.58501e-44	8.6696e-40	0.615844	0.294	0.062
BTLA	0.720633	2.59973e-38	8.71898e-34	0.603177	0.266	0.057
RBPJ	0.720051	3.94769e-22	1.32398e-17	0.637361	0.467	0.214
TMSB10	0.719688	8.14744e-38	2.73249e-33	0.754005	0.991	0.944
LPCAT2	0.718969	1.61127e-67	5.40387e-63	0.592879	0.21	0.025
AFF1	0.718505	9.20506e-39	3.08719e-34	0.612862	0.299	0.068
AC005162.3	0.716165	8.40017e-255	2.81725e-250	0.555087	0.112	0.002
FOXN2	0.714034	1.79362e-40	6.01544e-36	0.626341	0.341	0.083
PPP1R14B	0.713855	1.96321e-11	6.5842e-07	0.585413	0.318	0.163
ADAP2	0.710787	2.76315e-32	9.26704e-28	0.589244	0.229	0.051
GDI2	0.709206	2.0881e-15	7.00306e-11	0.634753	0.584	0.36
SUB1	0.703345	3.51623e-23	1.17927e-18	0.681016	0.776	0.472
MARCH1	0.696642	6.91141e-35	2.31795e-30	0.663766	0.528	0.181
PTEN	0.695011	1.00798e-21	3.38058e-17	0.618049	0.383	0.151
KLF10	0.694074	5.91191e-27	1.98274e-22	0.590391	0.243	0.064
NHLRC2	0.689167	8.66394e-42	2.90571e-37	0.606595	0.271	0.055
RAB8B	0.684726	4.72039e-39	1.58313e-34	0.650176	0.439	0.128
NEGR1	0.680216	0	0	0.562781	0.126	0.001
ZDHHC17	0.679231	1.45306e-33	4.87328e-29	0.579076	0.196	0.038
RPS24	0.678606	1.92165e-32	6.44483e-28	0.734253	0.939	0.9
ABHD2	0.675744	2.28084e-24	7.64949e-20	0.578889	0.21	0.054
CAP1	0.674713	2.83375e-21	9.50385e-17	0.66751	0.71	0.416
DHRS3	0.672767	1.32453e-56	4.4422e-52	0.582292	0.187	0.023
CLEC2B	0.672346	7.91094e-24	2.65317e-19	0.638701	0.463	0.198
CSNK1A1	0.669807	6.77682e-19	2.27281e-14	0.638633	0.537	0.278
SMARCA5	0.66963	6.28274e-27	2.10711e-22	0.670775	0.631	0.292
PLCD1	0.66858	2.63335e-10	8.83171e-06	0.563712	0.21	0.095
FKBP15	0.668001	5.83364e-18	1.95648e-13	0.585985	0.262	0.093
RTN4	0.66763	7.95657e-17	2.66847e-12	0.617651	0.43	0.211
ARPC2	0.665843	2.54202e-22	8.52543e-18	0.689734	0.897	0.712
LDLRAD3	0.665391	1.86379e-36	6.25079e-32	0.559074	0.136	0.019
RNASE6	0.664413	4.20712e-18	1.41098e-13	0.607544	0.374	0.153
DOCK2	0.662163	1.61024e-26	5.40043e-22	0.640343	0.467	0.177
GNAI2	0.661409	7.12963e-22	2.39114e-17	0.667646	0.696	0.394
EEA1	0.658023	3.24816e-17	1.08937e-12	0.589247	0.28	0.106
GNG5	0.656248	1.24503e-16	4.17557e-12	0.648703	0.682	0.441
ERAP2	0.655017	2.04676e-31	6.86442e-27	0.639657	0.43	0.141
H1FX	0.653732	3.99889e-26	1.34115e-21	0.628677	0.407	0.146
TET2	0.652731	3.42832e-25	1.14979e-20	0.581219	0.22	0.055
ABCA1	0.652459	1.42217e-06	0.0476966	0.544083	0.164	0.077
MAP2K6	0.649477	2.62153e-84	8.7921e-80	0.596367	0.215	0.021
SLC1A5	0.648731	4.50893e-13	1.5122e-08	0.575218	0.243	0.102
DYNC1LI1	0.646768	1.59913e-13	5.36316e-09	0.591045	0.327	0.151
ACTR3	0.642532	4.24386e-19	1.42331e-14	0.662361	0.734	0.464
PLPP1	0.641439	3.1759e-63	1.06513e-58	0.566119	0.145	0.013
PACSIN2	0.639663	7.97652e-46	2.67516e-41	0.579454	0.187	0.027
IL1R2	0.639576	4.31455e-66	1.44701e-61	0.57402	0.164	0.016
PPY	0.638063	0	0	0.574684	0.15	0
AL034397.3	0.637467	3.56151e-10	1.19446e-05	0.536485	0.103	0.03
ZNF385A	0.637025	5.05935e-26	1.69681e-21	0.571553	0.182	0.04
LINC02206	0.636612	0	0	0.558252	0.117	0
INIP	0.633499	5.53353e-18	1.85584e-13	0.581706	0.243	0.083
KIAA1958	0.629753	7.57575e-55	2.54075e-50	0.563278	0.14	0.014
ROGDI	0.627234	1.9773e-43	6.63148e-39	0.58135	0.192	0.03
PITPNA	0.626942	1.62971e-15	5.46572e-11	0.57666	0.234	0.086
JAML	0.626652	1.77619e-38	5.95697e-34	0.59303	0.234	0.045
ZFP36L1	0.626229	2.03635e-21	6.82951e-17	0.641042	0.519	0.241
PAK2	0.622083	4.25307e-23	1.42639e-18	0.672768	0.724	0.395
GCLC	0.621666	1.52308e-30	5.10809e-26	0.57485	0.187	0.037
DAPP1	0.618505	1.79176e-22	6.00919e-18	0.628484	0.43	0.177
VAMP8	0.616581	1.42569e-20	4.78146e-16	0.664588	0.71	0.417
PTBP3	0.614531	6.82169e-24	2.28786e-19	0.636254	0.472	0.189
RAP2B	0.612548	7.04212e-38	2.36179e-33	0.636815	0.388	0.107
DBN1	0.611084	3.49326e-48	1.17157e-43	0.575217	0.173	0.023
ZNF711	0.609261	1.9407e-118	6.50871e-114	0.568926	0.145	0.007
PTTG1IP	0.607538	1.22103e-17	4.09507e-13	0.588238	0.271	0.1
MIS18BP1	0.605438	1.063e-22	3.56508e-18	0.626082	0.421	0.167
WASF2	0.60478	3.70598e-15	1.24291e-10	0.632467	0.575	0.35
NCKAP1L	0.602108	5.16821e-13	1.73331e-08	0.607815	0.444	0.245
AUTS2	0.601391	9.00625e-43	3.02052e-38	0.561129	0.14	0.017
NMT1	0.597242	9.63835e-23	3.23251e-18	0.635069	0.477	0.198
ATP5F1E	0.596175	5.36615e-29	1.7997e-24	0.720575	0.963	0.863
STK32C	0.595734	1.22807e-19	4.1187e-15	0.554945	0.14	0.032
HCLS1	0.594286	1.73013e-17	5.8025e-13	0.64893	0.668	0.399
CPQ	0.593692	2.63685e-13	8.84347e-09	0.54042	0.107	0.027
HPS5	0.593153	4.17538e-30	1.40034e-25	0.594229	0.248	0.062
SERPINB9	0.592189	1.41009e-15	4.72916e-11	0.61376	0.449	0.216
ST8SIA4	0.590744	4.20728e-14	1.41104e-09	0.572286	0.229	0.085
TRIM22	0.590015	4.16245e-22	1.396e-17	0.599358	0.304	0.099
ATP6V0A2	0.58993	1.65151e-17	5.53883e-13	0.572939	0.21	0.067
PRKAR1A	0.589806	1.15341e-27	3.86832e-23	0.575794	0.196	0.043
CSF2RA	0.589572	8.29087e-98	2.78059e-93	0.551386	0.107	0.005
ITGB1	0.58952	6.15023e-32	2.06267e-27	0.634341	0.402	0.126
TAGLN2	0.589242	6.80349e-19	2.28175e-14	0.660728	0.743	0.455
CASP2	0.589012	3.41637e-32	1.14578e-27	0.593205	0.243	0.056
CAMK1D	0.58772	1.50709e-15	5.05446e-11	0.57112	0.215	0.073
PLEKHA5	0.587667	1.53305e-149	5.14155e-145	0.582029	0.173	0.008
ZBED3	0.585779	6.48157e-33	2.17379e-28	0.561628	0.145	0.023
ZMIZ1	0.585374	3.15502e-33	1.05813e-28	0.578752	0.196	0.038
ZDHHC2	0.583871	4.29331e-15	1.43989e-10	0.553924	0.15	0.042
SERTAD3	0.581962	1.54415e-20	5.17877e-16	0.557078	0.145	0.033
LCOR	0.58167	4.10893e-14	1.37805e-09	0.565538	0.201	0.068
CAT	0.581189	2.73153e-12	9.16101e-08	0.58082	0.285	0.13
KIAA0930	0.580768	1.53501e-24	5.14812e-20	0.573342	0.192	0.046
KDM1B	0.579122	1.83248e-25	6.14578e-21	0.56179	0.154	0.031
MYEF2	0.578034	7.30333e-21	2.44939e-16	0.560794	0.159	0.037
MCL1	0.577429	2.5406e-10	8.52066e-06	0.60645	0.533	0.349
HLA-DOB	0.576812	6.61197e-09	0.000221752	0.575825	0.313	0.174
MYO9A	0.574513	6.52441e-24	2.18816e-19	0.57658	0.206	0.051
CD4	0.572469	1.25472e-18	4.20809e-14	0.568525	0.192	0.054
SLC6A6	0.571597	1.15076e-20	3.85942e-16	0.561027	0.159	0.038
CLCN4	0.57138	2.16008e-66	7.24449e-62	0.560362	0.131	0.01
UPK3A	0.571319	3.18928e-235	1.06962e-230	0.572915	0.15	0.004
LYRM4	0.569458	9.57498e-10	3.21126e-05	0.576676	0.294	0.157
MPST	0.569207	6.95428e-11	2.33233e-06	0.565781	0.215	0.095
SLC41A2	0.567955	1.76778e-55	5.92879e-51	0.553689	0.117	0.01
EEF1B2	0.563637	2.78191e-19	9.32997e-15	0.676325	0.879	0.77
GOLGB1	0.561928	3.98988e-12	1.33813e-07	0.603357	0.444	0.244
CDC42	0.561793	3.06958e-19	1.02948e-14	0.667812	0.808	0.53
DENND1B	0.560696	7.70828e-15	2.5852e-10	0.568462	0.206	0.071
HSDL2	0.560323	7.01011e-21	2.35105e-16	0.579309	0.22	0.065
UVRAG	0.557816	3.15706e-16	1.05881e-11	0.596981	0.327	0.138
MAP3K2	0.556432	1.39741e-27	4.68663e-23	0.627186	0.393	0.133
LAP3	0.556279	1.14676e-07	0.003846	0.575177	0.346	0.214
NOTCH2	0.555062	7.6297e-31	2.55885e-26	0.600738	0.276	0.069
UBE2K	0.554636	2.26551e-18	7.59805e-14	0.624902	0.458	0.218
SERTAD2	0.554493	1.11757e-18	3.74811e-14	0.587463	0.266	0.092
FAM49B	0.551695	1.20924e-14	4.05554e-10	0.620526	0.495	0.278
AMD1	0.548114	1.81026e-13	6.07125e-09	0.602411	0.393	0.203
ITGB2	0.546222	2.61689e-25	8.77652e-21	0.660549	0.612	0.269
COL4A4	0.546061	2.33112e-56	7.81812e-52	0.561155	0.136	0.013
SLC9A7	0.545165	2.46026e-21	8.2512e-17	0.571188	0.192	0.05
HRH2	0.543033	1.11031e-37	3.72375e-33	0.577328	0.187	0.032
TACSTD2	0.541442	0	0	0.567705	0.136	0
APPL1	0.54063	6.50526e-16	2.18174e-11	0.616433	0.444	0.223
LDLRAD4	0.540552	7.11572e-12	2.38647e-07	0.551629	0.15	0.051
RPL23	0.538064	1.06404e-23	3.56857e-19	0.698087	0.963	0.866
TMEM65	0.538045	1.10177e-12	3.69513e-08	0.541355	0.112	0.029
GM2A	0.537925	4.13841e-12	1.38794e-07	0.57307	0.248	0.105
APH1A	0.53587	6.43425e-10	2.15792e-05	0.589331	0.379	0.225
NBEAL2	0.534748	9.61922e-15	3.22609e-10	0.556604	0.159	0.048
ROCK1	0.533569	5.43725e-17	1.82354e-12	0.632472	0.547	0.288
MCUR1	0.533196	3.88273e-14	1.30219e-09	0.58143	0.262	0.11
PRMT2	0.530508	1.97604e-23	6.62724e-19	0.609431	0.336	0.115
RUFY3	0.528393	3.38509e-17	1.13529e-12	0.567537	0.192	0.058
RYBP	0.527848	2.06393e-16	6.92202e-12	0.581075	0.252	0.091
SPATS2L	0.526382	9.6677e-21	3.24235e-16	0.566359	0.178	0.045
IGFBP7	0.52347	1.38944e-79	4.65989e-75	0.562941	0.136	0.009
CAPRIN1	0.523022	8.10261e-08	0.00271745	0.557431	0.22	0.109
GNB1	0.521115	1.14433e-22	3.83784e-18	0.635477	0.495	0.2
TMED10	0.520551	4.19724e-10	1.40767e-05	0.596674	0.444	0.271
AC108863.1	0.519705	5.35215e-16	1.795e-11	0.563923	0.187	0.056
PTPN22	0.519696	1.31843e-25	4.42177e-21	0.605203	0.313	0.094
HLA-C	0.519636	3.94713e-21	1.32379e-16	0.684713	0.935	0.735
FCHSD2	0.518592	1.29679e-10	4.34916e-06	0.5644	0.224	0.094
NDUFV2	0.51854	6.09854e-12	2.04533e-07	0.618225	0.584	0.375
MYLK	0.517724	1.43277e-66	4.80521e-62	0.569497	0.154	0.014
S100B	0.517313	2.2896e-27	7.67887e-23	0.554487	0.131	0.022
DUSP23	0.517164	5.87343e-24	1.96983e-19	0.578054	0.21	0.053
SPINT1	0.516825	8.42341e-45	2.82504e-40	0.562065	0.14	0.017
LMO4	0.516308	2.46822e-17	8.27791e-13	0.595951	0.318	0.124
NCALD	0.515506	1.50963e-58	5.06301e-54	0.563456	0.14	0.013
CNN2	0.512524	9.94355e-15	3.33487e-10	0.624915	0.537	0.306
PON2	0.512275	2.60989e-79	8.75305e-75	0.561044	0.131	0.009
MRE11	0.511786	3.96033e-15	1.32822e-10	0.567268	0.201	0.067
CSRP1	0.510333	6.45488e-10	2.16484e-05	0.558289	0.192	0.082
UHRF1BP1L	0.509604	3.37033e-18	1.13034e-13	0.5564	0.15	0.037
LITAF	0.509166	1.20059e-11	4.02654e-07	0.599696	0.435	0.235
PTPN2	0.508987	9.48062e-08	0.00317961	0.565779	0.276	0.151
TRPS1	0.508494	4.747e-16	1.59205e-11	0.56468	0.187	0.057
PRR14L	0.508136	6.75717e-08	0.00226622	0.547262	0.164	0.07
USP53	0.507997	1.19124e-39	3.99519e-35	0.569576	0.164	0.024
MAN1A1	0.507753	2.32269e-17	7.78983e-13	0.582987	0.252	0.089
EVI2B	0.507568	9.18395e-27	3.08011e-22	0.662307	0.621	0.255
RPS23	0.507371	2.6452e-18	8.87146e-14	0.672319	0.944	0.888
NUDT3	0.506407	3.69933e-13	1.24068e-08	0.569829	0.224	0.086
PLCB2	0.504991	1.5593e-55	5.22958e-51	0.559294	0.131	0.012
AC093673.1	0.50448	3.08546e-41	1.0348e-36	0.563228	0.145	0.019
CHKA	0.503996	2.20889e-16	7.40818e-12	0.553928	0.145	0.038
ARHGAP5	0.503692	7.6507e-24	2.56589e-19	0.550054	0.121	0.021
TSPAN2	0.503282	1.09002e-102	3.6557e-98	0.563928	0.136	0.007
PDP1	0.503003	8.24039e-34	2.76366e-29	0.564635	0.154	0.025
DEK	0.501837	1.55548e-18	5.21678e-14	0.643672	0.617	0.319
ALDH2	0.500377	9.68109e-27	3.24684e-22	0.576156	0.196	0.045
TMX1	0.499575	7.26891e-11	2.43785e-06	0.579362	0.299	0.147
MFSD1	0.498356	8.66209e-15	2.90509e-10	0.587928	0.294	0.124
NEDD9	0.497504	1.01153e-15	3.39246e-11	0.568743	0.206	0.067
PLBD2	0.495718	3.52987e-23	1.18385e-18	0.550096	0.121	0.022
PTGES2	0.495563	1.11105e-07	0.00372626	0.563928	0.257	0.143
TMEM273	0.494442	1.74495e-36	5.85221e-32	0.558583	0.136	0.018
CLTB	0.494043	1.23851e-11	4.15371e-07	0.58886	0.336	0.175
FAM20B	0.491663	1.43899e-18	4.82607e-14	0.550908	0.131	0.029
MRC2	0.491374	5.50261e-22	1.84546e-17	0.544362	0.107	0.018
DCUN1D1	0.490991	3.47583e-12	1.16572e-07	0.56348	0.201	0.076
CBFA2T3	0.490626	1.08022e-12	3.62283e-08	0.567821	0.215	0.084
COX7C	0.490593	6.21015e-14	2.08276e-09	0.638444	0.724	0.495
ACTR2	0.489403	3.96494e-15	1.32976e-10	0.642212	0.729	0.455
CNTLN	0.489345	4.62932e-27	1.55258e-22	0.546148	0.107	0.016
APOL3	0.48517	1.17657e-14	3.94597e-10	0.554779	0.154	0.045
IMPA2	0.484988	3.73471e-43	1.25255e-38	0.570621	0.164	0.023
TRERF1	0.483512	7.91192e-26	2.6535e-21	0.564462	0.164	0.033
SIRT1	0.482635	3.87545e-28	1.29975e-23	0.570552	0.178	0.036
HACD4	0.48253	4.53398e-15	1.52061e-10	0.58119	0.262	0.101
CCDC112	0.480054	3.13903e-18	1.05277e-13	0.578118	0.229	0.074
HLA-DOA	0.478513	3.00864e-07	0.0100904	0.562667	0.262	0.148
EHBP1L1	0.476181	9.89416e-10	3.3183e-05	0.556064	0.187	0.077
ANXA5	0.476176	1.89619e-14	6.35944e-10	0.626782	0.57	0.331
ZNF562	0.475969	7.665e-21	2.57069e-16	0.569358	0.187	0.049
ZNF641	0.475626	1.83387e-20	6.15044e-16	0.554992	0.14	0.031
TPP1	0.47373	7.87049e-08	0.00263961	0.567789	0.29	0.16
CTNNBIP1	0.470303	7.32817e-25	2.45772e-20	0.572471	0.187	0.044
TYMP	0.469332	2.01317e-16	6.75178e-12	0.600198	0.35	0.147
RICTOR	0.469322	3.63228e-11	1.21819e-06	0.556643	0.182	0.067
RNF144B	0.468381	8.61168e-14	2.88819e-09	0.568734	0.215	0.078
DSTN	0.465924	2.07195e-14	6.94892e-10	0.626621	0.57	0.332
SH2B3	0.464729	2.69946e-24	9.05344e-20	0.562985	0.159	0.034
BLOC1S6	0.464304	5.34957e-17	1.79414e-12	0.55154	0.136	0.033
SERPINB1	0.46356	8.09919e-18	2.71631e-13	0.630932	0.528	0.259
ERCC6	0.463537	2.55393e-22	8.56537e-18	0.549422	0.121	0.022
ELOVL5	0.461601	7.89255e-14	2.647e-09	0.578281	0.262	0.104
LASP1	0.461132	5.87099e-07	0.0196901	0.55462	0.22	0.114
NDUFC2	0.460772	3.4386e-09	0.000115324	0.58688	0.388	0.235
INPP5F	0.45935	6.73418e-10	2.25851e-05	0.5415	0.121	0.04
EPSTI1	0.458671	1.81022e-11	6.07112e-07	0.575493	0.276	0.122
EHD4	0.458598	8.72537e-14	2.92631e-09	0.551812	0.145	0.043
LY86	0.458364	1.44697e-14	4.85284e-10	0.60017	0.374	0.172
FAM129A	0.458276	5.38893e-28	1.80734e-23	0.55754	0.14	0.024
EIF4EBP1	0.455054	1.62467e-08	0.00054488	0.567775	0.266	0.142
RASSF2	0.454995	9.8075e-07	0.0328924	0.561471	0.276	0.158
BLVRB	0.45475	1.04841e-13	3.51615e-09	0.581656	0.276	0.115
ITSN2	0.452314	8.20549e-07	0.0275196	0.574578	0.388	0.254
GGNBP2	0.451309	4.63601e-14	1.55483e-09	0.610915	0.449	0.235
MFSD14B	0.451226	4.85071e-17	1.62683e-12	0.565871	0.187	0.055
RAB33A	0.449872	7.35174e-11	2.46563e-06	0.552553	0.159	0.059
CCNG2	0.449552	3.62574e-27	1.216e-22	0.549254	0.117	0.018
LACC1	0.446542	1.20722e-86	4.04877e-82	0.548869	0.103	0.005
OXSR1	0.445034	3.02268e-13	1.01375e-08	0.561667	0.187	0.065
TRAM1	0.444999	8.22431e-13	2.75827e-08	0.612251	0.495	0.281
NIPAL2	0.444894	1.24569e-33	4.17779e-29	0.559626	0.14	0.021
MTIF3	0.444144	3.33051e-09	0.000111699	0.582445	0.36	0.205
CD48	0.444058	4.64235e-17	1.55695e-12	0.640329	0.631	0.341
M6PR	0.443817	1.4505e-08	0.00048647	0.555969	0.201	0.091
GSE1	0.439716	2.2925e-23	7.6886e-19	0.563645	0.164	0.036
NCOA7	0.439691	1.44492e-13	4.84597e-09	0.572441	0.234	0.089
BROX	0.43957	1.42954e-16	4.79439e-12	0.573021	0.22	0.071
RHOG	0.439431	1.71739e-07	0.00575979	0.576752	0.369	0.234
CDK6	0.437178	5.96378e-14	2.00013e-09	0.591978	0.332	0.149
GSN	0.436849	6.74545e-18	2.26229e-13	0.57885	0.234	0.077
TRIP12	0.436446	6.46814e-11	2.16928e-06	0.57419	0.271	0.125
HTT	0.433281	9.47682e-09	0.000317834	0.556168	0.201	0.089
GRK3	0.432638	6.5454e-17	2.1952e-12	0.576606	0.234	0.077
GNAS	0.431711	1.19615e-09	4.01166e-05	0.602961	0.542	0.356
GNA12	0.430606	3.8726e-16	1.29879e-11	0.5507	0.136	0.034
TNFAIP2	0.430506	2.20445e-24	7.3933e-20	0.565385	0.168	0.036
CPPED1	0.42928	5.56018e-20	1.86477e-15	0.564506	0.173	0.044
RBM3	0.429197	2.98593e-13	1.00142e-08	0.630077	0.659	0.429
JAK2	0.428839	7.73911e-14	2.59554e-09	0.557199	0.168	0.052
UBE2R2	0.428759	2.64098e-07	0.00885731	0.5686	0.308	0.183
H3F3A	0.426711	2.36972e-13	7.94758e-09	0.582541	0.29	0.122
WAS	0.426629	2.15818e-07	0.00723809	0.578685	0.402	0.256
BIN1	0.426032	1.6164e-11	5.42107e-07	0.580999	0.308	0.142
KDELR1	0.425833	8.25463e-09	0.000276844	0.578758	0.341	0.194
SYK	0.425263	3.00823e-11	1.0089e-06	0.596306	0.407	0.226
GNB2	0.424802	8.71798e-10	2.92384e-05	0.585488	0.364	0.205
INTS10	0.42376	5.83576e-08	0.0019572	0.554916	0.201	0.096
TAB2	0.423221	9.29622e-21	3.11777e-16	0.5799	0.229	0.066
KDSR	0.422348	1.61974e-10	5.43228e-06	0.55513	0.178	0.068
ADD3	0.421738	5.33883e-19	1.79054e-14	0.617696	0.43	0.179
CBX6	0.421287	7.34818e-14	2.46443e-09	0.573677	0.238	0.09
RAC1	0.42057	4.54101e-11	1.52296e-06	0.615235	0.621	0.399
ACSL5	0.41985	1.87106e-07	0.00627517	0.552735	0.196	0.096
CUX1	0.419771	2.61338e-20	8.76475e-16	0.573962	0.206	0.058
CALR	0.419053	1.26054e-12	4.22759e-08	0.625113	0.668	0.41
GNA15	0.418139	6.48759e-29	2.17581e-24	0.546585	0.107	0.015
CAPZA1	0.416495	4.43112e-09	0.000148611	0.601319	0.561	0.381
EIF4G3	0.41645	6.04914e-11	2.02876e-06	0.565292	0.224	0.093
FAM117B	0.416185	2.05263e-13	6.8841e-09	0.544424	0.121	0.032
TAOK3	0.415641	5.51066e-12	1.84817e-07	0.601883	0.43	0.239
ALKBH7	0.414841	9.37781e-10	3.14513e-05	0.593623	0.43	0.262
MYADM	0.413653	1.25358e-41	4.20427e-37	0.564541	0.15	0.019
PICALM	0.413477	7.37362e-18	2.47296e-13	0.577466	0.229	0.074
RIPOR1	0.412969	1.4944e-11	5.01191e-07	0.54335	0.121	0.036
NSMAF	0.410804	7.75715e-19	2.60159e-14	0.562432	0.168	0.044
MTMR10	0.409878	9.31732e-25	3.12484e-20	0.556623	0.14	0.026
PFDN2	0.409164	3.87647e-10	1.30009e-05	0.598658	0.463	0.286
SLK	0.408386	7.8351e-24	2.62774e-19	0.582396	0.229	0.06
MTERF2	0.408322	5.47968e-18	1.83777e-13	0.541763	0.103	0.02
DLGAP4	0.406792	5.03096e-14	1.68728e-09	0.556797	0.164	0.051
ATP2B4	0.406774	6.84717e-17	2.2964e-12	0.567246	0.196	0.058
BACH1	0.406462	4.30066e-09	0.000144236	0.553863	0.187	0.077
ARPC5	0.403188	1.77036e-10	5.93743e-06	0.597711	0.453	0.263
RIN3	0.402775	2.747e-16	9.21289e-12	0.562229	0.178	0.052
ALCAM	0.402399	1.06354e-07	0.00356689	0.542456	0.14	0.057
FAR1	0.40193	2.9031e-12	9.73643e-08	0.552012	0.154	0.049
SEC11A	0.40181	3.47761e-10	1.16632e-05	0.608041	0.575	0.377
KPNA4	0.401649	1.50123e-08	0.000503484	0.565483	0.262	0.13
CEP164	0.401259	1.11908e-09	3.75318e-05	0.557846	0.196	0.083
OAT	0.40031	3.18605e-19	1.06854e-14	0.554268	0.14	0.032
RHOF	0.399852	1.21468e-14	4.07381e-10	0.576043	0.243	0.091
SCRN1	0.399366	3.66885e-22	1.23046e-17	0.547932	0.117	0.021
ATP1A1	0.398839	3.54745e-09	0.000118975	0.54258	0.131	0.046
TBC1D9	0.395533	7.07328e-25	2.37224e-20	0.559715	0.15	0.029
PACS1	0.391105	3.18903e-20	1.06954e-15	0.590704	0.276	0.09
RHOC	0.390845	9.16191e-20	3.07272e-15	0.574416	0.21	0.06
MAT2A	0.39055	2.47673e-07	0.00830644	0.56841	0.308	0.18
AFTPH	0.39019	2.88626e-10	9.67992e-06	0.57054	0.262	0.12
EXOC5	0.389406	2.21733e-18	7.43648e-14	0.581012	0.243	0.079
YWHAB	0.38891	1.96652e-10	6.5953e-06	0.621053	0.799	0.58
LRRK1	0.388769	3.2191e-07	0.0107962	0.538233	0.126	0.05
RAB11A	0.388568	2.83522e-10	9.50875e-06	0.578723	0.304	0.156
NFAT5	0.387682	7.69177e-10	2.57967e-05	0.555028	0.187	0.073
SPPL3	0.386464	1.23853e-07	0.00415377	0.543207	0.145	0.06
MYOF	0.384849	2.01204e-19	6.748e-15	0.551102	0.131	0.028
CERS6	0.384252	1.14851e-17	3.85187e-13	0.548716	0.126	0.028
FEM1C	0.384227	1.10495e-11	3.7058e-07	0.537805	0.103	0.027
DNAJC4	0.383754	1.29082e-07	0.00432916	0.559012	0.229	0.12
PSME2	0.383587	1.21385e-08	0.000407101	0.605125	0.701	0.495
DOCK7	0.383537	2.16565e-32	7.26314e-28	0.54691	0.107	0.013
FAM89B	0.382983	9.26157e-10	3.10614e-05	0.556322	0.187	0.078
FMNL2	0.382645	4.57627e-18	1.53479e-13	0.549145	0.126	0.028
ETS2	0.380778	1.96169e-23	6.5791e-19	0.556069	0.14	0.027
APAF1	0.380477	1.68891e-20	5.66428e-16	0.564658	0.173	0.043
MTPN	0.379264	2.60283e-15	8.72937e-11	0.643936	0.738	0.466
TPM4	0.379194	5.43834e-14	1.82391e-09	0.608569	0.43	0.224
DICER1	0.378618	1.3287e-09	4.4562e-05	0.567484	0.257	0.119
CAPZB	0.378545	1.2256e-11	4.11043e-07	0.618816	0.621	0.402
DNAJC13	0.376709	6.85067e-13	2.29758e-08	0.559591	0.182	0.062
CYB5R4	0.376061	1.339e-06	0.0449073	0.548854	0.192	0.096
IRF2BP2	0.37402	4.95993e-07	0.0166346	0.558492	0.248	0.132
TSPAN3	0.373469	6.1608e-10	2.06621e-05	0.573949	0.285	0.14
PCNX2	0.371959	2.11477e-13	7.09253e-09	0.540393	0.107	0.026
AIG1	0.370839	1.94654e-11	6.52831e-07	0.543447	0.121	0.037
ZEB1	0.369599	1.35201e-08	0.000453438	0.548657	0.164	0.067
ZBTB44	0.369055	1.74175e-10	5.84149e-06	0.541752	0.121	0.038
SLC25A5	0.368763	1.23007e-07	0.0041254	0.595064	0.621	0.443
IQGAP1	0.368304	7.34714e-18	2.46408e-13	0.626966	0.509	0.237
TRIT1	0.367023	2.5583e-19	8.58002e-15	0.550029	0.126	0.027
SEL1L	0.366393	1.07114e-06	0.035924	0.556752	0.243	0.132
RPS6KA3	0.365829	7.169e-17	2.40434e-12	0.578533	0.243	0.082
SRI	0.365061	9.64257e-08	0.00323392	0.584779	0.439	0.293
SLC25A3	0.364922	2.29952e-07	0.00771212	0.594293	0.682	0.469
GAS7	0.36358	1.66683e-13	5.5902e-09	0.547159	0.131	0.036
C9orf72	0.362296	1.95884e-11	6.56954e-07	0.540228	0.112	0.031
ADCY7	0.361972	5.16202e-16	1.73124e-11	0.554724	0.15	0.04
SELENOW	0.361568	5.59948e-09	0.000187796	0.564158	0.248	0.116
GGCX	0.361462	2.41938e-18	8.11413e-14	0.557312	0.154	0.038
PCMTD1	0.360097	6.24287e-09	0.000209373	0.570627	0.285	0.146
OGFRL1	0.36	1.46728e-13	4.92095e-09	0.566997	0.21	0.075
FAM120A	0.359537	1.86068e-08	0.000624034	0.573021	0.313	0.171
SLC38A2	0.359161	9.78461e-11	3.28156e-06	0.574319	0.28	0.128
HNRNPAB	0.358683	3.30566e-12	1.10865e-07	0.610331	0.514	0.29
APBB1IP	0.35821	8.13541e-12	2.72845e-07	0.609169	0.505	0.297
VPS13C	0.357102	6.93503e-12	2.32587e-07	0.603352	0.481	0.251
SLC25A29	0.357099	3.71273e-38	1.24518e-33	0.546029	0.103	0.011
NRDC	0.356329	1.41824e-06	0.0475648	0.571791	0.383	0.243
ATRX	0.356116	7.27176e-11	2.4388e-06	0.609599	0.57	0.349
GNAQ	0.355952	2.43812e-19	8.17698e-15	0.564784	0.178	0.046
TLN1	0.354615	2.50565e-16	8.40345e-12	0.644959	0.687	0.416
PLXDC2	0.353177	4.61095e-12	1.54642e-07	0.552719	0.159	0.052
BST2	0.352626	8.32959e-07	0.0279358	0.583617	0.514	0.359
ZBTB33	0.351994	3.82888e-14	1.28413e-09	0.546472	0.126	0.033
CCNI	0.350887	1.01351e-09	3.39912e-05	0.617249	0.799	0.616
ENPP4	0.350755	2.0648e-19	6.92493e-15	0.549524	0.126	0.026
NCBP3	0.349816	5.38551e-08	0.00180619	0.558113	0.224	0.109
CSNK2A1	0.349242	3.62517e-11	1.21581e-06	0.552548	0.164	0.057
OSBPL8	0.348826	2.67806e-13	8.98168e-09	0.604157	0.425	0.216
HNRNPR	0.348151	4.31322e-08	0.00144657	0.571438	0.313	0.173
TTC3	0.347534	9.0259e-08	0.00302711	0.581341	0.416	0.258
TNKS2	0.346988	8.55448e-08	0.002869	0.557801	0.229	0.111
MICAL1	0.346523	1.09156e-07	0.00366089	0.539392	0.126	0.049
WAPL	0.346365	2.25863e-08	0.000757499	0.572261	0.308	0.169
INSR	0.34565	2.32362e-26	7.79297e-22	0.54893	0.117	0.018
UCP2	0.345185	5.10696e-08	0.00171277	0.601162	0.715	0.51
CEBPD	0.344269	5.81697e-24	1.9509e-19	0.614633	0.374	0.124
GPR171	0.341806	1.10624e-07	0.00371011	0.534516	0.107	0.037
ZNF467	0.341591	2.94632e-27	9.88136e-23	0.544383	0.103	0.014
FADS1	0.341576	1.6286e-07	0.00546199	0.533847	0.103	0.037
SLC31A2	0.340985	1.2724e-15	4.26739e-11	0.544555	0.117	0.027
HADHA	0.340394	1.98347e-08	0.000665216	0.595799	0.542	0.366
ARHGEF6	0.340248	9.07877e-11	3.04484e-06	0.560349	0.201	0.08
ATP6V0E1	0.339955	4.04478e-07	0.0135654	0.593931	0.682	0.506
SLC25A28	0.339452	8.50875e-09	0.000285366	0.537602	0.112	0.038
LCP2	0.339112	1.63164e-19	5.47221e-15	0.584608	0.257	0.081
RPL26L1	0.339042	1.35418e-11	4.54165e-07	0.541721	0.117	0.033
DDX3X	0.339021	4.73853e-10	1.58921e-05	0.564732	0.234	0.102
VPS28	0.3389	2.8697e-07	0.0096244	0.582825	0.453	0.306
MRPL19	0.338563	8.49177e-07	0.0284797	0.532259	0.103	0.038
QKI	0.337311	1.14452e-08	0.00038385	0.554002	0.192	0.083
TP53RK	0.336779	1.32526e-09	4.44466e-05	0.547952	0.15	0.056
PLXNC1	0.336212	1.4577e-09	4.88885e-05	0.543794	0.136	0.047
IQCE	0.336118	1.29905e-24	4.35675e-20	0.543796	0.103	0.016
MED13L	0.336019	3.84465e-10	1.28942e-05	0.537684	0.107	0.032
CLIP1	0.335695	1.7463e-07	0.00585674	0.559433	0.243	0.125
MZT2B	0.33462	1.04904e-06	0.0351826	0.588236	0.631	0.452
SCAMP1	0.333944	2.57702e-08	0.000864282	0.542176	0.136	0.051
CHPT1	0.333863	7.21372e-16	2.41934e-11	0.546131	0.121	0.028
BRD7	0.333698	9.81287e-08	0.00329104	0.568125	0.304	0.165
CCT6A	0.333202	1.31937e-09	4.42491e-05	0.597084	0.486	0.299
GPR65	0.333185	6.89296e-11	2.31176e-06	0.5704	0.257	0.111
REV3L	0.33175	8.69024e-10	2.91453e-05	0.558259	0.201	0.084
ARF6	0.33155	2.42925e-10	8.14723e-06	0.6034	0.528	0.317
AOAH	0.33152	8.59832e-15	2.88371e-10	0.561549	0.182	0.057
CLASP2	0.331407	1.53442e-14	5.14613e-10	0.555621	0.159	0.047
OTUD6B	0.331155	3.94394e-07	0.0132272	0.53695	0.121	0.047
LGMN	0.33104	4.92473e-09	0.000165165	0.538593	0.117	0.038
CHD6	0.330754	7.49231e-12	2.51277e-07	0.57105	0.243	0.102
PARP4	0.329922	3.38373e-07	0.0113484	0.54676	0.173	0.077
CAMK2G	0.329677	6.16621e-11	2.06802e-06	0.540085	0.112	0.033
MTDH	0.329273	1.4687e-08	0.000492572	0.60485	0.729	0.502
COMT	0.328523	4.88971e-09	0.000163991	0.55622	0.196	0.086
TNFSF13B	0.328429	1.42352e-14	4.77421e-10	0.568522	0.215	0.072
DYNC1H1	0.327305	1.94377e-08	0.000651901	0.579931	0.374	0.216
REPS1	0.32567	3.16017e-10	1.05986e-05	0.536682	0.103	0.03
KDM2A	0.324142	3.88678e-11	1.30355e-06	0.569476	0.248	0.105
EP300	0.322808	8.35564e-11	2.80232e-06	0.567086	0.238	0.101
EXOC6	0.32177	1.29127e-08	0.000433066	0.536021	0.107	0.035
CYLD	0.320151	1.5092e-08	0.000506156	0.549052	0.168	0.068
TSC22D2	0.3185	3.2002e-07	0.0107328	0.533987	0.107	0.039
STX12	0.318379	2.64938e-08	0.00088855	0.550934	0.178	0.077
CANX	0.316591	9.66903e-08	0.0032428	0.583782	0.439	0.283
YWHAG	0.316497	3.33818e-10	1.11956e-05	0.581317	0.336	0.17
TMEM165	0.315763	2.78116e-07	0.00932744	0.536457	0.117	0.045
DIAPH1	0.314642	1.44538e-13	4.84753e-09	0.60046	0.402	0.192
SEC24D	0.313701	8.97324e-11	3.00945e-06	0.539873	0.112	0.033
KAT6B	0.31254	1.28084e-06	0.0429569	0.546318	0.178	0.085
PSME1	0.312245	6.41447e-08	0.00215129	0.603221	0.762	0.594
H3F3B	0.311236	1.93908e-09	6.50328e-05	0.617441	0.897	0.728
CTDSPL2	0.311029	3.60488e-07	0.0120901	0.539845	0.136	0.055
MBNL1	0.309957	9.84512e-15	3.30186e-10	0.62453	0.57	0.303
DOPEY1	0.309842	8.31422e-13	2.78842e-08	0.539906	0.107	0.027
CLNS1A	0.309745	3.38385e-08	0.00113487	0.537658	0.117	0.041
EIF5B	0.309559	2.82407e-09	9.47138e-05	0.604007	0.598	0.4
APP	0.306981	1.94433e-12	6.52089e-08	0.550649	0.15	0.046
CD302	0.305903	2.5781e-10	8.64643e-06	0.547186	0.145	0.05
LSM6	0.305604	2.5457e-07	0.00853778	0.557182	0.229	0.118
S100A11	0.305355	2.08185e-13	6.98209e-09	0.628966	0.673	0.405
HEBP2	0.304117	1.04624e-10	3.50888e-06	0.569263	0.248	0.109
ATL3	0.302574	1.33115e-08	0.00044644	0.551257	0.178	0.075
MAP3K4	0.302283	3.16368e-09	0.000106104	0.544449	0.14	0.05
CTBP2	0.299814	2.23017e-20	7.47956e-16	0.542269	0.103	0.018
KPNA3	0.299755	6.25026e-07	0.0209621	0.546517	0.173	0.08
FKBP5	0.299106	2.72478e-17	9.13836e-13	0.638273	0.621	0.318
ATP5MPL	0.298386	1.26629e-07	0.00424689	0.598085	0.729	0.509
CEP350	0.295467	1.76399e-08	0.000591607	0.578083	0.36	0.202
MFSD14C	0.294476	6.87733e-12	2.30652e-07	0.546791	0.136	0.041
MYL6	0.293736	7.18593e-08	0.00241002	0.603751	0.869	0.631
AL133453.1	0.292943	1.72207e-15	5.77549e-11	0.549836	0.136	0.034
HIST1H1D	0.290979	3.80231e-07	0.0127522	0.562145	0.28	0.148
ARFGEF1	0.290277	5.47492e-10	1.83618e-05	0.555523	0.187	0.073
CRTAP	0.289794	1.98435e-07	0.0066551	0.556773	0.229	0.114
HIST2H2AC	0.289199	2.4332e-11	8.16047e-07	0.576236	0.285	0.126
ZFAND5	0.288153	1.58011e-10	5.29937e-06	0.576564	0.294	0.141
USP46	0.287657	1.37358e-08	0.00046067	0.540644	0.126	0.046
TMX3	0.286509	5.93874e-09	0.000199173	0.548245	0.159	0.062
SRGN	0.286067	3.99306e-19	1.33919e-14	0.65924	0.771	0.427
ELMO1	0.284283	1.29403e-07	0.0043399	0.537818	0.121	0.046
CYFIP1	0.279379	1.15938e-09	3.88834e-05	0.545128	0.14	0.049
P2RY13	0.278144	1.13944e-14	3.82144e-10	0.539599	0.103	0.023
RPL22	0.276309	9.10577e-09	0.000305389	0.612697	0.897	0.752
VPS35	0.275523	1.02943e-07	0.0034525	0.585257	0.463	0.3
CCNB1IP1	0.275287	1.76353e-10	5.91452e-06	0.547708	0.145	0.05
ABRACL	0.273356	6.5267e-11	2.18892e-06	0.590434	0.379	0.201
B2M	0.273012	8.79266e-07	0.0294888	0.594789	0.846	0.635
SPOPL	0.270702	2.36661e-14	7.93713e-10	0.556498	0.164	0.049
HLA-DMB	0.270406	4.14295e-07	0.0138946	0.585345	0.542	0.351
PAXX	0.270255	6.03245e-08	0.00202316	0.564601	0.271	0.14
CEP170	0.269949	1.20011e-08	0.000402492	0.551927	0.182	0.076
MYO5A	0.268964	1.9855e-07	0.00665898	0.542129	0.145	0.059
AIDA	0.263692	1.58301e-12	5.30909e-08	0.543726	0.121	0.034
LYN	0.263524	2.37488e-07	0.00796486	0.580784	0.439	0.279
RALB	0.263167	3.53273e-11	1.18481e-06	0.545891	0.136	0.043
RDX	0.262727	3.74625e-11	1.25642e-06	0.553901	0.168	0.06
ARCN1	0.262583	1.20868e-06	0.0405368	0.548042	0.187	0.091
CDV3	0.26001	4.09175e-07	0.0137229	0.576941	0.402	0.257
CNTRL	0.258608	2.3848e-07	0.00799815	0.564926	0.29	0.158
PREX1	0.258515	2.41517e-17	8.10001e-13	0.588118	0.29	0.102
CARD8	0.257501	1.26578e-07	0.00424516	0.54287	0.145	0.059
ANTXR2	0.255537	3.56885e-11	1.19692e-06	0.538557	0.107	0.03
PACS2	0.255446	7.59791e-09	0.000254819	0.536563	0.107	0.035
ACAP2	0.254815	1.71055e-11	5.73683e-07	0.58914	0.364	0.18
ATP6V1D	0.254742	1.32243e-06	0.0443518	0.542371	0.154	0.07
BAG5	0.253934	1.01716e-06	0.0341133	0.551751	0.21	0.106
SLC25A24	0.253929	9.07907e-11	3.04494e-06	0.555831	0.182	0.067
KATNA1	0.253292	2.46677e-07	0.00827305	0.540433	0.136	0.055
SNX6	0.25251	3.02568e-09	0.000101475	0.590145	0.444	0.258
TGOLN2	0.250169	1.45784e-10	4.8893e-06	0.593039	0.421	0.227
AL133467.1	-0.336615	1.2808e-06	0.0429554	0.448706	0.005	0.107
RPL36	-0.377799	2.13811e-07	0.00717079	0.397624	0.921	0.864
RPS4X	-0.378976	3.36302e-10	1.12789e-05	0.375908	0.944	0.917
RPL32	-0.425313	2.28243e-18	7.65481e-14	0.327232	0.986	0.978
FCRL2	-0.432759	4.4729e-07	0.0150012	0.439885	0.019	0.14
DECR2	-0.439423	5.20726e-07	0.0174641	0.438009	0.028	0.153
GRHPR	-0.455098	1.13411e-06	0.0380357	0.434724	0.056	0.186
RPS5	-0.476609	2.61917e-09	8.78419e-05	0.382404	0.944	0.896
PLA2G16	-0.485111	5.39931e-07	0.0181082	0.438542	0.028	0.15
RBM38	-0.496224	1.14099e-06	0.0382666	0.44067	0.028	0.148
RPL10A	-0.503696	4.36871e-08	0.00146518	0.391882	0.916	0.884
RPS18	-0.508367	1.4501e-06	0.0486333	0.404789	0.958	0.958
RGS16	-0.528184	1.64916e-07	0.00553094	0.441397	0.005	0.121
MT-ND3	-0.529623	5.98203e-07	0.0200625	0.401361	0.953	0.942
CENPM	-0.533718	2.51136e-07	0.00842259	0.439847	0.014	0.133
RPL34	-0.539167	6.48964e-09	0.00021765	0.385317	0.944	0.945
DTX1	-0.539409	4.10107e-07	0.0137542	0.441483	0.014	0.131
RPL13A	-0.539976	1.63395e-08	0.000547993	0.388412	0.972	0.95
TPM2	-0.565244	6.32322e-08	0.00212068	0.431791	0.023	0.16
LPXN	-0.566753	7.04244e-08	0.00236189	0.422575	0.065	0.222
LAMP1	-0.57823	4.80557e-08	0.00161169	0.428088	0.033	0.178
RPL4	-0.578811	1.02025e-06	0.0342172	0.404544	0.799	0.714
BEX3	-0.581734	3.99418e-07	0.0133957	0.436096	0.033	0.16
SWAP70	-0.59219	9.19817e-08	0.00308488	0.424402	0.061	0.214
ACTG2	-0.593842	4.47285e-07	0.0150011	0.442037	0.014	0.129
PNOC	-0.596798	1.42248e-08	0.000477071	0.430945	0.009	0.148
FAM129C	-0.597	3.00952e-08	0.00100933	0.430479	0.019	0.158
MT-ND1	-0.609704	9.28969e-13	3.11558e-08	0.359107	0.869	0.854
MT-ND4	-0.610405	6.6516e-21	2.23081e-16	0.314656	0.977	0.955
CD72	-0.617904	8.838e-07	0.0296409	0.426007	0.103	0.252
MALAT1	-0.620667	3.00529e-14	1.00791e-09	0.349845	1	0.993
SLC2A5	-0.624704	9.3668e-09	0.000314144	0.425278	0.023	0.173
TNFRSF17	-0.627551	9.36589e-08	0.00314113	0.436155	0.014	0.141
TXNIP	-0.6283	7.80212e-07	0.0261668	0.595296	0.879	0.638
GTSF1	-0.634162	1.3628e-08	0.000457056	0.420771	0.047	0.206
FAM30A	-0.639332	2.53672e-07	0.00850764	0.431955	0.042	0.179
RPL17	-0.652009	3.8731e-07	0.0129896	0.432858	0.047	0.18
FCRLA	-0.659437	2.55761e-08	0.000857772	0.433143	0.009	0.143
CASP4	-0.65951	8.25034e-10	2.767e-05	0.406999	0.065	0.256
OSBPL10	-0.66419	3.07678e-07	0.0103189	0.437432	0.023	0.149
ST6GAL1	-0.664702	1.0065e-06	0.0337561	0.429381	0.084	0.225
CD22	-0.665139	4.14409e-08	0.00138984	0.433568	0.014	0.146
MIEN1	-0.677702	1.21957e-06	0.0409018	0.42457	0.126	0.275
RPSA	-0.688214	1.49885e-17	5.02686e-13	0.331664	0.921	0.871
NCF1	-0.689636	5.37733e-08	0.00180345	0.41311	0.126	0.298
PF4	-0.693379	3.71801e-10	1.24695e-05	0.55236	0.178	0.063
ARHGAP25	-0.695705	1.46265e-07	0.00490543	0.427949	0.051	0.197
CCR7	-0.700455	2.78435e-08	0.000933815	0.431739	0.014	0.151
ITGAE	-0.70873	1.03128e-08	0.000345871	0.407491	0.121	0.308
RPS27A	-0.708961	6.3941e-35	2.14445e-30	0.256374	0.981	0.968
SEPT1	-0.710085	6.52677e-08	0.00218895	0.418646	0.089	0.252
IFT57	-0.719492	2.9705e-07	0.00996247	0.421576	0.107	0.263
PAX5	-0.723798	3.0852e-08	0.00103471	0.423526	0.047	0.201
EBF1	-0.728071	8.6965e-07	0.0291663	0.445535	0.009	0.118
RPLP0	-0.733697	6.56493e-10	2.20175e-05	0.378607	0.879	0.778
PIM2	-0.739257	8.55714e-11	2.86989e-06	0.395432	0.093	0.306
TESC	-0.743859	3.95721e-10	1.32717e-05	0.411589	0.037	0.213
RPS19	-0.748848	1.16631e-35	3.91157e-31	0.253678	0.995	0.968
RPS9	-0.75067	6.257e-10	2.09847e-05	0.378468	0.874	0.777
BLNK	-0.767278	5.03472e-11	1.68854e-06	0.409142	0.019	0.201
MT2A	-0.808	1.57061e-07	0.0052675	0.407018	0.234	0.421
CDCA7L	-0.81042	4.27419e-08	0.00143348	0.415776	0.103	0.267
SMARCB1	-0.811593	1.89182e-09	6.34479e-05	0.401575	0.136	0.322
SPOCK2	-0.817726	6.51656e-07	0.0218552	0.441566	0.019	0.136
CD82	-0.837699	9.69174e-12	3.25042e-07	0.404791	0.019	0.207
LINC01857	-0.842407	8.00841e-11	2.68586e-06	0.410959	0.019	0.197
DUSP2	-0.848213	2.12088e-07	0.00711299	0.427692	0.061	0.205
MIF	-0.862742	1.32967e-08	0.000445945	0.405901	0.164	0.333
OAZ1	-0.862987	2.25618e-07	0.00756678	0.405416	0.374	0.475
SKAP1	-0.864243	7.07308e-07	0.0237217	0.446418	0.005	0.112
IGLC7	-0.874815	7.85921e-09	0.000263582	0.42525	0.023	0.171
TCF4	-0.874999	1.84698e-07	0.0061944	0.410128	0.206	0.38
BCAS4	-0.876332	2.87634e-10	9.64668e-06	0.402585	0.079	0.271
RPS27	-0.880983	3.07995e-28	1.03295e-23	0.28227	0.949	0.929
RHOH	-0.882841	1.73094e-10	5.80524e-06	0.401266	0.075	0.272
CD19	-0.891613	2.11465e-12	7.0921e-08	0.399844	0.019	0.218
RCSD1	-0.894879	6.10631e-07	0.0204793	0.414993	0.206	0.365
CD53	-0.898223	3.25684e-08	0.00109228	0.401625	0.257	0.427
EZR	-0.910075	5.53009e-07	0.0185468	0.406984	0.407	0.512
POU2AF1	-0.911113	2.21153e-12	7.41702e-08	0.39168	0.051	0.27
ITPR2	-0.913705	1.15642e-08	0.000387841	0.423465	0.033	0.186
ISG20	-0.928768	1.36909e-07	0.00459167	0.404374	0.341	0.461
MYBL2	-0.930197	5.19436e-08	0.00174208	0.424849	0.051	0.2
RPL3	-0.938636	1.16239e-19	3.89841e-15	0.32077	0.921	0.911
RPS29	-0.954031	9.49169e-09	0.000318332	0.387172	0.883	0.781
LINC00926	-0.968101	1.06131e-06	0.0355941	0.448088	0.005	0.108
ADA	-0.973075	1.49309e-09	5.00753e-05	0.409463	0.075	0.248
CD37	-0.976947	1.51092e-07	0.00506734	0.398362	0.668	0.656
SPIB	-0.987056	9.46429e-13	3.17413e-08	0.39043	0.047	0.266
ETS1	-0.989271	1.13545e-06	0.0380806	0.435973	0.051	0.178
MT-ND2	-0.996225	1.89647e-24	6.36037e-20	0.298763	0.869	0.839
BLK	-1.00538	1.75706e-13	5.89281e-09	0.389096	0.033	0.252
POU2F2	-1.01156	4.69371e-10	1.57418e-05	0.383771	0.383	0.523
CORO1A	-1.01976	2.20083e-07	0.00738116	0.405871	0.374	0.463
NUCB2	-1.03203	3.42229e-09	0.000114777	0.427827	0.005	0.149
TRAC	-1.03937	1.33584e-08	0.000448013	0.419165	0.056	0.217
HMGB2	-1.04541	4.49131e-10	1.5063e-05	0.394455	0.154	0.357
TNFRSF13C	-1.06985	5.66648e-12	1.90042e-07	0.393955	0.061	0.268
PDIA2	-1.08809	5.48544e-07	0.0183971	0.439888	0.023	0.143
UBB	-1.09014	3.73897e-14	1.25398e-09	0.354635	0.519	0.618
TRBC2	-1.09093	3.25759e-11	1.09253e-06	0.39228	0.098	0.313
CLEC2D	-1.09528	1.86577e-11	6.25742e-07	0.392905	0.084	0.297
SIT1	-1.1149	8.87574e-16	2.97675e-11	0.373775	0.033	0.283
SYNE2	-1.13438	8.94975e-13	3.00157e-08	0.390269	0.047	0.266
IGLC6	-1.14086	4.64617e-09	0.000155823	0.424369	0.019	0.17
RALGPS2	-1.14223	2.49631e-07	0.00837212	0.421759	0.107	0.257
APOD	-1.14457	2.4274e-07	0.00814102	0.439473	0.014	0.135
LAPTM5	-1.1656	4.49874e-20	1.50879e-15	0.322369	0.486	0.658
CYBB	-1.183	5.78749e-09	0.000194101	0.423878	0.023	0.175
ARID5B	-1.20011	1.39955e-14	4.69383e-10	0.380585	0.033	0.274
CXCR4	-1.22487	5.67843e-09	0.000190443	0.398834	0.22	0.39
FCMR	-1.22635	5.11934e-11	1.71692e-06	0.408722	0.023	0.204
PRDM1	-1.2358	1.30796e-08	0.000438665	0.428014	0.019	0.162
RGS13	-1.24808	1.22531e-13	4.10944e-09	0.382576	0.056	0.291
IKZF3	-1.26448	9.06954e-14	3.04174e-09	0.375535	0.098	0.342
RPL41	-1.28747	7.51454e-12	2.52023e-07	0.372536	0.374	0.517
GMDS	-1.29273	2.00204e-11	6.71446e-07	0.398574	0.056	0.255
ALOX5AP	-1.2998	3.36062e-16	1.12708e-11	0.368912	0.042	0.303
SEC11C	-1.30563	1.60155e-08	0.000537127	0.407042	0.159	0.326
BANK1	-1.31272	4.79223e-09	0.000160722	0.41002	0.098	0.267
RPS26	-1.35998	3.36493e-16	1.12853e-11	0.342158	0.636	0.653
CD27	-1.37856	6.75372e-15	2.26506e-10	0.374892	0.056	0.303
RAC2	-1.40811	4.11794e-20	1.38108e-15	0.332063	0.173	0.477
GIMAP4	-1.44085	6.67075e-08	0.00223724	0.429569	0.037	0.174
RPS4Y1	-1.45068	5.07428e-15	1.70181e-10	0.354446	0.379	0.515
CD2	-1.4661	9.70771e-07	0.0325577	0.438719	0.037	0.157
FKBP11	-1.49747	2.19056e-11	7.34671e-07	0.403662	0.033	0.223
IGHG3	-1.51097	2.49898e-12	8.38107e-08	0.393338	0.047	0.26
KLF2	-1.51874	2.05521e-10	6.89278e-06	0.409353	0.042	0.218
CD3D	-1.58122	3.69473e-07	0.0123914	0.434599	0.042	0.168
DERL3	-1.70146	2.15186e-09	7.21691e-05	0.419932	0.028	0.185
RNF213	-1.71778	1.58481e-17	5.31512e-13	0.35439	0.079	0.369
VPREB3	-1.85881	5.48781e-18	1.8405e-13	0.362725	0.023	0.293
IGHD	-1.88061	1.01991e-10	3.42058e-06	0.411057	0.023	0.199
S100A4	-1.99188	6.42781e-16	2.15576e-11	0.350187	0.262	0.508
TCL1A	-2.08284	5.47603e-23	1.83655e-18	0.326871	0.07	0.404
CD52	-2.13503	4.63238e-25	1.55361e-20	0.299418	0.416	0.669
BTG1	-2.21651	1.96869e-50	6.60261e-46	0.206484	0.439	0.779
MS4A1	-2.34459	2.41439e-34	8.09737e-30	0.271663	0.103	0.528
MZB1	-2.47618	3.29707e-16	1.10577e-11	0.366432	0.061	0.321
CD79B	-2.51006	7.20262e-34	2.41561e-29	0.274692	0.079	0.512
LTB	-2.66628	3.92358e-21	1.31589e-16	0.328823	0.178	0.461
CD79A	-2.87619	8.39409e-34	2.81521e-29	0.275554	0.084	0.506
JCHAIN	-3.04714	2.40036e-14	8.05032e-10	0.371823	0.117	0.349
IGLC3	-3.26889	1.5233e-17	5.10883e-13	0.358673	0.065	0.334
IGKC	-3.72588	5.64761e-46	1.8941e-41	0.22091	0.486	0.751
IGHM	-3.80836	1.62572e-27	5.45235e-23	0.30397	0.093	0.45
IGLC2	-4.15507	3.20474e-21	1.07481e-16	0.323949	0.257	0.518

## Sheet: Tc
gene	avg_log2FC	p_val	p_val_adj	auc	pct.1	pct.2
NKG7	4.03295	0	0	0.873354	0.782	0.095
IL7R	3.9977	0	0	0.704129	0.438	0.046
GZMA	3.72199	0	0	0.811426	0.646	0.043
CCL5	3.55854	0	0	0.855614	0.762	0.107
GZMB	3.35191	0	0	0.700436	0.428	0.038
GZMK	3.22468	0	0	0.736537	0.495	0.035
CD3G	3.20643	0	0	0.760481	0.541	0.032
CST7	3.16333	0	0	0.748323	0.524	0.045
CD2	3.14307	0	0	0.755869	0.537	0.041
GNLY	3.1243	0	0	0.591188	0.205	0.027
CD3D	3.02472	0	0	0.749671	0.533	0.057
CD3E	2.80428	0	0	0.719159	0.463	0.038
CCL4	2.73714	0	0	0.646692	0.34	0.062
GZMH	2.68584	0	0	0.674526	0.368	0.025
CD8A	2.49868	0	0	0.651406	0.32	0.022
PRF1	2.46181	0	0	0.649514	0.319	0.026
KLRB1	2.4443	0	0	0.616556	0.245	0.015
ARL4C	2.3144	0	0	0.671414	0.393	0.069
KLRD1	2.28408	0	0	0.608866	0.224	0.008
GIMAP7	2.23076	0	0	0.66788	0.385	0.065
HCST	2.18459	0	0	0.722733	0.602	0.293
GIMAP4	2.13758	0	0	0.675617	0.424	0.097
TRBC1	2.12749	0	0	0.60452	0.24	0.038
CD7	2.08708	0	0	0.623036	0.268	0.027
CTSW	2.07002	0	0	0.612838	0.246	0.025
SYNE2	2.02739	0	0	0.656619	0.454	0.208
CMC1	1.97319	0	0	0.585858	0.253	0.104
GZMM	1.96834	0	0	0.609458	0.253	0.043
SLFN5	1.93499	0	0	0.609955	0.242	0.026
FYN	1.91728	0	0	0.624372	0.298	0.06
TRBC2	1.89072	0	0	0.637475	0.447	0.271
FYB1	1.86472	0	0	0.680891	0.476	0.142
RARRES3	1.85727	0	0	0.652624	0.433	0.182
BCL11B	1.84869	0	0	0.602042	0.219	0.018
TRAC	1.79683	0	0	0.595707	0.324	0.183
IL32	1.76637	0	0	0.601033	0.222	0.023
PIK3R1	1.73728	0	0	0.609276	0.337	0.153
PTPRC	1.68734	0	0	0.738182	0.755	0.589
ID2	1.65337	0	0	0.577764	0.242	0.106
CD8B	1.65031	0	0	0.576028	0.161	0.01
RNF213	1.64603	0	0	0.653307	0.522	0.321
PARP8	1.61149	0	0	0.581754	0.214	0.058
PRDM1	1.60423	0	0	0.582154	0.269	0.129
CD247	1.57972	0	0	0.584309	0.215	0.054
SKAP1	1.57039	0	0	0.584007	0.23	0.076
LCK	1.56219	0	0	0.585866	0.217	0.055
ITM2A	1.53626	0	0	0.580858	0.19	0.033
RUNX3	1.50918	0	0	0.570646	0.227	0.104
SYNE1	1.48578	0	0	0.573405	0.205	0.067
IFNG	1.47416	0	0	0.554348	0.117	0.008
ETS1	1.47133	0	0	0.577329	0.274	0.148
LCP1	1.4666	0	0	0.654305	0.585	0.455
CD99	1.45505	0	0	0.596449	0.38	0.257
CALM1	1.44908	0	0	0.625402	0.511	0.413
ZFP36L2	1.42343	0	0	0.625099	0.496	0.367
B2M	1.41661	0	0	0.700062	0.738	0.604
TXNIP	1.39911	0	0	0.666414	0.726	0.612
LAG3	1.39831	0	0	0.558714	0.146	0.031
PIP4K2A	1.39515	0	0	0.587028	0.298	0.152
GPRIN3	1.38839	0	0	0.566981	0.154	0.021
RASGRP1	1.37408	0	0	0.567954	0.189	0.06
S100A4	1.36036	0	0	0.698078	0.67	0.457
RORA	1.35319	0	0	0.563121	0.144	0.019
ZBTB38	1.35253	1.04593e-156	3.50785e-152	0.554061	0.324	0.288
MYH9	1.34415	0	0	0.586523	0.336	0.206
CNOT6L	1.34317	0	0	0.563779	0.243	0.137
GPR174	1.33683	0	0	0.563322	0.176	0.055
CELF2	1.33122	0	0	0.629381	0.442	0.224
THEMIS	1.32337	0	0	0.560942	0.13	0.009
EOMES	1.31541	0	0	0.560679	0.134	0.014
EMB	1.31329	0	0	0.563702	0.232	0.124
A2M-AS1	1.29527	0	0	0.553734	0.119	0.013
ITGA4	1.28856	0	0	0.568485	0.208	0.08
SPOCK2	1.25592	1.16701e-253	3.91391e-249	0.550779	0.2	0.116
SELPLG	1.25415	0	0	0.555136	0.168	0.065
ATP2B4	1.22889	0	0	0.555052	0.141	0.034
INPP4B	1.22792	0	0	0.556852	0.124	0.011
SLC9A3R1	1.22364	1.90273e-199	6.38138e-195	0.546123	0.2	0.126
MYBL1	1.21387	0	0	0.540516	0.102	0.023
LYAR	1.2118	4.30429e-104	1.44357e-99	0.535688	0.206	0.16
TC2N	1.21165	0	0	0.557569	0.13	0.015
CLEC2B	1.20706	1.92429e-102	6.4537e-98	0.537638	0.231	0.189
C1orf21	1.20188	0	0	0.547542	0.106	0.012
ANXA1	1.19879	0	0	0.571068	0.204	0.067
GPR171	1.19862	0	0	0.553549	0.119	0.013
CBLB	1.19201	0	0	0.549227	0.147	0.054
LCP2	1.18672	0	0	0.557625	0.166	0.056
LAT	1.18651	0	0	0.564184	0.161	0.036
IQGAP2	1.17773	0	0	0.56026	0.19	0.078
AAK1	1.16993	0	0	0.560471	0.17	0.055
RAB27A	1.16258	0	0	0.552993	0.161	0.061
PAXX	1.16022	5.39035e-224	1.80781e-219	0.548417	0.201	0.122
EFHD2	1.14223	1.31364e-114	4.40569e-110	0.541298	0.254	0.207
F2R	1.13165	0	0	0.547072	0.104	0.01
KLRG1	1.12364	0	0	0.543267	0.103	0.018
MIAT	1.12237	0	0	0.546486	0.112	0.021
GPR65	1.11434	1.83293e-179	6.14728e-175	0.539181	0.163	0.096
FLNA	1.10337	0	0	0.556791	0.196	0.092
SH3BGRL3	1.09672	0	0	0.684446	0.733	0.697
CCSER2	1.09302	4.7958e-273	1.60842e-268	0.544324	0.154	0.072
KLF3	1.08587	3.0929e-285	1.0373e-280	0.544367	0.151	0.068
PYHIN1	1.08537	0	0	0.543764	0.111	0.025
DENND2D	1.08299	1.55153e-125	5.20351e-121	0.534021	0.164	0.109
MACF1	1.08243	0	0	0.561177	0.218	0.106
MSN	1.05933	4.00288e-166	1.34248e-161	0.556597	0.347	0.3
UTRN	1.05548	0	0	0.555833	0.207	0.105
LPIN2	1.05292	1.54112e-200	5.16859e-196	0.543048	0.178	0.104
DDIT4	1.04948	1.12817e-46	3.78365e-42	0.526376	0.236	0.223
TRAT1	1.04933	0	0	0.546723	0.1	0.007
RNF125	1.04574	0	0	0.540155	0.1	0.022
FKBP5	1.03671	7.32105e-280	2.45533e-275	0.574273	0.386	0.299
PTPN22	1.0357	3.1249e-250	1.04803e-245	0.543186	0.156	0.077
CDC42SE1	1.03176	4.36963e-145	1.46549e-140	0.546922	0.269	0.209
PTMS	1.02774	1.96151e-142	6.5785e-138	0.532699	0.14	0.083
SRGN	1.02144	0	0	0.607714	0.512	0.403
EVL	1.01192	2.09055e-98	7.01129e-94	0.531727	0.175	0.127
LITAF	1.01096	2.88435e-58	9.67355e-54	0.530073	0.251	0.231
ITGAL	0.996165	4.27444e-213	1.43356e-208	0.538763	0.144	0.073
GAB3	0.995031	1.19702e-278	4.01457e-274	0.536987	0.115	0.044
HIST1H1D	0.99182	1.00992e-161	3.38708e-157	0.542143	0.203	0.132
IKZF3	0.986409	1.08161e-130	3.62751e-126	0.551621	0.365	0.334
GBP5	0.973869	0	0	0.544364	0.131	0.045
AKNA	0.966876	2.41933e-101	8.11395e-97	0.531904	0.173	0.124
LINC01871	0.962941	0	0	0.543698	0.101	0.015
ADGRE5	0.962526	2.03176e-209	6.8141e-205	0.540256	0.156	0.082
AES	0.944938	2.24413e-73	7.52638e-69	0.537086	0.312	0.303
DGKZ	0.94101	1.93506e-194	6.48982e-190	0.534754	0.127	0.063
CD6	0.939772	0	0	0.543213	0.102	0.016
MGAT4A	0.934817	6.85407e-300	2.29872e-295	0.535334	0.103	0.035
JAK1	0.929382	4.33428e-60	1.45363e-55	0.537915	0.425	0.486
S100A10	0.928618	1.13538e-219	3.80784e-215	0.570463	0.431	0.394
APOL6	0.927845	1.54499e-221	5.18157e-217	0.535068	0.12	0.054
IQGAP1	0.923119	2.59181e-99	8.69241e-95	0.539646	0.271	0.227
ARHGEF3	0.918183	1.45193e-174	4.8695e-170	0.531499	0.116	0.057
ITM2B	0.917057	1.19624e-223	4.01197e-219	0.568245	0.399	0.334
MBNL1	0.91541	3.59793e-103	1.20667e-98	0.544094	0.327	0.297
ATXN1	0.911366	0	0	0.536293	0.1	0.029
CRYBG1	0.90813	1.81347e-160	6.08203e-156	0.532622	0.13	0.07
RASA2	0.897266	1.58216e-99	5.30626e-95	0.528738	0.146	0.097
STK10	0.894315	6.49244e-107	2.17743e-102	0.530061	0.15	0.099
PDCD4	0.893178	5.2339e-57	1.75535e-52	0.530527	0.268	0.249
FAM107B	0.884537	8.72208e-94	2.92521e-89	0.53775	0.259	0.215
SLAMF7	0.881398	7.86747e-44	2.63859e-39	0.519069	0.134	0.105
H1FX	0.879377	3.51478e-87	1.17879e-82	0.530614	0.183	0.136
SYNRG	0.879374	7.66743e-48	2.5715e-43	0.523664	0.188	0.16
RBL2	0.879076	3.14969e-47	1.05634e-42	0.520292	0.141	0.111
CCND2	0.873803	8.08206e-281	2.71056e-276	0.552463	0.204	0.107
TES	0.873451	2.6795e-99	8.98651e-95	0.532177	0.18	0.129
ZC3HAV1	0.852682	3.61218e-71	1.21145e-66	0.528788	0.193	0.153
ARAP2	0.852357	2.11274e-203	7.08571e-199	0.533187	0.116	0.053
PRKACB	0.851994	3.27995e-101	1.10003e-96	0.526832	0.128	0.08
DIAPH1	0.850599	1.80354e-52	6.04872e-48	0.526329	0.214	0.186
ITGB2	0.848814	3.02024e-100	1.01293e-95	0.54172	0.3	0.261
OPTN	0.846961	1.91845e-56	6.43408e-52	0.521198	0.131	0.098
ZAP70	0.83904	2.37303e-112	7.95866e-108	0.525605	0.109	0.063
GIMAP6	0.83783	3.17006e-282	1.06317e-277	0.534679	0.104	0.036
PREX1	0.837284	1.1344e-147	3.80455e-143	0.53421	0.15	0.088
YWHAZ	0.835831	2.76135e-48	9.26102e-44	0.531915	0.359	0.382
SH3KBP1	0.83553	6.6826e-16	2.24121e-11	0.515006	0.228	0.233
SATB1	0.83196	5.11412e-194	1.71518e-189	0.53044	0.104	0.045
AKAP13	0.830285	5.09569e-44	1.70899e-39	0.529266	0.326	0.333
ABHD17A	0.830049	4.19838e-52	1.40805e-47	0.520021	0.126	0.094
IRF1	0.829054	4.28933e-39	1.43856e-34	0.526579	0.299	0.298
VIM	0.824948	0	0	0.587753	0.489	0.417
TPT1	0.82194	0	0	0.722882	0.958	0.96
BIN2	0.817844	1.36749e-51	4.5863e-47	0.522288	0.156	0.124
WIPF1	0.817725	6.92535e-59	2.32262e-54	0.525214	0.177	0.141
MAPK1	0.801281	3.09986e-28	1.03963e-23	0.515398	0.132	0.111
SELENOW	0.79341	5.33825e-106	1.79034e-101	0.530592	0.156	0.104
PNRC1	0.79222	4.40207e-33	1.47637e-28	0.527116	0.388	0.439
KMT2A	0.788568	3.56894e-38	1.19695e-33	0.522597	0.215	0.194
RNF19A	0.787781	2.74164e-52	9.19491e-48	0.519819	0.124	0.092
TNRC6C	0.784813	2.21131e-118	7.41628e-114	0.524746	0.1	0.054
APMAP	0.783908	2.08632e-18	6.99711e-14	0.511553	0.114	0.099
WNK1	0.782937	1.57772e-13	5.29135e-09	0.5142	0.246	0.258
ITGB1	0.781636	2.02653e-82	6.79658e-78	0.527916	0.162	0.116
CD69	0.778101	8.54489e-48	2.86579e-43	0.519552	0.131	0.1
NFATC2	0.777914	2.50052e-65	8.38623e-61	0.519876	0.104	0.069
CHD3	0.770292	3.56053e-16	1.19413e-11	0.511882	0.137	0.125
SUN2	0.76693	1.19763e-54	4.01662e-50	0.521386	0.138	0.104
AC058791.1	0.765221	5.9917e-55	2.0095e-50	0.520816	0.131	0.097
HLA-C	0.763355	0	0	0.661444	0.833	0.706
GALNT1	0.762262	7.36371e-55	2.46964e-50	0.519737	0.118	0.085
HLA-B	0.761668	1.22046e-33	4.09319e-29	0.52653	0.359	0.389
ATP5F1E	0.757403	0	0	0.660307	0.829	0.874
KIAA1551	0.747248	3.49986e-15	1.17378e-10	0.511065	0.127	0.115
CD84	0.746611	1.28517e-28	4.31019e-24	0.515955	0.141	0.119
DEK	0.743341	2.15994e-09	7.24401e-05	0.512439	0.292	0.328
EMP3	0.739811	3.43503e-177	1.15204e-172	0.558034	0.359	0.287
CEMIP2	0.738603	1.4924e-184	5.0052e-180	0.530074	0.105	0.047
MYL12A	0.734966	3.94607e-166	1.32343e-161	0.567011	0.556	0.634
BTN3A1	0.734573	9.79482e-78	3.28499e-73	0.520829	0.1	0.062
RPS6KA3	0.73397	3.44852e-86	1.15656e-81	0.523535	0.115	0.072
DOK2	0.728314	4.8446e-142	1.62478e-137	0.530033	0.123	0.067
EEF1D	0.724881	6.33143e-11	2.12344e-06	0.51347	0.289	0.318
EPB41	0.722446	4.55953e-28	1.52917e-23	0.516112	0.146	0.125
TMX4	0.722289	3.74796e-53	1.25699e-48	0.520178	0.127	0.093
TLN1	0.718565	8.95557e-97	3.00352e-92	0.546929	0.409	0.419
MYO1F	0.715888	2.40586e-117	8.06876e-113	0.525752	0.108	0.06
ACTN4	0.71423	2.19673e-47	7.36739e-43	0.518962	0.124	0.093
DDX6	0.713022	9.63097e-23	3.23004e-18	0.51764	0.219	0.211
KLF2	0.70969	2.72311e-112	9.13277e-108	0.540808	0.264	0.203
STK38	0.707787	3.60594e-64	1.20936e-59	0.521189	0.119	0.082
CD48	0.696461	5.19742e-09	0.000174311	0.512407	0.311	0.352
RASAL3	0.685487	1.60224e-25	5.37358e-21	0.514014	0.121	0.101
RBMS1	0.684956	1.02265e-28	3.42975e-24	0.514416	0.115	0.093
MALAT1	0.681301	0	0	0.712572	0.999	0.992
SIGIRR	0.676298	3.70721e-10	1.24332e-05	0.508668	0.12	0.112
TRAPPC10	0.673944	1.53661e-51	5.15348e-47	0.518546	0.112	0.08
MXD4	0.667684	8.35518e-10	2.80216e-05	0.490105	0.134	0.171
APOBEC3G	0.664304	1.13179e-12	3.79578e-08	0.509782	0.12	0.109
PIK3IP1	0.662523	1.32737e-27	4.45172e-23	0.514784	0.126	0.104
SPTAN1	0.661294	2.39113e-25	8.01938e-21	0.514881	0.138	0.118
PLEK	0.659894	9.46432e-14	3.17414e-09	0.515255	0.286	0.311
IL6ST	0.65456	1.10245e-28	3.69741e-24	0.513843	0.107	0.085
MT2A	0.649513	5.62546e-93	1.88667e-88	0.54609	0.419	0.421
ZC3H13	0.646503	3.19142e-14	1.07034e-09	0.486491	0.167	0.22
APBB1IP	0.645251	2.05022e-12	6.87603e-08	0.48573	0.236	0.316
PECAM1	0.644099	1.0537e-75	3.53389e-71	0.520885	0.103	0.064
ARPC5L	0.644014	1.39681e-24	4.68463e-20	0.478043	0.266	0.38
MT-ND5	0.643362	0	0	0.606453	0.753	0.826
PPP1R18	0.637083	4.12355e-07	0.0138295	0.491032	0.172	0.215
PRPF4B	0.634254	7.74798e-11	2.59852e-06	0.511725	0.213	0.215
LRRFIP1	0.632832	3.19908e-20	1.07291e-15	0.512349	0.119	0.102
SLC4A7	0.6294	4.32927e-17	1.45195e-12	0.511539	0.123	0.108
TNFRSF1B	0.627399	2.86079e-42	9.59452e-38	0.519942	0.153	0.122
ALOX5AP	0.624882	2.95485e-43	9.90997e-39	0.471846	0.221	0.327
RAB8B	0.623664	4.65004e-13	1.55953e-08	0.510563	0.137	0.126
CDC42	0.622867	1.13962e-12	3.82205e-08	0.516918	0.444	0.558
PPP6R2	0.621087	7.42191e-20	2.48916e-15	0.512632	0.127	0.11
YWHAB	0.617951	2.46663e-35	8.27257e-31	0.529988	0.481	0.612
SAMHD1	0.604366	2.36497e-32	7.93163e-28	0.515276	0.116	0.091
HIST1H1E	0.601726	4.97905e-14	1.66987e-09	0.511302	0.146	0.134
ZNF217	0.596943	4.72778e-27	1.5856e-22	0.514394	0.122	0.1
PRRC2C	0.596396	1.5728e-07	0.00527487	0.512441	0.436	0.551
LYST	0.590328	1.14392e-39	3.83647e-35	0.51693	0.119	0.089
DDX5	0.589287	3.33218e-233	1.11755e-228	0.581465	0.701	0.806
SAMD9	0.586509	2.51897e-10	8.44811e-06	0.509368	0.139	0.131
KAT6A	0.583677	3.0765e-20	1.0318e-15	0.513688	0.147	0.13
RIPOR2	0.572799	4.35301e-15	1.45991e-10	0.511636	0.143	0.13
SEPT7	0.569695	6.23122e-21	2.08983e-16	0.522837	0.503	0.636
GCC2	0.56768	3.30111e-14	1.10713e-09	0.486107	0.181	0.236
KIF2A	0.566951	9.16143e-25	3.07256e-20	0.516095	0.165	0.147
TMEM50A	0.565019	1.02487e-38	3.4372e-34	0.474256	0.204	0.298
C9orf78	0.562889	1.38809e-17	4.65537e-13	0.485364	0.151	0.2
BZW1	0.562544	3.88843e-21	1.3041e-16	0.484778	0.127	0.173
ABCF1	0.559211	2.57372e-21	8.63175e-17	0.484784	0.125	0.171
ELF1	0.556514	3.45067e-10	1.15729e-05	0.487781	0.216	0.278
NIPBL	0.548609	3.99016e-25	1.33822e-20	0.480684	0.182	0.251
DNAJC1	0.547453	3.10967e-22	1.04292e-17	0.484463	0.125	0.171
[truncated: 1,041 more rows]

## Sheet: PLT
gene	avg_log2FC	p_val	p_val_adj	auc	pct.1	pct.2
[truncated: 1,449 more rows]

[truncated: 1 more sheets: oligo]
