# Supplementary material for: Intratumor heterogeneity and T cell exhaustion in primary CNS lymphoma
Source: Genome Med. 2022 Sep 24;14:109. doi: 10.1186/s13073-022-01110-1 (PMC9509601; doi:10.1186/s13073-022-01110-1)
Supplement: Supplementary file 7 — Additional file 7: Table S5. Top markers of the B cell clusters. [file 13073_2022_1110_MOESM7_ESM.xlsx]

## Sheet: nmBc1
gene	avg_log2FC	p_val	p_val_adj	auc	pct.1	pct.2
LINC01781	1.41176	0	0	0.588509	0.212	0.038
CRIP1	1.22225	0	0	0.588188	0.228	0.058
EMP3	1.17056	0	0	0.634629	0.426	0.175
BANK1	1.13345	0	0	0.660116	0.574	0.338
GPR183	1.07725	0	0	0.601968	0.271	0.072
PLAC8	1.05537	0	0	0.630872	0.415	0.152
EVI2B	1.00236	0	0	0.625383	0.428	0.194
SCIMP	0.98867	0	0	0.567573	0.169	0.035
ZBTB20	0.908067	2.8232e-240	9.46844e-236	0.577187	0.334	0.213
CD52	0.897499	0	0	0.665269	0.776	0.679
TXNIP	0.886725	0	0	0.681479	0.765	0.492
VIM	0.868842	0	0	0.608171	0.47	0.319
ITGB1	0.8111	3.07711e-81	1.032e-76	0.528918	0.125	0.074
TSC22D3	0.780732	9.77116e-238	3.27705e-233	0.587742	0.451	0.332
SMAP2	0.770447	1.97678e-115	6.62974e-111	0.565901	0.502	0.487
CD48	0.76957	1.50089e-267	5.03369e-263	0.591435	0.433	0.31
HLA-B	0.756641	2.91813e-183	9.78684e-179	0.57767	0.433	0.354
FXYD5	0.75295	0	0	0.595199	0.37	0.193
LINC01857	0.746672	2.57314e-81	8.62979e-77	0.547836	0.327	0.288
PLEK	0.738032	1.63572e-98	5.48587e-94	0.551786	0.325	0.268
RPL23A	0.723976	0	0	0.683655	0.956	0.904
MARCH1	0.71751	0	0	0.595867	0.334	0.143
HLA-E	0.706992	6.83109e-263	2.29101e-258	0.603128	0.603	0.568
LY86	0.699301	3.24511e-152	1.08834e-147	0.558385	0.283	0.191
RPL30	0.69061	0	0	0.736512	0.988	0.927
CELF2	0.655252	0	0	0.578205	0.279	0.12
LTB	0.654246	1.52981e-148	5.13067e-144	0.577811	0.617	0.597
PNRC1	0.648769	5.28626e-167	1.77291e-162	0.576916	0.476	0.412
SMIM14	0.646707	3.76504e-230	1.26272e-225	0.565396	0.262	0.137
HLA-DRB5	0.637714	1.06015e-06	0.0355553	0.510721	0.206	0.209
EEF1A1	0.637228	0	0	0.648108	0.885	0.855
PPDPF	0.636774	1.11031e-180	3.72376e-176	0.578227	0.458	0.371
KLF2	0.628524	7.91044e-276	2.653e-271	0.574156	0.293	0.146
MYL12A	0.626467	8.86534e-262	2.97326e-257	0.604594	0.645	0.643
TOMM7	0.625111	0	0	0.670871	0.885	0.822
RPS23	0.618797	0	0	0.713292	0.981	0.92
TP53INP1	0.606328	4.11551e-50	1.38026e-45	0.525688	0.151	0.105
SNX2	0.606318	3.78541e-143	1.26955e-138	0.567204	0.409	0.33
MALAT1	0.602762	0	0	0.723107	0.998	0.996
PLP2	0.600741	6.41066e-43	2.15001e-38	0.532035	0.264	0.237
CIB1	0.600322	8.64783e-10	2.90031e-05	0.516705	0.349	0.405
MARCKS	0.594232	2.61778e-33	8.77951e-29	0.524594	0.197	0.166
ARL6IP5	0.591558	3.52959e-90	1.18375e-85	0.547212	0.292	0.232
ADD3	0.590937	1.26044e-159	4.22727e-155	0.556148	0.257	0.157
DAPP1	0.590863	2.16195e-53	7.25073e-49	0.534872	0.256	0.215
FTH1	0.590598	2.86258e-93	9.60054e-89	0.561733	0.581	0.638
TMEM154	0.587592	3.8262e-113	1.28323e-108	0.554299	0.321	0.245
CAPG	0.581699	5.09176e-173	1.70768e-168	0.5496	0.192	0.1
PIP4K2A	0.574475	6.45161e-88	2.16374e-83	0.535733	0.175	0.112
MS4A1	0.571023	0	0	0.631769	0.814	0.765
CD99	0.570098	6.92304e-08	0.00232185	0.512385	0.226	0.236
SH3BGRL3	0.562919	6.08888e-206	2.04209e-201	0.593079	0.665	0.668
ITM2C	0.56156	3.68153e-245	1.23471e-240	0.549334	0.155	0.058
RALGPS2	0.547236	2.90918e-95	9.7568e-91	0.555741	0.414	0.361
RPS25	0.546937	0	0	0.669206	0.906	0.855
TNFRSF1B	0.545785	3.21114e-182	1.07695e-177	0.537555	0.118	0.044
CYSLTR1	0.543022	3.04566e-275	1.02145e-270	0.54836	0.141	0.045
RPL39	0.537519	0	0	0.659046	0.915	0.871
SP110	0.537384	1.54723e-84	5.18912e-80	0.552533	0.402	0.368
S100A6	0.535374	5.61382e-56	1.88276e-51	0.545058	0.461	0.474
ACP5	0.535029	2.0263e-87	6.79579e-83	0.535774	0.174	0.114
GNG7	0.529551	4.27287e-267	1.43304e-262	0.559309	0.202	0.082
MTSS1	0.528583	2.74018e-177	9.19002e-173	0.537282	0.12	0.045
PTPRC	0.523712	4.68886e-239	1.57255e-234	0.598437	0.623	0.568
FCGR2B	0.523545	5.83699e-212	1.95761e-207	0.548454	0.163	0.069
RPS13	0.506503	0	0	0.650556	0.94	0.889
MTPN	0.506398	7.04366e-81	2.3623e-76	0.555379	0.51	0.508
RPL38	0.505553	2.52482e-290	8.46775e-286	0.611502	0.719	0.718
ISCU	0.505111	1.06805e-29	3.58204e-25	0.531084	0.383	0.409
S1PR4	0.501739	1.0848e-167	3.6382e-163	0.549568	0.199	0.103
RPL41	0.495954	2.73236e-43	9.16378e-39	0.541859	0.594	0.68
CD1C	0.495937	5.09514e-78	1.70881e-73	0.527687	0.121	0.07
RPS29	0.490584	3.15195e-62	1.0571e-57	0.551497	0.883	0.862
BIN1	0.486916	4.00507e-132	1.34322e-127	0.547859	0.222	0.134
CDKN2D	0.481479	1.54191e-136	5.17126e-132	0.540172	0.158	0.081
SNX3	0.47824	2.6719e-53	8.96103e-49	0.544983	0.488	0.538
TLE3	0.47721	4.63247e-11	1.55364e-06	0.510668	0.112	0.098
RPLP2	0.476677	0	0	0.692849	0.992	0.952
CAST	0.476054	2.93146e-11	9.83152e-07	0.514996	0.225	0.222
FCMR	0.470962	3.17967e-178	1.0664e-173	0.568602	0.358	0.236
DDAH2	0.466659	1.02713e-175	3.44479e-171	0.537728	0.121	0.047
RPS17	0.46264	4.15937e-297	1.39497e-292	0.613012	0.758	0.726
ANXA4	0.460506	7.38824e-148	2.47787e-143	0.534734	0.118	0.05
ZFP36L2	0.459209	6.65048e-59	2.23044e-54	0.542322	0.369	0.331
RPL34	0.456619	0	0	0.643233	0.993	0.957
MSN	0.454652	9.13273e-23	3.06293e-18	0.523673	0.275	0.264
CMPK1	0.451031	1.18958e-44	3.98961e-40	0.532984	0.277	0.24
PDCD4	0.450031	2.57805e-116	8.64628e-112	0.555041	0.33	0.241
TPT1	0.446842	1.12179e-200	3.76225e-196	0.593604	0.987	0.954
RIPOR2	0.445033	2.15066e-66	7.21287e-62	0.530609	0.166	0.111
ARF6	0.443717	2.02294e-29	6.78453e-25	0.529799	0.352	0.354
RPL22	0.442813	0	0	0.628051	0.852	0.815
COMMD6	0.442466	2.23028e-93	7.47992e-89	0.561322	0.563	0.604
EBF1	0.435258	2.99047e-16	1.00294e-11	0.516841	0.19	0.173
RPS28	0.435085	0	0	0.683635	0.991	0.952
LMO4	0.434917	3.90452e-32	1.3095e-27	0.51955	0.131	0.098
DRAM2	0.431083	2.70212e-43	9.06238e-39	0.531946	0.266	0.23
LSP1	0.427928	1.75593e-44	5.88905e-40	0.540763	0.488	0.522
PTPN1	0.425191	4.32402e-07	0.0145019	0.513934	0.371	0.42
YWHAZ	0.423103	8.73385e-09	0.000292916	0.515525	0.349	0.388
RPL31	0.422007	7.20717e-78	2.41714e-73	0.557711	0.834	0.83
MEAF6	0.417967	1.34549e-25	4.5125e-21	0.523803	0.244	0.223
RPS15A	0.417091	0	0	0.693395	0.998	0.964
GPSM3	0.416032	5.79881e-12	1.9448e-07	0.518628	0.356	0.39
BACE2	0.415669	9.67585e-199	3.24509e-194	0.536281	0.107	0.035
PSMB9	0.413624	2.48363e-40	8.32959e-36	0.53908	0.49	0.553
CYTH1	0.41344	3.56421e-30	1.19537e-25	0.523959	0.209	0.177
RPS8	0.41343	0	0	0.653599	0.998	0.967
NSA2	0.413099	1.47367e-20	4.9424e-16	0.525657	0.397	0.414
S100A10	0.41211	2.2215e-33	7.45046e-29	0.468264	0.256	0.381
C16orf54	0.412054	2.81946e-113	9.45591e-109	0.528693	0.102	0.045
CDC42	0.411096	4.33027e-44	1.45228e-39	0.541069	0.511	0.558
TSPAN3	0.410604	5.21725e-11	1.74976e-06	0.513719	0.19	0.181
MAP3K1	0.410081	2.05802e-29	6.9022e-25	0.520491	0.156	0.123
MNDA	0.408745	3.51415e-147	1.17857e-142	0.53729	0.133	0.06
CD24	0.406449	4.47887e-134	1.50212e-129	0.537963	0.146	0.072
B2M	0.405777	1.0849e-102	3.63853e-98	0.564313	0.613	0.583
CTSS	0.402694	9.7535e-27	3.27113e-22	0.526234	0.295	0.275
HHEX	0.400849	2.96976e-155	9.95998e-151	0.548976	0.209	0.111
SH3BGRL	0.39949	5.87156e-25	1.9692e-20	0.528859	0.408	0.439
SH3KBP1	0.39834	6.50362e-07	0.0218118	0.511226	0.22	0.224
RPS21	0.397681	0	0	0.639192	0.948	0.893
RPLP1	0.396213	0	0	0.701732	1	0.994
TES	0.393411	9.18317e-13	3.07985e-08	0.511888	0.12	0.103
AKAP13	0.39156	7.71406e-10	2.58714e-05	0.515512	0.294	0.308
EZR	0.387969	2.25472e-63	7.56189e-59	0.550897	0.621	0.657
ALOX5	0.387907	8.16276e-177	2.73762e-172	0.539125	0.129	0.051
TLR10	0.387185	1.7319e-46	5.80845e-42	0.523864	0.139	0.097
ACTR2	0.385334	2.04658e-38	6.86382e-34	0.536935	0.453	0.469
CD37	0.383939	0	0	0.615809	0.853	0.777
TMSB4X	0.380898	6.9152e-158	2.31922e-153	0.582897	0.93	0.928
UQCRB	0.37897	4.29227e-118	1.43954e-113	0.57031	0.651	0.683
HLA-F	0.37649	9.48812e-19	3.18213e-14	0.515891	0.144	0.122
RPS14	0.373624	0	0	0.692753	0.999	0.98
PPP3CA	0.373028	7.70688e-38	2.58473e-33	0.523008	0.156	0.117
TNRC6B	0.37233	3.60668e-35	1.20961e-30	0.53272	0.364	0.349
OSTF1	0.370104	1.69585e-15	5.68755e-11	0.517756	0.225	0.213
PABPC1	0.369478	1.60641e-35	5.38757e-31	0.535723	0.457	0.488
ATP6V1G1	0.368704	1.48537e-53	4.98163e-49	0.545936	0.541	0.596
RPS15	0.368534	0	0	0.637071	0.966	0.916
RPL26	0.36426	9.1457e-11	3.06729e-06	0.516108	0.284	0.294
SH3BP5	0.363222	1.43425e-26	4.81019e-22	0.525694	0.283	0.26
RPL11	0.355515	0	0	0.667346	0.997	0.966
SMCHD1	0.353992	3.33872e-40	1.11974e-35	0.534513	0.356	0.327
RPL9	0.352302	4.12472e-296	1.38335e-291	0.613869	0.951	0.904
IRF8	0.351819	2.02766e-39	6.80038e-35	0.534504	0.363	0.339
EMB	0.351435	1.79021e-10	6.004e-06	0.510934	0.126	0.111
SELL	0.350524	1.60558e-145	5.38479e-141	0.558582	0.318	0.199
MT-ND3	0.346625	0	0	0.648796	0.977	0.949
MYL12B	0.345505	1.2064e-23	4.04603e-19	0.52929	0.472	0.538
TPM3	0.345281	1.91377e-23	6.41841e-19	0.528992	0.467	0.521
RPS11	0.345091	0	0	0.617098	0.994	0.959
COX7C	0.341783	6.01511e-10	2.01735e-05	0.518337	0.497	0.582
SEPT7	0.330989	1.2024e-100	4.03262e-96	0.564842	0.66	0.683
HLA-DPB1	0.3306	1.07982e-113	3.62148e-109	0.569779	0.803	0.765
RBM3	0.33023	9.38611e-12	3.14791e-07	0.519698	0.441	0.513
PLEKHF2	0.330001	1.60427e-71	5.38039e-67	0.536368	0.222	0.154
CD53	0.329573	1.60808e-17	5.39316e-13	0.524786	0.464	0.526
LINC00926	0.32887	3.90821e-76	1.31074e-71	0.536112	0.208	0.138
RPL23	0.327008	3.63681e-256	1.21971e-251	0.605862	0.963	0.919
AIM2	0.324669	6.46882e-15	2.16951e-10	0.481797	0.191	0.263
QRSL1	0.322888	3.83022e-67	1.28458e-62	0.527239	0.133	0.082
CYBB	0.322738	1.39617e-88	4.68248e-84	0.537412	0.195	0.123
PTPN6	0.322615	4.30434e-09	0.000144359	0.516132	0.378	0.411
CDC42SE1	0.321716	2.13691e-15	7.16678e-11	0.516932	0.207	0.189
RASGRP2	0.319999	3.60955e-22	1.21057e-17	0.518883	0.175	0.148
MT-ND5	0.319759	2.64778e-166	8.88011e-162	0.58491	0.825	0.831
TLN1	0.319128	4.72873e-07	0.0158592	0.486358	0.311	0.407
CLIC1	0.316144	9.89475e-30	3.3185e-25	0.533734	0.534	0.594
RPS20	0.315616	4.18829e-278	1.40467e-273	0.610354	0.988	0.946
CAMK1D	0.31545	1.07054e-42	3.59037e-38	0.51974	0.106	0.069
RPL27A	0.31472	0	0	0.618821	0.98	0.936
JUNB	0.313753	2.76153e-10	9.26163e-06	0.484456	0.232	0.301
HSD17B11	0.308595	5.53911e-23	1.85771e-18	0.519406	0.179	0.151
DOCK8	0.305055	5.28865e-20	1.77371e-15	0.516545	0.149	0.123
SMAGP	0.304544	2.06377e-44	6.92146e-40	0.519781	0.103	0.066
DDX5	0.304258	1.57629e-209	5.28658e-205	0.595386	0.797	0.827
MYO1G	0.304106	7.93789e-46	2.66221e-41	0.520262	0.105	0.067
HLA-C	0.303872	8.49074e-115	2.84762e-110	0.569313	0.699	0.668
TLE1	0.302443	8.1995e-38	2.74995e-33	0.521171	0.134	0.095
MPEG1	0.300096	6.38143e-22	2.1402e-17	0.518515	0.171	0.143
RPS27	0.299752	7.00993e-224	2.35099e-219	0.598921	0.992	0.951
FAM107B	0.297523	1.23022e-08	0.000412592	0.512691	0.221	0.214
COTL1	0.297502	2.62149e-18	8.79194e-14	0.525108	0.459	0.493
TRAF3IP3	0.297379	2.20993e-19	7.41166e-15	0.516996	0.162	0.137
RPL36	0.296299	1.94264e-247	6.51523e-243	0.604023	0.952	0.914
PTPN22	0.29222	4.99689e-56	1.67586e-51	0.522118	0.105	0.063
GABARAPL2	0.291967	1.17782e-08	0.000395019	0.484737	0.293	0.393
ZDHHC21	0.291832	2.21154e-08	0.000741708	0.510237	0.142	0.13
ERAP2	0.291392	6.36559e-26	2.13489e-21	0.519741	0.165	0.133
ATRX	0.291361	1.2832e-15	4.30358e-11	0.521524	0.362	0.379
ANKRD12	0.291277	1.53241e-61	5.13938e-57	0.546164	0.448	0.419
AP1S2	0.290771	1.15142e-09	3.86162e-05	0.513173	0.206	0.198
RPS12	0.290231	5.1997e-179	1.74388e-174	0.588352	0.996	0.964
PFDN5	0.29022	8.06682e-237	2.70545e-232	0.601703	0.913	0.884
CCNI	0.290016	1.74936e-78	5.86701e-74	0.55731	0.669	0.713
GRK3	0.289036	1.51578e-31	5.08363e-27	0.51669	0.1	0.069
TNFAIP8	0.286443	2.6387e-28	8.84969e-24	0.529905	0.384	0.383
LCP1	0.285163	3.69259e-22	1.23842e-17	0.526815	0.408	0.418
IFITM1	0.283756	3.3771e-10	1.13261e-05	0.510957	0.131	0.116
RPL21	0.27946	1.93259e-47	6.48153e-43	0.544802	0.963	0.931
ANAPC16	0.279421	3.24211e-08	0.00108734	0.516126	0.454	0.538
CNPY3	0.278448	1.4347e-10	4.81168e-06	0.484501	0.217	0.286
CREBRF	0.277928	6.99793e-23	2.34697e-18	0.517934	0.154	0.124
GLIPR1	0.277068	5.82674e-58	1.95417e-53	0.528108	0.161	0.107
CAMLG	0.274405	6.78317e-08	0.00227494	0.48731	0.206	0.264
LRRK2	0.273435	4.45702e-38	1.49479e-33	0.51904	0.109	0.073
MT-ATP6	0.271894	0	0	0.617874	0.99	0.97
METTL8	0.271116	2.0801e-17	6.97623e-13	0.513359	0.112	0.089
TAGAP	0.269353	3.52566e-33	1.18244e-28	0.52232	0.167	0.129
ANKRD13A	0.268934	3.89586e-13	1.30659e-08	0.483549	0.18	0.241
ATM	0.268732	2.81162e-10	9.4296e-06	0.512056	0.158	0.144
UBA52	0.268625	2.63353e-155	8.83233e-151	0.582101	0.879	0.849
RPS6	0.268576	1.69344e-219	5.67945e-215	0.59794	0.994	0.959
IGHG2	0.268534	8.30664e-49	2.78588e-44	0.521469	0.11	0.071
RPL18A	0.264238	5.51416e-185	1.84934e-180	0.589813	0.957	0.914
EEA1	0.262333	1.06974e-06	0.0358769	0.491416	0.103	0.128
ATP6V0E1	0.261226	9.443e-16	3.16699e-11	0.523904	0.512	0.596
FLI1	0.258717	4.68471e-19	1.57116e-14	0.513567	0.106	0.082
ADD1	0.258171	1.32334e-06	0.0443823	0.508412	0.127	0.116
TRAF5	0.257618	4.18405e-17	1.40325e-12	0.514684	0.137	0.114
PXK	0.253787	1.13169e-11	3.79547e-07	0.485409	0.159	0.209
LYPLAL1	0.253221	2.06071e-11	6.91121e-07	0.488028	0.101	0.135
CPNE5	0.250636	9.0877e-37	3.04783e-32	0.477295	0.086	0.141
EIF5A	-0.250157	2.96445e-200	9.94217e-196	0.418148	0.228	0.437
DAP	-0.250246	0	0	0.419167	0.068	0.241
POLR2J	-0.25056	6.78391e-238	2.27519e-233	0.408478	0.242	0.481
MAD2L2	-0.251015	0	0	0.421346	0.058	0.225
CREB3L2	-0.251095	1.60209e-135	5.37311e-131	0.458976	0.043	0.128
CDT1	-0.251222	1.35055e-233	4.52947e-229	0.453426	0.007	0.1
TUBB2A	-0.251358	2.49379e-279	8.36368e-275	0.445569	0.007	0.116
EXOSC4	-0.251651	0	0	0.421961	0.047	0.21
SPATS2	-0.251978	5.86632e-294	1.96744e-289	0.42512	0.055	0.214
TMEM106C	-0.252261	2.01711e-245	6.76498e-241	0.440756	0.033	0.155
PPM1G	-0.252576	6.16555e-181	2.0678e-176	0.421817	0.241	0.442
TRIAP1	-0.252965	0	0	0.416269	0.074	0.255
ODC1	-0.253465	1.27438e-227	4.27402e-223	0.414184	0.205	0.415
NUDC	-0.253527	7.72206e-220	2.58982e-215	0.414782	0.216	0.429
SDHC	-0.254047	2.14103e-255	7.18058e-251	0.413608	0.156	0.359
ID2	-0.254519	1.4889e-200	4.99347e-196	0.455331	0.015	0.106
DUT	-0.254653	4.15886e-114	1.3948e-109	0.439538	0.25	0.399
SSBP1	-0.254788	1.19999e-210	4.02454e-206	0.414556	0.247	0.464
CNP	-0.254933	1.92593e-302	6.45917e-298	0.419086	0.073	0.247
SMC1A	-0.255175	1.64398e-168	5.51358e-164	0.438498	0.112	0.249
CANX	-0.256143	5.94575e-231	1.99409e-226	0.416249	0.175	0.378
EIF4A1	-0.256308	2.68978e-295	9.021e-291	0.422463	0.065	0.23
NDUFV2	-0.256606	4.04991e-186	1.35826e-181	0.416205	0.317	0.544
ZNHIT1	-0.256687	1.94382e-286	6.51919e-282	0.407263	0.157	0.375
CHPF	-0.25675	2.42446e-248	8.13115e-244	0.452237	0.004	0.1
HYOU1	-0.257877	1.00378e-189	3.36646e-185	0.453288	0.026	0.121
CPSF6	-0.258193	1.76096e-199	5.9059e-195	0.430413	0.119	0.277
SEM1	-0.258386	5.89406e-227	1.97675e-222	0.410413	0.25	0.483
TFG	-0.258472	0	0	0.416237	0.07	0.25
STAC3	-0.258632	0	0	0.427363	0.022	0.17
SQSTM1	-0.258673	1.30409e-277	4.37367e-273	0.409888	0.15	0.361
ALG5	-0.259361	1.62883e-268	5.46276e-264	0.426431	0.069	0.226
DERL1	-0.259554	2.16763e-250	7.26981e-246	0.426874	0.082	0.24
MDH2	-0.259963	1.38101e-223	4.63163e-219	0.411697	0.247	0.47
MRPS12	-0.259967	3.08757e-303	1.03551e-298	0.404234	0.155	0.38
H2AFV	-0.259993	2.56526e-254	8.60337e-250	0.419781	0.116	0.296
PSMA7	-0.260398	1.0666e-115	3.57717e-111	0.43081	0.525	0.684
PGP	-0.260654	1.19729e-269	4.01548e-265	0.432831	0.044	0.184
UQCRH	-0.261066	4.8332e-165	1.62096e-160	0.415848	0.71	0.768
NDUFB8	-0.261094	2.2185e-210	7.44041e-206	0.414513	0.248	0.466
DERL2	-0.26204	7.82008e-272	2.6227e-267	0.424024	0.077	0.24
PLCD1	-0.263361	0	0	0.421226	0.024	0.185
PSMD6	-0.26366	0	0	0.410445	0.109	0.308
CCND2	-0.263913	3.45166e-12	1.15762e-07	0.488465	0.089	0.112
MRPL22	-0.26458	0	0	0.408199	0.111	0.317
TMPO	-0.265189	1.43761e-124	4.82147e-120	0.446152	0.135	0.257
NDUFB9	-0.265252	2.41806e-303	8.10968e-299	0.399891	0.191	0.435
LYAR	-0.265264	9.24165e-232	3.09947e-227	0.434799	0.063	0.201
DTNBP1	-0.266149	0	0	0.410866	0.098	0.296
POLR2L	-0.266527	2.28436e-179	7.66129e-175	0.417254	0.336	0.556
PSMA3	-0.266611	4.49722e-288	1.50828e-283	0.407611	0.152	0.368
SEL1L	-0.266684	1.61119e-159	5.40359e-155	0.447826	0.069	0.181
SLBP	-0.267718	2.26564e-172	7.59852e-168	0.436557	0.121	0.261
APLP2	-0.267743	1.54147e-41	5.16979e-37	0.476582	0.082	0.13
UBALD2	-0.268335	3.3148e-224	1.11172e-219	0.432783	0.078	0.223
RPA3	-0.268711	1.43048e-225	4.79755e-221	0.419167	0.163	0.352
AKR1A1	-0.269054	0	0	0.404662	0.109	0.322
UBXN4	-0.269722	1.58669e-180	5.32145e-176	0.419473	0.281	0.493
SNRPG	-0.271175	4.66787e-178	1.56551e-173	0.418988	0.304	0.517
AARS	-0.271266	2.62369e-244	8.79934e-240	0.44067	0.033	0.156
MRPL14	-0.27172	2.3451e-290	7.86499e-286	0.402362	0.191	0.43
SNRPF	-0.272162	9.34011e-196	3.13249e-191	0.415635	0.286	0.505
SRGN	-0.272542	1.40417e-143	4.7093e-139	0.433994	0.209	0.37
SURF4	-0.273191	1.52379e-253	5.11047e-249	0.436138	0.043	0.175
GLRX5	-0.273269	0	0	0.409153	0.082	0.28
MPC2	-0.273465	0	0	0.401628	0.125	0.349
NXPH4	-0.273467	0	0	0.432406	0.012	0.148
LAMTOR2	-0.273991	1.14239e-276	3.83135e-272	0.405378	0.19	0.419
USP5	-0.274255	2.16932e-299	7.27546e-295	0.425186	0.052	0.209
SCAND1	-0.274667	3.15634e-243	1.05857e-238	0.409266	0.224	0.447
SNRPC	-0.274814	2.04508e-250	6.8588e-246	0.409002	0.209	0.431
EMG1	-0.27489	0	0	0.420319	0.064	0.233
MCTS1	-0.275125	0	0	0.405652	0.116	0.327
UBL5	-0.275695	1.37294e-145	4.60457e-141	0.424348	0.393	0.593
PLPP5	-0.275815	6.28087e-105	2.10648e-100	0.465711	0.043	0.113
RGS1	-0.276001	3.96293e-217	1.32909e-212	0.439672	0.054	0.181
DBF4	-0.276148	9.76046e-165	3.27346e-160	0.446013	0.074	0.189
CORO1B	-0.276338	0	0	0.40387	0.126	0.343
CHTOP	-0.276423	0	0	0.410078	0.101	0.301
SLC1A4	-0.276684	7.58995e-297	2.54552e-292	0.440452	0.011	0.131
CCDC34	-0.276886	3.00335e-216	1.00727e-211	0.445308	0.035	0.148
MRPS34	-0.277431	3.36326e-248	1.12797e-243	0.406268	0.245	0.485
NDUFS8	-0.277757	0	0	0.400004	0.163	0.398
ZFAT	-0.278764	0	0	0.416832	0.052	0.228
POLR2I	-0.280402	0	0	0.400665	0.168	0.406
NUDT1	-0.281002	1.95222e-242	6.54735e-238	0.427445	0.087	0.244
SLAMF7	-0.281668	1.75346e-134	5.88075e-130	0.45984	0.04	0.123
SLC25A19	-0.281958	2.28629e-299	7.66775e-295	0.434788	0.023	0.156
SLC25A39	-0.283102	0	0	0.409151	0.095	0.294
PTPN7	-0.28377	1.22554e-231	4.11023e-227	0.441141	0.039	0.161
GLUL	-0.283777	5.77682e-109	1.93743e-104	0.453736	0.105	0.209
CIP2A	-0.284001	9.26768e-173	3.10819e-168	0.455459	0.029	0.12
RPS27L	-0.285114	2.79216e-202	9.36435e-198	0.414746	0.277	0.493
AC004687.1	-0.285261	1.94853e-81	6.53497e-77	0.443525	0.431	0.594
TOMM40	-0.285402	0	0	0.418294	0.066	0.24
MRPL57	-0.285881	3.50506e-265	1.17553e-260	0.405625	0.21	0.444
ARID5A	-0.286348	0	0	0.422197	0.049	0.211
IL21R	-0.286461	1.64524e-286	5.51781e-282	0.435508	0.027	0.159
PRMT1	-0.286878	1.71233e-222	5.74282e-218	0.412406	0.241	0.46
SERPINF1	-0.287251	1.11845e-290	3.75106e-286	0.43862	0.017	0.142
TUBB2B	-0.287353	1.52603e-287	5.11799e-283	0.446246	0.003	0.111
SNRPA	-0.287373	0	0	0.40508	0.116	0.329
RPL39L	-0.287481	0	0	0.423919	0.032	0.188
PMVK	-0.288299	0	0	0.404213	0.109	0.323
MCM3	-0.288969	6.95869e-187	2.33381e-182	0.437278	0.096	0.232
TSTA3	-0.289133	0	0	0.406991	0.072	0.272
REXO2	-0.289609	0	0	0.40688	0.079	0.28
MRPL4	-0.289941	0	0	0.405741	0.085	0.29
DCTN2	-0.290255	0	0	0.398165	0.145	0.382
AP3D1	-0.290577	0	0	0.413824	0.08	0.266
FAM207A	-0.291185	0	0	0.408233	0.105	0.309
NTMT1	-0.291208	0	0	0.407932	0.066	0.263
RNF7	-0.291328	1.52584e-294	5.11738e-290	0.402074	0.188	0.424
ATP6V0B	-0.291393	1.50319e-206	5.0414e-202	0.413431	0.28	0.504
SELENOM	-0.291597	1.65205e-163	5.54065e-159	0.443168	0.092	0.213
MRPL37	-0.291755	0	0	0.41173	0.057	0.244
TBL1XR1	-0.292062	5.53523e-307	1.85641e-302	0.407558	0.127	0.339
RAD51AP1	-0.29246	2.44798e-224	8.21004e-220	0.448284	0.022	0.127
PPIF	-0.292737	0	0	0.423263	0.04	0.2
UBE2T	-0.293525	7.8731e-282	2.64048e-277	0.436968	0.025	0.154
NLRP7	-0.293738	1.16446e-297	3.90536e-293	0.444703	0.003	0.113
HMGB3	-0.293791	1.67386e-289	5.61379e-285	0.440627	0.013	0.133
STT3B	-0.293918	6.32943e-194	2.12276e-189	0.43334	0.109	0.257
CDCA7L	-0.29517	1.80686e-251	6.05985e-247	0.407176	0.227	0.458
MYL6B	-0.29644	0	0	0.398923	0.065	0.282
RRBP1	-0.29717	1.87496e-201	6.28824e-197	0.445107	0.045	0.159
MRFAP1	-0.298696	0	0	0.399645	0.127	0.355
GNG5	-0.29964	1.32238e-216	4.43501e-212	0.408701	0.326	0.569
RPL6	-0.299879	4.37072e-107	1.46585e-102	0.431934	0.967	0.922
ERH	-0.300106	1.01435e-152	3.40191e-148	0.421601	0.437	0.626
LAP3	-0.301219	6.27313e-294	2.10388e-289	0.415798	0.096	0.281
DNPH1	-0.301499	0	0	0.401895	0.149	0.375
MTCH2	-0.303195	0	0	0.410502	0.075	0.267
RNF181	-0.303543	7.20992e-302	2.41806e-297	0.402892	0.17	0.398
HIST1H1E	-0.303677	2.41859e-56	8.11147e-52	0.470027	0.097	0.161
H1FX	-0.304083	3.21013e-93	1.07661e-88	0.464293	0.064	0.138
EIF4A3	-0.304363	8.66357e-294	2.90559e-289	0.414885	0.101	0.289
NAA38	-0.305042	0	0	0.40005	0.182	0.422
EIF3B	-0.305477	0	0	0.407102	0.083	0.285
APOC1	-0.305492	6.4933e-104	2.17772e-99	0.466978	0.037	0.106
TUBG1	-0.305794	0	0	0.432425	0.018	0.155
PGK1	-0.305976	9.07173e-175	3.04248e-170	0.418649	0.334	0.545
AUP1	-0.306269	0	0	0.402891	0.132	0.352
MT1X	-0.306458	0	0	0.415445	0.081	0.264
PARK7	-0.30652	4.25677e-167	1.42764e-162	0.41846	0.405	0.609
HDAC7	-0.306819	0	0	0.410944	0.077	0.269
MTHFD2	-0.307045	0	0	0.408162	0.083	0.283
SLC35B1	-0.30717	0	0	0.43018	0.029	0.172
ELL2	-0.308464	5.64306e-170	1.89257e-165	0.448594	0.056	0.164
SSRP1	-0.309033	6.55495e-278	2.1984e-273	0.410606	0.147	0.352
SEMA4A	-0.309241	0	0	0.423196	0.042	0.202
POLR2H	-0.309587	0	0	0.40242	0.089	0.302
CCT7	-0.310385	1.03199e-271	3.46108e-267	0.408706	0.173	0.385
ATP5F1A	-0.310649	4.37015e-162	1.46566e-157	0.419875	0.409	0.599
BCAS4	-0.311208	5.37053e-223	1.80117e-218	0.412934	0.237	0.448
CDK1	-0.311872	3.92289e-254	1.31566e-249	0.449189	0.008	0.11
BACH2	-0.312217	1.5902e-140	5.33321e-136	0.446741	0.101	0.218
RPL22L1	-0.312316	1.11835e-169	3.75072e-165	0.419014	0.362	0.569
HSPA8	-0.312428	6.00436e-172	2.01374e-167	0.42036	0.314	0.515
MRPL3	-0.312756	0	0	0.400621	0.126	0.351
ATP1B3	-0.313528	0	0	0.405302	0.096	0.304
MAGEF1	-0.313814	0	0	0.403865	0.064	0.268
PSMB6	-0.313988	3.44332e-276	1.15482e-271	0.402742	0.221	0.459
GINS2	-0.314429	3.2379e-249	1.08593e-244	0.449309	0.009	0.112
SIL1	-0.314781	2.53041e-297	8.48648e-293	0.432577	0.03	0.168
SNAP47	-0.314805	0	0	0.414351	0.043	0.222
MRPS35	-0.31569	0	0	0.402259	0.131	0.354
TK1	-0.315727	0	0	0.437952	0.009	0.134
EDF1	-0.315805	1.47676e-148	4.95276e-144	0.422109	0.481	0.648
ARMCX3	-0.316546	6.2004e-276	2.07949e-271	0.419585	0.094	0.27
BUD31	-0.317583	0	0	0.398827	0.157	0.392
TMED10	-0.31813	1.41881e-252	4.75839e-248	0.412961	0.169	0.371
SNU13	-0.318159	3.45179e-185	1.15766e-180	0.41451	0.391	0.595
ATAD5	-0.319225	1.40763e-130	4.7209e-126	0.463464	0.03	0.105
SRSF7	-0.319283	5.2571e-222	1.76313e-217	0.413628	0.228	0.44
HNRNPD	-0.319472	1.38049e-230	4.62988e-226	0.409365	0.26	0.488
ELOB	-0.32053	6.00174e-173	2.01286e-168	0.41556	0.482	0.669
FADS3	-0.320893	0	0	0.408871	0.048	0.239
IFI27L1	-0.320965	0	0	0.435375	0.011	0.141
PSMB4	-0.321124	0	0	0.390602	0.186	0.451
NAXE	-0.321174	0	0	0.397714	0.105	0.331
MARCKSL1	-0.321475	2.02441e-245	6.78948e-241	0.418534	0.138	0.321
CD38	-0.321743	4.09006e-231	1.37172e-226	0.440227	0.043	0.167
PSMB2	-0.323867	1.39739e-294	4.68656e-290	0.401362	0.197	0.433
GOT2	-0.325586	0	0	0.391994	0.188	0.449
CKAP4	-0.325826	8.65622e-239	2.90312e-234	0.442432	0.032	0.149
CENPU	-0.32679	1.34658e-264	4.51617e-260	0.434638	0.041	0.177
GUK1	-0.32695	8.07724e-201	2.70895e-196	0.412176	0.339	0.563
MLF2	-0.327226	0	0	0.394935	0.143	0.386
HDGF	-0.328951	0	0	0.414016	0.072	0.256
NOP56	-0.331251	5.01649e-259	1.68243e-254	0.410417	0.18	0.39
EIF4G1	-0.332289	0	0	0.403098	0.103	0.317
PSMB1	-0.333761	1.20096e-189	4.02779e-185	0.413405	0.391	0.598
MRPL27	-0.333989	0	0	0.395371	0.116	0.351
SIVA1	-0.335647	0	0	0.401319	0.155	0.381
NASP	-0.336393	3.50434e-298	1.17529e-293	0.410912	0.119	0.318
RASSF6	-0.336891	2.55238e-284	8.56016e-280	0.416608	0.101	0.285
PPA1	-0.336998	3.1594e-237	1.0596e-232	0.40759	0.27	0.496
AURKA	-0.337449	3.7971e-261	1.27347e-256	0.446723	0.011	0.118
IMP4	-0.337781	0	0	0.396643	0.122	0.353
PSMC3	-0.339405	0	0	0.401996	0.157	0.385
CISD2	-0.340715	0	0	0.403628	0.099	0.311
AP2M1	-0.342006	1.47669e-254	4.95254e-250	0.404461	0.26	0.494
TECR	-0.342317	0	0	0.407997	0.068	0.263
CD74	-0.342944	4.42763e-120	1.48494e-115	0.42784	0.992	0.969
MORF4L2	-0.343321	0	0	0.404241	0.088	0.295
H2AFY	-0.34359	5.7074e-272	1.91415e-267	0.410196	0.159	0.367
PSMD8	-0.344748	1.54515e-300	5.18212e-296	0.396527	0.239	0.493
SNRNP70	-0.345452	0	0	0.404167	0.137	0.357
CCDC167	-0.345723	0	0	0.388264	0.105	0.351
JTB	-0.346092	1.83669e-186	6.15988e-182	0.414407	0.38	0.59
RITA1	-0.346594	0	0	0.40916	0.035	0.222
C19orf48	-0.346699	0	0	0.406135	0.073	0.274
HELLS	-0.347229	2.08322e-158	6.9867e-154	0.45165	0.053	0.155
TXNDC11	-0.347483	0	0	0.422992	0.041	0.2
NCL	-0.347647	2.97778e-109	9.98688e-105	0.432576	0.54	0.703
CARHSP1	-0.347708	0	0	0.416501	0.063	0.239
DSTN	-0.347786	0	0	0.394818	0.205	0.461
AICDA	-0.347974	5.62972e-288	1.88809e-283	0.424155	0.063	0.225
TFF3	-0.348231	0	0	0.416082	0.004	0.172
ATOX1	-0.348842	0	0	0.392171	0.228	0.498
CLEC2B	-0.34959	4.46097e-277	1.49612e-272	0.427221	0.06	0.213
TRAP1	-0.35001	0	0	0.411187	0.062	0.249
RRM1	-0.350074	9.18689e-264	3.0811e-259	0.436817	0.035	0.165
ECHS1	-0.35027	0	0	0.399139	0.18	0.417
NINJ1	-0.352002	0	0	0.424855	0.022	0.175
MAD2L1	-0.352261	8.48667e-306	2.84626e-301	0.432266	0.027	0.166
CD79B	-0.352351	6.4033e-83	2.14754e-78	0.440772	0.707	0.754
H2AFX	-0.35297	5.40308e-299	1.81208e-294	0.437309	0.017	0.144
DXO	-0.353499	0	0	0.434264	0.012	0.145
POP5	-0.353935	0	0	0.39148	0.133	0.379
CCR10	-0.353989	8.17765e-303	2.74262e-298	0.430945	0.032	0.174
ANAPC11	-0.354245	0	0	0.394432	0.207	0.461
NUCKS1	-0.354361	6.0555e-156	2.03089e-151	0.420628	0.44	0.633
GNB3	-0.354742	0	0	0.4283	0.018	0.164
MRPS11	-0.354904	0	0	0.394242	0.082	0.311
SMC2	-0.356476	7.91518e-247	2.65459e-242	0.433784	0.056	0.194
NDUFA4	-0.3572	5.56349e-182	1.86588e-177	0.412883	0.53	0.687
RFC3	-0.357616	2.94343e-99	9.87167e-95	0.468594	0.036	0.1
BTG3	-0.358805	1.20868e-193	4.05367e-189	0.440342	0.072	0.199
BRI3BP	-0.359969	0	0	0.404831	0.114	0.327
PCNA	-0.36015	8.49133e-224	2.84782e-219	0.438413	0.056	0.183
PREB	-0.361249	0	0	0.415633	0.04	0.215
TMED2	-0.363453	2.80754e-227	9.41594e-223	0.412631	0.232	0.438
NDUFA11	-0.363725	9.70873e-247	3.25611e-242	0.40439	0.293	0.523
TRABD	-0.363916	0	0	0.404517	0.046	0.245
CDKN3	-0.364067	4.77177e-279	1.60036e-274	0.443018	0.012	0.127
ZNF593	-0.364352	0	0	0.387146	0.11	0.363
BRCA2	-0.364513	2.8554e-105	9.57643e-101	0.465889	0.041	0.111
TIMM8B	-0.364587	0	0	0.391549	0.188	0.447
VCP	-0.364966	1.42949e-258	4.79421e-254	0.405558	0.231	0.462
SGO2	-0.3651	4.21299e-231	1.41295e-226	0.448693	0.018	0.122
NHP2	-0.365367	1.59882e-264	5.36213e-260	0.400974	0.284	0.527
NDUFS5	-0.36559	9.74971e-243	3.26986e-238	0.402983	0.335	0.577
DNAJC3	-0.366344	1.19327e-243	4.002e-239	0.43076	0.071	0.218
HMGB1	-0.367066	8.07119e-77	2.70692e-72	0.443325	0.603	0.734
CMSS1	-0.368638	0	0	0.400746	0.094	0.31
PRDM15	-0.368838	1.42425e-259	4.77664e-255	0.42071	0.104	0.28
ORMDL2	-0.36996	0	0	0.397515	0.092	0.314
DDIT3	-0.370014	0	0	0.425915	0.039	0.192
PSME2	-0.370034	1.04009e-190	3.48825e-186	0.412692	0.402	0.616
MCM4	-0.370191	2.08013e-189	6.97636e-185	0.452938	0.027	0.123
PAICS	-0.37289	0	0	0.400272	0.097	0.316
MIF	-0.372935	8.73727e-197	2.93031e-192	0.415243	0.308	0.502
RTRAF	-0.373998	0	0	0.389708	0.215	0.482
HSPE1	-0.374023	5.23074e-244	1.75429e-239	0.40667	0.265	0.488
PFN1	-0.374814	2.34218e-205	7.85522e-201	0.405546	0.803	0.834
OSTC	-0.376763	0	0	0.396053	0.169	0.409
ST6GALNAC4	-0.376795	0	0	0.40469	0.051	0.251
RBM8A	-0.377895	0	0	0.391773	0.147	0.394
GCHFR	-0.378226	0	0	0.384113	0.131	0.393
C1QB	-0.378635	6.8658e-35	2.30265e-30	0.479827	0.072	0.114
SRSF3	-0.378647	4.61965e-185	1.54934e-180	0.414031	0.408	0.613
ERP29	-0.379938	7.11973e-107	2.38782e-102	0.433553	0.548	0.676
VDAC1	-0.380058	0	0	0.391206	0.205	0.464
WARS	-0.38013	8.41911e-242	2.8236e-237	0.421949	0.119	0.293
ACADVL	-0.381707	0	0	0.414446	0.06	0.24
TIMM10	-0.382072	0	0	0.391842	0.172	0.425
COPE	-0.382725	4.98904e-264	1.67322e-259	0.404434	0.238	0.463
CCT5	-0.383758	1.83534e-289	6.15538e-285	0.401765	0.21	0.437
MRPL55	-0.384299	0	0	0.388225	0.148	0.404
CYC1	-0.385368	0	0	0.396056	0.17	0.408
PLA2G16	-0.386187	0	0	0.400716	0.022	0.225
TRAPPC2L	-0.386211	0	0	0.386239	0.155	0.417
RPS19BP1	-0.386863	0	0	0.392954	0.244	0.501
SRSF9	-0.387961	5.37402e-282	1.80234e-277	0.398063	0.275	0.521
GRN	-0.389045	3.06372e-256	1.02751e-251	0.408907	0.203	0.416
SNRPB	-0.389995	0	0	0.391098	0.135	0.378
ORC6	-0.391156	4.72421e-270	1.5844e-265	0.430364	0.052	0.198
SELENOS	-0.39148	3.75419e-277	1.25908e-272	0.41903	0.097	0.273
CLSPN	-0.392559	3.1643e-227	1.06124e-222	0.452828	0.01	0.105
SYNE2	-0.393343	1.77663e-144	5.95846e-140	0.441428	0.133	0.265
STRAP	-0.393356	0	0	0.390526	0.151	0.4
HDLBP	-0.393644	0	0	0.401621	0.107	0.324
C1QA	-0.396053	5.78264e-26	1.93938e-21	0.482183	0.083	0.121
RUVBL2	-0.397425	0	0	0.402444	0.048	0.25
HIST1H1D	-0.397566	4.94078e-81	1.65704e-76	0.464572	0.083	0.157
MRPL36	-0.398453	0	0	0.388263	0.084	0.325
PSMD2	-0.400153	0	0	0.391624	0.138	0.383
GPR160	-0.400169	0	0	0.395974	0.087	0.313
S100A11	-0.400641	3.0885e-289	1.03582e-284	0.402893	0.195	0.423
HAX1	-0.400689	0	0	0.393127	0.155	0.398
CKS1B	-0.400758	0	0	0.41842	0.064	0.235
MAGOHB	-0.40104	0	0	0.402206	0.067	0.274
UQCRC1	-0.401726	0	0	0.388622	0.159	0.415
SLC25A3	-0.401826	2.17448e-215	7.29276e-211	0.407276	0.415	0.606
MIB2	-0.40185	0	0	0.389353	0.076	0.314
DNMT1	-0.401911	0	0	0.411779	0.097	0.289
TKT	-0.401986	0	0	0.391699	0.114	0.353
RNASEH2C	-0.403204	0	0	0.387109	0.185	0.449
EVA1B	-0.404017	0	0	0.432588	0.005	0.141
SPCS3	-0.405187	0	0	0.401015	0.17	0.399
GTSE1	-0.405794	1.12258e-269	3.76491e-265	0.44696	0.007	0.114
KIF2C	-0.405877	7.84107e-273	2.62974e-268	0.445689	0.009	0.118
GNL3	-0.406562	0	0	0.394214	0.115	0.348
B4GALT3	-0.406583	0	0	0.404667	0.065	0.266
ZWINT	-0.407701	0	0	0.437729	0.009	0.135
EZH2	-0.408694	8.86096e-209	2.97179e-204	0.438037	0.069	0.2
CBX5	-0.409209	1.71074e-197	5.7375e-193	0.422871	0.19	0.369
KLHL42	-0.409211	3.69706e-300	1.23992e-295	0.41734	0.083	0.262
PSMB7	-0.409525	0	0	0.390969	0.198	0.452
EI24	-0.410235	0	0	0.389515	0.085	0.324
RRP7A	-0.413085	0	0	0.400444	0.105	0.321
MTDH	-0.413125	4.38538e-179	1.47077e-174	0.414409	0.467	0.651
TIMM13	-0.41458	0	0	0.386536	0.189	0.456
SERF2	-0.41501	1.57416e-255	5.27941e-251	0.402868	0.293	0.518
TIMM17A	-0.415305	0	0	0.391322	0.086	0.321
ASB2	-0.417475	0	0	0.403062	0.025	0.223
CCNA2	-0.41873	2.47766e-278	8.30957e-274	0.442916	0.012	0.128
VMP1	-0.41914	1.04257e-236	3.49658e-232	0.415337	0.174	0.376
PSMA4	-0.420534	5.27988e-260	1.77077e-255	0.40231	0.284	0.514
BID	-0.42374	0	0	0.391823	0.096	0.333
MYBL2	-0.424231	2.24213e-288	7.51966e-284	0.409684	0.141	0.344
INSIG1	-0.424626	0	0	0.405902	0.052	0.248
HIST2H2AC	-0.426158	6.75929e-128	2.26693e-123	0.454587	0.073	0.167
S100A13	-0.42895	0	0	0.404353	0.017	0.211
AL133467.1	-0.430889	0	0	0.405768	0.023	0.215
NDUFS2	-0.432436	0	0	0.390861	0.135	0.376
DNAJC1	-0.43255	3.9445e-305	1.32291e-300	0.42251	0.06	0.221
GYPC	-0.434692	0	0	0.390205	0.228	0.485
HLA-DRB1	-0.434799	4.45439e-84	1.49391e-79	0.441038	0.64	0.665
SRSF2	-0.434831	5.4688e-274	1.83412e-269	0.400468	0.263	0.502
TMEM258	-0.436172	1.09566e-224	3.67462e-220	0.405467	0.391	0.606
GUCA1A	-0.436945	0	0	0.43919	0.003	0.125
IRF4	-0.43747	1.34329e-304	4.50513e-300	0.418409	0.076	0.25
PEBP1	-0.437852	4.6223e-226	1.55023e-221	0.404592	0.44	0.616
ERLEC1	-0.440323	1.02422e-272	3.43504e-268	0.418773	0.105	0.279
PLK1	-0.440572	3.45425e-303	1.15849e-298	0.441029	0.008	0.126
ATF4	-0.44086	0	0	0.386621	0.132	0.384
LSM3	-0.441165	1.11911e-307	3.75326e-303	0.396776	0.231	0.465
PDXK	-0.4415	0	0	0.419658	0.028	0.192
CDCA8	-0.442032	1.23454e-284	4.14039e-280	0.442469	0.011	0.127
TESC	-0.442277	0	0	0.384843	0.096	0.346
PIM2	-0.444161	0	0	0.389346	0.249	0.515
PARP1	-0.444816	4.57341e-246	1.53383e-241	0.398646	0.51	0.688
VAMP5	-0.44972	0	0	0.395143	0.115	0.347
CCT2	-0.451803	0	0	0.391464	0.224	0.475
HMMR	-0.451858	3.99479e-305	1.33977e-300	0.437555	0.014	0.141
HLA-DQA2	-0.454136	1.46212e-182	4.90367e-178	0.419633	0.299	0.469
PA2G4	-0.454167	0	0	0.397241	0.166	0.395
COPZ1	-0.455683	0	0	0.380906	0.171	0.443
DDX39A	-0.459627	0	0	0.394501	0.106	0.334
SEC61A1	-0.461458	0	0	0.40404	0.064	0.266
STMN1	-0.461522	4.4998e-211	1.50914e-206	0.448414	0.029	0.134
RANBP1	-0.461848	2.45749e-287	8.24194e-283	0.400735	0.23	0.456
ATP5MF	-0.462583	1.00381e-304	3.36657e-300	0.394448	0.273	0.511
SNRPD1	-0.462979	0	0	0.384748	0.185	0.452
CLPTM1L	-0.465071	0	0	0.400621	0.051	0.259
NDUFV1	-0.46627	0	0	0.384432	0.121	0.374
IL4R	-0.467022	4.21149e-109	1.41245e-104	0.462458	0.055	0.131
CENPE	-0.469238	1.26231e-223	4.23355e-219	0.450894	0.016	0.115
MCM5	-0.47194	0	0	0.386689	0.153	0.406
AURKB	-0.472063	0	0	0.428962	0.007	0.149
PLBD1	-0.473305	0	0	0.397076	0.011	0.218
BNIP3	-0.47629	0	0	0.408162	0.027	0.214
NSMCE1	-0.479791	0	0	0.386863	0.111	0.358
EDEM2	-0.480965	0	0	0.42155	0.042	0.203
BTG2	-0.481123	3.43624e-281	1.15245e-276	0.397496	0.294	0.533
ATP5PF	-0.482048	5.02846e-291	1.68645e-286	0.3907	0.438	0.658
CCNB2	-0.484466	0	0	0.433322	0.008	0.142
HSPD1	-0.484685	9.21072e-289	3.08909e-284	0.394616	0.324	0.565
LMAN1	-0.485187	0	0	0.403896	0.139	0.351
PSMB3	-0.487366	0	0	0.382135	0.21	0.479
NPM3	-0.487767	0	0	0.393065	0.047	0.269
ACTG1	-0.490279	1.1596e-190	3.88907e-186	0.409901	0.648	0.731
TMBIM6	-0.492317	2.50122e-163	8.38859e-159	0.419247	0.421	0.612
DYNLL1	-0.494032	8.90151e-295	2.98539e-290	0.392263	0.36	0.593
ATP5MC3	-0.494673	0	0	0.387824	0.409	0.63
ISOC2	-0.499049	0	0	0.381266	0.068	0.319
TACC3	-0.499937	3.51843e-302	1.18001e-297	0.427879	0.043	0.191
CD79A	-0.500398	9.53323e-112	3.19726e-107	0.431086	0.717	0.74
DTYMK	-0.501215	0	0	0.403718	0.059	0.26
UQCRQ	-0.502307	0	0	0.383078	0.285	0.553
JPT1	-0.503808	0	0	0.394058	0.193	0.433
DBI	-0.50703	0	0	0.385038	0.342	0.597
RABAC1	-0.508909	0	0	0.404318	0.089	0.292
SSR2	-0.509589	6.24157e-120	2.0933e-115	0.431147	0.443	0.593
RAC1	-0.509829	0	0	0.38535	0.25	0.506
ARL6IP4	-0.518058	1.94499e-290	6.52311e-286	0.393761	0.365	0.568
TMEM208	-0.518483	0	0	0.390082	0.079	0.312
SMC4	-0.519164	0	0	0.412156	0.07	0.253
CD9	-0.521399	0	0	0.417563	0.014	0.181
AURKAIP1	-0.522037	0	0	0.377696	0.238	0.516
TYMS	-0.522579	0	0	0.42534	0.026	0.179
SEC61G	-0.524044	5.01887e-298	1.68323e-293	0.391418	0.357	0.603
CEP55	-0.525218	6.94286e-250	2.32849e-245	0.446477	0.016	0.124
PHB2	-0.526662	0	0	0.37846	0.255	0.529
NME1	-0.527458	0	0	0.391941	0.058	0.282
CDK4	-0.527992	0	0	0.382692	0.108	0.363
ISG20	-0.532531	1.39059e-183	4.66378e-179	0.41432	0.448	0.602
CD83	-0.535163	0	0	0.416196	0.072	0.247
PIM1	-0.535243	0	0	0.383224	0.062	0.308
HLA-DMA	-0.53833	7.65743e-224	2.56815e-219	0.406867	0.389	0.559
IMPDH2	-0.538387	0	0	0.389498	0.197	0.436
MLEC	-0.538816	0	0	0.383242	0.059	0.305
PRDX5	-0.539601	0	0	0.384367	0.255	0.509
TXNDC17	-0.540357	0	0	0.369381	0.117	0.404
NANS	-0.546679	0	0	0.392051	0.053	0.276
EIF5	-0.54907	0	0	0.379652	0.284	0.552
HNRNPAB	-0.55168	1.39302e-250	4.67189e-246	0.411597	0.192	0.391
OS9	-0.552843	0	0	0.396162	0.119	0.343
SRM	-0.554125	0	0	0.381523	0.153	0.415
SELENOK	-0.557247	0	0	0.392537	0.187	0.424
SNRPE	-0.557403	0	0	0.386071	0.35	0.581
RPN2	-0.558355	0	0	0.395821	0.14	0.366
PBK	-0.55909	1.81274e-307	6.07958e-303	0.437516	0.014	0.14
HSP90AA1	-0.561721	1.42467e-259	4.77807e-255	0.39564	0.522	0.699
MCM7	-0.566267	0	0	0.409732	0.039	0.223
DENND6B	-0.567592	0	0	0.392121	0.013	0.231
NDUFA4L2	-0.568534	5.8755e-280	1.97053e-275	0.447509	0.003	0.108
DDOST	-0.569564	0	0	0.39326	0.127	0.356
BASP1	-0.570936	0	0	0.376389	0.28	0.547
NDUFAF3	-0.580985	0	0	0.376046	0.192	0.465
TUFM	-0.582424	0	0	0.380252	0.271	0.523
APOE	-0.584781	3.40081e-276	1.14056e-271	0.416043	0.114	0.3
GRHPR	-0.585846	0	0	0.377861	0.083	0.344
CCT3	-0.589124	0	0	0.378849	0.286	0.544
SHMT2	-0.591812	0	0	0.36954	0.142	0.426
BSG	-0.593178	0	0	0.378445	0.16	0.425
RPLP0	-0.599773	0	0	0.346732	0.896	0.887
POMP	-0.60002	0	0	0.368724	0.343	0.618
IGHD	-0.601572	2.84849e-26	9.55325e-22	0.473556	0.267	0.303
ITGAE	-0.603862	0	0	0.367231	0.204	0.5
FABP5	-0.605489	0	0	0.387944	0.138	0.38
MRPS21	-0.609013	0	0	0.381691	0.3	0.535
CENPM	-0.609737	0	0	0.39344	0.036	0.254
DAD1	-0.610145	0	0	0.381474	0.249	0.507
UBB	-0.612198	0	0	0.37356	0.626	0.744
PRDX1	-0.616277	0	0	0.372719	0.379	0.631
TNFRSF17	-0.61772	0	0	0.403912	0.071	0.27
CKS2	-0.619545	0	0	0.382303	0.075	0.322
NDUFS6	-0.62013	0	0	0.365228	0.271	0.569
KPNA2	-0.623262	0	0	0.399216	0.057	0.266
HIST1H1B	-0.627829	7.20797e-175	2.41741e-170	0.457171	0.023	0.109
GMPPB	-0.629934	0	0	0.396989	0.026	0.236
UBE2S	-0.63405	0	0	0.406154	0.03	0.221
FDPS	-0.634636	0	0	0.371999	0.096	0.366
IGHA1	-0.635211	7.51285e-63	2.51966e-58	0.458973	0.188	0.311
ILF2	-0.639234	0	0	0.368017	0.177	0.461
CD63	-0.639604	0	0	0.386277	0.262	0.517
IGLV3-1	-0.639819	0	0	0.427229	0.004	0.15
MT2A	-0.643417	0	0	0.395544	0.214	0.457
COX5A	-0.643936	0	0	0.37104	0.319	0.574
IGHM	-0.648588	9.64948e-219	3.23624e-214	0.404836	0.486	0.673
GTSF1	-0.657057	0	0	0.355698	0.083	0.392
SERP1	-0.657585	3.43261e-260	1.15123e-255	0.396733	0.459	0.649
YBX3	-0.659164	0	0	0.395156	0.152	0.383
CCNB1	-0.671875	0	0	0.422842	0.027	0.183
RPS26	-0.678851	0	0	0.353372	0.689	0.802
HERPUD1	-0.685056	1.7421e-233	5.84266e-229	0.406783	0.315	0.523
ATP5F1B	-0.689024	0	0	0.365598	0.323	0.585
ATP5MC1	-0.699975	0	0	0.360821	0.268	0.559
DLGAP5	-0.713191	1.807e-284	6.06031e-280	0.439625	0.018	0.14
IDH2	-0.715049	0	0	0.372903	0.112	0.378
BIRC5	-0.720222	0	0	0.406604	0.015	0.204
SPAG4	-0.727335	0	0	0.4041	0.005	0.197
LMAN2	-0.738798	0	0	0.379312	0.156	0.411
SEC61B	-0.74573	0	0	0.357117	0.445	0.661
IGHV3-23	-0.750922	6.12042e-24	2.05267e-19	0.483077	0.085	0.118
HIST1H1C	-0.755532	0	0	0.373931	0.139	0.409
IGHG3	-0.761083	1.6917e-274	5.67363e-270	0.404227	0.208	0.44
TPX2	-0.764938	0	0	0.417688	0.034	0.202
CDC20	-0.768889	0	0	0.408573	0.011	0.194
CHCHD2	-0.769048	0	0	0.345075	0.589	0.74
RGS16	-0.791376	0	0	0.38402	0.013	0.246
PTTG1	-0.79352	0	0	0.376236	0.075	0.333
DECR2	-0.798819	0	0	0.358421	0.02	0.307
SLC2A5	-0.800747	0	0	0.370384	0.037	0.303
MYL6	-0.812755	0	0	0.351652	0.597	0.726
NUSAP1	-0.819988	0	0	0.408798	0.05	0.237
CDK2AP2	-0.823921	0	0	0.356402	0.123	0.424
BEX3	-0.839523	0	0	0.358482	0.017	0.302
ASPM	-0.843747	1.27133e-282	4.26378e-278	0.433013	0.038	0.174
ACTG2	-0.854375	0	0	0.380782	0.022	0.263
LDHB	-0.857283	0	0	0.358882	0.563	0.695
ARF4	-0.859048	0	0	0.365108	0.12	0.4
RAN	-0.868971	0	0	0.355512	0.54	0.707
PDIA3	-0.878794	0	0	0.382232	0.291	0.54
TMED9	-0.88176	0	0	0.373722	0.175	0.438
FBP1	-0.902848	0	0	0.365521	0.014	0.284
IGKC	-0.904509	0	0	0.378495	0.901	0.916
XBP1	-0.923938	0	0	0.35982	0.094	0.387
ATF5	-0.941478	0	0	0.352911	0.072	0.379
ENO1	-0.944132	0	0	0.348498	0.463	0.675
VPREB3	-0.954487	0	0	0.374151	0.282	0.506
DUSP2	-0.962155	0	0	0.364721	0.049	0.327
RGS13	-0.964597	0	0	0.335801	0.179	0.53
PRDX4	-0.973739	0	0	0.369859	0.067	0.334
BIK	-0.976116	0	0	0.337677	0.062	0.399
PKM	-0.9826	0	0	0.362239	0.374	0.603
HMGB2	-0.983367	0	0	0.377383	0.228	0.473
CALR	-0.984325	0	0	0.341448	0.223	0.559
SSR3	-0.992767	0	0	0.353768	0.193	0.498
NUCB2	-0.995255	0	0	0.402006	0.023	0.22
H2AFZ	-0.99559	0	0	0.354591	0.399	0.648
PPIB	-1.01103	0	0	0.381999	0.416	0.635
PDIA6	-1.01953	0	0	0.359712	0.301	0.582
LDHA	-1.02294	0	0	0.356339	0.232	0.51
TCL1A	-1.04921	0	0	0.319847	0.335	0.691
MRPL51	-1.05331	0	0	0.321388	0.27	0.596
IGLC7	-1.10413	0	0	0.347346	0.03	0.339
TUBB	-1.11186	0	0	0.354556	0.32	0.592
ADA	-1.16092	0	0	0.326924	0.086	0.443
TPI1	-1.1624	0	0	0.324724	0.449	0.673
P4HB	-1.17766	0	0	0.351698	0.146	0.448
HMGA1	-1.17784	0	0	0.338403	0.168	0.483
SSR4	-1.18074	0	0	0.383183	0.459	0.649
TOP2A	-1.21409	0	0	0.409278	0.058	0.242
MKI67	-1.23584	0	0	0.401618	0.036	0.234
TUBB4B	-1.24317	0	0	0.332957	0.097	0.439
GMDS	-1.24989	0	0	0.341756	0.137	0.455
JSRP1	-1.29428	0	0	0.36041	0.019	0.299
GSTP1	-1.30896	0	0	0.333132	0.279	0.553
PRDX6	-1.34282	0	0	0.324525	0.291	0.581
CENPF	-1.41388	0	0	0.39683	0.046	0.253
GAPDH	-1.41474	0	0	0.316039	0.743	0.786
TUBA1B	-1.43409	0	0	0.338637	0.363	0.645
CRELD2	-1.45454	0	0	0.360202	0.047	0.328
SEC11C	-1.47048	0	0	0.341159	0.198	0.511
IGLC6	-1.47785	0	0	0.351426	0.028	0.328
DDX54	-1.48114	0	0	0.337785	0.109	0.431
FKBP2	-1.48263	0	0	0.341516	0.148	0.472
PDIA4	-1.48333	0	0	0.342382	0.13	0.45
APOD	-1.55372	0	0	0.37961	0.018	0.26
MANF	-1.62393	0	0	0.333799	0.088	0.422
PDIA2	-1.73112	0	0	0.362282	0.008	0.284
HIST1H4C	-1.74469	2.00041e-302	6.70899e-298	0.389926	0.39	0.617
FKBP11	-1.87509	0	0	0.338477	0.071	0.397
HSPA5	-1.92845	0	0	0.330003	0.186	0.52
JCHAIN	-2.06837	0	0	0.378125	0.339	0.565
HSP90B1	-2.08792	0	0	0.342826	0.311	0.603
SDF2L1	-2.11635	0	0	0.31759	0.084	0.447
DERL3	-2.26217	0	0	0.340849	0.043	0.363
IGLC3	-2.39016	0	0	0.353309	0.267	0.525
IGLC2	-2.66473	0	0	0.352101	0.568	0.705
MZB1	-2.69857	0	0	0.289715	0.17	0.545

## Sheet: nmBc2
gene	avg_log2FC	p_val	p_val_adj	auc	pct.1	pct.2
IGHD	2.92586	0	0	0.846801	0.768	0.166
TXNIP	1.99017	0	0	0.816521	0.896	0.471
RNASE6	1.90545	0	0	0.678161	0.425	0.092
FCER2	1.88818	0	0	0.666885	0.375	0.053
SELL	1.72514	0	0	0.687024	0.494	0.158
CD52	1.58826	0	0	0.803298	0.888	0.654
FCRL1	1.51143	0	0	0.586147	0.242	0.083
TCL1A	1.46947	0	0	0.70498	0.704	0.573
KLF2	1.38391	0	0	0.621612	0.36	0.136
LINC00926	1.38013	0	0	0.602879	0.304	0.116
IL4R	1.37149	0	0	0.586811	0.237	0.078
YBX3	1.34088	1.36613e-151	4.58174e-147	0.571814	0.367	0.313
C1orf162	1.32771	0	0	0.613657	0.292	0.076
STX7	1.26646	1.01678e-273	3.41007e-269	0.596907	0.411	0.302
CXCR4	1.25703	0	0	0.647574	0.561	0.408
SESN1	1.24833	0	0	0.560302	0.16	0.044
TSPAN13	1.24257	0	0	0.580097	0.254	0.118
AL139020.1	1.22189	0	0	0.577811	0.167	0.013
SNX2	1.21815	0	0	0.62095	0.468	0.318
PLAC8	1.18202	0	0	0.653662	0.459	0.154
LINC02397	1.17409	2.65873e-185	8.91686e-181	0.560001	0.233	0.132
FXYD5	1.16543	0	0	0.616231	0.393	0.196
BTG1	1.14093	0	0	0.763426	0.915	0.815
LTB	1.1372	0	0	0.707981	0.774	0.556
CELF2	1.12422	0	0	0.592894	0.299	0.123
PLEKHF2	1.12005	0	0	0.5881	0.293	0.139
FTH1	1.11949	0	0	0.642133	0.641	0.619
CD37	1.10964	0	0	0.747947	0.878	0.774
TSC22D3	1.09401	0	0	0.619383	0.486	0.329
EVI2B	1.09206	0	0	0.624444	0.426	0.207
RPL18A	1.07704	0	0	0.772102	0.94	0.921
PNRC1	1.05044	3.75511e-160	1.25939e-155	0.580075	0.458	0.42
IGHM	1.04573	0	0	0.764399	0.896	0.552
APLP2	1.04086	3.77663e-283	1.26661e-278	0.566323	0.212	0.093
FCMR	1.01746	9.27016e-288	3.10903e-283	0.592907	0.377	0.237
HLA-E	1.01417	0	0	0.637467	0.624	0.564
HHEX	1.01324	0	0	0.58253	0.256	0.104
ZFP36L2	0.978724	2.84368e-140	9.53713e-136	0.570118	0.391	0.327
GNG7	0.974795	0	0	0.57709	0.229	0.081
SMIM14	0.970644	0	0	0.583969	0.288	0.136
BLOC1S2	0.950574	3.47698e-102	1.16611e-97	0.553542	0.293	0.235
CCR7	0.942974	1.09169e-171	3.6613e-167	0.565168	0.286	0.186
RPS13	0.942403	0	0	0.770462	0.928	0.895
BANK1	0.937535	0	0	0.620013	0.524	0.364
HLA-DOB	0.93293	1.51936e-68	5.09564e-64	0.545001	0.293	0.263
UTRN	0.930236	5.47386e-236	1.83582e-231	0.549169	0.149	0.054
RPL31	0.919876	0	0	0.677759	0.823	0.833
STK17A	0.905205	1.43312e-44	4.80641e-40	0.538182	0.318	0.32
RPL21	0.892119	0	0	0.705582	0.952	0.935
TP53INP1	0.890645	5.68619e-73	1.90703e-68	0.533157	0.162	0.104
GLIPR1	0.889834	2.83337e-172	9.50255e-168	0.55211	0.194	0.101
EIF1AY	0.888665	7.83271e-26	2.62693e-21	0.528688	0.305	0.325
BTLA	0.888454	6.42499e-188	2.15481e-183	0.545421	0.148	0.062
RPL34	0.886901	0	0	0.790373	0.982	0.961
RCSD1	0.867658	1.16583e-25	3.90997e-21	0.531485	0.402	0.463
REL	0.866465	4.80471e-25	1.6114e-20	0.528124	0.311	0.32
ITM2B	0.865919	9.81301e-15	3.29109e-10	0.519796	0.258	0.267
RPL23A	0.851018	0	0	0.715393	0.903	0.921
TMSB4X	0.846252	0	0	0.735437	0.979	0.915
CLEC2D	0.841862	3.49748e-93	1.17299e-88	0.558943	0.398	0.378
SMAP2	0.84149	4.36177e-25	1.46285e-20	0.531748	0.438	0.505
HLA-B	0.830849	5.36557e-155	1.7995e-150	0.575878	0.427	0.36
MARCH1	0.829507	2.74598e-203	9.20945e-199	0.568826	0.288	0.166
GPSM3	0.820268	1.7304e-70	5.80342e-66	0.55107	0.385	0.381
PIK3IP1	0.819994	1.54661e-120	5.18702e-116	0.540195	0.157	0.086
JUN	0.807767	1.34216e-64	4.50133e-60	0.533919	0.182	0.131
PPDPF	0.806137	4.60015e-131	1.5428e-126	0.570696	0.432	0.383
TAGAP	0.804494	1.12257e-112	3.76486e-108	0.544615	0.197	0.123
CD200	0.803117	0	0	0.545588	0.114	0.025
PCDH9	0.799242	7.84106e-120	2.62974e-115	0.536046	0.133	0.066
PLPP5	0.786687	8.03747e-89	2.69561e-84	0.53349	0.14	0.083
S1PR4	0.780226	3.77092e-189	1.26469e-184	0.55602	0.208	0.106
RPS29	0.778504	0	0	0.6419	0.838	0.875
EEF1A1	0.773446	0	0	0.688754	0.832	0.871
SARAF	0.772086	7.40699e-52	2.48416e-47	0.544909	0.403	0.431
ATP6V1G1	0.765813	7.17896e-139	2.40768e-134	0.579537	0.545	0.592
RPS23	0.765196	0	0	0.727549	0.957	0.929
TMSB10	0.757919	0	0	0.72441	0.944	0.959
LY86	0.751126	5.86637e-82	1.96746e-77	0.545303	0.262	0.201
IRF8	0.745173	1.58812e-67	5.32625e-63	0.548494	0.364	0.34
RPS17	0.741968	0	0	0.631562	0.71	0.74
RPL30	0.737716	0	0	0.722411	0.961	0.938
ANAPC16	0.734662	2.53945e-54	8.5168e-50	0.548144	0.46	0.532
HLA-DPB1	0.733629	0	0	0.676998	0.851	0.754
BIN1	0.732253	1.71388e-122	5.74802e-118	0.548973	0.22	0.139
EMP3	0.73167	4.71626e-297	1.58174e-292	0.590669	0.371	0.203
SEC62	0.731617	2.09397e-86	7.02276e-82	0.562242	0.513	0.585
NOP53	0.729485	4.4176e-21	1.48157e-16	0.528174	0.386	0.455
RASGRP2	0.729005	2.1988e-44	7.37434e-40	0.528985	0.186	0.146
BIRC3	0.72421	1.94506e-27	6.52335e-23	0.522731	0.182	0.152
ADK	0.71112	5.31682e-12	1.78315e-07	0.514553	0.169	0.159
LYST	0.704119	1.43023e-161	4.79669e-157	0.536888	0.117	0.045
MHENCR	0.701772	4.13337e-33	1.38625e-28	0.519361	0.113	0.081
ADD3	0.698749	1.75603e-69	5.88939e-65	0.539077	0.228	0.17
SELENOF	0.696194	1.21064e-12	4.06025e-08	0.519892	0.314	0.357
TNFAIP8	0.673941	6.66861e-25	2.23652e-20	0.529702	0.363	0.389
GMFG	0.672719	1.66908e-23	5.59776e-19	0.529258	0.372	0.415
CD48	0.672342	2.01547e-29	6.75948e-25	0.531335	0.34	0.341
RPL41	0.669223	1.09443e-136	3.67049e-132	0.580294	0.597	0.674
ELF1	0.667854	3.52874e-07	0.0118347	0.513118	0.254	0.275
RPL38	0.66692	1.58712e-227	5.32288e-223	0.604858	0.666	0.732
HSD17B11	0.664754	1.82345e-38	6.11549e-34	0.527112	0.186	0.15
PABPC1	0.662914	4.81082e-36	1.61345e-31	0.53828	0.434	0.493
SNX29	0.659615	1.74459e-13	5.85101e-09	0.513403	0.127	0.111
NCF1	0.659461	5.93529e-09	0.000199058	0.517105	0.351	0.428
SP110	0.651661	1.48085e-08	0.000496648	0.51624	0.338	0.387
HLA-DPA1	0.649115	0	0	0.656546	0.839	0.769
CCND3	0.645817	5.73996e-13	1.92507e-08	0.516855	0.212	0.208
MTSS1	0.641463	1.15583e-105	3.87642e-101	0.530488	0.111	0.051
SRSF5	0.640859	1.5044e-11	5.04547e-07	0.521036	0.438	0.555
RPL17	0.634868	1.02547e-09	3.43923e-05	0.515213	0.237	0.249
RPL13	0.633934	0	0	0.755807	0.983	0.963
MT-ND3	0.631093	0	0	0.710769	0.964	0.954
MYL12A	0.629992	1.43878e-127	4.82539e-123	0.577318	0.589	0.658
SNX3	0.629114	9.2341e-52	3.09693e-47	0.547114	0.474	0.54
DDX5	0.626694	0	0	0.637632	0.775	0.831
ATP2B1-AS1	0.62562	3.43559e-17	1.15223e-12	0.514818	0.122	0.101
COMMD6	0.624476	5.84466e-65	1.96018e-60	0.554143	0.523	0.613
RPL22	0.620639	0	0	0.631344	0.79	0.834
RPL39	0.620083	0	0	0.671014	0.855	0.89
RIPOR2	0.61318	7.47785e-10	2.50792e-05	0.511641	0.135	0.122
RPL9	0.603834	0	0	0.701291	0.931	0.912
GLO1	0.597509	3.44962e-08	0.00115693	0.486027	0.203	0.273
TRAF3IP3	0.595795	5.50867e-29	1.8475e-24	0.522432	0.167	0.137
CCR6	0.590893	1.17227e-199	3.93155e-195	0.537164	0.106	0.034
HLA-DRA	0.590422	0	0	0.66981	0.951	0.734
MS4A1	0.56627	0	0	0.624051	0.767	0.78
DCK	0.560869	6.81443e-19	2.28542e-14	0.518333	0.169	0.149
RPS27	0.560359	0	0	0.691895	0.971	0.959
ADAM28	0.559543	7.17492e-60	2.40633e-55	0.523287	0.101	0.058
RPS25	0.554567	0	0	0.643576	0.837	0.876
ADD1	0.541797	2.28734e-11	7.67129e-07	0.512368	0.131	0.115
CAMK1D	0.53886	1.04385e-29	3.50085e-25	0.51735	0.102	0.072
RPS15	0.537892	0	0	0.680901	0.919	0.932
RPL10	0.535546	0	0	0.691222	0.982	0.962
P2RY10	0.534859	3.02356e-24	1.01404e-19	0.516923	0.116	0.088
QRSL1	0.534486	4.85449e-52	1.6281e-47	0.525397	0.13	0.085
MT-ND2	0.533904	0	0	0.654934	0.878	0.886
IFNGR1	0.532651	2.93144e-64	9.83145e-60	0.525571	0.113	0.066
EAPP	0.53045	3.10552e-13	1.04153e-08	0.481389	0.201	0.281
CDC40	0.529871	7.24354e-07	0.0242934	0.488158	0.179	0.232
FAM3C	0.527597	3.60853e-12	1.21023e-07	0.512572	0.125	0.11
PTPRC	0.526571	1.45719e-33	4.88711e-29	0.538278	0.518	0.599
RPL27	0.522825	0	0	0.637473	0.825	0.86
ALOX5	0.514526	1.82949e-94	6.13575e-90	0.530259	0.116	0.059
RPL7	0.512854	2.62133e-247	8.79141e-243	0.610345	0.815	0.836
SCPEP1	0.509827	2.10527e-27	7.06065e-23	0.518297	0.12	0.09
CYBB	0.507775	6.71794e-16	2.25306e-11	0.516101	0.159	0.136
IFITM1	0.505941	5.42519e-11	1.8195e-06	0.512168	0.13	0.117
RPLP2	0.504239	0	0	0.706136	0.971	0.959
RPS3A	0.501734	0	0	0.678103	0.954	0.933
MALAT1	0.495557	0	0	0.707759	0.998	0.996
BIN2	0.490897	8.6136e-11	2.88883e-06	0.51133	0.115	0.101
RPS4Y1	0.483603	3.39052e-147	1.13711e-142	0.581859	0.643	0.562
EIF4A2	0.481285	2.99435e-19	1.00424e-14	0.528116	0.469	0.566
SAMD9	0.475007	1.41849e-07	0.00475734	0.509871	0.131	0.12
C11orf58	0.472679	1.4103e-07	0.00472985	0.485015	0.281	0.391
CYSLTR1	0.472413	3.93632e-68	1.32016e-63	0.525304	0.107	0.059
PTK2B	0.469341	2.04808e-08	0.000686886	0.509454	0.106	0.094
RPS6	0.461284	0	0	0.68375	0.981	0.964
TPT1	0.460992	9.26802e-80	3.10831e-75	0.562278	0.962	0.963
ABRACL	0.460486	3.36856e-10	1.12975e-05	0.485447	0.159	0.216
CLEC2B	0.459056	1.82337e-17	6.11523e-13	0.481495	0.129	0.186
TSTD1	0.454926	3.67452e-10	1.23236e-05	0.482989	0.242	0.335
DDX6	0.444028	5.85012e-15	1.96201e-10	0.481525	0.167	0.228
TNFRSF13C	0.440881	6.97397e-19	2.33893e-14	0.474023	0.297	0.435
EEF1D	0.439373	1.07296e-65	3.59848e-61	0.453355	0.206	0.35
HLA-DMB	0.433963	5.05855e-09	0.000169654	0.517663	0.407	0.473
P2RY8	0.430305	4.03944e-15	1.35475e-10	0.483887	0.114	0.161
RPL11	0.427864	0	0	0.69164	0.987	0.971
STRBP	0.421952	6.01078e-08	0.00201589	0.489349	0.111	0.143
RACK1	0.421448	2.41013e-227	8.0831e-223	0.605799	0.807	0.85
CAPG	0.415853	2.93011e-25	9.827e-21	0.519532	0.148	0.117
PLEKHA2	0.413479	2.27024e-49	7.61394e-45	0.462146	0.178	0.291
CCNI	0.412394	3.34645e-35	1.12233e-30	0.540227	0.593	0.731
CIR1	0.411253	1.02228e-09	3.42852e-05	0.485835	0.164	0.215
SMAGP	0.40909	2.41824e-36	8.11029e-32	0.518942	0.102	0.068
IGLL5	0.4081	1.02628e-81	3.44194e-77	0.460858	0.079	0.169
AES	0.407976	4.3904e-24	1.47245e-19	0.472725	0.227	0.331
S100A9	0.406403	6.12488e-43	2.05416e-38	0.52924	0.203	0.155
PCMTD1	0.406097	2.07767e-08	0.00069681	0.488224	0.13	0.168
RPS12	0.405472	0	0	0.649695	0.985	0.969
PFDN5	0.404878	2.90727e-265	9.75039e-261	0.614516	0.852	0.902
FAU	0.403099	0	0	0.642624	0.958	0.947
BTK	0.401712	3.91776e-15	1.31394e-10	0.481362	0.165	0.23
RPL18	0.396451	0	0	0.647001	0.955	0.944
EPC1	0.395918	5.5043e-23	1.84603e-18	0.477206	0.149	0.216
RP9	0.39206	1.21049e-25	4.05975e-21	0.478378	0.109	0.165
STK17B	0.388252	6.12303e-11	2.05354e-06	0.483984	0.188	0.248
CDK13	0.388219	4.61981e-09	0.000154939	0.489829	0.082	0.108
SH3BGRL3	0.388028	4.48493e-18	1.50415e-13	0.528009	0.558	0.697
NCOR1	0.386058	5.9278e-13	1.98807e-08	0.480058	0.258	0.357
KMT2E	0.385758	1.35977e-19	4.56039e-15	0.474988	0.249	0.356
TAPBP	0.383835	1.6219e-22	5.43951e-18	0.474867	0.199	0.289
CARD16	0.381181	3.24406e-13	1.08799e-08	0.482594	0.17	0.234
VPS4B	0.380144	4.92644e-16	1.65223e-11	0.481505	0.15	0.208
USP8	0.377982	1.44285e-26	4.83903e-22	0.475581	0.143	0.212
MCUB	0.375345	6.43715e-16	2.15889e-11	0.480706	0.168	0.234
DAPP1	0.375207	4.32332e-08	0.00144996	0.486796	0.184	0.237
IFI16	0.374994	8.01581e-08	0.00268834	0.483349	0.388	0.552
CAMK2D	0.373882	7.56936e-36	2.53861e-31	0.471939	0.129	0.204
EBF1	0.366407	1.20712e-19	4.04845e-15	0.480131	0.133	0.189
BICD2	0.365202	7.46156e-07	0.0250246	0.491531	0.082	0.104
HLA-DOA	0.365168	1.38306e-48	4.63852e-44	0.466491	0.127	0.216
C6orf48	0.362303	4.02892e-08	0.00135122	0.483602	0.334	0.466
ATF7IP	0.35822	9.90582e-27	3.32222e-22	0.476586	0.127	0.19
RPS9	0.357523	4.70471e-184	1.57787e-179	0.595182	0.857	0.876
ORAI2	0.354384	2.3394e-24	7.84588e-20	0.476047	0.153	0.227
GCC2	0.354205	2.18417e-14	7.32526e-10	0.48094	0.193	0.262
CD40	0.351439	8.75466e-34	2.93614e-29	0.470352	0.163	0.254
CD180	0.350278	2.49572e-08	0.000837016	0.486251	0.193	0.253
RCN2	0.34847	5.50754e-15	1.84712e-10	0.48311	0.131	0.182
ZNF292	0.346562	3.06546e-30	1.02809e-25	0.47509	0.123	0.189
CIRBP	0.345487	1.04995e-37	3.52133e-33	0.469503	0.148	0.236
CDKN2D	0.345342	2.66508e-08	0.000893813	0.509553	0.111	0.097
LAPTM5	0.343272	3.87904e-75	1.30095e-70	0.560104	0.699	0.809
GGNBP2	0.342821	1.67348e-47	5.61251e-43	0.462418	0.186	0.301
CD24	0.342813	1.63574e-11	5.48595e-07	0.511034	0.105	0.087
PHF11	0.342091	4.44245e-09	0.000148991	0.488699	0.105	0.137
UVRAG	0.341292	2.14562e-30	7.19597e-26	0.475157	0.121	0.186
TRBC2	0.340933	7.89328e-22	2.64725e-17	0.4746	0.218	0.312
ATRX	0.340694	1.22966e-15	4.12404e-11	0.477097	0.287	0.398
SIPA1	0.339977	4.75846e-07	0.0159589	0.490278	0.107	0.137
RPL13A	0.339561	0	0	0.637919	0.986	0.971
ICAM3	0.339218	3.86718e-33	1.29698e-28	0.468437	0.203	0.311
RPS15A	0.334525	0	0	0.645862	0.984	0.97
PSMC6	0.334127	5.91581e-32	1.98405e-27	0.471492	0.161	0.247
CASP4	0.332874	1.08689e-41	3.64522e-37	0.464625	0.193	0.307
RPS10	0.332225	9.27603e-111	3.111e-106	0.573115	0.767	0.754
LAPTM4A	0.331684	3.33701e-22	1.11917e-17	0.475212	0.195	0.284
HNRNPA0	0.331679	1.9658e-21	6.59291e-17	0.472677	0.277	0.408
ZCCHC10	0.331244	5.09545e-39	1.70891e-34	0.470947	0.124	0.2
CAPZA2	0.33077	7.09754e-14	2.38037e-09	0.482809	0.154	0.211
HLA-DRB1	0.329854	5.54916e-177	1.86108e-172	0.591538	0.769	0.629
ZMAT2	0.328117	1.01207e-20	3.39428e-16	0.479628	0.13	0.188
SH3BGRL	0.328015	1.43261e-16	4.80469e-12	0.475426	0.323	0.46
LUC7L3	0.327921	2.61828e-32	8.78118e-28	0.464115	0.327	0.504
MYC	0.321734	1.71996e-10	5.76839e-06	0.486653	0.126	0.167
CXCR5	0.320822	7.93895e-07	0.0266257	0.491449	0.084	0.107
TMEM9B	0.317898	2.34013e-10	7.84834e-06	0.486482	0.131	0.175
BBX	0.31741	1.08135e-72	3.62663e-68	0.454521	0.158	0.281
MT-CO1	0.31541	0	0	0.650941	0.986	0.981
MYCBP2	0.313264	4.41536e-59	1.48082e-54	0.455381	0.222	0.359
ARHGAP15	0.309773	4.36757e-21	1.4648e-16	0.478474	0.146	0.21
MBNL1	0.307151	1.18562e-61	3.97632e-57	0.457596	0.173	0.291
ERICH1	0.306103	1.23809e-34	4.15231e-30	0.472458	0.13	0.203
GPBP1	0.305876	1.37046e-32	4.59624e-28	0.46721	0.238	0.357
CD72	0.305741	4.88143e-23	1.63713e-18	0.471924	0.269	0.391
UQCRB	0.30532	8.7729e-08	0.00294226	0.517315	0.556	0.707
ECHDC1	0.302714	1.62226e-37	5.44072e-33	0.472491	0.113	0.184
ETS1	0.30154	1.07807e-39	3.61563e-35	0.472143	0.108	0.177
ARPC3	0.301207	7.76432e-48	2.604e-43	0.547294	0.648	0.733
RSL1D1	0.300786	2.62757e-43	8.81236e-39	0.461206	0.242	0.383
H3F3B	0.299414	9.16567e-37	3.07398e-32	0.541493	0.686	0.807
PSIP1	0.297651	5.15647e-62	1.72938e-57	0.456127	0.188	0.318
AP3B1	0.297156	2.78348e-37	9.33523e-33	0.469545	0.153	0.238
ACAP2	0.297114	6.2878e-31	2.1088e-26	0.4748	0.123	0.189
OFD1	0.296708	5.64221e-34	1.89228e-29	0.47388	0.116	0.183
EVL	0.296364	2.71906e-38	9.11917e-34	0.475746	0.078	0.134
MARCKSL1	0.294164	1.31828e-34	4.42125e-30	0.468231	0.193	0.296
YPEL3	0.293686	4.57634e-66	1.53481e-61	0.459007	0.137	0.243
ATP2B1	0.292404	2.78752e-61	9.3488e-57	0.455183	0.207	0.344
TMEM59	0.290175	9.93388e-23	3.33162e-18	0.471909	0.275	0.402
HIST1H2AC	0.289957	7.09441e-30	2.37932e-25	0.478052	0.089	0.143
MSN	0.288857	1.4124e-26	4.73692e-22	0.472652	0.198	0.285
MT-ND1	0.284793	1.10817e-129	3.71658e-125	0.579745	0.877	0.899
RPS19	0.284089	0	0	0.631486	0.991	0.982
UBE2E2	0.283352	5.53868e-27	1.85756e-22	0.478645	0.097	0.151
UBA52	0.281698	1.20205e-90	4.03144e-86	0.566393	0.797	0.873
ANXA2R	0.281448	2.03982e-23	6.84116e-19	0.482017	0.078	0.121
RHOH	0.281013	2.88603e-46	9.67917e-42	0.459096	0.255	0.408
SRP9	0.278843	1.64156e-38	5.50546e-34	0.464823	0.218	0.34
RPS11	0.27593	7.68739e-55	2.5782e-50	0.551363	0.977	0.965
ATP6AP2	0.275596	2.46507e-22	8.26734e-18	0.478403	0.134	0.197
SSU72	0.27524	4.67946e-37	1.5694e-32	0.467159	0.191	0.294
C7orf50	0.275121	9.36489e-32	3.1408e-27	0.475495	0.108	0.171
SCP2	0.274981	9.5234e-26	3.19396e-21	0.474877	0.161	0.238
FCGR2B	0.274975	4.66109e-13	1.56324e-08	0.511997	0.109	0.089
PDLIM1	0.273608	4.28724e-38	1.43786e-33	0.463964	0.241	0.373
PPP1R18	0.273258	1.62358e-41	5.44518e-37	0.46874	0.137	0.221
NFATC3	0.273057	7.30778e-08	0.00245088	0.490189	0.094	0.12
TRAF5	0.272897	8.18955e-11	2.74661e-06	0.487933	0.095	0.126
BOD1L1	0.272533	7.73173e-39	2.59307e-34	0.472096	0.113	0.182
TRIM44	0.271901	4.54612e-82	1.52468e-77	0.451715	0.153	0.281
CWF19L2	0.270165	1.3221e-09	4.43404e-05	0.487265	0.13	0.168
TANK	0.270015	1.84572e-24	6.19018e-20	0.478485	0.116	0.173
EBLN3P	0.269226	4.0909e-73	1.37201e-68	0.453807	0.165	0.291
TGFBR2	0.269048	8.0522e-08	0.00270055	0.489709	0.106	0.135
ATM	0.268163	6.82585e-25	2.28925e-20	0.479063	0.106	0.159
UXT	0.26795	9.70523e-38	3.25494e-33	0.460058	0.361	0.568
HLA-C	0.267637	1.23082e-130	4.12794e-126	0.57871	0.757	0.654
PDE7A	0.267338	6.06333e-16	2.03352e-11	0.486126	0.074	0.107
ISCU	0.267298	4.60872e-27	1.54567e-22	0.468537	0.291	0.432
RB1	0.266179	3.30514e-21	1.10848e-16	0.483209	0.077	0.117
RAP1B	0.264887	2.37583e-38	7.96807e-34	0.469802	0.142	0.225
NFU1	0.263389	2.29687e-17	7.70324e-13	0.484844	0.08	0.118
MED10	0.263226	3.34271e-77	1.12108e-72	0.453872	0.147	0.27
RAB30	0.262012	1.67389e-56	5.6139e-52	0.464174	0.122	0.211
MDM4	0.261976	6.79829e-59	2.28001e-54	0.452807	0.271	0.435
RNGTT	0.261739	1.01051e-12	3.38906e-08	0.487077	0.088	0.12
CD47	0.261491	7.72801e-64	2.59182e-59	0.451138	0.256	0.427
MAP3K2	0.261452	2.72154e-20	9.12751e-16	0.48232	0.094	0.138
DRAP1	0.261029	1.74498e-57	5.8523e-53	0.456966	0.202	0.337
PDCD10	0.259861	9.50534e-67	3.1879e-62	0.456737	0.158	0.276
PNRC2	0.25773	3.82814e-60	1.28388e-55	0.458127	0.173	0.291
SNX6	0.257623	1.91556e-53	6.42442e-49	0.462351	0.155	0.256
SYF2	0.257312	1.10279e-56	3.69855e-52	0.452956	0.286	0.464
MAD1L1	0.25584	4.4136e-26	1.48023e-21	0.480806	0.078	0.124
CCDC115	0.254477	2.21071e-29	7.41426e-25	0.476426	0.11	0.172
EIF3E	0.254425	4.05385e-07	0.0135958	0.516315	0.559	0.671
IFT57	0.254013	6.06529e-83	2.03418e-78	0.444144	0.246	0.429
PAIP2	0.251836	4.04176e-65	1.35552e-60	0.451509	0.241	0.401
G3BP2	-0.250087	2.70065e-250	9.05744e-246	0.424025	0.062	0.223
LY96	-0.250558	2.89668e-202	9.71489e-198	0.444616	0.026	0.139
PEA15	-0.251053	1.11991e-227	3.75595e-223	0.44119	0.021	0.141
ALG3	-0.251082	5.24285e-307	1.75835e-302	0.422642	0.028	0.187
VPS25	-0.251144	0	0	0.413233	0.041	0.222
NGLY1	-0.251263	0	0	0.387154	0.102	0.353
MPI	-0.251426	0	0	0.424951	0.021	0.174
CPSF6	-0.251472	0	0	0.407701	0.079	0.28
KREMEN2	-0.251765	3.18923e-248	1.0696e-243	0.445068	0.003	0.113
NIT2	-0.251825	0	0	0.411728	0.05	0.236
GLS	-0.252171	1.14453e-180	3.83854e-176	0.439713	0.059	0.188
ECH1	-0.252198	1.08337e-282	3.6334e-278	0.394052	0.206	0.474
LSM3	-0.252283	9.79765e-262	3.28594e-257	0.398823	0.206	0.46
FUOM	-0.252869	1.40386e-213	4.70825e-209	0.438389	0.038	0.165
TMA7	-0.253744	7.80882e-203	2.61892e-198	0.402998	0.38	0.669
INTS13	-0.253884	1.7976e-258	6.02879e-254	0.435788	0.019	0.149
TYW3	-0.254022	2.272e-247	7.61983e-243	0.436161	0.023	0.154
MCTS1	-0.254043	0	0	0.392659	0.087	0.324
CENPW	-0.254085	4.46749e-229	1.49831e-224	0.448622	0.003	0.107
TMED10	-0.254088	0	0	0.396043	0.133	0.37
CENPX	-0.254557	0	0	0.410671	0.057	0.247
TFG	-0.25458	0	0	0.407211	0.05	0.246
G3BP1	-0.254721	0	0	0.393487	0.136	0.38
VNN2	-0.254803	0	0	0.417618	0.04	0.212
SFXN4	-0.254935	4.69499e-213	1.5746e-208	0.447192	0.013	0.12
HSD17B8	-0.255067	4.36187e-243	1.46288e-238	0.441034	0.014	0.133
SURF4	-0.255488	4.27645e-263	1.43423e-258	0.430813	0.03	0.172
GSPT1	-0.255702	0	0	0.398283	0.072	0.291
MRPS16	-0.256153	0	0	0.405211	0.06	0.262
TMEM106C	-0.256331	1.31288e-246	4.40313e-242	0.436848	0.022	0.151
RHOQ	-0.256656	8.58421e-241	2.87897e-236	0.432805	0.037	0.177
NDUFA6	-0.25688	0	0	0.393883	0.099	0.335
ANKRD17	-0.257047	7.52899e-203	2.52507e-198	0.43768	0.048	0.179
PSMD11	-0.25716	0	0	0.406848	0.074	0.275
CARS	-0.257244	6.20331e-277	2.08046e-272	0.428402	0.029	0.176
NACA	-0.257722	9.76144e-263	3.27379e-258	0.385979	0.905	0.94
MPEG1	-0.257818	1.23093e-114	4.12829e-110	0.453441	0.073	0.171
SNRPD2	-0.257904	5.08937e-194	1.70687e-189	0.403868	0.455	0.732
SKIL	-0.25791	2.2306e-230	7.48099e-226	0.431519	0.049	0.193
PGP	-0.258363	5.52431e-278	1.85274e-273	0.427469	0.031	0.18
GCN1	-0.258694	4.27616e-216	1.43414e-211	0.446151	0.014	0.123
MRPL58	-0.258766	1.40522e-292	4.71284e-288	0.423426	0.034	0.192
ARHGDIA	-0.258804	3.45651e-214	1.15924e-209	0.444524	0.019	0.132
BCKDK	-0.259102	4.77132e-306	1.60021e-301	0.427922	0.015	0.162
FERMT3	-0.259103	3.08007e-239	1.03299e-234	0.418797	0.097	0.276
ZMAT3	-0.259147	5.58828e-156	1.8742e-151	0.450968	0.038	0.139
SS18	-0.260049	3.71225e-252	1.24501e-247	0.428278	0.044	0.194
ALG2	-0.260279	2.09659e-246	7.03154e-242	0.436254	0.024	0.154
EIF2AK4	-0.260587	2.7543e-262	9.23736e-258	0.431563	0.028	0.168
COQ4	-0.261089	3.57683e-250	1.1996e-245	0.432095	0.034	0.174
MCM2	-0.261136	4.73212e-184	1.58706e-179	0.453613	0.012	0.106
TUBB2A	-0.261206	1.26106e-245	4.22936e-241	0.445752	0.003	0.111
ZYX	-0.261348	1.50528e-196	5.0484e-192	0.451771	0.011	0.108
CARD11	-0.26141	1.63339e-242	5.47806e-238	0.433541	0.034	0.171
RGS2	-0.261554	1.34126e-178	4.49832e-174	0.455198	0.011	0.102
COX7C	-0.26163	0	0	0.37651	0.298	0.631
NIN	-0.261873	1.28179e-167	4.29885e-163	0.443237	0.058	0.177
RRP7A	-0.261911	0	0	0.403202	0.097	0.312
RASAL1	-0.262076	2.11958e-260	7.10864e-256	0.443546	0.001	0.114
YBEY	-0.262246	0	0	0.421221	0.028	0.19
NDUFB8	-0.262262	1.48573e-302	4.98283e-298	0.390814	0.195	0.469
DHX37	-0.262333	4.96842e-160	1.66631e-155	0.456147	0.019	0.108
DNAJA2	-0.262354	8.27683e-265	2.77588e-260	0.412838	0.1	0.292
NFX1	-0.262928	1.14356e-133	3.83527e-129	0.46078	0.022	0.102
LLPH	-0.263387	1.55236e-269	5.2063e-265	0.418612	0.067	0.241
PES1	-0.263693	6.20956e-306	2.08256e-301	0.420891	0.034	0.197
MZT2A	-0.263693	0	0	0.397351	0.087	0.312
DYNC1LI1	-0.263745	6.37149e-243	2.13687e-238	0.426389	0.059	0.214
YIPF2	-0.263869	1.26094e-236	4.22893e-232	0.441207	0.016	0.136
GTF3A	-0.264506	3.9771e-254	1.33384e-249	0.391878	0.345	0.653
LSM5	-0.264641	9.87991e-307	3.31353e-302	0.389765	0.198	0.473
COMMD1	-0.264849	2.16596e-302	7.26421e-298	0.424834	0.025	0.179
SH2B2	-0.264868	0	0	0.416734	0.038	0.211
RPAP3	-0.265104	2.68812e-205	9.01543e-201	0.428901	0.085	0.238
CCDC51	-0.265226	1.14557e-265	3.84201e-261	0.437422	0.012	0.138
UQCRFS1	-0.26558	0	0	0.387389	0.147	0.415
NOB1	-0.265705	0	0	0.401498	0.08	0.294
SBNO1	-0.266039	0	0	0.388859	0.106	0.354
ANKRD13A	-0.266145	2.9302e-290	9.82732e-286	0.412257	0.076	0.266
FCRL5	-0.266703	9.27918e-250	3.11205e-245	0.423814	0.063	0.225
PDZD11	-0.266722	2.88464e-283	9.67451e-279	0.430983	0.019	0.159
TRIAP1	-0.267009	0	0	0.406288	0.053	0.251
AARS	-0.267333	2.12895e-243	7.14008e-239	0.437028	0.023	0.152
TUBB2B	-0.268044	2.93294e-238	9.8365e-234	0.448008	0.001	0.105
TMEM131	-0.2681	6.60572e-207	2.21543e-202	0.435568	0.053	0.188
UQCC3	-0.26834	0	0	0.4039	0.057	0.261
IARS	-0.268448	2.03098e-207	6.8115e-203	0.444907	0.022	0.134
EHD1	-0.268609	0	0	0.40197	0.063	0.272
NDUFS4	-0.268616	0	0	0.402489	0.08	0.292
MTHFD1	-0.26908	2.89222e-215	9.69991e-211	0.440308	0.031	0.153
SH3GLB1	-0.269456	0	0	0.397826	0.099	0.324
PSMD12	-0.269473	0	0	0.409448	0.069	0.263
MRPL15	-0.269495	0	0	0.405124	0.059	0.261
UTP11	-0.269621	1.12803e-262	3.78318e-258	0.4278	0.039	0.189
TDG	-0.270315	6.27447e-301	2.10433e-296	0.415298	0.056	0.234
SPRYD4	-0.270438	5.11621e-280	1.71587e-275	0.431978	0.018	0.156
TRAM2	-0.27049	1.08885e-210	3.65179e-206	0.450436	0.007	0.107
PTP4A1	-0.271008	1.21392e-159	4.07124e-155	0.449182	0.042	0.147
SNRPA1	-0.271266	0	0	0.403546	0.075	0.284
SRSF11	-0.271297	0	0	0.379322	0.208	0.51
AKR7A2	-0.271485	0	0	0.397722	0.068	0.288
CFAP298	-0.271552	7.90828e-196	2.65228e-191	0.439965	0.046	0.171
SKA2	-0.271638	1.84346e-247	6.18261e-243	0.434935	0.027	0.16
GRINA	-0.271643	1.10721e-266	3.71336e-262	0.43033	0.029	0.172
AUP1	-0.271671	0	0	0.389015	0.101	0.349
CDC73	-0.27214	3.73404e-263	1.25232e-258	0.424142	0.051	0.21
UBA5	-0.272591	2.4537e-256	8.22922e-252	0.435332	0.021	0.153
SNRNP200	-0.272744	5.21543e-253	1.74915e-248	0.424714	0.057	0.216
EIF4B	-0.272965	0	0	0.373204	0.249	0.58
ENY2	-0.273153	0	0	0.386597	0.13	0.393
PPHLN1	-0.273405	0	0	0.420624	0.027	0.19
MPG	-0.273506	0	0	0.389097	0.094	0.338
FAIM	-0.27373	1.67501e-271	5.61766e-267	0.436508	0.011	0.139
ELP6	-0.274255	0	0	0.415063	0.035	0.21
NXPH4	-0.274428	1.68607e-296	5.65474e-292	0.433286	0.008	0.142
NDUFA8	-0.274526	0	0	0.398769	0.067	0.284
CD3EAP	-0.274765	3.47661e-244	1.16598e-239	0.441086	0.013	0.132
EIF2B4	-0.274966	6.18891e-189	2.07564e-184	0.449096	0.021	0.125
BIRC6	-0.275293	3.89487e-216	1.30626e-211	0.427754	0.078	0.234
TSPYL2	-0.275961	8.10323e-243	2.71766e-238	0.435696	0.027	0.159
HMGXB3	-0.276163	2.71069e-197	9.09111e-193	0.44332	0.033	0.15
ITPA	-0.276766	0	0	0.400188	0.067	0.281
SNAPC1	-0.276778	1.04154e-221	3.49312e-217	0.439966	0.028	0.151
TMEM167A	-0.276977	0	0	0.399119	0.076	0.294
TXNRD1	-0.277405	1.63037e-243	5.46793e-239	0.434727	0.03	0.164
BCL2L12	-0.277751	1.85029e-250	6.20549e-246	0.442157	0.008	0.124
DDX11	-0.278496	8.62333e-198	2.89209e-193	0.447609	0.02	0.127
GADD45A	-0.279229	7.10447e-244	2.3827e-239	0.442868	0.009	0.124
ASXL1	-0.279508	2.62113e-205	8.79073e-201	0.441958	0.032	0.151
KIF22	-0.279578	3.71596e-276	1.24626e-271	0.431352	0.021	0.161
MAP4K1	-0.280294	0	0	0.408401	0.054	0.247
PCBP2	-0.280454	3.03255e-263	1.01706e-258	0.389674	0.345	0.664
RHOA	-0.280655	1.21244e-293	4.06627e-289	0.383992	0.326	0.647
ATP1B1	-0.280802	4.53847e-262	1.52211e-257	0.442767	0.002	0.117
ID2	-0.280872	8.53945e-209	2.86396e-204	0.451523	0.006	0.103
MAN1A1	-0.281193	1.6048e-201	5.38218e-197	0.449396	0.014	0.116
DERL1	-0.281455	1.27803e-300	4.28626e-296	0.414734	0.058	0.238
TMEM214	-0.281952	3.25583e-220	1.09194e-215	0.445187	0.015	0.126
FTSJ3	-0.282027	2.73333e-257	9.16706e-253	0.428908	0.039	0.186
PTBP1	-0.282057	9.01919e-281	3.02486e-276	0.417647	0.062	0.237
COPRS	-0.282408	0	0	0.417608	0.037	0.208
ELAC2	-0.282649	0	0	0.42291	0.027	0.185
CACYBP	-0.282822	0	0	0.393657	0.126	0.369
MAP3K7CL	-0.283222	2.04606e-276	6.86207e-272	0.430889	0.022	0.163
NFATC2IP	-0.283286	8.54418e-308	2.86555e-303	0.411819	0.064	0.251
GTF3C6	-0.283414	0	0	0.390178	0.112	0.361
ALDH5A1	-0.283486	2.63963e-182	8.85278e-178	0.450387	0.022	0.123
EIF4A1	-0.283626	0	0	0.41059	0.041	0.228
RRP1B	-0.284196	1.06204e-258	3.56187e-254	0.424305	0.054	0.213
MDN1	-0.284447	2.73544e-164	9.17413e-160	0.452374	0.027	0.125
VAMP5	-0.284808	0	0	0.395099	0.104	0.338
MIR29B2CHG	-0.284832	5.59629e-157	1.87689e-152	0.453797	0.028	0.122
ST13	-0.285139	2.97132e-282	9.9652e-278	0.386292	0.327	0.646
TMEM147	-0.285281	0	0	0.384823	0.104	0.362
LAGE3	-0.285324	0	0	0.402935	0.063	0.27
SLC25A1	-0.285388	0	0	0.409321	0.035	0.223
MCCC2	-0.285448	1.45424e-172	4.87723e-168	0.45438	0.016	0.109
GFER	-0.285636	0	0	0.40962	0.037	0.224
SS18L2	-0.285703	0	0	0.38354	0.132	0.4
NLRP7	-0.285804	8.98162e-250	3.01225e-245	0.446173	0	0.108
RILPL2	-0.286143	5.95651e-260	1.9977e-255	0.42418	0.054	0.213
IFI27L1	-0.28646	7.01819e-278	2.35376e-273	0.436727	0.008	0.135
RTN3	-0.287063	1.03007e-275	3.45466e-271	0.428287	0.03	0.177
USO1	-0.287175	0	0	0.413371	0.052	0.234
SLC1A4	-0.287394	2.64918e-273	8.88481e-269	0.43926	0.005	0.127
MFSD10	-0.287643	0	0	0.405082	0.053	0.254
LSM6	-0.288745	1.03804e-264	3.48139e-260	0.428765	0.035	0.182
IL21R	-0.28878	2.83866e-263	9.52029e-259	0.434282	0.02	0.154
LONP1	-0.289011	1.97678e-299	6.62973e-295	0.429653	0.014	0.157
SUPT6H	-0.289081	2.0684e-178	6.93699e-174	0.448263	0.03	0.137
SUMO2	-0.289088	6.15756e-270	2.06512e-265	0.429423	0.03	0.175
HTT	-0.289142	3.88662e-165	1.30349e-160	0.453356	0.023	0.119
MRFAP1	-0.289401	0	0	0.383111	0.093	0.352
MYO1C	-0.289667	1.45182e-238	4.86911e-234	0.440049	0.018	0.14
NUDT21	-0.289844	0	0	0.399847	0.057	0.269
CARHSP1	-0.289909	3.60273e-306	1.20828e-301	0.414916	0.053	0.232
DAZAP1	-0.290349	3.26967e-301	1.09658e-296	0.42042	0.038	0.203
WDR24	-0.290416	6.62779e-251	2.22283e-246	0.441969	0.008	0.125
NAPG	-0.2909	3.29636e-229	1.10553e-224	0.439526	0.024	0.148
HSPA9	-0.291087	1.32941e-254	4.45859e-250	0.427249	0.047	0.198
SINHCAF	-0.29113	0	0	0.397261	0.099	0.326
PQBP1	-0.291359	0	0	0.392084	0.06	0.29
NKTR	-0.291395	1.41207e-258	4.7358e-254	0.411955	0.112	0.309
VAMP1	-0.291461	2.5664e-190	8.60718e-186	0.450992	0.016	0.115
AHCY	-0.291796	0	0	0.411679	0.034	0.217
NMT1	-0.291929	2.88545e-218	9.67721e-214	0.4287	0.071	0.224
H2AFY	-0.292077	0	0	0.39627	0.127	0.364
LYAR	-0.292271	1.25071e-286	4.19463e-282	0.422826	0.04	0.2
PYCARD	-0.292682	0	0	0.390256	0.108	0.354
RNF115	-0.292967	1.97822e-264	6.63457e-260	0.421255	0.061	0.228
EMC9	-0.293149	5.51564e-260	1.84984e-255	0.439388	0.01	0.132
CLPP	-0.294519	0	0	0.397144	0.064	0.284
DXO	-0.294576	3.81928e-265	1.28091e-260	0.437424	0.012	0.138
PPP6R1	-0.294583	1.69301e-275	5.67801e-271	0.428356	0.03	0.177
UBE2K	-0.294937	0	0	0.403395	0.084	0.293
RUVBL1	-0.295483	1.13059e-226	3.79176e-222	0.439912	0.025	0.148
ME2	-0.295697	4.31494e-178	1.44714e-173	0.438423	0.069	0.199
DCTN5	-0.29623	7.7827e-257	2.61016e-252	0.433006	0.027	0.164
TSR1	-0.296265	1.70717e-249	5.72551e-245	0.435082	0.025	0.158
RAD51AP1	-0.296303	2.92886e-217	9.82281e-213	0.445889	0.014	0.124
SORL1	-0.296438	6.35643e-217	2.13182e-212	0.436725	0.041	0.172
SNRPD3	-0.296648	0	0	0.405884	0.048	0.246
NCKAP1L	-0.297147	0	0	0.400775	0.108	0.328
SEC14L1	-0.297516	2.98145e-240	9.9992e-236	0.439922	0.018	0.14
PPP1R35	-0.297521	0	0	0.412952	0.031	0.21
TOMM22	-0.297795	0	0	0.382039	0.154	0.432
EIF2S1	-0.297983	0	0	0.405412	0.084	0.29
MPZL1	-0.298109	2.02619e-184	6.79543e-180	0.454625	0.01	0.101
EDEM1	-0.298866	1.30441e-203	4.37474e-199	0.442019	0.033	0.152
TRIM28	-0.298943	0	0	0.42113	0.031	0.193
FAM173A	-0.299118	0	0	0.410383	0.055	0.244
USP5	-0.299376	0	0	0.415381	0.032	0.206
ZNF827	-0.299423	8.39502e-192	2.81552e-187	0.451572	0.013	0.111
ATP5F1E	-0.299593	6.82645e-190	2.28946e-185	0.403299	0.74	0.91
MRPL13	-0.299621	2.45125e-271	8.22101e-267	0.433381	0.018	0.154
SAE1	-0.299925	0	0	0.415189	0.036	0.212
TSTA3	-0.299949	0	0	0.398811	0.053	0.267
SGO2	-0.299951	4.38126e-208	1.46939e-203	0.448255	0.013	0.118
FAM102A	-0.30001	5.70571e-186	1.91358e-181	0.451612	0.016	0.114
PSAP	-0.300288	5.4037e-254	1.81229e-249	0.398606	0.231	0.488
MRPS18A	-0.30064	0	0	0.404493	0.039	0.238
GGA1	-0.301949	5.53956e-254	1.85786e-249	0.437587	0.017	0.143
MRPL21	-0.302146	0	0	0.38147	0.093	0.354
CD58	-0.302785	8.09689e-179	2.71554e-174	0.45371	0.015	0.109
POP7	-0.302795	0	0	0.413244	0.037	0.217
SUPT4H1	-0.304135	0	0	0.382468	0.123	0.392
DCPS	-0.30417	0	0	0.404696	0.044	0.243
NMB	-0.304212	7.45203e-219	2.49926e-214	0.449097	0.007	0.109
CLTA	-0.305379	5.14478e-174	1.72546e-169	0.446358	0.04	0.151
U2AF1L4	-0.30565	9.54985e-279	3.20283e-274	0.433833	0.014	0.148
NCAPD2	-0.306386	1.17523e-192	3.94149e-188	0.452858	0.01	0.105
DBI	-0.306788	4.86417e-275	1.63134e-270	0.389444	0.304	0.594
GORASP2	-0.307364	0	0	0.40685	0.051	0.247
GMNN	-0.307542	4.32124e-247	1.44926e-242	0.443314	0.007	0.121
EML6	-0.307591	9.90856e-209	3.32313e-204	0.451537	0.006	0.103
ARID5A	-0.307664	0	0	0.415247	0.032	0.207
TIMM44	-0.308271	8.01158e-279	2.68693e-274	0.42557	0.036	0.19
MRPL22	-0.308336	0	0	0.391409	0.079	0.315
COX4I1	-0.309065	0	0	0.360068	0.276	0.642
RPL24	-0.309451	0	0	0.371189	0.94	0.952
TRAF4	-0.309795	7.46147e-294	2.50243e-289	0.432811	0.01	0.145
ADAMTS6	-0.310018	1.42944e-108	4.79406e-104	0.463808	0.032	0.106
ATP5MPL	-0.310096	2.83079e-259	9.49389e-255	0.390648	0.352	0.656
FBL	-0.310524	0	0	0.380473	0.215	0.511
CBFA2T3	-0.310831	3.61849e-224	1.21357e-219	0.440704	0.024	0.145
BUB3	-0.311235	0	0	0.392772	0.096	0.333
CAND1	-0.31181	2.18988e-201	7.34443e-197	0.438402	0.047	0.175
TYROBP	-0.31245	1.02176e-193	3.42679e-189	0.435562	0.065	0.202
KIF5B	-0.313338	0	0	0.387384	0.118	0.372
RNH1	-0.313861	0	0	0.388601	0.105	0.354
APEH	-0.313892	0	0	0.409662	0.034	0.221
ZNHIT1	-0.314144	0	0	0.379859	0.108	0.377
TMCO1	-0.314264	0	0	0.389102	0.098	0.344
UAP1	-0.314307	2.81841e-264	9.45237e-260	0.436714	0.014	0.142
CDK1	-0.314677	5.32817e-236	1.78696e-231	0.447949	0.002	0.106
YARS	-0.314982	3.96001e-285	1.32811e-280	0.430038	0.02	0.163
RABGAP1L	-0.315032	3.30157e-205	1.10728e-200	0.437718	0.047	0.176
CKAP5	-0.315095	1.44248e-172	4.83779e-168	0.453793	0.018	0.112
WBP11	-0.315163	0	0	0.398458	0.107	0.331
GOLIM4	-0.315684	5.40696e-206	1.81339e-201	0.448067	0.015	0.12
UBXN4	-0.315805	0	0	0.376076	0.202	0.503
TAF10	-0.315875	0	0	0.38621	0.073	0.318
SLC35B1	-0.316138	0	0	0.426457	0.018	0.167
JMJD4	-0.316394	0	0	0.425596	0.018	0.169
KLHL18	-0.316707	4.27285e-202	1.43303e-197	0.449439	0.013	0.116
POLDIP2	-0.31678	0	0	0.404936	0.045	0.244
NPLOC4	-0.316994	1.46457e-283	4.91188e-279	0.432061	0.016	0.154
GYG1	-0.317705	0	0	0.413654	0.026	0.203
YWHAH	-0.318473	7.89342e-291	2.64729e-286	0.415317	0.064	0.243
MRPS7	-0.318683	0	0	0.425236	0.015	0.167
PHB	-0.318766	0	0	0.408034	0.038	0.229
ATAD2	-0.319439	1.41266e-172	4.73778e-168	0.455604	0.013	0.103
ACBD6	-0.319665	0	0	0.412959	0.041	0.222
ANAPC5	-0.319715	0	0	0.388944	0.092	0.336
TAP1	-0.320311	2.78936e-277	9.35496e-273	0.409477	0.104	0.304
BAG1	-0.320597	0	0	0.41045	0.055	0.243
EXOSC4	-0.320698	0	0	0.412478	0.027	0.207
TTC1	-0.321002	0	0	0.39549	0.053	0.273
IKBKE	-0.321055	1.57577e-250	5.28482e-246	0.440206	0.012	0.133
RRP1	-0.321257	6.45333e-304	2.16432e-299	0.422629	0.03	0.189
TIMM50	-0.321467	0	0	0.419731	0.023	0.187
HNRNPM	-0.321541	5.44161e-275	1.82501e-270	0.390005	0.29	0.581
EBNA1BP2	-0.321608	0	0	0.403387	0.054	0.258
RHOBTB3	-0.322214	1.66052e-234	5.56905e-230	0.447701	0.003	0.108
PAK2	-0.322388	0	0	0.374638	0.189	0.487
FBXW5	-0.32256	0	0	0.408432	0.067	0.262
PDCD11	-0.322802	6.48507e-236	2.17496e-231	0.438415	0.024	0.15
FCRL2	-0.323562	4.32078e-292	1.4491e-287	0.413379	0.07	0.256
ATG101	-0.323986	0	0	0.403704	0.039	0.239
OXCT1	-0.32442	0	0	0.414202	0.035	0.212
DARS	-0.324585	0	0	0.375447	0.157	0.45
MT1F	-0.324969	1.60397e-270	5.3794e-266	0.4377	0.009	0.135
ERC1	-0.325293	3.70586e-279	1.24287e-274	0.430117	0.023	0.166
HMOX1	-0.325491	5.93107e-239	1.98916e-234	0.444593	0.008	0.119
ACAA2	-0.325672	0	0	0.412523	0.038	0.219
NUCB1	-0.325772	0	0	0.40852	0.064	0.258
PTPN12	-0.32595	3.00661e-175	1.00836e-170	0.448087	0.033	0.14
CDKN2C	-0.32607	9.95394e-247	3.33835e-242	0.444839	0.004	0.115
CNPY2	-0.326146	0	0	0.400226	0.058	0.269
BOLA3	-0.326229	7.12131e-285	2.38834e-280	0.427258	0.028	0.177
ADAR	-0.326286	5.44049e-253	1.82463e-248	0.424782	0.057	0.215
COX6B1	-0.326493	4.21441e-251	1.41343e-246	0.391501	0.396	0.688
MPC2	-0.326728	0	0	0.382821	0.09	0.347
CMSS1	-0.32705	0	0	0.389581	0.069	0.305
DDX23	-0.327053	5.67164e-300	1.90216e-295	0.420261	0.04	0.205
TRABD	-0.327153	0	0	0.402959	0.036	0.237
SUPT16H	-0.327179	0	0	0.39331	0.13	0.371
ICAM1	-0.327345	9.94239e-230	3.33448e-225	0.446531	0.007	0.115
ERP29	-0.327349	2.08754e-168	7.00119e-164	0.410995	0.455	0.694
MPV17	-0.327447	0	0	0.411249	0.037	0.22
IARS2	-0.327487	1.29229e-202	4.33407e-198	0.43275	0.07	0.212
GNL3	-0.327926	0	0	0.386892	0.093	0.342
ASNA1	-0.327968	0	0	0.393956	0.062	0.288
RPL36AL	-0.328558	6.3311e-208	2.12333e-203	0.399041	0.654	0.845
SEL1L	-0.32896	2.03742e-261	6.83311e-257	0.428793	0.037	0.184
RAB21	-0.331122	1.02831e-278	3.44876e-274	0.41926	0.058	0.228
PLEK	-0.331422	2.22164e-235	7.45094e-231	0.414364	0.131	0.323
USP48	-0.331606	0	0	0.403307	0.068	0.275
TPM4	-0.331897	0	0	0.397356	0.069	0.288
AP2M1	-0.331976	0	0	0.379885	0.2	0.498
GART	-0.332559	3.40681e-204	1.14258e-199	0.444183	0.026	0.14
RHOBTB2	-0.332559	1.73299e-156	5.81211e-152	0.458082	0.016	0.101
BUD31	-0.33295	0	0	0.37917	0.116	0.39
RRM1	-0.333222	5.54209e-267	1.85871e-262	0.4324	0.023	0.161
SWI5	-0.333442	0	0	0.414046	0.024	0.2
GINS2	-0.334118	4.19513e-231	1.40696e-226	0.44811	0.004	0.108
CEBPZ	-0.33437	0	0	0.399364	0.118	0.342
CYB5R2	-0.334423	2.44781e-297	8.20946e-293	0.435725	0.002	0.131
ATP5IF1	-0.334773	0	0	0.37489	0.181	0.483
CRIP1	-0.334797	4.40045e-48	1.47582e-43	0.474944	0.061	0.112
RAPGEF1	-0.334893	2.4258e-234	8.13565e-230	0.435776	0.032	0.165
MRPS33	-0.334925	0	0	0.383256	0.073	0.324
TUBA1C	-0.335004	7.60792e-221	2.55154e-216	0.44986	0.004	0.105
PGLS	-0.335225	0	0	0.376766	0.119	0.397
PPP2R1A	-0.335344	0	0	0.386946	0.114	0.369
CNOT1	-0.33561	0	0	0.408373	0.074	0.271
CSTB	-0.335853	0	0	0.381621	0.151	0.428
STAC3	-0.336446	0	0	0.420206	0.006	0.166
BST2	-0.336538	0	0	0.377278	0.179	0.473
ACP1	-0.336566	0	0	0.376407	0.169	0.465
PPP1R16B	-0.336733	1.49372e-162	5.00963e-158	0.456479	0.017	0.105
KDM5A	-0.336848	0	0	0.362989	0.142	0.458
CIP2A	-0.337751	1.27292e-212	4.26911e-208	0.447395	0.013	0.12
MAP4	-0.338322	7.78312e-210	2.6103e-205	0.443213	0.026	0.141
MAT2A	-0.338339	0	0	0.406918	0.056	0.252
RBBP4	-0.33847	5.71322e-259	1.9161e-254	0.421633	0.065	0.231
PTGES2	-0.338616	0	0	0.408775	0.037	0.226
SLC25A5	-0.3391	7.2523e-295	2.43228e-290	0.385313	0.301	0.6
CLIP1	-0.339127	5.33703e-216	1.78993e-211	0.439055	0.034	0.16
S100A4	-0.339565	1.13448e-234	3.80483e-230	0.40357	0.227	0.468
TOX2	-0.339982	1.19001e-270	3.99107e-266	0.440965	0.002	0.121
LAX1	-0.339993	0	0	0.429423	0.011	0.154
SUDS3	-0.340049	0	0	0.390958	0.059	0.289
FAM50A	-0.340153	0	0	0.400061	0.051	0.26
SLC1A5	-0.340411	4.55744e-287	1.52847e-282	0.432898	0.012	0.148
MRPL37	-0.340517	0	0	0.403468	0.039	0.239
PSMD4	-0.34072	0	0	0.379007	0.195	0.491
RFTN1	-0.34074	0	0	0.41581	0.03	0.203
LMO7	-0.341112	2.59111e-243	8.69007e-239	0.439619	0.017	0.139
GOLGB1	-0.341125	0	0	0.402559	0.093	0.306
WDR4	-0.341452	3.77749e-287	1.26689e-282	0.435851	0.006	0.135
POLR2F	-0.341501	0	0	0.390645	0.08	0.317
CCDC124	-0.341584	0	0	0.396737	0.053	0.27
SLC25A19	-0.341599	0	0	0.42871	0.009	0.153
ACADVL	-0.34193	0	0	0.410063	0.046	0.234
SRP68	-0.342277	0	0	0.40978	0.056	0.246
MAD2L2	-0.342295	0	0	0.409505	0.035	0.222
SUPT5H	-0.342961	0	0	0.417717	0.036	0.206
SIL1	-0.34338	3.65573e-299	1.22606e-294	0.42808	0.018	0.164
CDK12	-0.343891	1.61163e-294	5.40509e-290	0.416164	0.058	0.234
CDC42EP3	-0.344011	8.96942e-162	3.00817e-157	0.455448	0.02	0.11
PSMD1	-0.344076	0	0	0.407163	0.044	0.238
NFKB1	-0.344507	3.01992e-237	1.01282e-232	0.433672	0.037	0.174
NDUFB4	-0.34519	0	0	0.372217	0.179	0.488
TFF3	-0.345489	0	0	0.418101	0.001	0.165
USP16	-0.346333	0	0	0.383518	0.098	0.354
GBP2	-0.346712	2.27139e-115	7.6178e-111	0.460172	0.04	0.121
BAZ1B	-0.346932	0	0	0.396656	0.095	0.32
ETF1	-0.347063	0	0	0.409034	0.046	0.235
COL9A3	-0.348186	3.8936e-262	1.30583e-257	0.439018	0.01	0.133
LRPPRC	-0.348363	4.94139e-228	1.65724e-223	0.428892	0.062	0.212
RBPJ	-0.349398	0	0	0.401833	0.062	0.27
NASP	-0.349401	0	0	0.389093	0.079	0.319
RUNX1	-0.349453	8.77872e-223	2.94421e-218	0.440073	0.027	0.149
CHCHD5	-0.350948	0	0	0.389165	0.063	0.299
TK1	-0.351251	6.75302e-294	2.26483e-289	0.436449	0.002	0.13
TUBA4A	-0.351342	0	0	0.379926	0.118	0.388
HEATR1	-0.351578	6.69326e-171	2.24479e-166	0.453399	0.02	0.115
ARIH2	-0.351706	0	0	0.398572	0.053	0.266
ST6GAL1	-0.351959	0	0	0.372787	0.091	0.369
DAP	-0.352025	0	0	0.402809	0.039	0.24
HYOU1	-0.352141	2.49251e-233	8.35937e-229	0.444857	0.009	0.121
DKC1	-0.352474	0	0	0.392413	0.099	0.335
PABPC4	-0.35253	0	0	0.393712	0.074	0.302
BAZ2A	-0.352861	0	0	0.392508	0.081	0.313
IMMT	-0.353261	0	0	0.401757	0.049	0.255
SNHG19	-0.353489	6.55982e-254	2.20003e-249	0.433038	0.029	0.166
BLNK	-0.353879	0	0	0.396834	0.118	0.348
HSPH1	-0.353892	4.02423e-248	1.34965e-243	0.431111	0.038	0.181
MCRIP2	-0.354317	0	0	0.40881	0.025	0.212
UBAP2	-0.354571	1.45636e-237	4.88435e-233	0.441966	0.014	0.131
DDX24	-0.354704	2.93113e-262	9.83043e-258	0.41795	0.078	0.254
C1orf43	-0.355555	0	0	0.381656	0.084	0.342
SRSF10	-0.355561	4.16632e-277	1.3973e-272	0.413102	0.086	0.274
GRPEL1	-0.356017	0	0	0.406062	0.042	0.237
CYB5R3	-0.356081	0	0	0.384121	0.073	0.322
PTPN11	-0.356096	4.57203e-274	1.53337e-269	0.427098	0.034	0.185
DCP2	-0.357422	2.41697e-221	8.10604e-217	0.431276	0.058	0.202
KIF21A	-0.357468	2.28231e-302	7.6544e-298	0.434751	0.002	0.133
PCNA	-0.357491	8.79586e-245	2.94995e-240	0.43148	0.039	0.181
SMARCA5	-0.35768	0	0	0.389258	0.136	0.386
SRPK1	-0.358156	0	0	0.406895	0.046	0.24
STAT6	-0.358465	0	0	0.409317	0.062	0.254
PDHA1	-0.358701	0	0	0.40254	0.05	0.254
FADS3	-0.359114	0	0	0.400617	0.03	0.234
DNAJA1	-0.359287	0	0	0.389351	0.152	0.408
ATP5MC2	-0.359326	1.19046e-245	3.99256e-241	0.391857	0.449	0.723
AKR1A1	-0.359846	0	0	0.383687	0.071	0.321
SFPQ	-0.359855	0	0	0.387316	0.107	0.357
EFHD2	-0.360137	1.51301e-302	5.07432e-298	0.421364	0.035	0.197
CISD1	-0.360753	0	0	0.414866	0.021	0.195
ISG15	-0.360885	0	0	0.387935	0.125	0.379
ATIC	-0.360984	0	0	0.394606	0.07	0.295
BAX	-0.361333	0	0	0.403718	0.065	0.27
GCSAM	-0.361915	0	0	0.411003	0.047	0.233
REXO2	-0.362202	0	0	0.390877	0.048	0.277
MCM3AP	-0.36336	4.62239e-204	1.55026e-199	0.443761	0.027	0.142
H2AFV	-0.363375	0	0	0.396718	0.075	0.297
MRPL9	-0.363736	0	0	0.388677	0.057	0.293
MRPS35	-0.364116	0	0	0.381336	0.092	0.353
DDIT3	-0.364274	0	0	0.421836	0.027	0.187
PSMA3	-0.364548	0	0	0.378	0.101	0.371
HNRNPUL1	-0.364903	0	0	0.396414	0.081	0.304
RBMX	-0.365153	8.18915e-299	2.74648e-294	0.406131	0.099	0.304
AURKA	-0.365646	4.42072e-249	1.48262e-244	0.444682	0.003	0.114
TTF2	-0.365672	2.34288e-206	7.85755e-202	0.444897	0.023	0.135
SNRPG	-0.366064	0	0	0.376437	0.221	0.529
CYCS	-0.366183	0	0	0.380379	0.157	0.437
CFLAR	-0.366896	0	0	0.399901	0.085	0.301
UBR5	-0.367601	2.70985e-271	9.0883e-267	0.425365	0.042	0.196
COA6	-0.367702	0	0	0.417823	0.039	0.209
SNRPC	-0.367971	0	0	0.375525	0.147	0.437
PRDX3	-0.368245	0	0	0.402793	0.059	0.264
TXLNA	-0.368909	5.27812e-249	1.77018e-244	0.435839	0.024	0.155
MRPL57	-0.369969	0	0	0.366396	0.142	0.45
PGD	-0.370138	0	0	0.420371	0.02	0.182
FBXW7	-0.371541	0	0	0.404145	0.057	0.259
MRPL3	-0.371628	0	0	0.377554	0.084	0.351
TUBG1	-0.371669	0	0	0.427897	0.006	0.151
NENF	-0.37184	0	0	0.392538	0.072	0.302
MIEN1	-0.372117	0	0	0.372781	0.117	0.404
DNAJC3	-0.372211	1.38888e-290	4.65801e-286	0.419534	0.048	0.216
KHDRBS1	-0.372309	5.39153e-294	1.80821e-289	0.419036	0.047	0.217
HNRNPD	-0.373365	0	0	0.367897	0.184	0.497
DENND1B	-0.37386	4.09634e-187	1.37383e-182	0.453132	0.012	0.107
HMGB3	-0.374969	1.46756e-298	4.92189e-294	0.435876	0.002	0.13
NFKBIZ	-0.375098	1.65482e-292	5.54995e-288	0.4238	0.033	0.19
CINP	-0.375345	0	0	0.400921	0.033	0.238
CALM3	-0.375413	0	0	0.386648	0.12	0.373
MIDN	-0.375636	9.41874e-248	3.15886e-243	0.436836	0.022	0.15
SERPINF1	-0.375681	1.02511e-305	3.43803e-301	0.43305	0.005	0.139
MTCH2	-0.375785	0	0	0.396924	0.048	0.264
NOP10	-0.376013	0	0	0.36534	0.157	0.472
MRPL41	-0.379268	0	0	0.380466	0.086	0.346
DHX15	-0.37929	3.43023e-174	1.15043e-169	0.453544	0.018	0.112
THEMIS2	-0.379525	0	0	0.428045	0.013	0.159
CD82	-0.380305	0	0	0.383881	0.098	0.354
SNRNP70	-0.380713	0	0	0.377005	0.09	0.359
LARP4	-0.380975	6.64925e-200	2.23003e-195	0.446114	0.023	0.133
AP2S1	-0.381501	0	0	0.370319	0.145	0.445
ARMCX3	-0.381856	0	0	0.397578	0.056	0.271
TOMM40	-0.38192	0	0	0.40399	0.039	0.239
NDUFC2	-0.381926	0	0	0.377707	0.094	0.363
NDUFS2	-0.383139	0	0	0.381492	0.107	0.371
DHRS9	-0.383664	1.57223e-238	5.27294e-234	0.44752	0.002	0.107
RBX1	-0.3846	0	0	0.368664	0.268	0.603
C12orf45	-0.384903	0	0	0.403162	0.027	0.225
LYRM4	-0.385161	0	0	0.39674	0.049	0.265
PRMT1	-0.385345	0	0	0.373989	0.17	0.468
FAM98A	-0.386073	0	0	0.414171	0.029	0.205
PPP1CC	-0.386167	0	0	0.369483	0.126	0.422
SRSF7	-0.387323	0	0	0.379325	0.164	0.446
BRK1	-0.387459	2.85128e-284	9.56261e-280	0.385587	0.362	0.648
UBE2G1	-0.387508	0	0	0.398641	0.044	0.256
HSBP1	-0.387758	0	0	0.395241	0.048	0.267
PSMA5	-0.388173	0	0	0.375251	0.102	0.378
NINJ1	-0.388536	0	0	0.420027	0.009	0.17
EIF4A3	-0.388579	0	0	0.394537	0.065	0.289
UBR4	-0.389409	5.25494e-261	1.7624e-256	0.430317	0.032	0.176
RBBP7	-0.390104	1.13077e-200	3.79237e-196	0.445967	0.023	0.133
RABAC1	-0.390183	0	0	0.401085	0.074	0.285
MRPL47	-0.39069	0	0	0.383632	0.076	0.327
H2AFX	-0.390745	6.55162e-294	2.19728e-289	0.433908	0.007	0.14
UBE2T	-0.391146	0	0	0.428531	0.008	0.152
C1QBP	-0.392777	0	0	0.379872	0.212	0.504
TMED2	-0.392986	0	0	0.384419	0.174	0.443
RPL39L	-0.39469	0	0	0.414625	0.013	0.185
ATP6V1E1	-0.394702	0	0	0.382933	0.092	0.347
RUVBL2	-0.395928	0	0	0.397817	0.033	0.244
ARID3A	-0.39632	1.65749e-273	5.55888e-269	0.433782	0.017	0.151
NRDC	-0.396485	0	0	0.391525	0.094	0.33
PSMD7	-0.396995	0	0	0.386112	0.063	0.305
ECI1	-0.397292	0	0	0.412981	0.02	0.197
SERPINB9	-0.397334	4.3265e-246	1.45102e-241	0.416717	0.103	0.284
PHF6	-0.397883	0	0	0.412263	0.051	0.234
SEPT2	-0.398408	0	0	0.388354	0.082	0.322
UFC1	-0.398702	0	0	0.367437	0.194	0.513
RASSF2	-0.398919	1.11218e-283	3.73003e-279	0.422058	0.045	0.206
GNAI2	-0.399377	0	0	0.354122	0.135	0.468
DTX3L	-0.39948	8.43939e-157	2.8304e-152	0.451734	0.035	0.134
MRPL40	-0.399766	0	0	0.371024	0.098	0.382
PCED1B	-0.399876	0	0	0.41629	0.021	0.192
DESI2	-0.400859	0	0	0.421564	0.029	0.19
PLCD1	-0.400926	0	0	0.411211	0.004	0.182
NFKBIE	-0.401032	2.78266e-266	9.33248e-262	0.435992	0.015	0.144
EVA1B	-0.401562	0	0	0.433865	0.002	0.134
HNRNPC	-0.401703	0	0	0.363543	0.23	0.567
RNF7	-0.401815	0	0	0.364267	0.123	0.429
BBC3	-0.402012	0	0	0.427419	0.005	0.151
BZW2	-0.4031	0	0	0.403714	0.046	0.247
COX5B	-0.403218	0	0	0.368739	0.317	0.662
SYNE2	-0.40335	1.73915e-265	5.83275e-261	0.415289	0.088	0.27
TCP1	-0.40386	0	0	0.385064	0.097	0.348
DNM1L	-0.403935	0	0	0.420695	0.027	0.19
PSMB6	-0.403982	0	0	0.367269	0.155	0.464
MTMR14	-0.404879	0	0	0.382456	0.081	0.335
DNAJC7	-0.404912	0	0	0.360534	0.117	0.429
SMC2	-0.405215	5.60225e-297	1.87888e-292	0.422707	0.034	0.193
OST4	-0.405817	3.99508e-249	1.33987e-244	0.389961	0.517	0.8
NAPSA	-0.40695	0	0	0.42185	0.021	0.18
PREB	-0.407061	0	0	0.409032	0.024	0.21
NUDC	-0.40796	0	0	0.373229	0.146	0.437
AIFM1	-0.408428	0	0	0.412957	0.018	0.194
BNIP3	-0.408866	0	0	0.408515	0.02	0.206
OSTC	-0.409097	0	0	0.374281	0.126	0.409
HNRNPU	-0.409104	8.52726e-289	2.85987e-284	0.388145	0.283	0.558
UBB	-0.409155	2.12377e-194	7.12272e-190	0.403199	0.572	0.753
UCHL5	-0.410386	3.39206e-302	1.13763e-297	0.419544	0.041	0.207
HINT2	-0.411215	0	0	0.384333	0.07	0.318
RANBP1	-0.411483	0	0	0.383036	0.183	0.457
DUT	-0.411605	1.50935e-283	5.06205e-279	0.398096	0.176	0.411
FKBP3	-0.411901	0	0	0.373293	0.11	0.391
EDEM2	-0.412079	1.72753e-307	5.7938e-303	0.420755	0.034	0.197
SLC25A39	-0.4121	0	0	0.384866	0.053	0.295
MAGOHB	-0.412431	0	0	0.39457	0.048	0.269
COPE	-0.412696	0	0	0.377316	0.179	0.467
BRCA2	-0.412877	4.27751e-168	1.43459e-163	0.453999	0.02	0.114
VGLL4	-0.413376	0	0	0.400518	0.026	0.229
GTSE1	-0.413503	1.19529e-245	4.00876e-241	0.44619	0.002	0.11
LAP3	-0.413817	0	0	0.394069	0.058	0.282
TFDP1	-0.413956	0	0	0.419927	0.033	0.198
GUCA1A	-0.414119	4.19547e-273	1.40708e-268	0.441106	0.001	0.119
CLSPN	-0.41452	2.28254e-220	7.65517e-216	0.450608	0.003	0.102
NAP1L4	-0.414633	0	0	0.3828	0.104	0.361
TPP2	-0.414845	7.09006e-237	2.37787e-232	0.433084	0.04	0.178
KIF2C	-0.415216	1.20421e-251	4.03869e-247	0.444553	0.003	0.114
CDKN3	-0.415666	8.89266e-279	2.98242e-274	0.439436	0.002	0.124
SLBP	-0.415838	0	0	0.407885	0.072	0.267
DIAPH1	-0.416244	6.97843e-267	2.34043e-262	0.424045	0.05	0.208
EIF3J	-0.416308	0	0	0.414673	0.048	0.225
NDUFB11	-0.416478	0	0	0.367715	0.303	0.64
CCDC34	-0.416557	6.38807e-289	2.14243e-284	0.432691	0.012	0.148
SLC25A4	-0.416793	0	0	0.405014	0.023	0.217
GATM	-0.417084	0	0	0.41442	0.019	0.194
MAD2L1	-0.419463	0	0	0.425121	0.011	0.163
ORMDL2	-0.419624	0	0	0.382242	0.061	0.311
EMC6	-0.419876	0	0	0.378887	0.068	0.326
DDX39A	-0.420881	0	0	0.383906	0.079	0.329
APOC1	-0.421666	1.59889e-209	5.36235e-205	0.44989	0.009	0.11
NOP56	-0.422147	0	0	0.378744	0.123	0.394
DCAF12	-0.422382	0	0	0.42644	0.005	0.152
RABL6	-0.4226	0	0	0.414102	0.027	0.203
HUWE1	-0.422669	5.29212e-277	1.77487e-272	0.423204	0.045	0.205
RER1	-0.422855	0	0	0.366814	0.103	0.397
CLINT1	-0.423662	0	0	0.373568	0.092	0.367
ACSF3	-0.423942	0	0	0.403539	0.029	0.227
CCNA2	-0.424081	2.64663e-271	8.87626e-267	0.440075	0.004	0.124
MKNK2	-0.424269	0	0	0.394494	0.034	0.252
SNF8	-0.42442	0	0	0.376065	0.086	0.355
CDCA7	-0.425155	1.16571e-257	3.90956e-253	0.442228	0.005	0.121
TXNDC11	-0.425334	0	0	0.414224	0.022	0.197
FUS	-0.425631	0	0	0.373731	0.139	0.426
CENPM	-0.425672	0	0	0.402869	0.04	0.241
IPO5	-0.427609	0	0	0.412008	0.044	0.226
MRPS15	-0.429324	0	0	0.374406	0.068	0.336
CHCHD1	-0.429392	0	0	0.374708	0.065	0.331
C19orf48	-0.429758	0	0	0.389113	0.041	0.272
LAMTOR2	-0.430064	0	0	0.363586	0.119	0.426
FUT8	-0.43042	5.02554e-167	1.68547e-162	0.451324	0.029	0.128
SNAP47	-0.430643	0	0	0.401946	0.019	0.219
ILF3	-0.431171	0	0	0.38237	0.098	0.355
ATP1B3	-0.432653	0	0	0.382628	0.056	0.304
PDXK	-0.432703	0	0	0.416264	0.017	0.187
SMARCD1	-0.432934	2.20263e-303	7.38719e-299	0.414429	0.058	0.238
AP3D1	-0.434571	0	0	0.390483	0.04	0.267
DBF4	-0.434635	2.09842e-294	7.03767e-290	0.423036	0.035	0.193
NDUFB7	-0.435595	0	0	0.35892	0.171	0.503
ZBTB8OS	-0.435941	0	0	0.37807	0.066	0.326
WDR43	-0.436459	0	0	0.38724	0.108	0.355
TRAP1	-0.436919	0	0	0.396185	0.033	0.247
MCM6	-0.437742	7.22896e-284	2.42445e-279	0.436764	0.006	0.133
FTL	-0.438152	9.34062e-144	3.13266e-139	0.415925	0.935	0.986
PSMD2	-0.438324	0	0	0.370558	0.097	0.381
ADSS	-0.439954	1.53382e-256	5.14412e-252	0.429096	0.039	0.186
POLR2J	-0.440416	0	0	0.356588	0.157	0.491
NOP14	-0.440483	4.48186e-304	1.50313e-299	0.423821	0.027	0.183
RFC3	-0.441787	5.58126e-172	1.87184e-167	0.45585	0.013	0.102
POMP	-0.441945	0	0	0.37305	0.301	0.615
MRPS11	-0.442265	0	0	0.3765	0.049	0.308
HIVEP3	-0.442383	1.29639e-251	4.34784e-247	0.440037	0.012	0.133
CDC37	-0.443853	0	0	0.356663	0.127	0.451
RARS	-0.44434	0	0	0.410984	0.02	0.202
TALDO1	-0.444357	0	0	0.36149	0.135	0.45
RITA1	-0.445122	0	0	0.400211	0.015	0.217
WNK1	-0.445573	0	0	0.40186	0.085	0.295
SRSF2	-0.445911	0	0	0.364134	0.189	0.51
PSMA4	-0.446044	0	0	0.373654	0.218	0.52
MRPL52	-0.446236	0	0	0.363892	0.135	0.445
MDFIC	-0.446324	0	0	0.421162	0.03	0.191
SEC11A	-0.446965	0	0	0.358377	0.178	0.512
UQCR10	-0.447054	0	0	0.36663	0.327	0.671
ZWINT	-0.447232	1.48454e-299	4.97885e-295	0.435738	0.002	0.13
IFI27L2	-0.447856	0	0	0.380728	0.084	0.341
MFAP1	-0.448294	0	0	0.398903	0.048	0.258
SNRPA	-0.448789	0	0	0.376217	0.067	0.331
NAALADL2-AS2	-0.449624	2.42606e-301	8.13652e-297	0.433668	0.005	0.138
SPIB	-0.449629	0	0	0.377858	0.181	0.463
NDUFA12	-0.449687	0	0	0.394459	0.032	0.249
SPCS1	-0.450523	0	0	0.378556	0.289	0.591
RASGRP3	-0.451496	0	0	0.392551	0.056	0.282
NOL4	-0.451835	2.31882e-230	7.77686e-226	0.448314	0.004	0.107
ST14	-0.451969	0	0	0.40557	0.01	0.201
NAXE	-0.452358	0	0	0.374145	0.063	0.331
DDX21	-0.453187	0	0	0.375364	0.119	0.395
ITGB1	-0.453212	8.17233e-163	2.74084e-158	0.456198	0.017	0.106
POLR2A	-0.45419	0	0	0.402917	0.056	0.26
TOMM20	-0.455002	0	0	0.354993	0.193	0.535
RNF181	-0.45613	0	0	0.365682	0.107	0.403
EDF1	-0.456277	0	0	0.37117	0.36	0.672
LINC01857	-0.456594	0	0	0.393831	0.115	0.347
GARS	-0.456604	0	0	0.392499	0.042	0.265
PLBD1	-0.458564	0	0	0.398691	0.005	0.209
CDCA8	-0.459584	1.12635e-269	3.77755e-265	0.440465	0.004	0.123
PTPN7	-0.459917	0	0	0.425429	0.012	0.162
RAC1	-0.46022	0	0	0.367645	0.197	0.507
COPA	-0.460363	0	0	0.396164	0.045	0.261
GNB3	-0.460813	0	0	0.421432	0.003	0.16
SERF2	-0.461101	0	0	0.377086	0.231	0.524
NCOA1	-0.46164	1.35422e-201	4.54177e-197	0.444346	0.027	0.141
SNRPB	-0.46173	0	0	0.368377	0.091	0.377
CD83	-0.462145	4.52264e-304	1.5168e-299	0.413866	0.06	0.241
LARP1	-0.462803	0	0	0.393852	0.064	0.288
PLK1	-0.463121	8.3059e-277	2.78563e-272	0.440102	0.002	0.122
NDUFV1	-0.463155	0	0	0.370052	0.088	0.37
SEMA4A	-0.464935	0	0	0.408836	0.016	0.201
TRANK1	-0.46607	2.4124e-285	8.0907e-281	0.425875	0.032	0.184
PPIF	-0.46612	0	0	0.407119	0.012	0.199
MBD2	-0.466216	6.36719e-306	2.13543e-301	0.420849	0.035	0.197
CASP3	-0.466244	0	0	0.40754	0.027	0.217
SIVA1	-0.466762	0	0	0.370438	0.1	0.384
CNP	-0.467272	0	0	0.395086	0.033	0.249
METTL26	-0.468161	0	0	0.363882	0.081	0.374
HAX1	-0.468642	0	0	0.367552	0.107	0.398
STARD7	-0.46918	0	0	0.370853	0.077	0.353
RRBP1	-0.469231	3.04933e-297	1.02268e-292	0.428974	0.017	0.161
UBALD2	-0.469476	0	0	0.409218	0.039	0.226
SYAP1	-0.469918	0	0	0.385668	0.059	0.299
EIF2S2	-0.470156	0	0	0.349945	0.2	0.557
NDUFC1	-0.471357	0	0	0.370205	0.132	0.422
HSD17B10	-0.472818	0	0	0.368559	0.086	0.371
STMN1	-0.47403	2.12437e-237	7.12472e-233	0.441792	0.015	0.132
PSMA7	-0.474355	0	0	0.361294	0.382	0.714
AURKB	-0.474921	0	0	0.429788	0.002	0.143
NTMT1	-0.474957	0	0	0.386365	0.03	0.263
ADI1	-0.475964	0	0	0.374433	0.08	0.35
KRAS	-0.476656	0	0	0.377004	0.062	0.323
SRSF9	-0.476718	0	0	0.361579	0.2	0.528
CYC1	-0.478254	0	0	0.370042	0.119	0.409
STRAP	-0.478255	0	0	0.363885	0.101	0.401
PSMB7	-0.479657	0	0	0.362892	0.141	0.454
NUP210	-0.479793	0	0	0.410117	0.028	0.212
HDGF	-0.480031	0	0	0.391111	0.032	0.257
RPLP0	-0.480402	6.92014e-288	2.32088e-283	0.380667	0.829	0.905
B4GALT3	-0.480471	0	0	0.391667	0.039	0.263
DNPH1	-0.480924	0	0	0.367444	0.091	0.379
AL133467.1	-0.481182	0	0	0.400965	0.009	0.208
BCAT1	-0.481488	0	0	0.427108	0.003	0.15
CSK	-0.486021	0	0	0.363369	0.161	0.476
NDUFS8	-0.48626	0	0	0.360199	0.097	0.403
PDAP1	-0.486512	6.53139e-302	2.1905e-297	0.422612	0.032	0.191
GPATCH4	-0.487698	0	0	0.372688	0.071	0.342
STAT3	-0.48893	0	0	0.413857	0.049	0.228
MLF2	-0.489638	0	0	0.361267	0.087	0.388
EIF3B	-0.490017	0	0	0.380233	0.039	0.287
LNPEP	-0.490287	3.25586e-267	1.09195e-262	0.409556	0.119	0.317
RBM8A	-0.490625	0	0	0.36247	0.096	0.395
DNAJC1	-0.491438	0	0	0.412074	0.038	0.219
SF3B6	-0.492024	0	0	0.350081	0.206	0.566
MRPS12	-0.493175	0	0	0.362539	0.088	0.387
AC090152.1	-0.493208	0	0	0.420611	0.005	0.164
ANP32B	-0.493241	0	0	0.358005	0.267	0.613
CCNB2	-0.495437	0	0	0.432671	0.002	0.137
ATP5F1A	-0.496171	0	0	0.36529	0.298	0.619
PLA2G16	-0.496609	0	0	0.393671	0.005	0.219
UBE2L6	-0.497124	0	0	0.365176	0.163	0.472
METAP2	-0.497284	0	0	0.356164	0.152	0.479
COTL1	-0.498311	0	0	0.378528	0.259	0.545
CANX	-0.498798	0	0	0.366158	0.097	0.389
TXN2	-0.499082	0	0	0.3563	0.112	0.43
THOC7	-0.500181	0	0	0.355123	0.132	0.459
CKAP4	-0.501031	0	0	0.428711	0.007	0.15
MCM4	-0.501507	7.47491e-255	2.50694e-250	0.441866	0.007	0.124
CLTC	-0.504152	0	0	0.396429	0.043	0.258
ZNF106	-0.504199	0	0	0.394803	0.069	0.291
ATP5MF	-0.504434	0	0	0.36889	0.209	0.516
MDH2	-0.505355	0	0	0.35795	0.156	0.483
S100A13	-0.506119	0	0	0.400922	0.005	0.204
GLUL	-0.506312	3.46421e-300	1.16183e-295	0.417848	0.048	0.219
ZCRB1	-0.506655	0	0	0.354127	0.117	0.44
NDUFB1	-0.507507	0	0	0.354524	0.225	0.577
PTPN1	-0.507766	0	0	0.359751	0.157	0.476
CCT6A	-0.509055	0	0	0.365571	0.139	0.441
HELLS	-0.509413	2.05371e-277	6.88774e-273	0.431765	0.02	0.158
MRPL36	-0.510006	0	0	0.370184	0.05	0.322
POP5	-0.511705	0	0	0.358699	0.077	0.381
GTF2E2	-0.512501	0	0	0.390615	0.056	0.284
COA4	-0.512729	0	0	0.365319	0.076	0.363
NDUFAB1	-0.514012	0	0	0.353635	0.138	0.468
IMPDH2	-0.51449	0	0	0.375808	0.156	0.435
MRPL4	-0.517234	0	0	0.378133	0.04	0.292
SLAMF7	-0.517823	9.07873e-267	3.04482e-262	0.43962	0.006	0.128
POLR2I	-0.517866	0	0	0.353585	0.094	0.414
GADD45GIP1	-0.518025	0	0	0.344868	0.181	0.542
CENPE	-0.518486	8.62277e-240	2.8919e-235	0.44591	0.005	0.113
MCM7	-0.519602	0	0	0.408974	0.03	0.216
PGK1	-0.520713	0	0	0.362617	0.233	0.561
SELENOM	-0.520955	0	0	0.414066	0.043	0.22
CENPU	-0.521933	0	0	0.416954	0.01	0.178
TFRC	-0.522005	1.39509e-197	4.67884e-193	0.45125	0.011	0.11
BCL3	-0.522742	1.13894e-307	3.81977e-303	0.42983	0.011	0.152
PRKDC	-0.52398	0	0	0.373677	0.128	0.407
POLR2H	-0.52443	0	0	0.375157	0.044	0.303
RPS26	-0.526458	5.5533e-294	1.86247e-289	0.380022	0.621	0.815
RNASEH2C	-0.528621	0	0	0.352783	0.124	0.452
RPA1	-0.529845	0	0	0.385735	0.056	0.295
PMVK	-0.530242	0	0	0.369088	0.052	0.327
HCK	-0.530474	0	0	0.384724	0.042	0.28
ZNF804A	-0.531649	8.10107e-290	2.71694e-285	0.434594	0.008	0.139
SMS	-0.531825	0	0	0.380974	0.069	0.321
ECHS1	-0.53291	0	0	0.357696	0.11	0.424
DTYMK	-0.533336	0	0	0.393099	0.036	0.256
TNFRSF17	-0.53387	0	0	0.403033	0.06	0.263
NCL	-0.533958	0	0	0.359102	0.392	0.734
UBA1	-0.534193	0	0	0.377128	0.033	0.286
SPATS2	-0.536091	0	0	0.400599	0.015	0.216
RPN2	-0.537522	0	0	0.385026	0.112	0.362
PRDX5	-0.538365	0	0	0.367537	0.204	0.509
CHMP2A	-0.538939	0	0	0.347774	0.107	0.441
DCUN1D5	-0.539457	0	0	0.386758	0.042	0.277
ATP5F1D	-0.540308	0	0	0.349872	0.287	0.639
ST6GALNAC4	-0.540561	0	0	0.386967	0.019	0.249
PARK7	-0.541012	0	0	0.35049	0.277	0.633
HMMR	-0.541437	0	0	0.432668	0.002	0.137
SEC61A1	-0.541455	0	0	0.388172	0.034	0.264
UBE2M	-0.541649	0	0	0.414102	0.017	0.192
TACC3	-0.543847	0	0	0.419524	0.024	0.188
STOML2	-0.544493	0	0	0.364956	0.089	0.38
PSMB1	-0.544552	0	0	0.353463	0.273	0.619
STT3B	-0.54456	0	0	0.397134	0.051	0.265
PSMB2	-0.544946	0	0	0.357416	0.123	0.441
ARL3	-0.54554	0	0	0.391427	0.018	0.239
ERLEC1	-0.54569	0	0	0.396736	0.065	0.281
SRP14	-0.546835	0	0	0.346468	0.631	0.863
OS9	-0.54706	0	0	0.382289	0.087	0.34
ATP6V0B	-0.548307	0	0	0.351365	0.177	0.52
TMBIM6	-0.549787	0	0	0.375494	0.32	0.629
NME1	-0.550179	0	0	0.385698	0.04	0.276
EI24	-0.55116	0	0	0.368289	0.047	0.322
NDUFA4L2	-0.551484	2.91672e-233	9.78209e-229	0.449089	0.001	0.103
STAT1	-0.553919	2.62556e-200	8.80562e-196	0.439632	0.044	0.168
DCTN2	-0.554624	0	0	0.352067	0.073	0.389
NPM3	-0.555517	0	0	0.38369	0.025	0.263
JTB	-0.555616	0	0	0.352881	0.263	0.611
RNF213	-0.555622	4.33854e-273	1.45506e-268	0.40685	0.13	0.333
IKZF3	-0.556041	0	0	0.379214	0.164	0.433
MZT2B	-0.557086	0	0	0.340665	0.231	0.608
ZFAT	-0.557668	0	0	0.39173	0.011	0.23
ACADM	-0.55782	0	0	0.394662	0.039	0.256
MCOLN2	-0.559016	3.06626e-231	1.02836e-226	0.44411	0.012	0.125
ASB2	-0.559088	0	0	0.392619	0.003	0.219
HIST1H1C	-0.559722	0	0	0.372142	0.12	0.4
PRELID1	-0.562915	0	0	0.351378	0.106	0.433
DAD1	-0.563357	0	0	0.365523	0.199	0.508
DDT	-0.563857	0	0	0.335385	0.218	0.607
SSRP1	-0.565126	0	0	0.369588	0.081	0.359
ELL2	-0.565256	0	0	0.423205	0.014	0.17
EIF5B	-0.565479	0	0	0.340948	0.189	0.559
CCT5	-0.565807	0	0	0.362271	0.139	0.444
ANAPC11	-0.566075	0	0	0.348537	0.13	0.469
COX7A2	-0.568432	0	0	0.353342	0.413	0.749
IMP4	-0.568484	0	0	0.360184	0.062	0.357
TXNL4A	-0.568556	0	0	0.348367	0.091	0.42
MRPL27	-0.569009	0	0	0.362105	0.062	0.353
CTSA	-0.569169	0	0	0.387775	0.029	0.259
SMC4	-0.569348	0	0	0.397143	0.04	0.252
PSMC3	-0.569396	0	0	0.363505	0.095	0.39
SSR2	-0.569914	3.73239e-274	1.25177e-269	0.388759	0.344	0.611
SEM1	-0.56995	0	0	0.347082	0.15	0.498
YWHAG	-0.570522	0	0	0.407391	0.041	0.232
LIX1	-0.570888	1.23205e-175	4.13204e-171	0.452262	0.02	0.117
ILF2	-0.571951	0	0	0.359399	0.141	0.456
PTRHD1	-0.572328	0	0	0.350644	0.099	0.424
LMAN2	-0.572339	0	0	0.379699	0.138	0.403
NUCKS1	-0.572725	0	0	0.348514	0.304	0.66
NAP1L1	-0.573314	0	0	0.342441	0.483	0.806
ATP5MD	-0.573374	0	0	0.346193	0.275	0.649
CEP55	-0.573467	2.96367e-266	9.93956e-262	0.441234	0.003	0.121
MDM2	-0.573559	2.23364e-274	7.49119e-270	0.428268	0.031	0.178
S100A10	-0.575132	0	0	0.363028	0.112	0.413
IGF2BP3	-0.575583	1.1806e-292	3.95951e-288	0.432119	0.012	0.149
DENND6B	-0.57667	0	0	0.392364	0.006	0.222
HIST2H2AC	-0.576857	4.50983e-253	1.51251e-248	0.431796	0.034	0.173
MRPS6	-0.579527	0	0	0.360176	0.079	0.379
FAM207A	-0.579863	0	0	0.370379	0.045	0.315
CCR10	-0.579962	0	0	0.415243	0.004	0.174
PFN1	-0.581045	0	0	0.35287	0.674	0.867
SND1	-0.581138	0	0	0.361154	0.07	0.364
SQSTM1	-0.581778	0	0	0.362029	0.076	0.37
NDUFB9	-0.582075	0	0	0.34428	0.105	0.446
C19orf53	-0.583222	0	0	0.336847	0.278	0.669
CHCHD10	-0.583497	0	0	0.338909	0.209	0.584
CISD2	-0.584071	0	0	0.37277	0.049	0.314
DDOST	-0.584535	0	0	0.375961	0.089	0.354
IGLV3-1	-0.586046	0	0	0.430986	0.004	0.142
SELENOK	-0.58726	0	0	0.366179	0.133	0.426
TMEM208	-0.588147	0	0	0.373842	0.046	0.308
DYNC1H1	-0.589853	0	0	0.389452	0.057	0.288
SMARCB1	-0.592853	0	0	0.345087	0.183	0.54
PSMD8	-0.596328	0	0	0.343683	0.15	0.503
SLIRP	-0.596816	0	0	0.384662	0.048	0.288
TCF4	-0.596927	0	0	0.337486	0.227	0.608
SERP1	-0.598315	0	0	0.372212	0.367	0.664
MRPS34	-0.599251	0	0	0.33672	0.137	0.502
UBE2J1	-0.599262	0	0	0.357958	0.138	0.451
SMARCC1	-0.601166	0	0	0.35132	0.097	0.419
GBP1	-0.603185	2.3417e-221	7.8536e-217	0.438634	0.033	0.158
ROMO1	-0.603491	0	0	0.353811	0.062	0.37
C16orf87	-0.603836	0	0	0.378228	0.042	0.294
LIMA1	-0.604374	8.10654e-303	2.71877e-298	0.430738	0.01	0.15
PAICS	-0.605657	0	0	0.368604	0.045	0.318
ANP32E	-0.606599	0	0	0.369563	0.097	0.376
ATF4	-0.607625	0	0	0.353776	0.074	0.386
TMEM258	-0.608503	0	0	0.35225	0.282	0.625
GMPPB	-0.608622	0	0	0.39522	0.015	0.228
PBK	-0.608858	0	0	0.43299	0.002	0.136
IRF4	-0.609152	0	0	0.394224	0.034	0.252
CCT2	-0.609487	0	0	0.348962	0.147	0.483
TIMM10	-0.611584	0	0	0.345036	0.097	0.433
CDK6	-0.613	0	0	0.404981	0.029	0.224
WDR66	-0.614611	2.62933e-258	8.81824e-254	0.442066	0.005	0.121
TIMM17A	-0.614966	0	0	0.365432	0.042	0.321
SERBP1	-0.615797	0	0	0.350169	0.364	0.715
PA2G4	-0.61671	0	0	0.359986	0.099	0.401
PPA1	-0.619693	0	0	0.343887	0.163	0.513
PSMD14	-0.619993	0	0	0.367167	0.069	0.349
PTGES3	-0.621487	0	0	0.336018	0.257	0.644
ZBTB38	-0.621852	0	0	0.35086	0.065	0.381
SNU13	-0.622042	0	0	0.340904	0.255	0.621
SHMT2	-0.62484	0	0	0.351829	0.101	0.422
NDUFV2	-0.625822	0	0	0.340415	0.197	0.565
ERH	-0.626996	0	0	0.344753	0.295	0.654
CDV3	-0.627172	0	0	0.360587	0.056	0.348
SPCS3	-0.630664	0	0	0.349338	0.086	0.409
IGHA2	-0.631047	1.64748e-238	5.5253e-234	0.441329	0.015	0.134
GNG5	-0.631878	0	0	0.33413	0.204	0.59
FDPS	-0.632427	0	0	0.361774	0.068	0.36
ARL6IP4	-0.632639	0	0	0.351559	0.261	0.586
SRSF3	-0.632818	0	0	0.34608	0.281	0.637
EPRS	-0.634072	0	0	0.355081	0.088	0.398
HDAC7	-0.635057	0	0	0.376979	0.023	0.274
MCL1	-0.637241	0	0	0.34335	0.126	0.472
ODC1	-0.637363	0	0	0.352522	0.109	0.43
RAB29	-0.637727	0	0	0.361233	0.073	0.367
CLPTM1L	-0.638225	0	0	0.382022	0.018	0.257
PSME2	-0.638478	0	0	0.342825	0.276	0.639
COPZ1	-0.639303	0	0	0.347294	0.111	0.445
COX7B	-0.639447	0	0	0.336826	0.2	0.578
UBL5	-0.639715	0	0	0.336705	0.243	0.623
HMGN3	-0.640717	0	0	0.339931	0.143	0.5
NDUFAF8	-0.642767	0	0	0.352315	0.074	0.388
ANXA2	-0.642971	0	0	0.364905	0.1	0.391
FNBP1	-0.643883	0	0	0.333637	0.156	0.53
VCP	-0.64442	0	0	0.343782	0.132	0.477
RPS27L	-0.648753	0	0	0.341079	0.158	0.514
HCST	-0.649114	0	0	0.38229	0.056	0.301
COX17	-0.654249	0	0	0.351457	0.128	0.455
RTRAF	-0.654349	0	0	0.330838	0.121	0.493
NDUFA11	-0.654713	0	0	0.341058	0.182	0.541
PDCD5	-0.656265	0	0	0.347508	0.099	0.428
DTX1	-0.657428	0	0	0.386113	0.016	0.247
ATP5ME	-0.657816	0	0	0.331939	0.317	0.704
LPXN	-0.65918	0	0	0.357722	0.054	0.351
ANXA5	-0.662217	0	0	0.352643	0.096	0.413
BCL2A1	-0.662527	0	0	0.382636	0.057	0.302
NHP2	-0.666574	0	0	0.335959	0.174	0.544
TKT	-0.667311	0	0	0.352838	0.051	0.358
MRPL55	-0.667496	0	0	0.343364	0.077	0.41
DNMT1	-0.668632	0	0	0.376836	0.04	0.294
UQCRC1	-0.671579	0	0	0.340771	0.082	0.422
RGS1	-0.672652	0	0	0.41069	0.007	0.187
TYMS	-0.673142	0	0	0.414031	0.004	0.177
AP3S1	-0.67367	0	0	0.336095	0.106	0.463
BSG	-0.674655	0	0	0.356961	0.113	0.424
PSMB4	-0.676522	0	0	0.329377	0.094	0.462
PRDM1	-0.679406	0	0	0.423141	0.014	0.17
PARP1	-0.679871	0	0	0.334874	0.364	0.717
B2M	-0.680052	0	0	0.362209	0.34	0.659
AIM2	-0.681457	0	0	0.367839	0.031	0.302
AC004687.1	-0.68391	0	0	0.33401	0.253	0.633
NDUFA4	-0.683942	0	0	0.332807	0.37	0.722
BCAS4	-0.684069	0	0	0.346504	0.129	0.466
CCND2	-0.68421	1.49821e-166	5.02468e-162	0.451509	0.029	0.127
NAA38	-0.685064	0	0	0.342194	0.094	0.433
EEF2	-0.689499	0	0	0.325176	0.394	0.756
C1QA	-0.691575	4.26422e-223	1.43013e-218	0.442674	0.02	0.136
LMAN1	-0.692263	0	0	0.364567	0.072	0.358
DLGAP5	-0.692617	2.54071e-293	8.52102e-289	0.4348	0.006	0.137
TOX	-0.692814	0	0	0.406358	0.01	0.199
TIMM13	-0.694417	0	0	0.334361	0.105	0.465
NDUFB2	-0.694466	0	0	0.327754	0.159	0.547
MLEC	-0.697174	0	0	0.363455	0.023	0.302
SPAG4	-0.698933	0	0	0.407206	0.002	0.188
EIF4G1	-0.69946	0	0	0.362404	0.039	0.323
ISOC2	-0.701823	0	0	0.358359	0.027	0.317
PPP1R14B	-0.701827	0	0	0.382356	0.019	0.258
POU2AF1	-0.702935	0	0	0.332828	0.118	0.484
PCNT	-0.703403	1.68316e-303	5.64498e-299	0.425193	0.024	0.176
HDLBP	-0.703439	0	0	0.361349	0.043	0.33
SELENOS	-0.703767	0	0	0.384016	0.04	0.279
MT-ATP8	-0.70567	1.57201e-300	5.2722e-296	0.397442	0.163	0.382
ARPC5L	-0.709637	0	0	0.330397	0.131	0.504
ARPC2	-0.710503	0	0	0.326582	0.553	0.837
EIF5	-0.711511	0	0	0.330754	0.186	0.565
PSMB3	-0.714296	0	0	0.335099	0.126	0.488
MRPL14	-0.715485	0	0	0.332711	0.087	0.446
HSP90AB1	-0.717007	0	0	0.328912	0.62	0.87
C1QB	-0.721041	1.09601e-228	3.6758e-224	0.443793	0.014	0.128
UBE2S	-0.721595	0	0	0.398717	0.012	0.216
ORC6	-0.722112	0	0	0.403412	0.008	0.203
KPNA2	-0.722217	0	0	0.385256	0.029	0.263
SNRPF	-0.724597	0	0	0.332869	0.158	0.528
HSPE1	-0.725295	0	0	0.339455	0.152	0.507
BTG3	-0.726013	0	0	0.406328	0.017	0.207
CCDC167	-0.728433	0	0	0.352774	0.048	0.354
NANS	-0.72875	0	0	0.375191	0.02	0.273
MYL6B	-0.729534	0	0	0.362387	0.008	0.286
EIF5A	-0.731429	0	0	0.336155	0.105	0.459
MIB2	-0.73496	0	0	0.356339	0.023	0.316
TBL1XR1	-0.735271	0	0	0.349413	0.04	0.352
KLHL42	-0.739799	0	0	0.378895	0.022	0.269
IGKC	-0.742637	2.51969e-193	8.45052e-189	0.402354	0.854	0.928
MTHFD2	-0.744058	0	0	0.365994	0.018	0.29
EIF3A	-0.744363	0	0	0.324844	0.127	0.511
HSPA8	-0.746692	0	0	0.33457	0.176	0.542
ELOB	-0.747549	0	0	0.323646	0.319	0.703
TMED9	-0.747738	0	0	0.370523	0.15	0.431
TOP1	-0.74899	0	0	0.338945	0.102	0.448
CKS2	-0.750229	0	0	0.364111	0.039	0.318
WARS	-0.750894	0	0	0.377429	0.049	0.303
VDAC1	-0.751063	0	0	0.329833	0.108	0.477
AURKAIP1	-0.751786	0	0	0.326701	0.146	0.527
RPS19BP1	-0.752128	0	0	0.322238	0.13	0.518
MRPL20	-0.752566	0	0	0.320525	0.166	0.567
IGHG4	-0.75499	6.01426e-296	2.01706e-291	0.43262	0.009	0.145
TRAPPC2L	-0.75516	0	0	0.335	0.075	0.425
ZNF593	-0.757762	0	0	0.339779	0.038	0.369
HIST1H1B	-0.760178	3.04826e-234	1.02233e-229	0.447208	0.004	0.11
CCNB1	-0.761157	0	0	0.413906	0.007	0.181
PHPT1	-0.763671	0	0	0.334996	0.073	0.421
BIRC5	-0.764043	0	0	0.403359	0.004	0.198
OTULIN	-0.764999	0	0	0.362084	0.045	0.331
CDC20	-0.767542	0	0	0.408674	0.004	0.187
TXNDC17	-0.770007	0	0	0.335948	0.06	0.404
PIM1	-0.771259	0	0	0.359203	0.02	0.306
EZH2	-0.77267	0	0	0.403979	0.014	0.208
IDH2	-0.774291	0	0	0.356211	0.074	0.375
CD81	-0.775392	0	0	0.333702	0.131	0.493
SLC25A3	-0.777966	0	0	0.324632	0.261	0.638
CHD4	-0.77807	0	0	0.360146	0.061	0.353
ITGAE	-0.781493	0	0	0.32554	0.127	0.505
MAPKAPK2	-0.788399	0	0	0.380519	0.024	0.267
TIMM8B	-0.788825	0	0	0.330747	0.096	0.458
NDUFAF3	-0.789125	0	0	0.336096	0.118	0.471
BTG2	-0.790332	0	0	0.332463	0.18	0.551
MT1X	-0.792987	0	0	0.372055	0.014	0.272
RGS10	-0.793544	0	0	0.339976	0.064	0.399
RGS16	-0.799582	0	0	0.384617	0.005	0.236
BEX3	-0.800298	0	0	0.360007	0.008	0.29
PPM1G	-0.801224	0	0	0.331212	0.107	0.468
SRGN	-0.802444	0	0	0.354372	0.087	0.394
PDIA3	-0.806377	0	0	0.362544	0.233	0.543
MCM5	-0.810602	0	0	0.335959	0.07	0.415
CCT3	-0.811111	0	0	0.328357	0.186	0.557
AICDA	-0.811236	0	0	0.387687	0.006	0.232
CTSH	-0.813818	0	0	0.313352	0.157	0.571
CDK4	-0.814132	0	0	0.347423	0.05	0.366
SLC2A5	-0.816859	0	0	0.363751	0.017	0.294
SET	-0.817657	0	0	0.32665	0.343	0.731
GUK1	-0.818408	0	0	0.31549	0.185	0.593
TUFM	-0.819714	0	0	0.331474	0.173	0.536
RPL22L1	-0.82479	0	0	0.318628	0.201	0.602
SNRPD1	-0.825089	0	0	0.327113	0.094	0.463
DECR2	-0.82863	0	0	0.356834	0.007	0.295
CBX5	-0.830004	0	0	0.356372	0.084	0.388
LGALS3	-0.830447	0	0	0.368754	0.011	0.276
SIT1	-0.831502	0	0	0.328338	0.097	0.463
MRPS21	-0.83338	0	0	0.330324	0.191	0.553
PEBP1	-0.839223	0	0	0.316676	0.269	0.653
FBP1	-0.839361	0	0	0.370139	0.01	0.271
BRI3BP	-0.846274	0	0	0.354627	0.038	0.337
IGHV3-23	-0.847457	1.5756e-180	5.28424e-176	0.448902	0.028	0.131
SRM	-0.849186	0	0	0.335447	0.076	0.422
CCDC88A	-0.851131	0	0	0.389412	0.019	0.244
NUCB2	-0.853874	0	0	0.408398	0.024	0.21
ITPR2	-0.857189	0	0	0.380759	0.045	0.29
BID	-0.865732	0	0	0.345335	0.025	0.34
POU2F2	-0.880483	0	0	0.294614	0.355	0.785
POLR2L	-0.880802	0	0	0.308354	0.169	0.59
ARF4	-0.881745	0	0	0.349766	0.082	0.396
HSP90AA1	-0.886021	0	0	0.311791	0.342	0.738
VMP1	-0.890919	0	0	0.343284	0.067	0.395
PRDM15	-0.894901	0	0	0.364523	0.019	0.294
CCT8	-0.899097	0	0	0.310421	0.099	0.504
MIR155HG	-0.905727	0	0	0.40717	0.031	0.219
PHB2	-0.905966	0	0	0.307884	0.135	0.547
UQCRQ	-0.907621	0	0	0.309793	0.16	0.572
LRMP	-0.908176	0	0	0.336258	0.075	0.418
COX6C	-0.910599	0	0	0.323148	0.376	0.758
TPX2	-0.911636	0	0	0.403326	0.006	0.201
SOD1	-0.912218	0	0	0.299767	0.264	0.689
SNRPE	-0.918441	0	0	0.31361	0.213	0.606
TTN	-0.924119	6.26549e-308	2.10132e-303	0.415464	0.053	0.227
MTDH	-0.931135	0	0	0.300577	0.267	0.695
CDK2AP2	-0.932186	0	0	0.335946	0.077	0.421
MYL6	-0.936523	0	0	0.319596	0.478	0.751
CORO1B	-0.936915	0	0	0.33582	0.025	0.359
S100A11	-0.943304	0	0	0.324379	0.075	0.444
CLECL1	-0.947246	0	0	0.359917	0.033	0.319
ATP5PF	-0.952679	0	0	0.300619	0.277	0.69
SEC61G	-0.960503	0	0	0.311252	0.22	0.627
ACTG2	-0.960577	0	0	0.375051	0.004	0.255
NDUFS5	-0.965836	0	0	0.296234	0.168	0.61
TXN	-0.970072	0	0	0.31004	0.093	0.494
CHCHD2	-0.970437	0	0	0.301145	0.449	0.77
GRHPR	-0.985446	0	0	0.339023	0.021	0.348
ASPM	-0.997014	0	0	0.41585	0.006	0.175
LGALS1	-0.999593	0	0	0.359124	0.065	0.356
PRDX4	-1.0091	0	0	0.360008	0.041	0.327
ATP5MC1	-1.0217	0	0	0.298638	0.15	0.576
NUSAP1	-1.02206	0	0	0.388117	0.012	0.237
HSPD1	-1.02568	0	0	0.298364	0.166	0.595
GRN	-1.03045	0	0	0.31681	0.062	0.443
RASSF6	-1.03833	0	0	0.356971	0.011	0.3
IGLC7	-1.04045	0	0	0.349903	0.02	0.325
TESC	-1.04856	0	0	0.327722	0.009	0.357
APOE	-1.05236	0	0	0.355761	0.021	0.315
COX5A	-1.05582	0	0	0.297747	0.18	0.598
JPT1	-1.06269	0	0	0.316455	0.072	0.453
ATP5MC3	-1.07258	0	0	0.284649	0.227	0.668
FABP5	-1.08177	0	0	0.326648	0.039	0.394
LDHA	-1.09211	0	0	0.333369	0.169	0.513
HNRNPAB	-1.10398	0	0	0.33778	0.075	0.412
HERPUD1	-1.1134	0	0	0.325456	0.178	0.549
GTSF1	-1.11415	0	0	0.313384	0.016	0.394
NDUFS6	-1.12374	0	0	0.284622	0.137	0.589
PTTG1	-1.12535	0	0	0.344847	0.02	0.334
ATP5F1B	-1.12893	0	0	0.28951	0.177	0.61
ACTG1	-1.13366	0	0	0.284597	0.419	0.789
GCHFR	-1.13592	0	0	0.314603	0.029	0.407
XBP1	-1.14977	0	0	0.332653	0.043	0.385
DSTN	-1.15548	0	0	0.298325	0.066	0.485
KLHL6	-1.18227	0	0	0.355558	0.035	0.331
TPM2	-1.18671	0	0	0.356295	0.011	0.3
YWHAE	-1.18736	0	0	0.27359	0.113	0.593
PIM2	-1.19298	0	0	0.287791	0.098	0.542
HMGB2	-1.19422	0	0	0.329671	0.134	0.485
DYNLL1	-1.20098	0	0	0.277108	0.17	0.632
DUSP2	-1.20608	0	0	0.346237	0.012	0.322
P4HB	-1.21335	0	0	0.331981	0.097	0.446
ATOX1	-1.22353	0	0	0.277154	0.065	0.528
CD63	-1.22963	0	0	0.29126	0.109	0.545
RAN	-1.23983	0	0	0.28362	0.375	0.743
SSR3	-1.25901	0	0	0.30241	0.097	0.508
NEAT1	-1.2641	0	0	0.259753	0.252	0.774
MT2A	-1.27171	0	0	0.294294	0.06	0.486
PRDX1	-1.27842	0	0	0.265509	0.195	0.667
SSR4	-1.27912	0	0	0.341498	0.35	0.669
GSTP1	-1.28066	0	0	0.324689	0.226	0.553
MYBL2	-1.29855	0	0	0.330398	0.021	0.366
JSRP1	-1.3053	0	0	0.359438	0.006	0.288
MKI67	-1.308	0	0	0.389455	0.008	0.231
ENO1	-1.31036	0	0	0.281231	0.308	0.706
ATF5	-1.33204	0	0	0.318239	0.012	0.379
H2AFZ	-1.33618	0	0	0.284125	0.247	0.676
BIK	-1.33837	0	0	0.308079	0.009	0.395
GOT2	-1.3475	0	0	0.284723	0.036	0.477
BASP1	-1.36142	0	0	0.271471	0.11	0.579
IGLC6	-1.37555	0	0	0.358136	0.025	0.313
TOP2A	-1.39117	0	0	0.385253	0.013	0.244
PDIA6	-1.39593	0	0	0.285588	0.162	0.605
CRELD2	-1.40997	0	0	0.357071	0.029	0.318
CENPF	-1.44363	0	0	0.382837	0.015	0.251
PPIB	-1.44572	0	0	0.291678	0.247	0.669
TUBB	-1.46332	0	0	0.287935	0.186	0.614
TUBB4B	-1.48271	0	0	0.302286	0.036	0.438
FKBP2	-1.48489	0	0	0.321778	0.099	0.469
CALR	-1.49045	0	0	0.267659	0.094	0.576
MRPL51	-1.51091	0	0	0.259801	0.14	0.614
HMGA1	-1.51391	0	0	0.294727	0.077	0.491
UQCRH	-1.57172	0	0	0.211361	0.435	0.839
PDIA4	-1.58099	0	0	0.316809	0.073	0.448
ADA	-1.5961	0	0	0.287114	0.014	0.444
APOD	-1.59993	0	0	0.377571	0.005	0.251
DDX54	-1.60634	0	0	0.320306	0.063	0.427
MANF	-1.60865	0	0	0.327894	0.062	0.411
CD27	-1.61052	0	0	0.282615	0.039	0.48
PDIA2	-1.62303	0	0	0.367476	0.005	0.271
PKM	-1.64679	0	0	0.257692	0.173	0.645
IGHA1	-1.65097	0	0	0.36909	0.063	0.339
SEC61B	-1.70283	0	0	0.224194	0.199	0.716
LDHB	-1.76939	0	0	0.216846	0.283	0.763
IGHG3	-1.77558	0	0	0.286367	0.037	0.474
TUBA1B	-1.79637	0	0	0.26604	0.213	0.671
PRDX6	-1.83959	0	0	0.26416	0.156	0.603
SEC11C	-1.8488	0	0	0.284047	0.086	0.525
TPI1	-1.88298	0	0	0.225909	0.235	0.719
HSPA5	-1.90384	0	0	0.305289	0.121	0.52
FKBP11	-1.92945	0	0	0.323566	0.034	0.391
GMDS	-1.94147	0	0	0.282525	0.03	0.467
DERL3	-2.08363	0	0	0.348974	0.042	0.347
SDF2L1	-2.13094	0	0	0.308246	0.051	0.437
RGS13	-2.13451	0	0	0.236112	0.02	0.555
HIST1H4C	-2.28294	0	0	0.282422	0.206	0.654
IGLC2	-2.29175	0	0	0.377355	0.553	0.702
HSP90B1	-2.33513	0	0	0.276334	0.173	0.625
IGLC3	-2.35273	0	0	0.341686	0.219	0.524
JCHAIN	-2.5829	0	0	0.324603	0.25	0.577
MZB1	-2.62368	0	0	0.280564	0.119	0.539
GAPDH	-3.05309	0	0	0.133003	0.398	0.877

## Sheet: mBc1
gene	avg_log2FC	p_val	p_val_adj	auc	pct.1	pct.2
APOD	2.15927	0	0	0.69199	0.506	0.138
DDX54	1.81677	0	0	0.771388	0.751	0.27
GMDS	1.80626	0	0	0.809984	0.805	0.289
IGLC6	1.44742	0	0	0.713724	0.595	0.184
PRDX6	1.42742	0	0	0.787718	0.876	0.435
GAPDH	1.24128	0	0	0.811379	0.995	0.731
CD83	1.23127	0	0	0.706463	0.538	0.136
VPREB3	1.19854	0	0	0.723811	0.748	0.39
GRHPR	1.09953	0	0	0.750423	0.683	0.198
HMGA1	1.06077	0	0	0.754116	0.805	0.324
LDHB	1.04764	0	0	0.787915	0.969	0.6
RPS26	0.959394	0	0	0.780168	0.975	0.734
IGLC7	0.952138	0	0	0.707421	0.612	0.191
GRN	0.951883	0	0	0.751983	0.768	0.281
ACTG2	0.935446	0	0	0.682355	0.505	0.142
GSTP1	0.929303	0	0	0.713896	0.818	0.417
ACTG1	0.92252	0	0	0.744391	0.966	0.66
RAN	0.920484	0	0	0.762828	0.962	0.606
RPL6	0.910838	0	0	0.783088	0.995	0.922
HLA-DQA2	0.910389	0	0	0.704441	0.747	0.363
RGS16	0.894798	0	0	0.651652	0.436	0.138
CD79B	0.886857	0	0	0.722822	0.91	0.709
IMPDH2	0.886454	0	0	0.727314	0.751	0.302
BASP1	0.86872	0	0	0.738801	0.861	0.404
RPS2	0.852326	0	0	0.800865	1	0.976
RGS13	0.850208	0	0	0.731071	0.832	0.364
ENO1	0.849852	0	0	0.739357	0.945	0.557
HLA-DQA1	0.849648	0	0	0.702051	0.735	0.342
MRPS21	0.849466	0	0	0.730389	0.838	0.404
SPIB	0.847572	0	0	0.737918	0.803	0.324
FBP1	0.803222	0	0	0.67311	0.506	0.158
RPL10A	0.801404	0	0	0.782802	0.999	0.935
TPI1	0.799282	0	0	0.729608	0.952	0.55
TESC	0.793962	0	0	0.716936	0.65	0.21
AICDA	0.78185	0	0	0.676985	0.483	0.125
CCT3	0.773813	0	0	0.725603	0.849	0.405
TKT	0.773243	0	0	0.718261	0.663	0.22
DECR2	0.765727	0	0	0.68808	0.55	0.172
TUFM	0.765575	0	0	0.716542	0.82	0.387
SLC25A3	0.765038	0	0	0.727193	0.902	0.49
DUSP2	0.755544	0	0	0.685325	0.57	0.195
RPLP0	0.746279	0	0	0.753105	0.995	0.868
BCAS4	0.746076	0	0	0.715665	0.764	0.321
BIK	0.74298	0	0	0.695513	0.658	0.245
SNRPE	0.736048	0	0	0.720372	0.887	0.451
RPL29	0.732405	0	0	0.767022	1	0.951
RPS18	0.729383	0	0	0.752053	1	0.969
RPL4	0.726702	0	0	0.742775	0.979	0.806
GCHFR	0.726564	0	0	0.709259	0.69	0.255
PHB2	0.717541	0	0	0.717209	0.838	0.385
COX5A	0.714775	0	0	0.71388	0.876	0.437
ATP5F1B	0.712171	0	0	0.71426	0.883	0.446
SIT1	0.689434	0	0	0.705679	0.741	0.315
ADA	0.663836	0	0	0.69575	0.714	0.281
PPA1	0.659762	0	0	0.707452	0.8	0.367
CORO1B	0.65968	0	0	0.695332	0.626	0.221
UBE2L6	0.651533	0	0	0.701558	0.757	0.337
PFN1	0.650513	0	0	0.726394	0.989	0.794
NPM3	0.646828	0	0	0.677731	0.515	0.153
RPL7	0.644561	0	0	0.677737	0.961	0.806
PRDX1	0.64341	0	0	0.704206	0.919	0.497
BEX3	0.636703	0	0	0.680268	0.542	0.168
MYL6	0.636482	0	0	0.698023	0.936	0.645
C1QBP	0.635409	0	0	0.700913	0.8	0.372
UQCRH	0.631246	0	0	0.706472	0.988	0.706
NDUFS2	0.630299	0	0	0.694978	0.656	0.248
GTSF1	0.624727	0	0	0.693373	0.66	0.245
MRPL51	0.623533	0	0	0.693801	0.89	0.439
RPL8	0.622695	0	0	0.764374	1	0.947
RPSA	0.621925	0	0	0.764514	1	0.929
RPL3	0.618925	0	0	0.714502	0.998	0.944
LDHA	0.618376	0	0	0.685035	0.78	0.372
ITGAE	0.61686	0	0	0.699141	0.79	0.352
ATP5MC2	0.612519	0	0	0.704487	0.931	0.612
PKM	0.611374	0	0	0.692384	0.886	0.477
BRK1	0.611044	0	0	0.694149	0.888	0.528
BCL2A1	0.600765	0	0	0.672756	0.556	0.19
ATP5MF	0.600214	0	0	0.68979	0.801	0.382
CORO1A	0.599656	0	0	0.669373	0.835	0.518
PLCD1	0.599506	0	0	0.661601	0.409	0.092
HLA-DMB	0.599179	0	0	0.682801	0.772	0.398
PEBP1	0.597736	0	0	0.685167	0.89	0.508
RPS4Y1	0.587846	0	0	0.658968	0.778	0.54
RPL5	0.585631	0	0	0.728774	0.992	0.891
ARL6IP4	0.584841	0	0	0.680449	0.844	0.452
HLA-DRA	0.581391	0	0	0.654603	0.841	0.768
RPL24	0.580069	0	0	0.761342	0.999	0.94
MIB2	0.577106	0	0	0.667604	0.54	0.197
RPS9	0.576452	0	0	0.696491	0.982	0.85
RAC1	0.574102	0	0	0.688655	0.793	0.372
ATP5MC3	0.568662	0	0	0.689638	0.927	0.504
NME1	0.568198	0	0	0.660037	0.505	0.17
NSMCE1	0.563283	0	0	0.683889	0.619	0.231
ALOX5AP	0.558884	0	0	0.684139	0.682	0.287
RPL7A	0.558144	0	0	0.740362	0.999	0.935
HLA-DMA	0.556951	0	0	0.662365	0.797	0.46
NHP2	0.55047	0	0	0.690187	0.826	0.394
CD74	0.549689	0	0	0.692569	0.999	0.971
GNB3	0.547917	0	0	0.627395	0.338	0.085
RPS5	0.546872	0	0	0.746156	0.999	0.946
HCK	0.546038	0	0	0.666784	0.514	0.173
STAC3	0.544557	0	0	0.648901	0.377	0.084
BTF3	0.543663	0	0	0.691688	0.962	0.736
UBB	0.543222	0	0	0.668617	0.934	0.671
RPS10	0.537182	0	0	0.668612	0.913	0.726
SERPINA9	0.536716	0	0	0.599193	0.243	0.046
SERF2	0.53508	0	0	0.673477	0.793	0.396
EIF3E	0.533696	0	0	0.67377	0.887	0.6
EI24	0.532058	0	0	0.673202	0.566	0.203
NACA	0.531929	0	0	0.743169	0.999	0.919
UCP2	0.531104	0	0	0.678777	0.888	0.57
CNN2	0.523488	0	0	0.689916	0.71	0.299
AC004687.1	0.523033	0	0	0.700047	0.879	0.488
TIMM13	0.521866	0	0	0.685486	0.734	0.32
FABP5	0.51586	0	0	0.682391	0.66	0.251
RPL22L1	0.51176	0	0	0.667093	0.847	0.451
MYL6B	0.509105	0	0	0.662972	0.507	0.171
RNF7	0.507959	0	0	0.686242	0.706	0.297
COTL1	0.503278	0	0	0.672829	0.803	0.422
NLRP7	0.502068	0	0	0.592146	0.236	0.055
BBC3	0.500621	0	0	0.624061	0.327	0.079
CCT2	0.499389	0	0	0.679703	0.758	0.343
CD9	0.49692	0	0	0.611623	0.325	0.102
RPL14	0.495226	0	0	0.744512	1	0.941
MKNK2	0.487774	0	0	0.659172	0.478	0.151
PSMA4	0.486983	0	0	0.669968	0.786	0.39
NINJ1	0.486439	0	0	0.616098	0.328	0.098
ATP5MC1	0.485896	0	0	0.671071	0.84	0.415
PSMB3	0.484654	0	0	0.674674	0.753	0.343
ATP5PO	0.482873	0	0	0.66587	0.841	0.474
SMARCB1	0.482819	0	0	0.672119	0.791	0.399
MCM5	0.477187	0	0	0.676486	0.676	0.276
NAPSA	0.475673	0	0	0.627747	0.362	0.103
RTRAF	0.47465	0	0	0.679273	0.76	0.346
RPS4X	0.473254	0	0	0.740254	1	0.949
SOD1	0.466745	0	0	0.66249	0.917	0.536
ECHS1	0.465121	0	0	0.666384	0.672	0.295
DYNLL1	0.46259	0	0	0.663262	0.874	0.467
HLA-DRB1	0.461952	2.32241e-262	7.78889e-258	0.623175	0.801	0.631
RPL36A	0.461728	0	0	0.657568	0.845	0.539
TRAF4	0.461235	0	0	0.631455	0.336	0.073
RPS24	0.456441	0	0	0.69985	0.998	0.924
TFF3	0.45528	0	0	0.622675	0.331	0.09
ATP5F1D	0.455188	0	0	0.663182	0.88	0.501
ARPC2	0.453889	0	0	0.662822	0.988	0.735
MDH2	0.450664	0	0	0.667727	0.739	0.349
MTMR14	0.450128	0	0	0.665731	0.576	0.223
PLA2G16	0.445801	0	0	0.634166	0.398	0.129
MRPS35	0.445664	0	0	0.672847	0.612	0.235
GPATCH4	0.444395	0	0	0.663501	0.579	0.226
NOB1	0.443223	0	0	0.668775	0.547	0.19
SUSD3	0.44251	0	0	0.624791	0.377	0.123
EEF2	0.439916	0	0	0.66098	0.94	0.628
ZFAS1	0.436845	0	0	0.656843	0.828	0.48
KREMEN2	0.436695	0	0	0.608233	0.269	0.054
PPP1CC	0.436356	0	0	0.672701	0.683	0.295
CCT5	0.436179	0	0	0.668894	0.713	0.314
MARCKSL1	0.436045	0	0	0.643758	0.535	0.223
TXNDC17	0.43533	0	0	0.664442	0.641	0.27
NPM1	0.432667	0	0	0.65887	0.974	0.736
NDUFV1	0.432198	0	0	0.661278	0.612	0.25
CYC1	0.429727	0	0	0.663088	0.664	0.285
CCT7	0.426991	0	0	0.66483	0.644	0.269
PTRHD1	0.426077	0	0	0.676952	0.685	0.29
ATP5PB	0.424548	0	0	0.662652	0.728	0.351
CDCA7L	0.424261	0	0	0.673446	0.726	0.335
ATP5F1A	0.419893	0	0	0.651068	0.856	0.491
STRAP	0.415765	0	0	0.661149	0.641	0.277
MRPS11	0.414455	0	0	0.655462	0.529	0.198
FADS3	0.412612	0	0	0.637992	0.427	0.144
PSMD4	0.409322	0	0	0.662909	0.749	0.365
NAP1L1	0.406705	0	0	0.656735	0.975	0.691
DNPH1	0.405981	0	0	0.655756	0.61	0.26
ARHGDIB	0.405699	0	0	0.640688	0.937	0.712
EMG1	0.405526	0	0	0.63405	0.423	0.144
PSMB7	0.404153	0	0	0.662386	0.71	0.323
PARK7	0.404095	0	0	0.656046	0.877	0.494
IMP4	0.4033	0	0	0.658484	0.587	0.237
HSP90AB1	0.403189	0	0	0.643878	0.988	0.783
MRFAP1	0.401101	0	0	0.663996	0.596	0.238
ZNF593	0.40026	0	0	0.654007	0.58	0.243
RPL12	0.399652	0	0	0.71963	1	0.976
AP2M1	0.399449	0	0	0.659231	0.757	0.371
TRIAP1	0.399352	0	0	0.644122	0.461	0.159
HINT1	0.399153	0	0	0.65098	0.93	0.706
DENND6B	0.398179	0	0	0.62478	0.389	0.134
PSMB4	0.398123	0	0	0.666594	0.71	0.319
TIMM8B	0.397817	0	0	0.666279	0.702	0.318
RITA1	0.396078	0	0	0.632745	0.401	0.13
RRP7A	0.394509	0	0	0.651885	0.546	0.211
LINC01857	0.394381	0	0	0.663858	0.604	0.238
IZUMO4	0.392929	0	0	0.604524	0.269	0.063
LAMTOR5	0.392742	0	0	0.654865	0.834	0.462
TAGLN2	0.392277	0	0	0.652131	0.845	0.482
BTG2	0.390356	0	0	0.666697	0.795	0.409
FBL	0.388968	0	0	0.658673	0.771	0.385
DTNBP1	0.385434	0	0	0.653534	0.516	0.192
RPL13A	0.385408	0	0	0.667434	1	0.969
SSBP1	0.385071	0	0	0.659689	0.724	0.347
HSPE1	0.382537	0	0	0.653368	0.75	0.368
NDUFA11	0.381768	0	0	0.651399	0.795	0.4
EIF6	0.381695	0	0	0.642155	0.498	0.193
NDUFB8	0.381583	0	0	0.654838	0.722	0.349
EIF3H	0.381481	0	0	0.649573	0.862	0.538
PIM1	0.38147	0	0	0.647773	0.507	0.194
POLR2G	0.381225	0	0	0.658108	0.612	0.256
GOT2	0.38065	0	0	0.671146	0.721	0.316
PARP1	0.380388	0	0	0.642774	0.925	0.587
LAMTOR2	0.3791	0	0	0.65832	0.667	0.301
PGLS	0.378273	0	0	0.667539	0.651	0.277
SDHC	0.378115	0	0	0.655595	0.596	0.25
ILF2	0.378024	0	0	0.649701	0.701	0.328
DMAC1	0.375691	0	0	0.666339	0.601	0.238
PFDN6	0.375685	0	0	0.637604	0.45	0.163
NAXE	0.375526	0	0	0.644229	0.537	0.222
RPL32	0.374211	0	0	0.727477	1	0.987
MRPL36	0.37366	0	0	0.642017	0.521	0.214
PA2G4	0.372867	0	0	0.652481	0.637	0.278
RPS27A	0.372845	0	0	0.724082	1	0.979
EIF4A1	0.372589	0	0	0.63139	0.413	0.144
MRPL14	0.371418	0	0	0.661945	0.686	0.307
VDAC1	0.370442	0	0	0.657421	0.715	0.336
ZSCAN16-AS1	0.370391	0	0	0.63957	0.443	0.155
RPL19	0.37009	0	0	0.720871	1	0.969
SEC61B	0.369679	0	0	0.649614	0.95	0.538
RPL35A	0.368811	0	0	0.670683	0.999	0.947
THOC7	0.368404	0	0	0.661959	0.707	0.326
TXN2	0.368333	0	0	0.659332	0.673	0.301
ITPA	0.368025	0	0	0.65118	0.502	0.183
PPP1CA	0.367504	0	0	0.63855	0.833	0.479
NDUFB2	0.3672	0	0	0.658823	0.796	0.399
LSM3	0.367131	0	0	0.650716	0.722	0.343
ELOB	0.367105	0	0	0.641121	0.928	0.561
NDUFA4	0.36676	0	0	0.636335	0.93	0.592
RUVBL2	0.365012	0	0	0.627506	0.425	0.155
P4HA2	0.363431	0	0	0.581048	0.208	0.047
GNG11	0.362985	0	0	0.630197	0.342	0.08
MCRIP2	0.361865	0	0	0.624081	0.384	0.131
MRPL4	0.361673	0	0	0.638847	0.485	0.19
MRPS12	0.361612	0	0	0.645907	0.598	0.269
AL133467.1	0.361448	0	0	0.613736	0.359	0.128
CSK	0.360995	0	0	0.670364	0.742	0.343
MLF2	0.359435	0	0	0.653844	0.616	0.267
TRAP1	0.359374	0	0	0.633618	0.436	0.155
TPM2	0.35928	0	0	0.613438	0.447	0.198
HSD17B10	0.35889	0	0	0.649306	0.591	0.255
S100A13	0.358885	0	0	0.61575	0.359	0.123
RPS7	0.3588	0	0	0.687464	0.999	0.937
NDUFS6	0.358112	0	0	0.651345	0.836	0.426
NCBP2-AS2	0.357294	0	0	0.659175	0.533	0.194
SNHG8	0.356773	0	0	0.671129	0.72	0.334
TFEB	0.355806	0	0	0.657884	0.493	0.162
ATIC	0.355233	0	0	0.647369	0.514	0.194
MRPS33	0.355159	0	0	0.651084	0.543	0.217
CNP	0.35392	0	0	0.641635	0.448	0.155
BNIP3	0.353361	0	0	0.608277	0.353	0.13
SLC2A5	0.352367	0	0	0.626624	0.459	0.191
SLC25A6	0.351282	5.29642e-253	1.77631e-248	0.622066	0.914	0.683
PPP2R1A	0.349923	0	0	0.655186	0.609	0.257
RPS3A	0.349153	0	0	0.654029	0.996	0.926
MAGEF1	0.348634	0	0	0.637049	0.455	0.169
MRPL24	0.34809	0	0	0.635036	0.459	0.175
ARPC3	0.347582	4.93203e-302	1.6541e-297	0.633362	0.915	0.675
SRP14	0.346994	0	0	0.643239	0.988	0.779
NDUFAF8	0.346858	0	0	0.648504	0.602	0.266
RACK1	0.344905	0	0	0.641105	0.971	0.815
SUPT4H1	0.344765	0	0	0.653284	0.632	0.277
EIF3I	0.344027	0	0	0.647058	0.572	0.244
NOP56	0.343308	0	0	0.650069	0.626	0.279
S100A4	0.343296	0	0	0.647961	0.7	0.36
QARS	0.341181	0	0	0.636696	0.447	0.162
RPS19BP1	0.34114	0	0	0.652552	0.761	0.372
MIEN1	0.340498	0	0	0.654744	0.637	0.285
AHCY	0.339415	0	0	0.62455	0.394	0.136
SNRPF	0.338999	0	0	0.656569	0.784	0.383
MRPL27	0.338212	0	0	0.646523	0.567	0.237
SLC25A5	0.338035	0	0	0.642883	0.854	0.474
CHMP2A	0.336375	0	0	0.655882	0.675	0.31
PSMD6	0.335815	0	0	0.638823	0.509	0.208
CHCHD10	0.335155	0	0	0.650895	0.829	0.44
APEX1	0.33446	0	0	0.650494	0.632	0.285
DHRS9	0.334032	0	0	0.574804	0.211	0.06
LINC01991	0.333493	0	0	0.584272	0.21	0.042
PLBD1	0.332858	0	0	0.611889	0.356	0.128
UFC1	0.331025	0	0	0.648781	0.758	0.383
EIF3D	0.330776	0	0	0.649835	0.796	0.437
PRDX5	0.330498	0	0	0.645219	0.766	0.381
SNRPC	0.330404	0	0	0.648942	0.676	0.316
MCTS1	0.328995	0	0	0.640013	0.531	0.223
COA4	0.328628	0	0	0.647605	0.575	0.248
BUD31	0.328612	0	0	0.647468	0.62	0.275
C12orf10	0.326584	0	0	0.638636	0.492	0.195
SMIM20	0.325572	0	0	0.64294	0.503	0.197
SNRPD2	0.325276	8.10139e-305	2.71704e-300	0.633177	0.929	0.623
AURKAIP1	0.322287	0	0	0.641358	0.768	0.382
NXPH4	0.321627	0	0	0.583859	0.253	0.086
MIF	0.321347	0	0	0.6289	0.747	0.395
EIF3M	0.321223	0	0	0.65289	0.724	0.359
PSMB8	0.320607	0	0	0.649509	0.79	0.416
RPS6	0.319297	0	0	0.641759	1	0.961
LPXN	0.319284	0	0	0.655054	0.573	0.232
SNU13	0.319225	0	0	0.632308	0.854	0.482
PSMB1	0.316607	0	0	0.631099	0.856	0.484
MTCH2	0.31638	0	0	0.628138	0.448	0.173
PRELID1	0.316355	0	0	0.6474	0.654	0.306
SNRPA	0.316227	0	0	0.640292	0.536	0.223
ECH1	0.315468	0	0	0.642725	0.715	0.358
RBM8A	0.315374	0	0	0.647765	0.619	0.275
TOMM22	0.313331	0	0	0.653349	0.677	0.313
GTF3C6	0.311573	0	0	0.64522	0.581	0.254
ASNA1	0.311395	0	0	0.631167	0.476	0.194
MPI	0.311109	0	0	0.606784	0.322	0.106
MRPL37	0.310722	0	0	0.619785	0.408	0.155
CD82	0.309903	0	0	0.65448	0.588	0.242
PQBP1	0.309712	0	0	0.634425	0.481	0.193
BID	0.309637	0	0	0.621383	0.497	0.228
BLOC1S1	0.309447	0	0	0.649873	0.675	0.31
HSPA8	0.309324	0	0	0.639328	0.761	0.406
RPL35	0.308999	0	0	0.668839	1	0.96
MRPS18B	0.308946	0	0	0.644468	0.586	0.258
LDLRAD4	0.308523	0	0	0.580752	0.197	0.036
ATP5F1C	0.308154	0	0	0.649524	0.644	0.291
NDUFS5	0.308036	0	0	0.642653	0.85	0.45
URM1	0.307133	0	0	0.626248	0.426	0.16
SHMT2	0.306603	0	0	0.640686	0.645	0.297
OAZ2	0.306258	0	0	0.62791	0.431	0.162
GATM	0.306247	0	0	0.612512	0.35	0.118
CYB5R3	0.306205	0	0	0.642402	0.53	0.218
PRR13	0.306039	0	0	0.645957	0.771	0.41
RPF2	0.305326	0	0	0.613973	0.341	0.108
PRMT1	0.304789	0	0	0.639515	0.695	0.347
ASB2	0.3044	0	0	0.598394	0.343	0.14
SNRPB	0.304248	0	0	0.641591	0.597	0.261
NIT2	0.303906	0	0	0.629361	0.422	0.152
CD19	0.303703	0	0	0.65177	0.628	0.28
UQCRC1	0.302345	0	0	0.642063	0.636	0.293
NDUFV2	0.302299	0	0	0.639634	0.801	0.425
HLA-DPA1	0.300866	2.48442e-192	8.33224e-188	0.606919	0.901	0.761
MRPS18A	0.300245	0	0	0.619354	0.404	0.155
RFTN1	0.299783	0	0	0.620184	0.374	0.125
ATP5MPL	0.29905	1.26543e-302	4.24398e-298	0.630391	0.885	0.534
TRABD	0.298246	0	0	0.622035	0.406	0.153
POLR2H	0.297917	0	0	0.630408	0.488	0.201
EXOSC4	0.297758	0	0	0.610456	0.358	0.131
POMP	0.297582	0	0	0.631546	0.866	0.486
EBNA1BP2	0.296391	0	0	0.617133	0.424	0.174
LYRM4	0.296363	0	0	0.627141	0.445	0.174
POP5	0.296159	0	0	0.644467	0.595	0.261
DCTN2	0.294989	0	0	0.643969	0.599	0.267
COPZ1	0.294323	0	0	0.641967	0.67	0.316
MAP3K7CL	0.291493	0	0	0.623893	0.347	0.091
RRP9	0.291036	0	0	0.596117	0.287	0.092
PSMB6	0.288875	0	0	0.641145	0.698	0.339
GADD45GIP1	0.288069	0	0	0.644858	0.779	0.404
SNRPD1	0.287966	0	0	0.649005	0.697	0.322
SEM1	0.287949	0	0	0.642441	0.726	0.364
PSORS1C2	0.287249	0	0	0.572875	0.183	0.04
MPG	0.286614	0	0	0.636098	0.543	0.236
RPL27A	0.286537	0	0	0.645027	0.999	0.937
DTX1	0.286225	0	0	0.625993	0.42	0.154
ARID5A	0.286074	0	0	0.599816	0.343	0.136
ST14	0.285769	0	0	0.600259	0.331	0.126
SNTA1	0.285351	0	0	0.574443	0.201	0.052
NDUFB9	0.284897	0	0	0.645624	0.665	0.316
ELP6	0.284814	0	0	0.61835	0.377	0.133
ISOC2	0.284764	0	0	0.619094	0.477	0.211
UBL5	0.28471	6.96906e-306	2.33728e-301	0.629111	0.854	0.48
EHD1	0.284522	0	0	0.633479	0.464	0.181
CISD1	0.28374	0	0	0.611692	0.35	0.12
SCAND1	0.282148	0	0	0.648856	0.694	0.331
ZNF428	0.281754	0	0	0.630347	0.432	0.159
PES1	0.281696	0	0	0.605011	0.343	0.127
DBI	0.280801	0	0	0.630812	0.847	0.47
PPP1R14B	0.280735	0	0	0.604141	0.393	0.17
ZBTB48	0.279989	0	0	0.586975	0.238	0.064
MRPL47	0.279956	0	0	0.634087	0.522	0.224
SNAPIN	0.279929	0	0	0.629469	0.439	0.165
CLDN14	0.278115	0	0	0.577737	0.205	0.051
CCDC124	0.278035	0	0	0.623277	0.445	0.18
ERH	0.27726	2.16968e-254	7.27666e-250	0.619011	0.879	0.518
BCAT2	0.27683	0	0	0.5978	0.281	0.085
NRN1	0.274417	0	0	0.566965	0.18	0.048
CMSS1	0.273952	0	0	0.630442	0.496	0.207
DNAJC7	0.273917	0	0	0.651086	0.659	0.304
PDHB	0.273062	0	0	0.63116	0.501	0.213
NAA38	0.273057	0	0	0.642308	0.652	0.304
GYG1	0.272969	0	0	0.604464	0.344	0.13
EXOSC7	0.272715	0	0	0.591351	0.279	0.094
POLR2F	0.271479	0	0	0.627674	0.505	0.22
LMO2	0.27073	0	0	0.567659	0.161	0.026
C6orf48	0.27072	0	0	0.636685	0.722	0.382
POU2F2	0.270512	0	0	0.648571	0.965	0.64
ETFB	0.270243	0	0	0.641328	0.603	0.274
C12orf45	0.270086	0	0	0.620661	0.394	0.142
UQCRC2	0.269777	0	0	0.641744	0.611	0.28
SQOR	0.269595	0	0	0.598957	0.306	0.104
APRT	0.269059	0	0	0.622839	0.434	0.174
COL9A3	0.267778	0	0	0.582839	0.247	0.079
ZC3H12A	0.267632	0	0	0.589935	0.247	0.066
ESD	0.267028	0	0	0.637999	0.566	0.251
C19orf48	0.265672	0	0	0.622804	0.448	0.178
ZFAT	0.265304	0	0	0.614907	0.383	0.144
OAZ1	0.264719	7.79134e-218	2.61306e-213	0.609922	0.844	0.52
NBDY	0.264432	0	0	0.630166	0.486	0.203
NDUFS3	0.263699	0	0	0.62761	0.508	0.221
HNRNPC	0.262261	0	0	0.64141	0.81	0.433
ISG15	0.262154	0	0	0.643702	0.606	0.27
MRPS15	0.261423	0	0	0.628906	0.522	0.231
MRPL3	0.261398	0	0	0.627871	0.537	0.246
AIM2	0.26128	0	0	0.640596	0.5	0.194
MT1X	0.261215	0	0	0.609197	0.412	0.179
WDR77	0.261183	0	0	0.627516	0.429	0.158
TRAPPC6A	0.260814	0	0	0.640587	0.571	0.251
UQCRFS1	0.26076	0	0	0.633529	0.631	0.304
STOML2	0.260021	0	0	0.638925	0.588	0.265
CCL17	0.259726	0	0	0.547958	0.122	0.027
ARMCX2	0.258961	0	0	0.57347	0.192	0.046
PTTG1	0.258732	0	0	0.623997	0.509	0.22
COX6B1	0.257908	1.62597e-224	5.45317e-220	0.613108	0.906	0.57
TRMT10C	0.257544	0	0	0.633097	0.461	0.176
SAP30BP	0.257233	0	0	0.629625	0.476	0.196
RPL37	0.25681	5.49707e-285	1.84361e-280	0.631048	1	0.982
FDXR	0.256557	0	0	0.574946	0.213	0.064
C1orf43	0.255842	0	0	0.630604	0.532	0.238
SPRYD4	0.255737	0	0	0.60915	0.311	0.09
CHTOP	0.255347	0	0	0.63427	0.496	0.201
BANF1	0.255223	0	0	0.63258	0.57	0.255
BZW2	0.255043	0	0	0.618495	0.417	0.162
RTCB	0.254997	0	0	0.621651	0.453	0.189
MMAB	0.254901	0	0	0.595668	0.303	0.109
PEA15	0.254652	0	0	0.601875	0.289	0.081
BOP1	0.254166	0	0	0.596925	0.31	0.111
NDUFB5	0.254074	0	0	0.643153	0.607	0.274
SCNM1	0.253973	0	0	0.615884	0.381	0.14
DCAF12	0.253375	0	0	0.597683	0.287	0.088
SELENOT	0.253134	0	0	0.633173	0.64	0.316
PAICS	0.252768	0	0	0.624917	0.496	0.214
CYB5R2	0.252749	0	0	0.577467	0.234	0.078
ZNHIT1	0.25095	0	0	0.638307	0.592	0.266
EIF3L	0.250918	1.87396e-266	6.2849e-262	0.621271	0.829	0.51
RPS3	0.250791	3.50936e-305	1.17697e-300	0.634997	0.963	0.753
PMPCA	0.250537	0	0	0.60996	0.364	0.135
ACSF3	0.250403	0	0	0.606806	0.37	0.148
TUBB4B	-0.250222	4.10019e-248	1.37512e-243	0.604317	0.61	0.302
JARID2	-0.250585	1.02699e-34	3.44432e-30	0.521404	0.123	0.076
MCM3AP	-0.250669	2.77138e-24	9.29466e-20	0.520692	0.158	0.11
UBE2B	-0.251074	4.63011e-40	1.55285e-35	0.537502	0.359	0.25
SNRNP200	-0.251717	1.72029e-32	5.76951e-28	0.52901	0.243	0.17
MT-CO1	-0.251743	1.89301e-61	6.34878e-57	0.439917	0.999	0.978
CUL3	-0.251755	1.17579e-07	0.00394337	0.511279	0.156	0.126
TCF4	-0.252835	7.02771e-97	2.35695e-92	0.571737	0.761	0.48
RABGAP1L	-0.253493	9.85624e-81	3.30558e-76	0.542766	0.23	0.132
TSPYL1	-0.254064	8.59656e-22	2.88311e-17	0.517568	0.127	0.086
RBBP6	-0.254991	2.0397e-13	6.84076e-09	0.515921	0.17	0.13
CHD7	-0.255063	2.63004e-23	8.82064e-19	0.518567	0.133	0.09
PRDX4	-0.255243	1.83146e-212	6.14236e-208	0.587861	0.458	0.228
TMEM87A	-0.255449	8.92914e-14	2.99466e-09	0.514874	0.143	0.107
ATP2B1	-0.255682	2.21884e-167	7.44153e-163	0.582534	0.501	0.279
CHD6	-0.256459	3.01484e-31	1.01112e-26	0.523137	0.156	0.103
FAM214A	-0.257879	6.92351e-31	2.32201e-26	0.522638	0.152	0.1
TAX1BP1	-0.257938	1.25177e-68	4.19819e-64	0.550174	0.395	0.254
TLE3	-0.258341	5.98255e-13	2.00643e-08	0.513689	0.128	0.096
DIAPH1	-0.258427	2.92155e-21	9.7983e-17	0.522722	0.224	0.164
TNKS2	-0.258511	4.69292e-10	1.57391e-05	0.512292	0.135	0.105
HNRNPDL	-0.258846	1.58013e-21	5.29943e-17	0.533341	0.788	0.543
MT-ND2	-0.259544	1.32456e-12	4.44231e-08	0.474258	0.97	0.867
LPP	-0.260092	5.19172e-36	1.7412e-31	0.522275	0.128	0.079
KIAA1551	-0.260113	1.52759e-30	5.12324e-26	0.523201	0.161	0.107
ATG12	-0.261731	1.14758e-69	3.84874e-65	0.548438	0.351	0.225
RBL2	-0.261825	2.20059e-17	7.38035e-13	0.516814	0.145	0.105
SP140	-0.262028	1.05715e-62	3.54545e-58	0.545686	0.346	0.223
ERP44	-0.262436	4.78063e-58	1.60333e-53	0.545503	0.382	0.246
RCN2	-0.263181	4.23654e-16	1.42085e-11	0.519385	0.215	0.163
PIK3AP1	-0.26329	1.5958e-19	5.352e-15	0.518329	0.154	0.11
SF3B1	-0.263486	5.7049e-68	1.91331e-63	0.556304	0.576	0.374
HLA-F	-0.263668	5.30545e-19	1.77934e-14	0.518776	0.167	0.12
AKAP17A	-0.263935	5.97661e-32	2.00444e-27	0.529173	0.252	0.176
NUDT3	-0.264003	2.95233e-22	9.90151e-18	0.516078	0.105	0.069
TPR	-0.264015	2.45052e-88	8.21856e-84	0.564675	0.606	0.376
MTREX	-0.264244	2.80263e-15	9.39945e-11	0.517567	0.182	0.138
TLN1	-0.264706	2.04215e-90	6.84897e-86	0.564053	0.553	0.349
CHD9	-0.264876	3.70617e-20	1.24298e-15	0.519884	0.176	0.128
HUWE1	-0.264878	8.48884e-16	2.84699e-11	0.519167	0.214	0.162
DDHD1	-0.264936	6.23673e-28	2.09167e-23	0.520403	0.135	0.089
PRRC2B	-0.265335	2.17966e-32	7.31013e-28	0.524992	0.177	0.118
PPP4R3B	-0.265505	6.29773e-21	2.11213e-16	0.520105	0.174	0.125
JSRP1	-0.265647	0	0	0.612476	0.448	0.185
ARIH1	-0.266518	3.12439e-10	1.04786e-05	0.511887	0.124	0.095
SRRM1	-0.266936	2.98454e-76	1.00095e-71	0.561751	0.677	0.422
CALCOCO2	-0.267232	1.92954e-08	0.000647128	0.511304	0.139	0.11
SMC4	-0.267262	1.0202e-30	3.42154e-26	0.529612	0.282	0.192
EBLN3P	-0.267279	6.18991e-110	2.07597e-105	0.562759	0.402	0.237
MESD	-0.267408	6.08094e-09	0.000203942	0.513912	0.206	0.166
ATP6AP2	-0.268104	2.79717e-17	9.38115e-13	0.52072	0.232	0.174
HNRNPA0	-0.268641	1.91539e-46	6.42383e-42	0.545363	0.529	0.351
ARID1A	-0.269626	8.88614e-40	2.98023e-35	0.533389	0.27	0.184
TMED8	-0.270188	3.79502e-10	1.27277e-05	0.513866	0.175	0.137
MARF1	-0.270694	8.08288e-32	2.71084e-27	0.520803	0.126	0.079
GNAI3	-0.270918	8.09528e-42	2.71499e-37	0.532876	0.247	0.165
BNIP2	-0.271168	6.33623e-51	2.12505e-46	0.540308	0.322	0.214
NORAD	-0.271193	3.41782e-10	1.14627e-05	0.513843	0.173	0.136
ADAR	-0.272508	5.04233e-27	1.6911e-22	0.526289	0.239	0.17
ARID1B	-0.272957	1.40813e-10	4.72257e-06	0.511374	0.109	0.082
HMMR	-0.273172	9.71013e-18	3.25658e-13	0.483174	0.083	0.114
NOP53	-0.274043	1.53844e-75	5.15961e-71	0.560661	0.633	0.402
FBXW7	-0.274101	7.40246e-41	2.48264e-36	0.534987	0.291	0.201
SRSF6	-0.274686	1.72512e-43	5.78569e-39	0.53445	0.265	0.176
PRKD3	-0.275727	5.75775e-13	1.93103e-08	0.515335	0.163	0.124
IFITM1	-0.276285	3.25677e-19	1.09226e-14	0.518334	0.158	0.112
HNRNPF	-0.27667	3.69268e-43	1.23845e-38	0.544476	0.562	0.375
PBRM1	-0.276818	2.27546e-23	7.63143e-19	0.524694	0.242	0.178
PDCD6IP	-0.276826	1.9937e-25	6.68646e-21	0.522643	0.184	0.128
TMED9	-0.276903	2.51278e-171	8.42735e-167	0.587865	0.613	0.324
FUBP1	-0.277849	1.05815e-19	3.54883e-15	0.521177	0.208	0.153
RAB14	-0.277876	4.09346e-50	1.37286e-45	0.537688	0.279	0.183
ROCK1	-0.278456	1.64419e-67	5.51427e-63	0.551184	0.426	0.276
BICD2	-0.279169	2.09151e-18	7.01451e-14	0.51652	0.132	0.093
KLHL24	-0.279499	5.62795e-58	1.8875e-53	0.535645	0.214	0.131
CFLAR	-0.279655	1.06573e-87	3.57423e-83	0.555246	0.375	0.232
EIF2AK2	-0.281084	1.01389e-10	3.40037e-06	0.515977	0.227	0.179
PDS5A	-0.281114	3.88092e-10	1.30158e-05	0.513555	0.166	0.13
CNPY3	-0.281439	3.53346e-48	1.18505e-43	0.54135	0.371	0.249
UVRAG	-0.281541	1.99273e-96	6.68323e-92	0.549834	0.273	0.153
PPP2R5E	-0.282413	1.30176e-13	4.36585e-09	0.516033	0.17	0.129
GPCPD1	-0.283325	2.86238e-20	9.59983e-16	0.518848	0.157	0.112
SMARCA5	-0.283437	4.02124e-30	1.34864e-25	0.534733	0.432	0.313
ANXA2	-0.283774	4.7961e-11	1.60852e-06	0.519956	0.407	0.313
CREBBP	-0.284303	4.11322e-10	1.37949e-05	0.512361	0.137	0.105
LRPPRC	-0.284304	2.03557e-11	6.82688e-07	0.516309	0.219	0.172
EIF2S3	-0.284447	8.3154e-66	2.78882e-61	0.544831	0.315	0.197
UFM1	-0.284732	1.54374e-26	5.17741e-22	0.529949	0.339	0.247
SERINC1	-0.285507	7.01055e-07	0.023512	0.508785	0.105	0.083
SSR2	-0.285564	2.84444e-64	9.53968e-60	0.558709	0.816	0.503
BTAF1	-0.285591	6.5263e-08	0.00218879	0.509503	0.104	0.081
SMNDC1	-0.286592	3.95206e-08	0.00132544	0.51155	0.152	0.122
SNX6	-0.286786	7.07459e-110	2.37268e-105	0.560096	0.363	0.21
NIPBL	-0.286869	1.19769e-107	4.01682e-103	0.560839	0.38	0.224
SRSF4	-0.286948	3.16857e-19	1.06268e-14	0.524749	0.314	0.237
LYZ	-0.287561	8.52652e-22	2.85962e-17	0.518379	0.139	0.096
RAP1B	-0.28769	2.48986e-62	8.35048e-58	0.542859	0.299	0.189
RC3H1	-0.287929	6.94776e-55	2.33014e-50	0.538346	0.264	0.169
SMAD2	-0.287982	2.65628e-31	8.90862e-27	0.524016	0.169	0.113
EIF4G2	-0.288748	1.03178e-24	3.4604e-20	0.534276	0.611	0.434
TMED4	-0.288957	3.15955e-17	1.05965e-12	0.520852	0.235	0.177
SH3BGRL	-0.291835	2.96453e-86	9.94243e-82	0.564579	0.629	0.392
C12orf57	-0.292234	2.90733e-83	9.75059e-79	0.559361	0.505	0.309
PURA	-0.292888	5.78854e-35	1.94136e-30	0.528281	0.212	0.145
SNX3	-0.293257	2.0566e-39	6.89742e-35	0.545097	0.725	0.486
OSTF1	-0.293332	5.6499e-33	1.89486e-28	0.53129	0.292	0.201
CKAP4	-0.293362	4.54227e-17	1.52339e-12	0.482815	0.095	0.124
NRDC	-0.293608	5.26922e-30	1.76719e-25	0.532732	0.363	0.264
ANKLE2	-0.29361	4.13733e-16	1.38758e-11	0.517485	0.17	0.127
ARID4A	-0.293769	2.13272e-39	7.1527e-35	0.530915	0.23	0.153
SFT2D2	-0.293893	1.87117e-22	6.27551e-18	0.521841	0.193	0.139
NDUFA4L2	-0.29399	1.09335e-22	3.66688e-18	0.516881	0.112	0.075
SGO2	-0.295548	4.40369e-16	1.47691e-11	0.484932	0.072	0.1
GLUL	-0.296386	7.75958e-118	2.60241e-113	0.55647	0.292	0.161
MPEG1	-0.296532	1.85461e-42	6.22001e-38	0.530819	0.214	0.137
CDC40	-0.297406	2.56935e-104	8.61708e-100	0.557178	0.341	0.197
OST4	-0.297728	6.03697e-17	2.02468e-12	0.469883	0.94	0.701
ATXN7L3B	-0.29783	9.40694e-51	3.1549e-46	0.538452	0.289	0.189
ETNK1	-0.297878	2.78332e-48	9.33469e-44	0.536722	0.273	0.18
ARHGAP45	-0.298552	1.97287e-36	6.6166e-32	0.531013	0.254	0.171
FAM126B	-0.298905	3.04854e-07	0.0102242	0.509376	0.113	0.089
FGFR1OP2	-0.299163	2.21737e-21	7.43661e-17	0.524454	0.267	0.196
RPL22	-0.301455	7.998e-10	2.68237e-05	0.477738	0.957	0.798
NUB1	-0.302049	3.51214e-30	1.1779e-25	0.526875	0.224	0.155
CEBPZ	-0.302744	1.23106e-38	4.12873e-34	0.538028	0.393	0.275
PLEK	-0.303257	1.78312e-73	5.98023e-69	0.552282	0.408	0.257
RSBN1	-0.303425	1.84749e-14	6.19611e-10	0.516089	0.16	0.12
RSBN1L	-0.303779	1.11733e-68	3.74731e-64	0.552834	0.456	0.297
RPN2	-0.304271	1.10588e-70	3.70891e-66	0.552841	0.455	0.28
EZH2	-0.304288	2.71423e-10	9.10297e-06	0.514883	0.2	0.16
CAND1	-0.304365	2.02884e-09	6.80432e-05	0.513454	0.178	0.142
AFTPH	-0.30474	8.34144e-12	2.79755e-07	0.515221	0.179	0.139
LMAN2	-0.304814	3.97376e-122	1.33272e-117	0.572477	0.548	0.307
SMU1	-0.305226	3.78707e-16	1.27011e-11	0.519753	0.225	0.169
YIPF4	-0.306379	6.98116e-19	2.34134e-14	0.51736	0.143	0.101
IGKJ5	-0.306476	4.14578e-14	1.39041e-09	0.514733	0.137	0.101
EDEM2	-0.306498	1.56367e-10	5.24425e-06	0.514922	0.201	0.155
KRCC1	-0.307132	7.19655e-16	2.41358e-11	0.516872	0.162	0.118
BCL11A	-0.308228	1.49949e-29	5.029e-25	0.52532	0.201	0.137
FBXW11	-0.308235	1.16459e-06	0.0390579	0.509855	0.139	0.112
USP48	-0.308328	2.06977e-11	6.94159e-07	0.517966	0.279	0.221
CYTIP	-0.308344	1.0015e-23	3.35882e-19	0.525953	0.272	0.197
IGLV3-1	-0.3087	2.61163e-11	8.75889e-07	0.513295	0.141	0.107
ERBIN	-0.308838	1.95768e-20	6.56567e-16	0.519479	0.167	0.119
USP34	-0.309446	5.87624e-49	1.97077e-44	0.536845	0.272	0.178
ITGB2	-0.310956	1.15778e-21	3.88295e-17	0.524111	0.254	0.186
RPL26	-0.311046	1.84695e-54	6.19429e-50	0.545308	0.409	0.268
RNASEH2B	-0.31238	1.88406e-11	6.31875e-07	0.51579	0.204	0.158
CD180	-0.312634	1.56098e-38	5.23523e-34	0.535322	0.327	0.223
PDE4B	-0.312824	7.09206e-08	0.00237854	0.510662	0.135	0.106
LYN	-0.313646	5.07013e-81	1.70042e-76	0.558273	0.49	0.306
PPP1R10	-0.314223	1.24951e-54	4.1906e-50	0.540077	0.293	0.191
EPS15	-0.314528	7.58331e-31	2.54329e-26	0.526374	0.21	0.143
DDX24	-0.314761	2.15165e-11	7.21621e-07	0.517515	0.262	0.207
RABEP1	-0.317099	6.23375e-25	2.09067e-20	0.525125	0.236	0.17
RPS13	-0.318024	6.45771e-13	2.16579e-08	0.473892	0.981	0.886
RPAP3	-0.318225	6.17393e-15	2.07061e-10	0.520008	0.254	0.196
RECQL	-0.318421	1.12846e-09	3.78461e-05	0.5154	0.238	0.19
EFCAB14	-0.318536	2.21051e-07	0.00741361	0.510746	0.148	0.118
HMGB2	-0.319026	7.38154e-69	2.47562e-64	0.556808	0.601	0.373
PAK2	-0.32112	7.40212e-50	2.48252e-45	0.548498	0.582	0.393
ATP2B1-AS1	-0.321233	1.5612e-22	5.23597e-18	0.518935	0.144	0.098
CD47	-0.321313	2.20713e-59	7.40227e-55	0.551924	0.55	0.359
RABAC1	-0.321548	2.36781e-77	7.94116e-73	0.550669	0.36	0.216
STK4	-0.32186	5.21582e-93	1.74928e-88	0.562534	0.495	0.305
CCR7	-0.322511	9.62827e-18	3.22913e-13	0.522076	0.265	0.196
ZNF148	-0.322679	1.67076e-24	5.60341e-20	0.522423	0.187	0.131
FCRL5	-0.322858	6.64179e-55	2.22752e-50	0.538853	0.271	0.175
ARID4B	-0.322953	2.89594e-46	9.71241e-42	0.542182	0.414	0.281
EMB	-0.323187	6.28812e-08	0.00210891	0.510879	0.139	0.11
RBMX	-0.323231	9.3299e-19	3.12906e-14	0.524782	0.327	0.247
CSDE1	-0.323735	3.44568e-27	1.15561e-22	0.53581	0.599	0.42
WNK1	-0.324013	2.94826e-18	9.88787e-14	0.524076	0.313	0.238
HIST1H1C	-0.324072	4.12835e-87	1.38457e-82	0.560711	0.503	0.309
CDK12	-0.324785	5.54894e-48	1.861e-43	0.536692	0.274	0.181
SYNRG	-0.325532	2.95907e-23	9.92412e-19	0.52327	0.215	0.154
MARCH7	-0.325747	8.49653e-10	2.84957e-05	0.513047	0.16	0.125
WAC	-0.32582	9.06561e-29	3.04042e-24	0.528618	0.273	0.194
UBXN4	-0.325943	3.002e-56	1.00681e-51	0.552097	0.644	0.399
CSNK1A1	-0.325943	3.29046e-62	1.10355e-57	0.548856	0.418	0.273
PPP6R2	-0.326429	2.63375e-08	0.000883308	0.510478	0.121	0.095
MHENCR	-0.326561	1.21186e-35	4.06435e-31	0.5222	0.13	0.079
BAZ1B	-0.327461	2.8879e-33	9.68543e-29	0.534227	0.359	0.255
CDCA8	-0.327664	1.95251e-35	6.54831e-31	0.476747	0.06	0.105
LUC7L3	-0.329783	2.27668e-81	7.63553e-77	0.563906	0.675	0.425
CALR	-0.330064	1.18224e-106	3.965e-102	0.573651	0.749	0.419
SERPINB1	-0.330529	1.71141e-19	5.73973e-15	0.524941	0.318	0.236
MT2A	-0.33071	3.81938e-116	1.28094e-111	0.573445	0.586	0.358
CCDC186	-0.331118	7.2283e-08	0.00242423	0.512442	0.189	0.153
EML4	-0.331179	2.60224e-40	8.72738e-36	0.531407	0.233	0.155
LRPAP1	-0.331459	1.43696e-15	4.81927e-11	0.521666	0.302	0.226
HNRNPA3	-0.332343	1.61357e-33	5.41158e-29	0.541347	0.728	0.48
BRD7	-0.332493	8.20629e-10	2.75223e-05	0.514656	0.207	0.165
WIPF1	-0.332567	2.96206e-08	0.000993415	0.511317	0.144	0.114
CAPZA1	-0.332968	5.2479e-47	1.76004e-42	0.546885	0.578	0.387
SMC6	-0.333079	6.86356e-07	0.023019	0.511637	0.195	0.158
XPO1	-0.333779	3.45366e-07	0.0115829	0.512057	0.198	0.162
HELZ	-0.333923	4.58745e-09	0.000153854	0.512046	0.147	0.115
YTHDC1	-0.335862	5.52566e-49	1.8532e-44	0.543493	0.416	0.282
CEP55	-0.336154	7.0724e-43	2.37194e-38	0.474477	0.054	0.105
CDC42	-0.336445	7.41994e-32	2.4885e-27	0.540627	0.748	0.507
ANAPC16	-0.336592	1.71712e-34	5.75886e-30	0.541909	0.712	0.478
OSBPL8	-0.336889	2.79275e-21	9.36633e-17	0.525154	0.288	0.213
RFC1	-0.337128	1.39093e-40	4.66492e-36	0.539257	0.403	0.279
RAB30	-0.338118	2.18786e-59	7.33764e-55	0.540546	0.278	0.175
ZCCHC7	-0.339613	1.34078e-111	4.4967e-107	0.565748	0.452	0.264
CCNA2	-0.339983	3.96731e-51	1.33056e-46	0.47175	0.053	0.108
FUT8	-0.340059	1.98619e-08	0.00066613	0.489059	0.091	0.11
SMC5	-0.340751	3.39121e-08	0.00113734	0.511954	0.163	0.131
PBK	-0.342666	4.55101e-45	1.52632e-40	0.472455	0.062	0.117
PKN2	-0.343229	5.64953e-19	1.89474e-14	0.518876	0.169	0.122
IGHG2	-0.344424	1.18872e-16	3.98673e-12	0.514208	0.108	0.075
PSIP1	-0.344519	2.65826e-53	8.91527e-49	0.544755	0.41	0.267
SEC62	-0.345636	2.85154e-12	9.5635e-08	0.52434	0.755	0.533
WASHC4	-0.346729	1.14918e-33	3.85413e-29	0.527316	0.208	0.139
GLO1	-0.349541	1.39804e-58	4.68874e-54	0.545081	0.366	0.237
PPIG	-0.350775	2.19435e-52	7.35941e-48	0.549016	0.561	0.369
CD164	-0.351068	2.1995e-22	7.37669e-18	0.527354	0.339	0.247
EAF2	-0.351445	3.92786e-08	0.00131733	0.514525	0.266	0.214
SLC4A7	-0.351503	1.47843e-06	0.0495835	0.508957	0.116	0.093
SRSF10	-0.35254	1.33466e-29	4.47618e-25	0.530447	0.307	0.219
TNFRSF17	-0.352577	4.60042e-17	1.54289e-12	0.52209	0.28	0.207
YPEL3	-0.354095	6.52186e-26	2.1873e-21	0.527724	0.287	0.207
TUT7	-0.354855	9.79382e-17	3.28465e-12	0.51816	0.178	0.132
NIN	-0.356238	4.66141e-07	0.0156335	0.511435	0.18	0.146
PTEN	-0.356967	2.11536e-26	7.0945e-22	0.523975	0.2	0.14
GGNBP2	-0.357055	1.55194e-46	5.20491e-42	0.541014	0.381	0.256
SMG1	-0.358438	6.75697e-10	2.26615e-05	0.512776	0.151	0.117
FNBP4	-0.359773	1.38182e-62	4.63433e-58	0.5444	0.324	0.206
TMED2	-0.360649	1.50728e-25	5.0551e-21	0.533264	0.531	0.357
ISCU	-0.360909	2.2912e-16	7.68422e-12	0.526434	0.521	0.379
EDEM1	-0.361191	9.80667e-12	3.28896e-07	0.485697	0.106	0.131
MIR29B2CHG	-0.362004	6.98817e-18	2.34369e-13	0.516448	0.135	0.096
PHIP	-0.362619	2.71561e-28	9.10762e-24	0.530218	0.32	0.23
SEL1L3	-0.364114	1.03474e-19	3.47033e-15	0.523013	0.254	0.188
LAPTM4A	-0.364164	6.35692e-14	2.13199e-09	0.521165	0.334	0.252
PRKDC	-0.364399	2.49108e-34	8.35459e-30	0.537727	0.465	0.325
APOE	-0.36491	7.475e-140	2.50697e-135	0.569816	0.394	0.225
TRBC2	-0.366597	1.14513e-26	3.84055e-22	0.531191	0.384	0.274
DUT	-0.367755	1.22404e-40	4.10518e-36	0.541694	0.515	0.331
GPATCH8	-0.368619	1.24642e-10	4.18023e-06	0.514932	0.196	0.153
TMED10	-0.368834	3.04247e-32	1.02038e-27	0.535552	0.434	0.297
ZDHHC21	-0.371766	1.15807e-18	3.88395e-14	0.518926	0.174	0.125
RNASET2	-0.372298	5.32161e-41	1.78476e-36	0.542152	0.517	0.34
TOMM7	-0.372551	2.05609e-58	6.89572e-54	0.44159	0.97	0.812
IKZF3	-0.375262	1.06282e-17	3.5645e-13	0.527074	0.477	0.356
CCDC6	-0.382038	1.92953e-21	6.47125e-17	0.52248	0.218	0.158
IRF2	-0.382508	5.95976e-46	1.99878e-41	0.542307	0.425	0.286
ACBD3	-0.383162	6.02795e-08	0.00202165	0.514452	0.272	0.219
SELENOF	-0.383525	1.09968e-27	3.68812e-23	0.533679	0.463	0.325
ETS1	-0.383766	6.79179e-15	2.27783e-10	0.518151	0.204	0.154
ITPR2	-0.384994	1.56672e-41	5.25448e-37	0.536625	0.324	0.221
TRAF5	-0.385049	1.48891e-13	4.99349e-09	0.515135	0.153	0.113
EEF1A1	-0.386658	1.29297e-16	4.33636e-12	0.469982	0.97	0.842
SEL1L	-0.388308	1.22439e-08	0.000410637	0.487046	0.137	0.156
CAMK2D	-0.389487	6.01774e-47	2.01823e-42	0.535634	0.266	0.173
NSA2	-0.389832	6.66771e-29	2.23622e-24	0.536122	0.544	0.383
RPS25	-0.390404	3.2472e-85	1.08905e-80	0.42902	0.98	0.846
EPC1	-0.392491	7.03538e-54	2.35953e-49	0.53936	0.289	0.185
RBM26	-0.393497	6.63363e-11	2.22479e-06	0.515935	0.221	0.174
IGHA2	-0.393636	2.50258e-44	8.39316e-40	0.527407	0.158	0.099
TMBIM6	-0.393997	5.69425e-17	1.90974e-12	0.529114	0.804	0.516
ACTR2	-0.394287	2.94589e-27	9.87993e-23	0.536148	0.625	0.433
CDKN1B	-0.395463	2.00004e-25	6.70774e-21	0.479235	0.081	0.119
SNX10	-0.396835	1.48382e-57	4.97643e-53	0.542495	0.324	0.206
FAM30A	-0.397401	8.15561e-16	2.73523e-11	0.522804	0.334	0.255
TUBA1B	-0.399392	5.67817e-131	1.90435e-126	0.584951	0.88	0.513
RAD21	-0.400194	6.21325e-21	2.0838e-16	0.529155	0.466	0.333
RPS17	-0.402141	2.31719e-16	7.77138e-12	0.470479	0.88	0.705
BLOC1S2	-0.402293	5.98893e-32	2.00857e-27	0.53237	0.334	0.23
STAT1	-0.404236	4.03975e-11	1.35485e-06	0.48544	0.121	0.146
TSPAN3	-0.410094	1.40277e-21	4.70463e-17	0.52339	0.239	0.172
PCF11	-0.410238	6.26233e-19	2.10026e-14	0.52112	0.219	0.16
SSR3	-0.41047	1.0092e-142	3.38467e-138	0.582941	0.686	0.368
FKBP5	-0.41049	1.60752e-78	5.39132e-74	0.550974	0.353	0.217
MAP3K2	-0.410512	8.47652e-10	2.84286e-05	0.512965	0.158	0.123
CNTRL	-0.410559	8.70981e-08	0.0029211	0.512891	0.21	0.169
TMEM59	-0.417757	7.13089e-12	2.39156e-07	0.521646	0.488	0.353
RPL38	-0.418026	3.54943e-07	0.0119041	0.481713	0.889	0.684
C6orf62	-0.419688	1.7895e-12	6.00161e-08	0.516856	0.214	0.164
GMFG	-0.422983	2.7651e-17	9.2736e-13	0.527314	0.532	0.381
CNOT1	-0.424186	2.75249e-19	9.2313e-15	0.524	0.29	0.217
RBM33	-0.425953	1.96095e-08	0.000657663	0.513206	0.199	0.159
AES	-0.426207	7.61339e-29	2.55338e-24	0.533123	0.409	0.289
BRCA2	-0.427225	3.81007e-35	1.27782e-30	0.477288	0.056	0.101
LBR	-0.427709	5.49224e-13	1.84199e-08	0.521455	0.387	0.294
DNAJC3	-0.428012	1.10285e-10	3.69875e-06	0.484281	0.165	0.184
SPTBN1	-0.428156	1.08802e-18	3.649e-14	0.480575	0.113	0.147
FOXP1	-0.428357	1.66683e-14	5.5902e-10	0.526927	0.789	0.555
DRAM2	-0.428675	2.2127e-11	7.42094e-07	0.518174	0.298	0.227
JAK1	-0.429814	1.58736e-23	5.3237e-19	0.533959	0.673	0.465
GPBP1	-0.429957	4.51567e-34	1.51447e-29	0.537025	0.445	0.309
RARRES3	-0.431312	5.07134e-09	0.000170083	0.51296	0.176	0.138
GNB1	-0.431685	1.87842e-08	0.000629983	0.486418	0.162	0.18
PRPF38B	-0.432388	2.59529e-48	8.70408e-44	0.542267	0.393	0.264
ACAP2	-0.433695	8.30828e-13	2.78643e-08	0.517201	0.218	0.166
CD46	-0.434794	4.39903e-15	1.47535e-10	0.484719	0.085	0.111
CIR1	-0.434998	2.08517e-07	0.00699325	0.513285	0.245	0.196
PABPC1	-0.435355	1.87343e-17	6.28312e-13	0.528637	0.64	0.449
RSF1	-0.435465	8.40765e-14	2.81976e-09	0.520302	0.299	0.228
CBX5	-0.436923	3.95571e-17	1.32667e-12	0.52539	0.412	0.306
YWHAZ	-0.43746	3.38082e-28	1.13386e-23	0.534849	0.5	0.354
IKZF1	-0.439271	2.49931e-17	8.38219e-13	0.523889	0.336	0.251
USP15	-0.44321	2.48264e-08	0.000832628	0.513629	0.22	0.175
BDP1	-0.444056	4.3788e-28	1.46856e-23	0.529927	0.317	0.226
PLPP5	-0.445578	2.05087e-57	6.87821e-53	0.470474	0.048	0.104
NCOR1	-0.445904	1.03837e-24	3.48248e-20	0.531344	0.443	0.315
ARL6IP5	-0.447743	4.03511e-16	1.3533e-11	0.522379	0.317	0.233
MARCKS	-0.448165	1.26178e-08	0.000423177	0.513652	0.209	0.167
OGT	-0.449919	8.66068e-16	2.90462e-11	0.518169	0.191	0.142
USP8	-0.4513	1.6826e-14	5.6431e-10	0.519373	0.247	0.188
MSN	-0.455048	3.64957e-17	1.22399e-12	0.523816	0.34	0.252
KIF20B	-0.455331	1.56742e-07	0.00525682	0.487273	0.168	0.181
ARID5B	-0.455648	1.8398e-34	6.17031e-30	0.537849	0.469	0.325
PPM1K	-0.456692	5.54229e-40	1.85877e-35	0.54	0.446	0.301
HERPUD1	-0.457062	2.01291e-83	6.7509e-79	0.564849	0.713	0.422
SLC38A1	-0.458252	1.97435e-24	6.62159e-20	0.532981	0.536	0.382
CDKN2D	-0.458613	2.59072e-22	8.68876e-18	0.481593	0.073	0.106
VPS4B	-0.458833	1.38873e-10	4.65751e-06	0.516136	0.24	0.187
AP3B1	-0.458906	9.63373e-11	3.23096e-06	0.517042	0.27	0.21
DNAJC1	-0.46036	6.62891e-11	2.2232e-06	0.484107	0.166	0.183
SELENOK	-0.462558	3.55282e-21	1.19154e-16	0.529569	0.496	0.338
ZRANB2	-0.462586	1.19959e-19	4.0232e-15	0.53017	0.6	0.427
NCOA3	-0.465089	3.37036e-25	1.13035e-20	0.528539	0.325	0.232
SERPINB9	-0.465348	1.00152e-07	0.0033589	0.514605	0.295	0.235
DAPP1	-0.465449	2.17277e-36	7.28703e-32	0.533499	0.31	0.209
OGA	-0.465645	1.8185e-11	6.09888e-07	0.517611	0.267	0.207
DEK	-0.466038	4.93516e-20	1.65515e-15	0.527425	0.425	0.293
PSAP	-0.466304	1.50593e-13	5.05057e-09	0.524268	0.571	0.406
HNRNPH1	-0.466397	1.9113e-20	6.41012e-16	0.52789	0.413	0.302
TCF25	-0.468499	1.64847e-17	5.52862e-13	0.526011	0.43	0.317
PCM1	-0.468894	3.68329e-07	0.012353	0.514149	0.306	0.245
P4HB	-0.473144	1.12531e-146	3.77406e-142	0.581228	0.608	0.325
S100A6	-0.474851	1.48207e-18	4.97056e-14	0.529475	0.636	0.438
RCSD1	-0.475019	2.69701e-71	9.04523e-67	0.559211	0.653	0.41
TRIM38	-0.476514	1.98614e-46	6.66113e-42	0.538975	0.336	0.222
PCMTD1	-0.476942	1.48024e-06	0.0496442	0.511155	0.191	0.154
TGOLN2	-0.480883	2.00872e-18	6.73684e-14	0.522635	0.269	0.198
PDIA3	-0.482261	2.75291e-68	9.23271e-64	0.558717	0.719	0.429
PDIA6	-0.485109	1.35948e-63	4.55943e-59	0.557461	0.778	0.458
SH3BP5	-0.485968	1.12735e-10	3.78089e-06	0.518218	0.333	0.253
SEC11C	-0.487224	2.41845e-259	8.11098e-255	0.61291	0.75	0.369
TPX2	-0.488507	4.94495e-17	1.65844e-12	0.48059	0.134	0.164
SP140L	-0.489951	8.02481e-18	2.69136e-13	0.519961	0.208	0.151
MT-ATP8	-0.491273	6.46085e-19	2.16684e-14	0.472878	0.308	0.341
ZNF292	-0.491512	6.86894e-23	2.30371e-18	0.523684	0.229	0.164
SETD2	-0.493796	1.4749e-10	4.94654e-06	0.5167	0.262	0.205
IRF8	-0.494918	5.46981e-19	1.83447e-14	0.527426	0.459	0.323
KMT2E	-0.496399	8.89075e-20	2.98178e-15	0.52773	0.432	0.314
LGALS1	-0.497187	1.35573e-41	4.54684e-37	0.539519	0.409	0.272
SH3BGRL3	-0.500807	7.39985e-08	0.00248176	0.480815	0.828	0.636
SP110	-0.504946	1.1284e-38	3.78442e-34	0.541135	0.521	0.348
EEF1D	-0.505666	1.71316e-32	5.74561e-28	0.535673	0.426	0.298
DLGAP5	-0.507516	8.53738e-54	2.86327e-49	0.46966	0.059	0.119
HLA-C	-0.507932	7.05054e-48	2.36461e-43	0.448102	0.802	0.65
BOD1L1	-0.508724	2.56802e-13	8.61263e-09	0.517273	0.211	0.159
RPL23A	-0.509585	1.69704e-64	5.69155e-60	0.438418	0.995	0.902
LY86	-0.509767	1.75773e-20	5.89509e-16	0.524172	0.283	0.201
MZB1	-0.510312	0	0	0.66324	0.805	0.38
MEF2C	-0.516135	6.79705e-10	2.2796e-05	0.517967	0.359	0.277
APPL1	-0.519477	2.95312e-19	9.90417e-15	0.525393	0.345	0.252
ELF1	-0.520163	2.0087e-18	6.73679e-14	0.52488	0.349	0.255
DNAJC10	-0.524515	1.03954e-06	0.0348643	0.488293	0.165	0.175
YBX3	-0.52907	6.21572e-32	2.08463e-27	0.535523	0.432	0.303
ATF7IP	-0.529272	4.14595e-07	0.0139047	0.512216	0.212	0.169
SRGN	-0.537894	1.15396e-12	3.87015e-08	0.521578	0.425	0.31
RERE	-0.539125	1.14266e-08	0.000383226	0.51517	0.274	0.216
IRF1	-0.541413	1.26109e-15	4.22944e-11	0.476699	0.275	0.294
APLP2	-0.541816	1.95894e-13	6.56988e-09	0.485043	0.099	0.122
TMSB10	-0.54382	0	0	0.343522	0.999	0.948
BIN1	-0.546241	3.96888e-14	1.33108e-09	0.482645	0.138	0.16
MBNL1	-0.546868	3.27466e-20	1.09825e-15	0.525999	0.344	0.25
TLE1	-0.547819	1.10482e-39	3.70535e-35	0.474532	0.065	0.113
SP100	-0.547891	4.37178e-18	1.46621e-13	0.525276	0.377	0.275
EBF1	-0.549448	1.16392e-29	3.90354e-25	0.527335	0.241	0.164
BPTF	-0.54995	1.60298e-15	5.37606e-11	0.523713	0.394	0.293
S100A9	-0.557705	2.27016e-17	7.61365e-13	0.480091	0.139	0.17
REL	-0.558275	1.90045e-64	6.37372e-60	0.55087	0.462	0.289
AFF3	-0.562932	5.76656e-40	1.93399e-35	0.534719	0.305	0.201
SSR4	-0.572103	5.75099e-105	1.92877e-100	0.576492	0.878	0.547
TGFBR2	-0.574105	1.61042e-07	0.00540103	0.488916	0.117	0.131
MT-ATP6	-0.580244	8.3206e-297	2.79056e-292	0.366242	0.997	0.971
TRAM1	-0.583054	7.70967e-07	0.0258567	0.485199	0.336	0.312
RPS23	-0.585476	1.07052e-288	3.5903e-284	0.368113	0.993	0.924
SAT1	-0.587074	7.09923e-12	2.38094e-07	0.522159	0.52	0.385
FTL	-0.587133	2.16034e-294	7.24535e-290	0.366791	0.999	0.97
NKTR	-0.587959	9.77295e-19	3.27765e-14	0.524987	0.339	0.253
SUB1	-0.589041	2.9649e-12	9.94367e-08	0.47609	0.618	0.501
ASH1L	-0.595603	1.54269e-17	5.17389e-13	0.52475	0.37	0.272
PPIB	-0.595725	2.86012e-41	9.59227e-37	0.547025	0.854	0.525
MDM4	-0.598829	9.87633e-30	3.31232e-25	0.536432	0.54	0.373
TSPAN13	-0.60376	6.97499e-25	2.33927e-20	0.476945	0.117	0.153
AKAP13	-0.608935	5.34042e-07	0.0179107	0.514831	0.371	0.291
NSD3	-0.609595	5.03942e-07	0.0169012	0.515071	0.391	0.303
MT-ND5	-0.610187	1.79517e-85	6.02064e-81	0.429005	0.94	0.808
HIST2H2AC	-0.611998	2.06601e-26	6.92897e-22	0.476455	0.109	0.15
NUSAP1	-0.617066	2.03502e-18	6.82506e-14	0.478262	0.166	0.194
ERLEC1	-0.61812	1.02494e-06	0.0343745	0.486805	0.241	0.234
CYBB	-0.618991	2.19433e-18	7.35934e-14	0.480764	0.116	0.146
HHEX	-0.62232	6.69894e-37	2.24669e-32	0.472536	0.098	0.143
CLEC2D	-0.623826	3.94219e-15	1.32213e-10	0.524946	0.5	0.359
S1PR4	-0.623897	1.4112e-58	4.73289e-54	0.466009	0.076	0.138
B2M	-0.624336	1.68478e-56	5.65041e-52	0.444471	0.61	0.587
PARP15	-0.624537	3.94966e-18	1.32464e-13	0.482822	0.086	0.116
TPT1	-0.633342	1.62694e-204	5.45644e-200	0.389152	0.998	0.955
TMPO	-0.63463	1.45399e-17	4.87638e-13	0.477302	0.204	0.23
PDCD4	-0.638054	9.55705e-24	3.20524e-19	0.47171	0.242	0.268
S100A8	-0.641848	3.95379e-18	1.32602e-13	0.481662	0.105	0.133
TNFAIP8	-0.646196	1.35563e-07	0.00454651	0.516758	0.487	0.363
MANF	-0.648885	4.31803e-209	1.44818e-204	0.594353	0.585	0.288
CDC42SE1	-0.650643	3.45321e-10	1.15814e-05	0.484286	0.182	0.196
FKBP2	-0.664753	1.92893e-198	6.46926e-194	0.595996	0.658	0.337
GPR183	-0.665185	4.14567e-59	1.39037e-54	0.466447	0.071	0.133
GLIPR1	-0.667491	3.76558e-25	1.2629e-20	0.478717	0.092	0.126
CRELD2	-0.668433	7.60483e-191	2.55051e-186	0.58218	0.442	0.22
ATRX	-0.676033	8.69365e-07	0.0291568	0.515531	0.472	0.355
HIST1H1E	-0.677058	9.02625e-39	3.02722e-34	0.471051	0.102	0.153
RPL30	-0.682317	0	0	0.34577	0.995	0.932
ASPM	-0.685522	6.15318e-57	2.06365e-52	0.46522	0.084	0.15
SDF2L1	-0.695646	0	0	0.635538	0.676	0.291
HIST1H1D	-0.709754	4.87388e-45	1.6346e-40	0.469305	0.091	0.148
PDIA2	-0.743679	0	0	0.603394	0.416	0.174
MT-ND3	-0.752081	0	0	0.316437	0.993	0.949
C1orf162	-0.764089	5.95684e-76	1.9978e-71	0.461934	0.063	0.133
ADD3	-0.765182	9.84587e-37	3.30211e-32	0.469029	0.144	0.19
SMIM14	-0.774626	1.17186e-110	3.93019e-106	0.447068	0.085	0.185
FKBP11	-0.778041	0	0	0.619589	0.586	0.261
VPS13C	-0.786217	2.64254e-10	8.86257e-06	0.482957	0.229	0.236
GNG7	-0.7886	3.34421e-110	1.12158e-105	0.455561	0.041	0.126
STX7	-0.801109	2.89912e-11	9.72305e-07	0.520114	0.421	0.307
IGHG3	-0.806666	1.31569e-82	4.41257e-78	0.561098	0.552	0.348
DDX17	-0.806835	1.05284e-06	0.0353103	0.483822	0.511	0.436
TTN	-0.807002	5.52852e-11	1.85416e-06	0.483703	0.174	0.193
DDX5	-0.808293	4.05656e-230	1.36049e-225	0.382695	0.91	0.801
HLA-DRB5	-0.826182	7.844e-17	2.63072e-12	0.521474	0.267	0.196
HLA-B	-0.827294	1.60685e-15	5.38907e-11	0.474854	0.398	0.369
HLA-E	-0.844319	3.22212e-21	1.08063e-16	0.46698	0.683	0.556
SNX2	-0.853577	4.92546e-08	0.0016519	0.483123	0.384	0.343
PLEKHF2	-0.867946	1.74303e-51	5.84579e-47	0.463992	0.124	0.181
VIM	-0.880178	1.30207e-95	4.36688e-91	0.435423	0.286	0.371
FCMR	-0.882741	4.17605e-97	1.40056e-92	0.440885	0.189	0.282
PPDPF	-0.892096	1.87306e-70	6.28187e-66	0.443193	0.359	0.4
ANKRD12	-0.907672	5.86637e-31	1.96746e-26	0.462152	0.444	0.423
PDIA4	-0.911022	7.17698e-53	2.40702e-48	0.548084	0.545	0.334
ZBTB20	-0.917297	8.87249e-09	0.000297566	0.48427	0.246	0.243
CENPF	-0.917622	2.94501e-15	9.87696e-11	0.479942	0.181	0.205
PARP14	-0.919682	7.55005e-49	2.53213e-44	0.457035	0.25	0.303
HSPA5	-0.929098	3.93862e-194	1.32093e-189	0.597777	0.724	0.379
PNRC1	-0.975108	5.79594e-16	1.94384e-11	0.47349	0.476	0.419
FCER2	-0.975686	4.33945e-133	1.45537e-128	0.449393	0.041	0.137
MKI67	-0.982891	8.31233e-65	2.78779e-60	0.458301	0.124	0.195
TSC22D3	-0.985098	2.12063e-32	7.11217e-28	0.462955	0.362	0.362
SMCHD1	-0.989885	2.40174e-66	8.05497e-62	0.447521	0.289	0.343
EMP3	-0.994216	5.53721e-159	1.85707e-154	0.427061	0.128	0.26
IGLC2	-0.997104	0	0	0.671186	0.896	0.626
RALGPS2	-1.00011	7.46297e-27	2.50293e-22	0.466127	0.38	0.374
LINC00926	-1.04126	1.25861e-38	4.22111e-34	0.470185	0.119	0.163
ZFP36L2	-1.04337	2.7097e-60	9.0878e-56	0.449758	0.304	0.348
TOP2A	-1.06791	1.83003e-42	6.13755e-38	0.465673	0.152	0.204
BANK1	-1.08819	5.34068e-53	1.79116e-48	0.450771	0.399	0.398
IGHV3-23	-1.08827	1.5025e-50	5.03909e-46	0.470585	0.063	0.118
CXCR4	-1.10298	1.78091e-137	5.9728e-133	0.417644	0.379	0.453
FTH1	-1.11045	8.61544e-93	2.88944e-88	0.427781	0.724	0.604
DERL3	-1.11163	0	0	0.62534	0.551	0.229
FXYD5	-1.11925	6.88314e-158	2.30847e-153	0.42736	0.135	0.259
SMAP2	-1.12535	4.73548e-22	1.58819e-17	0.467323	0.556	0.478
IGLC3	-1.13499	0	0	0.659016	0.806	0.391
MARCH1	-1.14271	4.79422e-131	1.60788e-126	0.439217	0.102	0.209
RNASE6	-1.14615	2.41611e-160	8.10314e-156	0.437019	0.065	0.182
PLAC8	-1.14982	1.55548e-267	5.21676e-263	0.408168	0.066	0.249
CD52	-1.19542	5.55843e-72	1.86419e-67	0.435675	0.808	0.683
TP53INP1	-1.21534	1.08521e-69	3.63958e-65	0.46428	0.062	0.127
IGHA1	-1.25418	4.40037e-191	1.4758e-186	0.584796	0.465	0.243
EVI2B	-1.28046	1.86076e-201	6.24061e-197	0.415915	0.133	0.278
KLF2	-1.28458	5.3053e-189	1.77929e-184	0.428127	0.071	0.206
HIST1H4C	-1.33473	2.30025e-83	7.71459e-79	0.567189	0.839	0.504
MALAT1	-1.36458	0	0	0.203361	0.999	0.996
SELL	-1.37138	1.557e-183	5.22187e-179	0.422719	0.118	0.251
JCHAIN	-1.37797	1.24286e-254	4.16831e-250	0.616201	0.8	0.45
CELF2	-1.38219	4.22735e-171	1.41777e-166	0.435282	0.059	0.181
HSP90B1	-1.41644	8.00775e-53	2.68564e-48	0.552578	0.798	0.476
IGHD	-1.87142	4.49456e-193	1.50738e-188	0.413302	0.183	0.316
HBB	-2.29076	1.98235e-45	6.64841e-41	0.524738	0.128	0.075
TXNIP	-3.13794	0	0	0.297493	0.334	0.606

## Sheet: mBc2
gene	avg_log2FC	p_val	p_val_adj	auc	pct.1	pct.2
HIST1H4C	3.45923	0	0	0.879704	0.942	0.489
TUBA1B	2.53784	0	0	0.947778	0.986	0.498
TOP2A	2.22152	0	0	0.846943	0.777	0.089
CENPF	2.17759	0	0	0.855834	0.798	0.092
TUBB	2.08751	0	0	0.876167	0.925	0.45
MKI67	2.06961	0	0	0.859857	0.791	0.073
TUBB4B	2.06217	0	0	0.848769	0.828	0.266
HMGB2	2.0364	0	0	0.881289	0.913	0.319
H2AFZ	1.89334	0	0	0.906063	0.969	0.515
NUSAP1	1.82648	0	0	0.844155	0.766	0.084
HIST1H1B	1.80385	0	0	0.705155	0.435	0.024
TPX2	1.69225	0	0	0.810864	0.684	0.064
HNRNPAB	1.63913	0	0	0.821086	0.857	0.246
CCNB1	1.52626	0	0	0.761345	0.583	0.064
HIST2H2AC	1.5014	0	0	0.706717	0.493	0.08
BIRC5	1.49336	0	0	0.781332	0.621	0.072
CDC20	1.47878	0	0	0.723175	0.511	0.082
HIST1H2AJ	1.45912	0	0	0.667457	0.352	0.016
PTTG1	1.4591	0	0	0.760908	0.67	0.194
TYMS	1.42498	0	0	0.768445	0.59	0.058
HMGA1	1.42092	0	0	0.759216	0.757	0.339
DLGAP5	1.41896	0	0	0.734895	0.511	0.036
UBE2S	1.40476	0	0	0.758906	0.595	0.095
PBK	1.37599	0	0	0.750727	0.534	0.03
JPT1	1.3541	0	0	0.791367	0.799	0.294
ASPM	1.33457	0	0	0.756676	0.582	0.059
DUT	1.33159	0	0	0.792038	0.8	0.281
KPNA2	1.3264	0	0	0.733406	0.581	0.146
MYBL2	1.31897	0	0	0.807651	0.81	0.198
RAN	1.31103	0	0	0.819584	0.958	0.611
CBX5	1.30642	0	0	0.801535	0.828	0.231
HIST1H1D	1.29796	0	0	0.680718	0.449	0.082
LDHA	1.27134	0	0	0.708851	0.707	0.391
HSP90AA1	1.26936	0	0	0.809134	0.952	0.6
SMC4	1.26198	0	0	0.761945	0.631	0.129
TPI1	1.26094	0	0	0.789479	0.949	0.555
HMMR	1.25447	0	0	0.735645	0.506	0.036
CEP55	1.25148	0	0	0.718629	0.469	0.028
CKS2	1.25129	0	0	0.757817	0.659	0.186
GAPDH	1.23426	0	0	0.787397	0.999	0.734
RANBP1	1.23319	0	0	0.780044	0.791	0.328
ENO1	1.22381	0	0	0.780685	0.927	0.566
PKM	1.21813	0	0	0.761691	0.869	0.486
HSPD1	1.20629	0	0	0.797799	0.9	0.432
FABP5	1.20046	0	0	0.764209	0.725	0.244
MCM7	1.20008	0	0	0.734901	0.561	0.107
TACC3	1.19976	0	0	0.752265	0.58	0.075
NUCKS1	1.18662	0	0	0.810891	0.95	0.517
DNMT1	1.16379	0	0	0.769441	0.688	0.159
HMGB1	1.15694	0	0	0.768723	0.93	0.659
LDHB	1.15587	0	0	0.789485	0.968	0.605
DTYMK	1.15569	0	0	0.758925	0.63	0.133
HIST1H3B	1.14762	0	0	0.620936	0.256	0.013
CDK4	1.14739	0	0	0.754434	0.693	0.227
HIST1H1E	1.1421	0	0	0.671413	0.441	0.091
CDCA8	1.13732	0	0	0.722659	0.475	0.029
PPM1G	1.12688	0	0	0.777498	0.837	0.31
CENPE	1.12106	0	0	0.694626	0.422	0.03
SNRPD1	1.10735	0	0	0.780599	0.81	0.306
PLK1	1.10138	0	0	0.686587	0.408	0.039
ANP32E	1.09848	0	0	0.771456	0.772	0.234
MRPL51	1.09789	0	0	0.771969	0.884	0.446
CCNB2	1.09347	0	0	0.696345	0.436	0.048
SMC2	1.09344	0	0	0.753601	0.592	0.081
CENPM	1.09326	0	0	0.713521	0.537	0.137
PCNA	1.07479	0	0	0.703716	0.491	0.089
CCNA2	1.06953	0	0	0.727314	0.485	0.028
NCL	1.06898	0	0	0.772422	0.971	0.605
SET	1.06634	0	0	0.772871	0.973	0.589
MCM4	1.06629	0	0	0.690275	0.423	0.04
EIF5A	1.06582	0	0	0.758615	0.808	0.307
STMN1	1.05945	0	0	0.692296	0.437	0.047
GTSE1	1.04979	0	0	0.710469	0.444	0.022
PA2G4	1.04298	0	0	0.73619	0.697	0.271
CLSPN	1.04058	0	0	0.692192	0.408	0.022
AURKB	1.03735	0	0	0.705816	0.455	0.051
SRSF3	1.03305	0	0	0.779151	0.91	0.498
CENPU	1.03208	0	0	0.737	0.547	0.068
TPM2	1.0295	0	0	0.720874	0.619	0.17
ZWINT	1.01963	0	0	0.715994	0.467	0.037
SSRP1	1.00609	0	0	0.747648	0.703	0.226
YWHAE	1.00576	0	0	0.770421	0.909	0.415
BTG3	1.00141	0	0	0.683608	0.479	0.11
SNRPE	1.00044	0	0	0.755166	0.854	0.462
GOT2	0.9943	0	0	0.761909	0.814	0.305
RRM1	0.986373	0	0	0.717449	0.501	0.065
CKS1B	0.969609	0	0	0.705895	0.528	0.131
CDKN3	0.969501	0	0	0.700676	0.438	0.036
KIF2C	0.967141	0	0	0.704322	0.437	0.027
UQCRH	0.963331	0	0	0.800032	0.993	0.709
SLBP	0.956185	0	0	0.700399	0.558	0.165
EZH2	0.953753	0	0	0.720968	0.548	0.097
CCT5	0.95264	0	0	0.7326	0.73	0.315
HIST1H2AM	0.951183	0	0	0.599601	0.212	0.012
SERBP1	0.951117	0	0	0.76678	0.956	0.583
ODC1	0.948918	0	0	0.73814	0.752	0.291
DEK	0.948772	0	0	0.746272	0.729	0.24
TMPO	0.945359	0	0	0.745766	0.661	0.147
SNRPF	0.944169	0	0	0.757106	0.835	0.379
PTGES3	0.944099	0	0	0.760162	0.903	0.499
DBF4	0.943991	0	0	0.70793	0.518	0.094
ANP32B	0.942898	0	0	0.763556	0.898	0.474
PRKDC	0.942658	0	0	0.752578	0.789	0.267
AURKA	0.934443	0	0	0.67895	0.392	0.036
CCT2	0.932129	0	0	0.737331	0.777	0.345
LIX1	0.928925	0	0	0.611304	0.29	0.062
UBE2C	0.9236	0	0	0.654045	0.329	0.021
RFC3	0.918964	0	0	0.646725	0.336	0.037
ATP5MC1	0.917255	0	0	0.735948	0.832	0.422
MAD2L1	0.909862	0	0	0.713078	0.49	0.065
CCND2	0.908765	0	0	0.594917	0.269	0.077
BID	0.907571	0	0	0.714969	0.629	0.208
H2AFX	0.907052	0	0	0.691348	0.435	0.053
NASP	0.902398	0	0	0.734343	0.658	0.197
HSP90AB1	0.898112	0	0	0.7803	0.991	0.785
NDUFS6	0.897051	0	0	0.743907	0.853	0.428
RAD51AP1	0.896167	0	0	0.698784	0.438	0.039
HSPE1	0.89277	0	0	0.715263	0.741	0.375
ATP5PF	0.889045	0	0	0.753741	0.93	0.542
PSMC3	0.889009	0	0	0.727296	0.702	0.259
RPL22L1	0.883111	0	0	0.735832	0.869	0.452
CDK1	0.878069	0	0	0.683647	0.394	0.028
CHD4	0.874989	0	0	0.723513	0.681	0.22
SMC1A	0.873798	0	0	0.727246	0.61	0.142
GINS2	0.873622	0	0	0.668636	0.37	0.034
ORC6	0.873194	0	0	0.708371	0.521	0.096
HSPA8	0.869174	0	0	0.705836	0.763	0.41
RAD21	0.862097	0	0	0.742217	0.771	0.279
CCT6A	0.857493	0	0	0.727902	0.746	0.31
COX17	0.857248	0	0	0.734109	0.783	0.313
SGO2	0.851559	0	0	0.688873	0.417	0.037
SMS	0.849943	0	0	0.722057	0.645	0.199
HNRNPD	0.846157	0	0	0.731371	0.779	0.366
ATP5MC3	0.845739	0	0	0.739177	0.894	0.516
SIVA1	0.843376	0	0	0.70101	0.638	0.266
HIST2H2BF	0.839793	0	0	0.594487	0.2	0.011
PDCD5	0.834483	0	0	0.720668	0.723	0.292
GMDS	0.834456	0	0	0.688461	0.682	0.318
UBE2T	0.829828	0	0	0.692458	0.446	0.062
CCT3	0.828997	0	0	0.712399	0.786	0.422
CCT8	0.827873	0	0	0.739799	0.818	0.345
PRDX1	0.821981	0	0	0.736311	0.899	0.506
TXN	0.820421	0	0	0.725959	0.769	0.343
ITGAE	0.818361	0	0	0.710994	0.756	0.364
FUS	0.812873	0	0	0.718963	0.714	0.301
CDCA2	0.809118	0	0	0.667415	0.357	0.02
HIST1H2AH	0.80637	0	0	0.600731	0.213	0.011
DYNLL1	0.805697	0	0	0.715452	0.859	0.475
FOXM1	0.804723	0	0	0.664462	0.352	0.021
ATP5F1B	0.804063	0	0	0.712628	0.824	0.462
MCM3	0.80335	0	0	0.697803	0.534	0.136
NUDC	0.800026	0	0	0.715273	0.727	0.311
SRSF7	0.798134	0	0	0.709635	0.717	0.326
HELLS	0.792917	0	0	0.689854	0.458	0.069
ARPC2	0.789461	0	0	0.754079	0.983	0.739
DNAJA1	0.788107	0	0	0.710972	0.709	0.289
DDX39A	0.787676	0	0	0.688477	0.574	0.221
NUF2	0.7874	0	0	0.676758	0.375	0.021
H2AFY	0.783231	0	0	0.715665	0.667	0.25
TCP1	0.779843	0	0	0.706602	0.64	0.232
MRPL20	0.778943	0	0	0.721638	0.837	0.417
PRDX6	0.777725	0	0	0.689059	0.821	0.451
MCM6	0.776859	0	0	0.663559	0.384	0.055
SOD1	0.776319	0	0	0.729824	0.903	0.543
CCDC34	0.775035	0	0	0.682876	0.433	0.062
SUPT16H	0.772423	0	0	0.720627	0.709	0.249
RNASEH2C	0.770815	0	0	0.708927	0.713	0.322
TK1	0.770766	0	0	0.67002	0.388	0.051
NUDT1	0.768935	0	0	0.704675	0.556	0.14
MT2A	0.76873	0	0	0.725936	0.783	0.325
PAICS	0.765349	0	0	0.704399	0.599	0.198
SLIRP	0.764846	0	0	0.691635	0.569	0.176
CARHSP1	0.76475	0	0	0.681758	0.498	0.139
ATAD2	0.764074	0	0	0.644863	0.333	0.039
ERH	0.76315	0	0	0.721303	0.878	0.523
NHP2	0.762661	0	0	0.710727	0.792	0.405
SNRPB	0.761527	0	0	0.69104	0.615	0.262
COX5A	0.761059	0	0	0.699299	0.801	0.456
GTSF1	0.760871	0	0	0.689728	0.62	0.257
LYAR	0.760219	0	0	0.686443	0.484	0.108
WDR66	0.758007	0	0	0.615502	0.296	0.06
TFDP1	0.757744	0	0	0.689622	0.491	0.103
HJURP	0.755704	0	0	0.636138	0.286	0.013
PSME2	0.754204	0	0	0.720774	0.876	0.505
HNRNPU	0.753626	0	0	0.711978	0.867	0.432
RPA3	0.753583	0	0	0.705018	0.648	0.241
USP1	0.750234	0	0	0.701134	0.555	0.139
MCM5	0.744022	0	0	0.678969	0.624	0.291
BRI3BP	0.743067	0	0	0.70887	0.636	0.207
TMEM106C	0.741247	0	0	0.668359	0.408	0.072
HIST2H2AB	0.740268	0	0	0.575019	0.156	0.006
SHCBP1	0.738119	0	0	0.642636	0.307	0.021
KIF11	0.737894	0	0	0.645574	0.316	0.022
YEATS4	0.737362	0	0	0.698461	0.522	0.115
ANP32A	0.737342	0	0	0.719038	0.806	0.384
HDGF	0.737316	0	0	0.695353	0.543	0.148
NAA38	0.735683	0	0	0.706979	0.7	0.299
MRPL14	0.733182	0	0	0.704954	0.706	0.308
MAGOHB	0.732189	0	0	0.687069	0.533	0.165
WDR43	0.730428	0	0	0.700622	0.658	0.237
EIF3A	0.730257	0	0	0.715832	0.799	0.362
TXNDC17	0.73003	0	0	0.689223	0.64	0.275
TIMM10	0.726438	0	0	0.700305	0.684	0.302
XRCC5	0.72575	0	0	0.718358	0.854	0.444
DSTN	0.721745	0	0	0.694717	0.743	0.333
MIS18A	0.721668	0	0	0.661299	0.378	0.051
HNRNPM	0.72118	0	0	0.717848	0.876	0.454
HMGN2	0.720451	0	0	0.693147	0.577	0.171
NAP1L1	0.719286	0	0	0.740159	0.97	0.695
HMGB3	0.71887	0	0	0.669738	0.39	0.051
KIFC1	0.715004	0	0	0.665179	0.352	0.023
NDUFS5	0.713679	0	0	0.708788	0.849	0.455
TOP1	0.710464	0	0	0.721047	0.764	0.304
MND1	0.709045	0	0	0.662258	0.348	0.023
CENPH	0.709009	0	0	0.674126	0.426	0.072
KIF20B	0.706625	0	0	0.693274	0.521	0.117
WDR76	0.706002	0	0	0.64203	0.322	0.034
NDC80	0.705752	0	0	0.651894	0.326	0.021
RBM8A	0.705201	0	0	0.695976	0.656	0.272
CALM3	0.701156	0	0	0.70057	0.662	0.257
PSMD14	0.699792	0	0	0.698897	0.634	0.226
SMARCC1	0.699468	0	0	0.715956	0.722	0.282
C21orf58	0.697822	0	0	0.64913	0.328	0.025
SUZ12	0.696604	0	0	0.693577	0.559	0.151
PSMA7	0.696463	0	0	0.717325	0.914	0.594
ATOX1	0.696155	0	0	0.719431	0.806	0.361
CACYBP	0.694718	0	0	0.678951	0.602	0.265
NME1	0.692524	0	0	0.646765	0.461	0.183
VDAC1	0.691676	0	0	0.701322	0.731	0.338
SRSF2	0.691247	0	0	0.702296	0.753	0.385
NOP56	0.688938	0	0	0.686866	0.645	0.28
CIP2A	0.688595	0	0	0.668513	0.387	0.044
HNRNPA2B1	0.687684	0	0	0.700517	0.834	0.41
SLC25A5	0.686088	0	0	0.702884	0.827	0.483
MZT2B	0.685861	0	0	0.702996	0.838	0.471
ILF3	0.684118	0	0	0.706881	0.664	0.234
KIF23	0.683432	0	0	0.645485	0.315	0.022
UBE2M	0.682068	0	0	0.643119	0.4	0.11
COX6C	0.681403	0	0	0.708184	0.954	0.626
SRM	0.680888	0	0	0.683544	0.672	0.29
POLR2L	0.680822	0	0	0.705082	0.817	0.443
HIST1H1C	0.679995	0	0	0.652377	0.616	0.291
RPL39L	0.678776	0	0	0.66706	0.429	0.097
PPP1R14B	0.677303	0	0	0.66433	0.491	0.155
NDUFV2	0.677106	0	0	0.69772	0.803	0.429
EIF4G1	0.676876	0	0	0.687491	0.585	0.204
CDT1	0.676185	0	0	0.653762	0.337	0.029
WBP11	0.675368	0	0	0.695823	0.631	0.22
HMGN3	0.674076	0	0	0.70499	0.779	0.36
LSM5	0.673147	0	0	0.698979	0.746	0.354
PFN1	0.668604	0	0	0.713844	0.984	0.797
DDX21	0.668564	0	0	0.70025	0.694	0.272
BUB1	0.667094	0	0	0.617425	0.253	0.017
POLR2I	0.666154	0	0	0.690146	0.672	0.286
SLC25A3	0.665569	0	0	0.68906	0.827	0.509
IPO5	0.664749	0	0	0.671933	0.488	0.132
DKC1	0.664024	0	0	0.688145	0.612	0.226
SFPQ	0.658696	0	0	0.697727	0.648	0.241
CTNNAL1	0.658513	0	0	0.62986	0.289	0.027
FAM207A	0.657372	0	0	0.680794	0.568	0.201
BUB3	0.655307	0	0	0.679793	0.578	0.229
ADSS	0.654427	0	0	0.641221	0.403	0.11
STOML2	0.653528	0	0	0.69065	0.65	0.258
TIMM8B	0.65327	0	0	0.696609	0.716	0.32
UQCRC1	0.652645	0	0	0.681494	0.647	0.296
PSMA4	0.65175	0	0	0.673377	0.714	0.408
RPA1	0.651167	0	0	0.687619	0.572	0.184
UBALD2	0.650223	0	0	0.649445	0.444	0.139
ASF1B	0.649929	0	0	0.643723	0.307	0.02
HMGN1	0.649079	0	0	0.701924	0.867	0.527
CHCHD2	0.648809	0	0	0.712172	0.95	0.656
H2AFV	0.647249	0	0	0.682001	0.559	0.194
RBBP7	0.645183	0	0	0.619505	0.318	0.072
CMSS1	0.64426	0	0	0.676601	0.552	0.201
MRPS6	0.643791	0	0	0.688772	0.637	0.256
TUBG1	0.643497	0	0	0.655887	0.384	0.072
NCAPG	0.642562	0	0	0.648036	0.313	0.015
KIF22	0.641813	0	0	0.663739	0.41	0.081
NCAPD2	0.641644	0	0	0.629881	0.307	0.044
HIST1H2AG	0.641171	0	0	0.584854	0.184	0.014
TTF2	0.639425	0	0	0.649405	0.37	0.064
CHEK1	0.638288	0	0	0.633173	0.288	0.021
FBL	0.638005	0	0	0.686376	0.744	0.394
GNG5	0.637987	0	0	0.694501	0.845	0.446
SNRNP25	0.63719	0	0	0.667915	0.534	0.201
BASP1	0.636712	0	0	0.684925	0.79	0.423
YBX1	0.635291	0	0	0.717914	0.971	0.766
IARS2	0.634295	0	0	0.647194	0.443	0.134
GMNN	0.631442	0	0	0.646486	0.346	0.051
RBMX	0.631357	0	0	0.682646	0.593	0.2
SAE1	0.631291	0	0	0.668011	0.461	0.123
OXCT1	0.63058	0	0	0.674466	0.475	0.12
ANAPC11	0.629806	0	0	0.683978	0.703	0.341
UQCRQ	0.629326	0	0	0.688432	0.8	0.427
PHB2	0.628698	0	0	0.678795	0.752	0.406
BUB1B	0.628503	0	0	0.605458	0.228	0.015
TXNL4A	0.62733	0	0	0.687317	0.671	0.292
ELOB	0.627116	0	0	0.697133	0.911	0.569
TIMELESS	0.624145	0	0	0.645639	0.341	0.045
CCNF	0.620573	0	0	0.626736	0.275	0.02
PIM1	0.620037	0	0	0.66746	0.533	0.193
CKAP5	0.619415	0	0	0.631871	0.319	0.05
YWHAG	0.619161	0	0	0.658873	0.472	0.14
ILF2	0.619102	0	0	0.658318	0.639	0.344
MCM2	0.618913	0	0	0.642796	0.331	0.042
CENPW	0.618893	0	0	0.655623	0.349	0.036
KIF14	0.618755	0	0	0.609453	0.234	0.014
HSPH1	0.618348	0	0	0.653931	0.419	0.101
ARL6IP1	0.615098	0	0	0.618561	0.386	0.152
SMC3	0.613701	0	0	0.688888	0.607	0.209
BAZ1B	0.613514	0	0	0.697114	0.625	0.208
TUBA1C	0.61332	0	0	0.630939	0.307	0.043
DESI2	0.612904	0	0	0.648085	0.412	0.109
SMARCA5	0.612564	0	0	0.691336	0.682	0.269
POLR2H	0.61239	0	0	0.670823	0.535	0.196
POLR2A	0.611188	0	0	0.664506	0.506	0.163
TIMM13	0.609571	0	0	0.678525	0.688	0.334
METAP2	0.60858	0	0	0.704196	0.771	0.344
CBX3	0.608518	0	0	0.697036	0.648	0.241
PCNT	0.608458	0	0	0.643431	0.398	0.097
NOP14	0.606821	0	0	0.643346	0.4	0.104
HNRNPUL1	0.606055	0	0	0.677074	0.571	0.2
PSMB3	0.606002	0	0	0.669612	0.689	0.36
DHX15	0.605146	0	0	0.608826	0.28	0.058
MRPS34	0.604906	0	0	0.683171	0.729	0.369
UCHL5	0.601798	0	0	0.651179	0.435	0.124
NAP1L4	0.600396	0	0	0.687966	0.639	0.246
CDCA7	0.599328	0	0	0.657124	0.367	0.047
MAPKAPK2	0.599118	0	0	0.644359	0.466	0.17
BRCA2	0.598021	0	0	0.639753	0.337	0.049
MAT2A	0.594312	0	0	0.675749	0.518	0.154
RFC4	0.593836	0	0	0.649277	0.362	0.061
SNRPG	0.593368	0	0	0.671042	0.726	0.415
NPM3	0.592676	0	0	0.645552	0.455	0.168
SNRPA1	0.592605	0	0	0.668022	0.525	0.188
GCHFR	0.591912	0	0	0.657447	0.591	0.278
DHX9	0.590632	0	0	0.666395	0.502	0.152
CKAP2	0.590099	0	0	0.656926	0.399	0.08
MRPL27	0.589177	0	0	0.667078	0.57	0.24
PTMA	0.588649	0	0	0.737948	0.998	0.909
PSMB2	0.587227	0	0	0.672457	0.658	0.321
MBD2	0.587114	0	0	0.641677	0.411	0.118
FANCD2	0.586995	0	0	0.638333	0.32	0.039
PARK7	0.586712	0	0	0.682473	0.836	0.507
RBX1	0.586017	0	0	0.686789	0.829	0.478
KIF4A	0.585119	0	0	0.612921	0.239	0.012
EIF4A3	0.584413	0	0	0.665993	0.526	0.189
CYC1	0.583616	0	0	0.651685	0.59	0.303
CDC6	0.58357	0	0	0.618593	0.266	0.028
MRPL4	0.58204	0	0	0.664557	0.52	0.187
AURKAIP1	0.581154	0	0	0.669788	0.731	0.394
TOMM40	0.58095	0	0	0.652283	0.455	0.149
LBR	0.578914	0	0	0.684415	0.646	0.248
YWHAH	0.578099	0	0	0.674034	0.51	0.15
NCAPH	0.577647	0	0	0.628672	0.27	0.012
TUBA4A	0.576323	0	0	0.658331	0.583	0.284
AICDA	0.57531	0	0	0.638459	0.424	0.14
BIK	0.573867	0	0	0.65422	0.581	0.264
POMP	0.573608	0	0	0.676162	0.824	0.498
NDUFB9	0.573091	0	0	0.67896	0.685	0.317
IMPDH2	0.570989	0	0	0.645566	0.613	0.332
ALYREF	0.568553	0	0	0.599149	0.237	0.037
RABL6	0.566348	0	0	0.660368	0.445	0.115
SNRPD3	0.565738	0	0	0.668266	0.498	0.15
WARS	0.564358	0	0	0.632173	0.48	0.206
CENPK	0.563912	0	0	0.628533	0.284	0.025
LMO7	0.561928	0	0	0.639163	0.354	0.07
SRSF10	0.561376	0	0	0.685207	0.565	0.173
TOPBP1	0.561349	0	0	0.633043	0.344	0.071
KHDRBS1	0.561076	0	0	0.652274	0.452	0.131
MAD2L2	0.560899	0	0	0.650282	0.44	0.135
RRP1B	0.560264	0	0	0.65224	0.446	0.131
PDAP1	0.559417	0	0	0.634055	0.392	0.114
LRMP	0.558133	0	0	0.675326	0.653	0.289
ANXA5	0.557731	0	0	0.677358	0.663	0.288
TUFM	0.557403	0	0	0.643271	0.681	0.418
ACP1	0.557217	0	0	0.675487	0.704	0.347
GPATCH4	0.554821	0	0	0.665737	0.572	0.232
EPRS	0.554311	0	0	0.668076	0.634	0.277
KPNB1	0.552502	0	0	0.645304	0.417	0.116
LIG1	0.552485	0	0	0.640344	0.333	0.048
TFRC	0.551617	0	0	0.592214	0.249	0.06
CENPN	0.551595	0	0	0.633312	0.301	0.033
ATAD5	0.551573	0	0	0.641033	0.329	0.041
PHPT1	0.550759	0	0	0.669448	0.65	0.292
ARL3	0.550117	0	0	0.650203	0.452	0.145
LMNB1	0.549849	0	0	0.650012	0.354	0.05
ZCRB1	0.54789	0	0	0.676365	0.684	0.314
POLE3	0.547514	0	0	0.676051	0.532	0.164
MFAP1	0.547019	0	0	0.665223	0.506	0.16
LRPPRC	0.545714	0	0	0.638723	0.427	0.135
TRAP1	0.545495	0	0	0.649364	0.455	0.156
POLR2J	0.544357	0	0	0.676524	0.724	0.365
PSMD1	0.544199	0	0	0.657361	0.47	0.147
SERPINB9	0.544051	0	0	0.645382	0.508	0.197
E2F8	0.543652	0	0	0.575338	0.157	0.006
CCT4	0.543634	0	0	0.673959	0.676	0.322
SEC61B	0.543519	0	0	0.675919	0.925	0.548
TRIM28	0.542869	0	0	0.64725	0.413	0.112
RUVBL2	0.541619	0	0	0.638744	0.43	0.157
SF3B6	0.541386	0	0	0.675921	0.796	0.433
SMARCD1	0.539853	0	0	0.642538	0.453	0.153
ESCO2	0.539186	0	0	0.586641	0.182	0.008
SYNCRIP	0.539056	0	0	0.664476	0.487	0.147
NDUFA4	0.537013	0	0	0.672694	0.902	0.601
CTCF	0.536546	0	0	0.634982	0.38	0.101
MTCH2	0.535224	0	0	0.647682	0.47	0.172
GMPS	0.534862	0	0	0.657918	0.434	0.11
POLD2	0.534565	0	0	0.653829	0.466	0.152
EIF5B	0.534394	0	0	0.688965	0.817	0.419
DYNC1LI1	0.533779	0	0	0.648498	0.444	0.133
EIF3B	0.533605	0	0	0.664001	0.516	0.182
NCAPG2	0.533382	0	0	0.587982	0.194	0.017
CCDC88A	0.532874	0	0	0.649687	0.46	0.148
NDUFAF8	0.532531	0	0	0.667337	0.615	0.268
DCUN1D5	0.532478	0	0	0.648316	0.487	0.18
HNRNPC	0.532409	0	0	0.678367	0.794	0.441
CDC25B	0.532351	0	0	0.633977	0.347	0.074
KIF5B	0.529786	0	0	0.675424	0.625	0.262
POP7	0.529765	0	0	0.644879	0.426	0.133
MT-ATP8	0.529425	0	0	0.637806	0.59	0.289
HNRNPR	0.529301	0	0	0.663921	0.497	0.152
TRAPPC2L	0.527688	0	0	0.665001	0.643	0.297
PSMA3	0.527576	0	0	0.657335	0.585	0.264
ATIC	0.527255	0	0	0.658463	0.524	0.197
ATP5MD	0.527203	0	0	0.668961	0.864	0.516
RGS13	0.525126	0	0	0.682566	0.798	0.376
NDUFAB1	0.523304	0	0	0.665655	0.682	0.346
METTL26	0.523165	0	0	0.667026	0.604	0.258
GTF3A	0.522832	0	0	0.668772	0.861	0.537
C19orf48	0.520855	0	0	0.643927	0.463	0.179
DEPDC1	0.520582	0	0	0.603838	0.219	0.01
INCENP	0.52057	0	0	0.606202	0.233	0.02
SRPK1	0.520308	0	0	0.658352	0.476	0.148
RGS10	0.51994	0	0	0.672664	0.64	0.271
CCDC167	0.519803	0	0	0.66346	0.577	0.236
ME2	0.518873	0	0	0.628916	0.401	0.13
BCL2L12	0.518739	0	0	0.636509	0.333	0.057
MRPL47	0.518304	0	0	0.658336	0.549	0.223
EIF2S2	0.517807	0	0	0.677239	0.794	0.424
LRR1	0.51717	0	0	0.61837	0.275	0.036
POLR3K	0.517079	0	0	0.653479	0.453	0.141
SKA2	0.516786	0	0	0.646968	0.387	0.085
PGK1	0.516704	0	0	0.658348	0.749	0.445
PPIH	0.516502	0	0	0.653465	0.461	0.149
RBBP8	0.515611	0	0	0.607731	0.262	0.043
LARP1	0.515391	0	0	0.652788	0.513	0.191
MTHFD2	0.513779	0	0	0.657633	0.507	0.183
RRP7A	0.513728	0	0	0.630782	0.481	0.227
TFAM	0.512202	0	0	0.674671	0.554	0.186
PAK2	0.511588	0	0	0.684149	0.768	0.361
BCL3	0.51137	0	0	0.60946	0.311	0.087
HADH	0.510425	0	0	0.644345	0.399	0.102
SAMD1	0.509274	0	0	0.589331	0.211	0.031
CSE1L	0.508556	0	0	0.639204	0.345	0.062
EIF2S1	0.508242	0	0	0.658081	0.527	0.195
LSM3	0.508023	2.28898e-301	7.67679e-297	0.623096	0.582	0.374
SNRPC	0.506768	0	0	0.65214	0.628	0.329
LIMA1	0.506308	0	0	0.615388	0.322	0.084
CISD2	0.506215	0	0	0.644594	0.514	0.211
HAUS8	0.505867	0	0	0.632782	0.317	0.047
COX7B	0.505755	0	0	0.67026	0.789	0.445
ACTG2	0.505447	0	0	0.607773	0.388	0.168
PPIF	0.50542	0	0	0.642975	0.405	0.115
FANCI	0.505133	0	0	0.607561	0.236	0.02
BZW2	0.504996	0	0	0.64592	0.462	0.157
HSPA9	0.504697	0	0	0.632336	0.398	0.124
PPA1	0.504659	0	0	0.65359	0.699	0.391
COPRS	0.503711	0	0	0.643722	0.421	0.126
NDUFC1	0.50339	0	0	0.664504	0.66	0.306
PRMT1	0.502901	0	0	0.650354	0.661	0.358
SLC25A19	0.502855	0	0	0.620343	0.328	0.085
EIF5	0.502309	0	0	0.659758	0.77	0.432
CALR	0.50211	0	0	0.683633	0.837	0.408
NOP58	0.501919	0	0	0.668038	0.611	0.262
WDR4	0.501456	0	0	0.626788	0.325	0.068
SRRT	0.501337	0	0	0.642809	0.397	0.103
EIF1AX	0.500673	0	0	0.664025	0.557	0.208
THOC7	0.499992	0	0	0.661248	0.668	0.338
RAC1	0.499361	0	0	0.637509	0.655	0.403
CENPX	0.499164	0	0	0.639461	0.445	0.163
IGHG4	0.499042	0	0	0.596574	0.287	0.085
GBP1	0.499003	0	0	0.607163	0.319	0.097
STARD7	0.497989	0	0	0.662371	0.584	0.241
MDH2	0.497384	0	0	0.649287	0.668	0.367
PCBP2	0.497065	0	0	0.667683	0.875	0.545
SGO1	0.496755	0	0	0.595355	0.206	0.014
TESC	0.496674	0	0	0.652837	0.552	0.234
GARS	0.494235	0	0	0.645456	0.473	0.171
NDUFA12	0.4934	0	0	0.64814	0.462	0.156
SEM1	0.49338	0	0	0.659147	0.705	0.373
RNPS1	0.492942	0	0	0.66114	0.634	0.303
ACTG1	0.492666	0	0	0.644671	0.921	0.672
LSM6	0.492228	0	0	0.633072	0.384	0.108
GLRX5	0.491762	0	0	0.652076	0.491	0.182
NDUFB2	0.491558	0	0	0.660988	0.747	0.413
C1QBP	0.49066	0	0	0.642634	0.683	0.398
LNPEP	0.490298	0	0	0.6541	0.56	0.223
NUDT21	0.489868	0	0	0.653293	0.49	0.175
PRELID1	0.489418	0	0	0.6556	0.639	0.313
EI24	0.48937	0	0	0.64391	0.512	0.218
ARPC5L	0.488133	0	0	0.66238	0.721	0.37
EBNA1BP2	0.488097	0	0	0.645022	0.467	0.169
MDM2	0.4877	0	0	0.619127	0.357	0.108
PTPN11	0.487417	0	0	0.630779	0.383	0.111
DNAJC9	0.487159	0	0	0.602735	0.236	0.028
MRPL3	0.486872	0	0	0.650266	0.557	0.246
STIP1	0.485813	0	0	0.645949	0.441	0.141
CEBPZ	0.485371	0	0	0.662646	0.591	0.24
SNRPA	0.485043	0	0	0.650551	0.533	0.228
GPN3	0.485009	0	0	0.631234	0.361	0.09
MRPL55	0.479943	0	0	0.652322	0.61	0.29
DARS	0.479877	0	0	0.663342	0.679	0.334
BOLA3	0.479812	0	0	0.635683	0.381	0.102
CHAF1A	0.479562	0	0	0.616675	0.262	0.027
PSMG1	0.479502	0	0	0.630255	0.354	0.088
BAX	0.479176	0	0	0.649498	0.492	0.178
RANGAP1	0.478665	0	0	0.60926	0.271	0.049
ZNF593	0.478475	0	0	0.645854	0.558	0.251
YY1	0.477862	0	0	0.677115	0.661	0.278
SPDL1	0.477817	0	0	0.591909	0.209	0.024
PTBP1	0.4767	0	0	0.654206	0.472	0.15
ADA	0.476403	0	0	0.645425	0.619	0.303
FKBP3	0.475277	0	0	0.663903	0.622	0.278
SRP14	0.474803	0	0	0.678908	0.981	0.783
DDT	0.474678	0	0	0.66622	0.802	0.474
XRCC6	0.474497	0	0	0.648457	0.673	0.377
MRTO4	0.47446	0	0	0.635883	0.406	0.126
HMGXB4	0.473414	0	0	0.645096	0.403	0.104
PHB	0.473352	0	0	0.641144	0.435	0.143
SPC25	0.473213	0	0	0.60207	0.212	0.007
TAGLN2	0.472522	0	0	0.650131	0.772	0.5
EIF3J	0.471956	0	0	0.633601	0.424	0.145
RAD51C	0.471119	0	0	0.629832	0.332	0.067
MRPL11	0.471041	0	0	0.653556	0.533	0.212
COA4	0.469364	0	0	0.656428	0.581	0.251
TOMM20	0.469202	0	0	0.678396	0.796	0.402
XPO1	0.468965	0	0	0.646414	0.43	0.12
IMP4	0.466393	0	0	0.63814	0.529	0.252
MTHFD1	0.465429	0	0	0.633368	0.359	0.085
G3BP1	0.465091	0	0	0.679243	0.655	0.268
GADD45GIP1	0.465082	0	0	0.657329	0.741	0.415
BRIX1	0.465007	0	0	0.643107	0.457	0.16
ATP5MF	0.464987	4.37354e-305	1.4668e-300	0.627268	0.648	0.415
CCNE1	0.46452	0	0	0.573706	0.168	0.02
KRAS	0.464239	0	0	0.652547	0.535	0.219
TBL1XR1	0.463976	0	0	0.666782	0.583	0.231
SNU13	0.462812	0	0	0.649371	0.803	0.496
TMEM183A	0.461758	0	0	0.621441	0.364	0.113
CD3EAP	0.461715	0	0	0.613851	0.302	0.071
GART	0.461502	0	0	0.615405	0.317	0.079
SRSF4	0.461051	0	0	0.650944	0.523	0.2
TOMM22	0.460036	0	0	0.65432	0.648	0.323
TXN2	0.459557	0	0	0.652942	0.633	0.313
DYNC1H1	0.459386	0	0	0.64455	0.499	0.191
PARP1	0.459384	0	0	0.657343	0.907	0.594
RBBP4	0.459201	0	0	0.634039	0.436	0.152
HNRNPH3	0.458112	0	0	0.666015	0.571	0.216
PSMD2	0.458047	0	0	0.642181	0.568	0.276
STAT3	0.45802	0	0	0.618443	0.399	0.152
MRPS35	0.456448	0	0	0.644459	0.549	0.251
SRRM1	0.456355	0	0	0.675926	0.775	0.407
DNAJA2	0.454913	0	0	0.640625	0.506	0.204
HCFC1	0.454252	0	0	0.625067	0.348	0.089
GPR34	0.454022	0	0	0.566999	0.187	0.049
MRPL37	0.45295	0	0	0.630349	0.419	0.156
C16orf87	0.452135	0	0	0.649578	0.507	0.192
STAT1	0.451954	0	0	0.600257	0.322	0.109
DTX1	0.451559	0	0	0.641033	0.447	0.152
DENR	0.451537	0	0	0.647456	0.503	0.188
BRD7	0.450897	0	0	0.635227	0.413	0.128
SNRNP70	0.450897	0	0	0.664763	0.583	0.25
ATP5ME	0.450884	0	0	0.660575	0.897	0.572
FKBP4	0.450022	0	0	0.596982	0.231	0.035
SKA3	0.449334	0	0	0.583824	0.175	0.007
DDX54	0.449244	0	0	0.622111	0.555	0.312
AP3S1	0.446633	0	0	0.651336	0.666	0.337
UBA1	0.446625	0	0	0.644921	0.487	0.186
POLQ	0.446321	0	0	0.589189	0.196	0.016
PSMD8	0.444252	0	0	0.646547	0.694	0.38
CDK6	0.444176	0	0	0.626153	0.405	0.142
PGP	0.442933	0	0	0.633617	0.38	0.106
ARHGAP11A	0.442559	0	0	0.600322	0.217	0.015
ETF1	0.442312	0	0	0.63335	0.43	0.152
FDPS	0.442256	0	0	0.618456	0.496	0.261
PMAIP1	0.442164	0	0	0.633452	0.419	0.139
HUWE1	0.441851	0	0	0.623976	0.391	0.131
PKNOX1	0.441252	0	0	0.590239	0.233	0.049
MRPL21	0.43887	0	0	0.648004	0.561	0.25
TIPIN	0.438846	0	0	0.605777	0.249	0.035
NFKB1	0.438683	0	0	0.614131	0.345	0.108
GRHPR	0.438343	0	0	0.631124	0.51	0.236
KIF15	0.438184	0	0	0.588721	0.189	0.011
RAB29	0.438121	0	0	0.654935	0.585	0.253
HLTF	0.43787	0	0	0.624037	0.336	0.079
DTX3L	0.43676	0	0	0.587485	0.267	0.085
PSMD12	0.435612	0	0	0.643283	0.478	0.175
FBXO5	0.435471	0	0	0.579273	0.18	0.02
MRPL9	0.435239	0	0	0.643981	0.496	0.197
HIST1H3G	0.434896	0	0	0.551769	0.109	0.005
TEX30	0.433382	0	0	0.592928	0.221	0.033
AFG3L2	0.433376	0	0	0.63546	0.414	0.13
CLINT1	0.433274	0	0	0.659232	0.6	0.256
RUVBL1	0.432882	0	0	0.613481	0.32	0.085
C19orf53	0.432823	0	0	0.650067	0.867	0.534
CYCS	0.432649	0	0	0.639571	0.625	0.332
HSPB11	0.432094	0	0	0.637208	0.456	0.17
COX7A2	0.431229	0	0	0.643204	0.927	0.632
B2M	0.431086	9.11027e-267	3.0554e-262	0.625681	0.816	0.55
TCERG1	0.430903	0	0	0.648016	0.445	0.136
ACADM	0.430013	0	0	0.628162	0.438	0.169
CSK	0.429325	0	0	0.655759	0.698	0.356
RALBP1	0.429008	0	0	0.652912	0.529	0.205
BARD1	0.428858	0	0	0.60897	0.271	0.049
YAF2	0.428856	0	0	0.628173	0.401	0.134
MIB2	0.428748	0	0	0.630982	0.486	0.211
RPAP3	0.428365	0	0	0.635189	0.45	0.161
DEPDC1B	0.428048	0	0	0.59048	0.192	0.011
U2SURP	0.42783	0	0	0.670235	0.696	0.328
ATP1B3	0.427631	0	0	0.633882	0.483	0.209
CD81	0.427384	0	0	0.666997	0.724	0.36
ENY2	0.426899	0	0	0.643739	0.587	0.292
PDHA1	0.42684	0	0	0.638704	0.455	0.166
CDCA4	0.42625	0	0	0.609151	0.255	0.034
UTP11	0.424592	0	0	0.622969	0.373	0.118
TMEM97	0.424468	0	0	0.614483	0.281	0.049
TSR1	0.424199	0	0	0.616657	0.333	0.093
PRDX3	0.424008	0	0	0.637625	0.465	0.176
SLC25A11	0.42387	0	0	0.632121	0.428	0.155
MIR155HG	0.423742	0	0	0.622925	0.398	0.139
SAC3D1	0.421512	0	0	0.614697	0.281	0.049
PTP4A1	0.421037	0	0	0.600424	0.3	0.092
MRPL52	0.420911	0	0	0.649282	0.657	0.329
IMMT	0.420768	0	0	0.642622	0.464	0.165
ARIH2	0.420478	0	0	0.640853	0.471	0.175
DBI	0.420456	0	0	0.642417	0.782	0.486
VPS29	0.420331	0	0	0.638528	0.561	0.279
GNB1	0.420312	0	0	0.607552	0.372	0.141
AHCY	0.420091	0	0	0.628463	0.401	0.138
UBTF	0.419903	0	0	0.653511	0.537	0.205
DCTPP1	0.419834	0	0	0.628886	0.434	0.166
RTRAF	0.4192	0	0	0.643891	0.672	0.367
SF3A3	0.41868	0	0	0.642384	0.487	0.185
TIMM50	0.417678	0	0	0.623864	0.367	0.113
TKT	0.417576	0	0	0.625972	0.508	0.253
CLTC	0.416918	0	0	0.628495	0.441	0.171
GSTP1	0.416881	3.32107e-160	1.11382e-155	0.593443	0.635	0.455
POU2F2	0.416781	0	0	0.66011	0.95	0.647
AIFM1	0.415766	0	0	0.61734	0.361	0.12
CCT7	0.415693	5.49974e-308	1.8445e-303	0.617179	0.523	0.296
NDUFV1	0.415046	0	0	0.620679	0.513	0.273
LSM4	0.414824	0	0	0.636432	0.512	0.234
CLTA	0.413588	0	0	0.601035	0.305	0.095
IRF4	0.413307	0	0	0.613383	0.406	0.169
SNF8	0.413138	0	0	0.639895	0.547	0.252
KIF18A	0.412593	0	0	0.576073	0.171	0.017
SUMO3	0.411633	0	0	0.648317	0.529	0.211
UQCC3	0.411468	0	0	0.632563	0.452	0.175
PSMB4	0.41104	0	0	0.64599	0.652	0.335
MRPL57	0.411012	0	0	0.648133	0.651	0.336
DNAJC8	0.410898	0	0	0.659043	0.6	0.25
CYB5R2	0.410059	0	0	0.606689	0.287	0.071
MYL6B	0.409706	0	0	0.628092	0.453	0.185
TUBB2A	0.408706	0	0	0.599542	0.257	0.057
CMC2	0.407922	0	0	0.606446	0.309	0.09
MRPS18C	0.407243	0	0	0.641143	0.507	0.207
MCM8	0.407217	0	0	0.579453	0.182	0.022
HIST1H2BC	0.407073	0	0	0.553207	0.135	0.03
TCOF1	0.40681	0	0	0.584557	0.216	0.044
NMT1	0.40594	0	0	0.620981	0.41	0.152
EIF2AK2	0.405601	0	0	0.617689	0.399	0.148
NCOA1	0.403894	0	0	0.591611	0.279	0.087
GTF2A2	0.403362	0	0	0.639888	0.535	0.231
CDK5RAP2	0.40291	0	0	0.601426	0.266	0.059
POLR2F	0.402811	0	0	0.632668	0.5	0.224
MRPS15	0.402675	0	0	0.635645	0.518	0.235
FARSB	0.402137	0	0	0.629482	0.382	0.114
KNSTRN	0.401504	0	0	0.603237	0.236	0.028
CHCHD1	0.401308	0	0	0.642792	0.531	0.228
ST13	0.400863	0	0	0.653026	0.866	0.526
CAD	0.400196	0	0	0.587468	0.229	0.051
DDX24	0.400087	0	0	0.626975	0.447	0.174
RAD1	0.399786	0	0	0.621925	0.325	0.075
NENF	0.399023	0	0	0.633435	0.494	0.209
RARS	0.398714	0	0	0.620761	0.375	0.125
CCDC124	0.398575	0	0	0.627148	0.448	0.183
TDG	0.397945	0	0	0.626761	0.422	0.155
TTK	0.396574	0	0	0.578434	0.166	0.009
DIAPH1	0.396074	0	0	0.616683	0.382	0.136
CDC45	0.395957	0	0	0.592446	0.196	0.011
PSMB7	0.395922	0	0	0.628796	0.613	0.346
BANF1	0.395495	0	0	0.622886	0.518	0.269
NDUFB1	0.39546	0	0	0.65063	0.784	0.451
RBM17	0.395357	0	0	0.657346	0.634	0.298
NUP210	0.394564	0	0	0.632617	0.407	0.13
NONO	0.394556	0	0	0.659901	0.602	0.261
PSMD7	0.394541	0	0	0.636747	0.499	0.209
RCC2	0.39441	0	0	0.608622	0.299	0.075
BRCA1	0.394285	0	0	0.577165	0.17	0.015
DHFR	0.394116	0	0	0.606537	0.244	0.029
ACAA2	0.393528	0	0	0.632747	0.414	0.138
USP22	0.393095	0	0	0.621647	0.365	0.112
COPS3	0.392682	0	0	0.631571	0.438	0.165
RECQL	0.39257	0	0	0.627629	0.428	0.156
ECT2	0.392294	0	0	0.575112	0.162	0.011
CBX1	0.391782	0	0	0.620398	0.365	0.11
CNOT1	0.391736	0	0	0.655454	0.512	0.177
MRPL13	0.390454	0	0	0.613196	0.322	0.089
LARP4	0.390346	0	0	0.591824	0.27	0.081
PFDN2	0.39022	0	0	0.643399	0.614	0.307
SUMO2	0.390046	0	0	0.620794	0.356	0.105
COA6	0.389757	0	0	0.618698	0.383	0.135
PEBP1	0.389497	1.69077e-267	5.6705e-263	0.625155	0.8	0.529
PSMB1	0.389173	3.39795e-293	1.1396e-288	0.630004	0.778	0.503
CTPS1	0.38917	0	0	0.60246	0.254	0.046
RAD23A	0.389165	0	0	0.640353	0.502	0.199
DNM1L	0.389086	0	0	0.629725	0.384	0.113
DDX46	0.389043	0	0	0.66957	0.66	0.296
SHMT2	0.388322	0	0	0.626962	0.586	0.312
CISD1	0.387125	0	0	0.621074	0.369	0.119
CDC25A	0.387083	0	0	0.562633	0.133	0.008
EXOSC8	0.386974	0	0	0.636375	0.408	0.121
PMVK	0.386747	0	0	0.618122	0.471	0.232
DAZAP1	0.386401	0	0	0.633374	0.403	0.125
RRP1	0.386105	0	0	0.614995	0.357	0.119
INTS13	0.386077	0	0	0.610417	0.313	0.087
BNIP3	0.385993	6.59438e-280	2.21162e-275	0.586619	0.315	0.14
PAK1IP1	0.385902	0	0	0.611972	0.32	0.089
PGD	0.385399	0	0	0.617133	0.352	0.11
PHF19	0.384818	0	0	0.580013	0.19	0.029
UTP18	0.384644	0	0	0.627689	0.413	0.142
GRPEL1	0.384482	0	0	0.626638	0.42	0.155
E2F1	0.384241	0	0	0.584987	0.19	0.019
ATF5	0.38349	0	0	0.637615	0.557	0.254
SS18L2	0.383394	0	0	0.634889	0.589	0.298
NOLC1	0.383008	0	0	0.607109	0.306	0.086
PRRC2C	0.382874	0	0	0.6706	0.885	0.518
NDUFS8	0.382369	0	0	0.632824	0.576	0.295
TACC1	0.380093	0	0	0.620005	0.37	0.119
DCP2	0.379681	0	0	0.626894	0.402	0.13
TALDO1	0.379417	0	0	0.636344	0.628	0.339
PSMD11	0.378539	0	0	0.631902	0.468	0.189
WNK1	0.377974	0	0	0.647544	0.523	0.2
UBAP2	0.376523	0	0	0.60095	0.281	0.075
UQCR10	0.375625	0	0	0.640922	0.857	0.551
BOP1	0.374858	0	0	0.616689	0.347	0.107
RITA1	0.374561	0	0	0.613714	0.372	0.139
ADI1	0.374138	0	0	0.627785	0.527	0.249
TUBB2B	0.373398	0	0	0.575204	0.21	0.06
NFKBIE	0.37332	0	0	0.585651	0.265	0.09
MT1X	0.37313	0	0	0.616887	0.425	0.18
KMT5A	0.373094	0	0	0.58967	0.228	0.046
UBB	0.373067	1.43277e-141	4.80522e-137	0.593425	0.872	0.685
PRIM1	0.372848	0	0	0.602944	0.246	0.036
KLHL42	0.372447	0	0	0.658069	0.497	0.166
PELP1	0.372138	0	0	0.601633	0.272	0.064
MTDH	0.370831	0	0	0.637907	0.889	0.553
SNAPC1	0.370219	0	0	0.607358	0.313	0.09
TXNRD1	0.370168	0	0	0.609043	0.327	0.101
EMC6	0.370069	0	0	0.632862	0.512	0.228
C20orf27	0.369961	0	0	0.600451	0.282	0.075
ATP5F1D	0.36996	7.09208e-283	2.37854e-278	0.628442	0.792	0.522
SMARCA4	0.369219	0	0	0.617892	0.322	0.081
CANX	0.368757	0	0	0.638925	0.585	0.279
SEC61G	0.368663	0	0	0.636975	0.834	0.487
SSBP1	0.368408	0	0	0.626232	0.629	0.369
IDH2	0.367911	0	0	0.617278	0.519	0.273
MRPS11	0.367278	0	0	0.619244	0.461	0.215
WDHD1	0.367161	0	0	0.57029	0.158	0.017
VDAC3	0.366986	0	0	0.627161	0.44	0.173
DDX3X	0.366641	0	0	0.585776	0.256	0.079
MZT1	0.366435	0	0	0.613539	0.331	0.093
UBR4	0.36636	0	0	0.60578	0.332	0.111
YWHAB	0.365937	0	0	0.64753	0.862	0.572
MPC2	0.365274	0	0	0.629923	0.523	0.25
DDX23	0.364248	0	0	0.619482	0.381	0.131
UNG	0.363765	0	0	0.579629	0.191	0.03
UBL5	0.363735	8.16925e-303	2.7398e-298	0.63197	0.8	0.495
SAP30	0.362381	0	0	0.559248	0.146	0.026
SF3B2	0.362102	0	0	0.641702	0.656	0.352
HINT2	0.362067	0	0	0.628963	0.498	0.223
RNF126	0.361716	0	0	0.627678	0.473	0.203
GGH	0.361358	0	0	0.596731	0.217	0.021
NRDC	0.360245	0	0	0.633517	0.525	0.235
KTN1	0.359416	0	0	0.636874	0.486	0.19
RPSA	0.359129	0	0	0.660851	0.997	0.93
POC1A	0.358437	0	0	0.602177	0.221	0.016
NPM1	0.358418	4.60425e-255	1.54417e-250	0.626584	0.946	0.744
PSMG3	0.357647	0	0	0.621341	0.392	0.14
NDUFC2	0.357604	0	0	0.634535	0.55	0.261
NUP37	0.35744	0	0	0.624002	0.381	0.124
HSD17B10	0.356692	0	0	0.625848	0.536	0.269
FAM98A	0.356321	0	0	0.603708	0.349	0.134
MRPS12	0.35582	0	0	0.625214	0.551	0.282
MRPL15	0.355742	0	0	0.622899	0.436	0.178
PDCD11	0.354704	0	0	0.602221	0.302	0.09
AKR7A2	0.354566	0	0	0.612571	0.435	0.206
TPR	0.35452	0	0	0.662517	0.711	0.36
ECHS1	0.354326	0	0	0.621565	0.575	0.317
C1orf35	0.35412	0	0	0.621577	0.362	0.108
IPO7	0.354105	0	0	0.621294	0.362	0.107
CLECL1	0.354055	0	0	0.651153	0.536	0.208
MZT2A	0.353608	0	0	0.61702	0.468	0.227
PXMP2	0.352922	0	0	0.549539	0.113	0.014
EMC9	0.352751	0	0	0.598547	0.276	0.075
IARS	0.352121	0	0	0.593194	0.273	0.081
SPTBN1	0.351864	0	0	0.589743	0.304	0.112
HSBP1	0.351848	0	0	0.622709	0.437	0.181
NCAPD3	0.351466	0	0	0.57382	0.172	0.023
FNBP1	0.351381	0	0	0.664478	0.767	0.393
TCL1B	0.350853	5.55403e-263	1.86271e-258	0.559813	0.183	0.058
KLHL6	0.350593	0	0	0.647389	0.539	0.219
ZNF106	0.350432	0	0	0.63105	0.483	0.2
CDC37	0.350368	0	0	0.647996	0.649	0.333
DNAJC7	0.349815	0	0	0.639409	0.621	0.315
UBA2	0.348787	0	0	0.632267	0.445	0.16
FES	0.348605	1.62932e-302	5.4644e-298	0.555009	0.15	0.038
NMB	0.348203	0	0	0.577504	0.22	0.063
IKZF3	0.347983	0	0	0.64323	0.655	0.325
SNX5	0.347927	0	0	0.632952	0.467	0.179
SNRNP200	0.347886	0	0	0.622258	0.402	0.142
HNRNPA1	0.347522	1.90294e-301	6.38209e-297	0.63359	0.824	0.546
RBM39	0.345053	0	0	0.648705	0.79	0.452
ACOT7	0.344598	0	0	0.606902	0.264	0.048
PRPF4	0.344187	0	0	0.597152	0.284	0.083
SMARCC2	0.344119	0	0	0.616327	0.388	0.142
NDUFA11	0.343981	7.14763e-253	2.39717e-248	0.616648	0.688	0.424
STRAP	0.3434	0	0	0.621548	0.558	0.297
CAND1	0.343347	0	0	0.612517	0.348	0.112
TROAP	0.342925	0	0	0.581442	0.174	0.01
SYAP1	0.342753	0	0	0.630907	0.487	0.205
GAR1	0.34155	0	0	0.615052	0.356	0.117
VMA21	0.341395	0	0	0.631754	0.426	0.149
SPIB	0.341036	0	0	0.627805	0.66	0.356
GBP2	0.341026	1.09334e-257	3.66684e-253	0.567787	0.223	0.082
SEPT2	0.340799	0	0	0.634936	0.519	0.226
ID2	0.34011	0	0	0.586689	0.231	0.055
CEP164	0.340094	0	0	0.596455	0.27	0.072
MSH2	0.339939	0	0	0.578192	0.194	0.035
TGS1	0.339745	0	0	0.637251	0.437	0.147
SRSF9	0.339251	1.82342e-290	6.11538e-286	0.624681	0.705	0.414
HEATR1	0.338945	0	0	0.586573	0.246	0.067
YWHAQ	0.338177	0	0	0.637083	0.584	0.288
CFAP298	0.337694	0	0	0.588174	0.299	0.116
PHF6	0.337254	0	0	0.628444	0.428	0.153
U2AF2	0.337099	0	0	0.626411	0.417	0.148
BAG1	0.336813	0	0	0.61405	0.409	0.166
RPS19BP1	0.336202	0	0	0.628956	0.69	0.389
POLR2K	0.335979	0	0	0.626536	0.503	0.23
PPP2R1A	0.335761	0	0	0.623912	0.538	0.274
GUK1	0.335399	0	0	0.632769	0.785	0.455
DNAJC2	0.335277	0	0	0.612173	0.357	0.122
SIT1	0.335209	1.69785e-296	5.69426e-292	0.620356	0.618	0.343
TCF4	0.335188	0	0	0.66	0.836	0.47
MSH6	0.334956	0	0	0.61004	0.302	0.073
TIMM44	0.334641	0	0	0.610558	0.352	0.122
SORL1	0.333748	0	0	0.620996	0.36	0.105
MRPL22	0.333737	0	0	0.618851	0.476	0.226
ARPC5	0.333643	0	0	0.637863	0.506	0.206
TIMM8A	0.332734	0	0	0.605602	0.305	0.088
CALM2	0.33254	0	0	0.622859	0.395	0.134
AP2S1	0.332319	0	0	0.632996	0.625	0.336
BCAT1	0.332112	0	0	0.599755	0.292	0.087
DNAJC21	0.331972	0	0	0.598968	0.322	0.115
CPSF3	0.331272	0	0	0.608922	0.327	0.1
RAB21	0.331232	0	0	0.611516	0.391	0.156
NAA50	0.330673	0	0	0.635266	0.453	0.166
BLOC1S1	0.33041	6.76963e-299	2.2704e-294	0.619452	0.581	0.332
ELAC2	0.329671	0	0	0.610035	0.345	0.116
TIMM17A	0.329273	0	0	0.617704	0.477	0.222
HP1BP3	0.32918	0	0	0.655597	0.596	0.246
DSCC1	0.329156	0	0	0.566219	0.14	0.007
PSME3	0.329054	0	0	0.609389	0.346	0.119
CHRAC1	0.328927	0	0	0.597174	0.29	0.087
SLC2A5	0.328719	0	0	0.618493	0.448	0.196
METAP1	0.328431	0	0	0.589421	0.263	0.077
MRPS7	0.328406	0	0	0.601713	0.312	0.102
COX7C	0.328349	0	0	0.646468	0.85	0.507
DYNLL2	0.328299	0	0	0.587474	0.255	0.074
ITGB1BP1	0.327653	0	0	0.625407	0.437	0.169
DCAF13	0.327637	0	0	0.617898	0.394	0.145
ACTB	0.32756	0	0	0.640538	0.999	0.934
LLPH	0.32697	0	0	0.615234	0.412	0.167
CPSF2	0.326735	0	0	0.5956	0.288	0.09
PTPN12	0.326542	0	0	0.582963	0.264	0.09
SF3B3	0.3262	0	0	0.616438	0.347	0.103
NIFK	0.32576	0	0	0.637598	0.57	0.269
PPP1CC	0.32532	0	0	0.625066	0.586	0.317
ING2	0.325035	0	0	0.584702	0.237	0.063
CINP	0.325028	0	0	0.605404	0.381	0.16
C12orf45	0.324534	0	0	0.617008	0.392	0.145
LAS1L	0.324472	0	0	0.612756	0.338	0.104
NFATC2IP	0.324392	0	0	0.635434	0.454	0.167
BUD31	0.32429	1.02427e-297	3.43519e-293	0.615312	0.54	0.294
BATF3	0.324115	0	0	0.543305	0.1	0.013
TRIAP1	0.323427	0	0	0.614294	0.412	0.172
NTMT1	0.323413	0	0	0.612399	0.415	0.177
USP14	0.32331	0	0	0.619082	0.389	0.135
TCHP	0.321286	0	0	0.591409	0.245	0.057
TAF10	0.321178	0	0	0.630258	0.504	0.223
HADHA	0.320791	0	0	0.647504	0.709	0.375
CHTOP	0.320629	0	0	0.624409	0.471	0.21
PTMS	0.320621	0	0	0.563492	0.178	0.049
SBNO1	0.320573	0	0	0.642695	0.564	0.254
SUPT6H	0.320374	0	0	0.581341	0.256	0.088
RASSF6	0.320277	0	0	0.623514	0.463	0.198
PSMA5	0.320172	0	0	0.625264	0.553	0.277
LMNB2	0.320107	0	0	0.567659	0.157	0.021
HNRNPA3	0.319964	0	0	0.655047	0.801	0.47
SRSF11	0.31957	0	0	0.656596	0.73	0.394
VRK1	0.319432	0	0	0.609804	0.289	0.062
SF3B4	0.319369	0	0	0.61934	0.396	0.144
UBE2K	0.318943	0	0	0.639316	0.504	0.202
ATAD3A	0.318812	0	0	0.594536	0.255	0.062
CDC73	0.318081	0	0	0.613837	0.38	0.14
SLC16A1	0.317567	0	0	0.593982	0.252	0.061
GLRX3	0.317471	0	0	0.603237	0.307	0.094
ARID1A	0.31678	0	0	0.629789	0.435	0.155
ACIN1	0.315925	0	0	0.625625	0.427	0.157
GSPT1	0.315378	0	0	0.63126	0.481	0.202
RFWD3	0.315217	0	0	0.571389	0.178	0.034
GNL3	0.314911	0	0	0.612145	0.492	0.252
ITPR2	0.313659	0	0	0.614821	0.445	0.2
BCL7A	0.312627	0	0	0.638614	0.549	0.237
KIF20A	0.312427	0	0	0.571577	0.15	0.006
YARS	0.312314	0	0	0.592053	0.293	0.103
HTATSF1	0.312161	0	0	0.61389	0.362	0.121
LYRM4	0.311725	0	0	0.617353	0.43	0.181
MCM10	0.311373	0	0	0.55714	0.118	0.004
NAXE	0.310441	0	0	0.610241	0.472	0.238
PTRHD1	0.310347	0	0	0.628116	0.6	0.31
UBAC1	0.310344	0	0	0.587551	0.246	0.066
MRPS16	0.310275	0	0	0.616973	0.429	0.181
DCTN2	0.309985	0	0	0.623173	0.548	0.281
RCC1	0.309868	0	0	0.595145	0.243	0.049
CNOT10	0.309653	0	0	0.592381	0.267	0.077
POLD3	0.309491	0	0	0.583451	0.193	0.024
UBE2N	0.308489	0	0	0.622431	0.585	0.324
HNRNPF	0.308124	0	0	0.639268	0.673	0.357
EFTUD2	0.308055	0	0	0.599901	0.305	0.097
MRPL36	0.307875	0	0	0.611071	0.463	0.228
SUPT5H	0.307828	0	0	0.60337	0.353	0.136
PSMC5	0.307538	1.2128e-294	4.06749e-290	0.615964	0.557	0.305
ORC1	0.307236	0	0	0.565215	0.141	0.01
AP2M1	0.307148	2.0095e-246	6.73946e-242	0.613256	0.646	0.396
SINHCAF	0.306569	0	0	0.625339	0.511	0.235
HIST1H2AE	0.306564	1.16577e-278	3.90977e-274	0.54054	0.1	0.019
POLR2G	0.306131	0	0	0.621084	0.537	0.275
TMA7	0.306	8.01575e-228	2.68832e-223	0.616564	0.83	0.567
POLDIP2	0.305957	0	0	0.611238	0.401	0.166
SZRD1	0.305926	0	0	0.622371	0.417	0.156
OLA1	0.305259	0	0	0.619912	0.419	0.163
TNPO1	0.305036	0	0	0.613787	0.363	0.123
GGCT	0.304996	0	0	0.612881	0.355	0.119
ROMO1	0.304873	0	0	0.623424	0.535	0.263
MYO1E	0.304723	0	0	0.574599	0.215	0.061
CDCA7L	0.304695	0	0	0.63842	0.668	0.35
UHRF1	0.304672	0	0	0.571298	0.149	0.006
TMEM167A	0.304531	0	0	0.624517	0.474	0.207
IMPA1	0.304327	0	0	0.566671	0.197	0.06
CDK2	0.303991	0	0	0.568543	0.155	0.017
NDUFAF2	0.303812	0	0	0.591835	0.3	0.109
TXLNA	0.303677	0	0	0.589765	0.283	0.098
RPS27L	0.303419	6.85882e-277	2.30031e-272	0.620367	0.681	0.394
PPP1CA	0.303262	2.75288e-186	9.2326e-182	0.603126	0.719	0.505
SF1	0.302955	0	0	0.643546	0.526	0.211
MDFIC	0.302951	0	0	0.598399	0.331	0.125
STK39	0.302935	0	0	0.558393	0.155	0.036
TPP2	0.302845	0	0	0.598734	0.323	0.116
GATM	0.302804	0	0	0.604567	0.341	0.123
ZWILCH	0.302626	0	0	0.589565	0.208	0.027
ABCE1	0.302523	0	0	0.607716	0.377	0.147
LSM8	0.302491	0	0	0.630916	0.568	0.288
PPP6R1	0.302113	0	0	0.607831	0.336	0.111
FTSJ3	0.301855	0	0	0.601352	0.335	0.122
PARPBP	0.301629	0	0	0.575657	0.171	0.018
MELK	0.30148	0	0	0.571509	0.151	0.008
STIL	0.300572	0	0	0.549352	0.106	0.007
DIAPH3	0.300424	0	0	0.563287	0.133	0.006
KNL1	0.300081	0	0	0.563216	0.144	0.017
SLC25A39	0.300003	0	0	0.60939	0.438	0.208
THRAP3	0.299501	0	0	0.63376	0.733	0.438
ZBTB8OS	0.298979	0	0	0.620833	0.492	0.23
POP5	0.298825	0	0	0.619021	0.538	0.276
NUP93	0.298648	0	0	0.603346	0.314	0.098
NDUFB7	0.297884	1.25087e-301	4.19518e-297	0.625249	0.681	0.387
MCCC2	0.297486	0	0	0.576744	0.223	0.065
ATP5PD	0.297446	0	0	0.637396	0.648	0.333
OIP5	0.297295	0	0	0.572106	0.163	0.017
COMTD1	0.297163	0	0	0.598027	0.272	0.071
ARHGDIA	0.296606	0	0	0.58452	0.255	0.082
RRP15	0.296387	0	0	0.60268	0.342	0.124
MKNK2	0.296158	0	0	0.614475	0.412	0.168
MGLL	0.296095	0	0	0.565873	0.188	0.055
FAM241A	0.295929	0	0	0.575202	0.208	0.055
RFC1	0.295572	0	0	0.643014	0.566	0.251
SOX4	0.295563	0	0	0.577523	0.221	0.062
SRI	0.29511	7.92861e-295	2.6591e-290	0.617305	0.579	0.316
TRA2B	0.294908	0	0	0.641579	0.682	0.375
CASP3	0.294881	0	0	0.614967	0.382	0.139
BRD4	0.294838	0	0	0.636511	0.526	0.226
SNRPD2	0.294755	1.90128e-215	6.37652e-211	0.614857	0.887	0.634
PAWR	0.294699	0	0	0.588706	0.26	0.077
AHSA1	0.29463	0	0	0.614523	0.42	0.176
RPS16	0.294586	0	0	0.668886	0.999	0.959
SUPT4H1	0.294489	1.2137e-261	4.07049e-257	0.608352	0.53	0.3
PES1	0.294093	0	0	0.602134	0.344	0.13
TMEM126B	0.293451	0	0	0.594425	0.313	0.114
NUTF2	0.293357	0	0	0.620365	0.43	0.171
PABPC4	0.293239	0	0	0.629827	0.493	0.21
NPLOC4	0.29283	0	0	0.58703	0.276	0.097
KDM1A	0.292703	0	0	0.590713	0.272	0.084
PRPF38A	0.29258	0	0	0.627018	0.454	0.182
ISOC2	0.292547	0	0	0.608448	0.456	0.218
TPM4	0.291805	0	0	0.615138	0.452	0.203
FAM50A	0.291595	0	0	0.613935	0.421	0.178
RPL35	0.291573	0	0	0.652573	0.999	0.96
NUP85	0.29154	0	0	0.564647	0.161	0.03
KIF21A	0.291237	0	0	0.587546	0.257	0.078
NDUFS3	0.291099	0	0	0.61128	0.468	0.232
RHOA	0.290941	1.45956e-279	4.89506e-275	0.628245	0.821	0.534
GTF2E2	0.290694	0	0	0.61193	0.44	0.199
MICU1	0.290589	0	0	0.581752	0.253	0.083
MRPL58	0.290552	0	0	0.600072	0.336	0.126
TMEM131L	0.290239	0	0	0.623298	0.412	0.148
GPR160	0.289946	0	0	0.615151	0.467	0.217
UBE2L6	0.289944	5.69031e-276	1.90841e-271	0.617809	0.641	0.364
UBE2Q1	0.289663	0	0	0.58607	0.276	0.099
NSD2	0.288857	0	0	0.582365	0.193	0.026
RER1	0.288665	0	0	0.626648	0.574	0.291
MRPS10	0.288654	0	0	0.618718	0.457	0.2
DDX1	0.287965	0	0	0.602938	0.358	0.14
NEIL3	0.287817	0	0	0.549226	0.104	0.005
SUMO1	0.287695	0	0	0.615672	0.427	0.179
ECI2	0.28703	7.14783e-297	2.39724e-292	0.590115	0.331	0.142
DDX41	0.285764	0	0	0.604169	0.339	0.12
CHCHD10	0.285756	4.20559e-249	1.41047e-244	0.617878	0.737	0.461
ASRGL1	0.285712	0	0	0.579516	0.194	0.033
CASC3	0.285551	0	0	0.585684	0.279	0.101
ACLY	0.285537	0	0	0.581564	0.244	0.076
FAM72C	0.285354	0	0	0.559419	0.125	0.005
IPO9	0.284117	0	0	0.601626	0.287	0.077
CLPP	0.283276	0	0	0.609711	0.437	0.201
PPP4R2	0.283208	0	0	0.62122	0.419	0.161
G3BP2	0.283073	0	0	0.610551	0.388	0.152
RIF1	0.283063	0	0	0.606383	0.316	0.092
RSRC2	0.282929	0	0	0.649791	0.646	0.308
ELP6	0.282905	0	0	0.608093	0.364	0.138
CKAP2L	0.28277	0	0	0.559875	0.124	0.004
NAPG	0.282702	0	0	0.585545	0.271	0.095
SMARCA2	0.282538	0	0	0.58238	0.271	0.1
SLC29A1	0.282485	0	0	0.580365	0.193	0.031
SLC25A17	0.282446	0	0	0.569625	0.191	0.049
ARF1	0.282381	1.00672e-286	3.37632e-282	0.624705	0.728	0.425
SFSWAP	0.28095	0	0	0.598706	0.317	0.109
CHCHD5	0.280754	0	0	0.61407	0.459	0.21
FAIM	0.280588	0	0	0.591368	0.271	0.083
PRPF31	0.280207	0	0	0.61405	0.427	0.184
MAGEB2	0.279541	2.22065e-254	7.44761e-250	0.54146	0.108	0.024
CDC25C	0.279528	0	0	0.563752	0.134	0.006
FAM136A	0.279442	0	0	0.611829	0.401	0.164
DDX27	0.279393	0	0	0.6283	0.51	0.224
PWP1	0.278998	0	0	0.628755	0.555	0.269
GLRX2	0.278659	0	0	0.58805	0.254	0.072
NOC4L	0.278345	0	0	0.595847	0.288	0.09
XRN2	0.2782	0	0	0.640767	0.587	0.272
NDUFA6	0.277864	0	0	0.619011	0.501	0.245
ATP5MPL	0.277811	5.70425e-204	1.91309e-199	0.609786	0.806	0.552
TOX2	0.277575	0	0	0.583924	0.241	0.069
GNL2	0.277437	0	0	0.607821	0.361	0.134
ARPP19	0.277393	0	0	0.61732	0.396	0.145
RBM28	0.277136	0	0	0.602268	0.309	0.095
HNRNPK	0.276884	4.24408e-235	1.42338e-230	0.620448	0.904	0.658
BYSL	0.27631	0	0	0.584369	0.237	0.064
CARM1	0.276211	0	0	0.557611	0.154	0.037
IGHG3	0.276195	0	0	0.660511	0.682	0.326
GNAI2	0.276193	0	0	0.641874	0.673	0.347
UMPS	0.275627	0	0	0.591718	0.262	0.073
WDR77	0.275519	0	0	0.617426	0.415	0.164
PUM3	0.27547	0	0	0.614497	0.371	0.128
FAM111A	0.275156	0	0	0.599834	0.254	0.049
RAB10	0.275028	0	0	0.608754	0.41	0.173
MRPL18	0.274758	0	0	0.613635	0.451	0.206
NARS	0.274756	0	0	0.605439	0.364	0.139
COPA	0.2745	2.36289e-289	7.92466e-285	0.597439	0.39	0.183
AC090152.1	0.274404	0	0	0.601163	0.308	0.098
PSMB6	0.27435	3.71156e-238	1.24478e-233	0.608762	0.606	0.36
CCDC51	0.273858	0	0	0.587335	0.264	0.083
GSTO1	0.27357	0	0	0.62493	0.546	0.273
ADAR	0.273545	0	0	0.606781	0.374	0.147
CHD3	0.273526	0	0	0.604113	0.311	0.094
EIF4G2	0.273498	5.62179e-305	1.88544e-300	0.628076	0.727	0.415
PTPN7	0.273415	0	0	0.582418	0.274	0.104
CDV3	0.27336	0	0	0.620232	0.511	0.245
AATF	0.273174	0	0	0.61504	0.423	0.176
REEP4	0.273164	0	0	0.582981	0.205	0.037
SFXN4	0.272967	0	0	0.575207	0.228	0.074
COX5B	0.272689	1.25969e-208	4.22473e-204	0.610956	0.826	0.545
CDKN2C	0.272503	0	0	0.574367	0.22	0.068
PPHLN1	0.272244	0	0	0.602193	0.336	0.122
DDX10	0.271629	0	0	0.596424	0.307	0.105
CCDC77	0.271397	0	0	0.576076	0.193	0.038
MLF2	0.271113	1.63475e-286	5.48264e-282	0.612254	0.536	0.286
LAGE3	0.270445	0	0	0.605335	0.417	0.191
ANAPC5	0.270261	0	0	0.61504	0.5	0.245
USP16	0.270235	0	0	0.624918	0.535	0.256
TRMT6	0.27021	0	0	0.596797	0.311	0.108
PDRG1	0.269851	0	0	0.605684	0.341	0.118
UTP20	0.268492	0	0	0.559272	0.16	0.04
MDN1	0.268124	0	0	0.583527	0.251	0.077
EIF2B3	0.26802	0	0	0.583604	0.247	0.074
NDUFS4	0.267926	0	0	0.615315	0.461	0.208
CDC5L	0.267885	0	0	0.630623	0.449	0.166
MRPS2	0.267677	0	0	0.60059	0.359	0.149
USP5	0.267467	0	0	0.604307	0.355	0.135
TMEM160	0.267421	0	0	0.624667	0.551	0.276
NXT2	0.267273	4.40004e-277	1.47568e-272	0.556357	0.161	0.046
CCAR1	0.267259	0	0	0.622656	0.437	0.174
IFRD2	0.267219	0	0	0.601575	0.343	0.13
SAFB	0.266947	0	0	0.620106	0.467	0.202
SPATS2L	0.26645	3.07366e-283	1.03084e-278	0.544765	0.115	0.025
MEPCE	0.266039	0	0	0.566872	0.189	0.053
ACTL6A	0.265933	0	0	0.601629	0.299	0.086
MASTL	0.265893	0	0	0.555024	0.126	0.015
MLH1	0.265809	0	0	0.588144	0.249	0.068
FUBP1	0.265706	0	0	0.601123	0.344	0.129
TOE1	0.265616	0	0	0.589273	0.239	0.056
SLTM	0.265433	0	0	0.640855	0.643	0.323
EBP	0.265285	0	0	0.60631	0.338	0.115
ZFAT	0.265133	0	0	0.603944	0.369	0.15
HNRNPH1	0.264911	0	0	0.652476	0.616	0.267
TARS	0.264752	1.70983e-294	5.73444e-290	0.574295	0.239	0.086
TEX10	0.264373	0	0	0.579174	0.222	0.06
MRPS5	0.26435	0	0	0.624959	0.483	0.212
BLMH	0.264116	0	0	0.580733	0.224	0.059
SLC25A4	0.263724	0	0	0.601475	0.357	0.143
SLC1A5	0.263578	4.8407e-285	1.62347e-280	0.575768	0.252	0.095
NDC1	0.26356	0	0	0.565216	0.154	0.022
LGALS3	0.263474	1.93821e-284	6.50038e-280	0.597446	0.396	0.188
AKR1B1	0.26344	0	0	0.6098	0.4	0.168
RNF115	0.263358	0	0	0.611698	0.394	0.156
RAD18	0.2632	0	0	0.553246	0.123	0.015
SUDS3	0.26314	0	0	0.617242	0.455	0.201
EIF2AK1	0.262825	0	0	0.588045	0.293	0.108
CD320	0.262809	0	0	0.595575	0.31	0.11
DERA	0.262775	0	0	0.584609	0.243	0.069
ERI3	0.262481	0	0	0.599095	0.339	0.13
HIRIP3	0.262164	0	0	0.573816	0.193	0.042
SLC7A1	0.261936	0	0	0.552287	0.137	0.032
KLHL18	0.261881	0	0	0.577686	0.229	0.069
SF3B1	0.261681	0	0	0.639936	0.684	0.357
BRD8	0.261368	0	0	0.574965	0.206	0.052
MRPS21	0.261278	4.18977e-139	1.40517e-134	0.586687	0.647	0.445
MRPL40	0.261219	5.07621e-293	1.70246e-288	0.613235	0.535	0.283
SNUPN	0.260716	0	0	0.597322	0.291	0.088
PPP1R12A	0.260649	0	0	0.635121	0.559	0.256
RIOK1	0.260036	0	0	0.591575	0.291	0.1
ANKRD33B	0.25993	0	0	0.560819	0.167	0.044
SFXN1	0.259694	0	0	0.57506	0.203	0.05
ARHGAP17	0.259513	0	0	0.599433	0.344	0.133
FAM173A	0.259426	0	0	0.604156	0.393	0.169
UPF1	0.259297	1.8719e-303	6.27799e-299	0.565107	0.192	0.059
MITD1	0.259254	0	0	0.595962	0.336	0.131
POLR1E	0.258481	0	0	0.55954	0.16	0.039
USP13	0.258275	0	0	0.580064	0.196	0.034
KNOP1	0.25826	0	0	0.610345	0.358	0.124
ATP6V1E1	0.258129	0	0	0.618834	0.518	0.252
ARL8B	0.257017	0	0	0.582375	0.26	0.089
GPX4	0.257005	0	0	0.620717	0.509	0.24
POLE	0.256745	0	0	0.552091	0.12	0.015
UBE2G1	0.256715	0	0	0.613884	0.418	0.173
FH	0.256504	0	0	0.581773	0.24	0.07
OTULIN	0.256011	0	0	0.652653	0.552	0.219
ECI1	0.255943	0	0	0.594598	0.327	0.128
MPV17	0.255578	0	0	0.595269	0.352	0.15
MT-ND4L	0.255434	1.5785e-224	5.29398e-220	0.603599	0.58	0.335
NOP10	0.255392	8.19082e-305	2.74704e-300	0.623739	0.646	0.361
SUCLG1	0.255369	0	0	0.612564	0.455	0.21
ACAT2	0.255111	0	0	0.590811	0.273	0.085
C11orf24	0.255027	0	0	0.568716	0.206	0.065
DHX30	0.255018	0	0	0.587445	0.269	0.087
UBAP2L	0.254758	1.02966e-292	3.45329e-288	0.55834	0.166	0.047
NDUFB11	0.254704	1.28128e-200	4.29717e-196	0.608146	0.797	0.527
GEMIN5	0.254647	1.06069e-299	3.55734e-295	0.556795	0.158	0.042
SRRM2	0.254219	0	0	0.640712	0.755	0.43
WTAP	0.253898	4.93246e-297	1.65425e-292	0.577333	0.256	0.094
ARL6IP4	0.253473	1.38008e-125	4.62851e-121	0.583786	0.68	0.487
TYW3	0.253353	0	0	0.583347	0.273	0.1
ESPL1	0.253331	0	0	0.548612	0.103	0.005
IRF2BP2	0.253179	4.2562e-254	1.42745e-249	0.576832	0.277	0.116
TMEM14B	0.251977	0	0	0.583377	0.267	0.093
NUP50	0.251958	0	0	0.59046	0.269	0.08
ETFA	0.251739	0	0	0.609181	0.412	0.175
UTP14A	0.251682	0	0	0.589809	0.295	0.108
G2E3	0.251601	0	0	0.584407	0.228	0.054
AK2	0.251235	0	0	0.604058	0.349	0.13
AHCTF1	0.25087	1.56634e-292	5.2532e-288	0.558901	0.169	0.048
ATP5F1A	0.250701	2.03388e-159	6.82121e-155	0.595744	0.756	0.514
SH3BP5	-0.25048	3.65995e-49	1.22748e-44	0.542774	0.37	0.247
BLOC1S4	-0.250621	7.88634e-22	2.64492e-17	0.524799	0.258	0.184
SSBP4	-0.251274	1.0845e-23	3.6372e-19	0.521514	0.171	0.117
SUN2	-0.253326	7.13543e-11	2.39308e-06	0.512095	0.116	0.086
EMB	-0.253354	1.47584e-25	4.94967e-21	0.521585	0.158	0.107
USP8	-0.253659	1.61318e-72	5.41027e-68	0.546719	0.296	0.18
TMEM134	-0.257347	2.60933e-12	8.75117e-08	0.518899	0.273	0.209
MPG	-0.257408	1.24518e-12	4.1761e-08	0.521139	0.362	0.272
RPL27	-0.257949	7.2923e-42	2.44569e-37	0.449491	0.947	0.835
BCL2	-0.258538	6.41271e-35	2.15069e-30	0.528812	0.212	0.142
OFD1	-0.258769	5.91235e-58	1.98288e-53	0.539091	0.252	0.154
GPBP1	-0.258852	1.0048e-56	3.3699e-52	0.549607	0.461	0.308
ELOVL5	-0.259021	1.53371e-12	5.14376e-08	0.514766	0.15	0.112
VPS13C	-0.259578	1.05062e-93	3.52358e-89	0.556905	0.359	0.212
RPS9	-0.261129	6.25354e-69	2.09731e-64	0.434584	0.948	0.858
APPL1	-0.261597	1.18178e-111	3.96345e-107	0.565298	0.415	0.241
ITGB7	-0.261925	2.93654e-13	9.84858e-09	0.515313	0.155	0.112
MARF1	-0.262194	6.53164e-10	2.19058e-05	0.511246	0.109	0.082
TULP4	-0.262609	3.78747e-14	1.27024e-09	0.514235	0.121	0.088
CPNE3	-0.262759	2.22367e-41	7.45774e-37	0.533058	0.243	0.159
BOD1L1	-0.263489	1.04137e-61	3.49254e-57	0.540209	0.249	0.152
DDX17	-0.26362	8.10675e-75	2.71884e-70	0.56231	0.621	0.417
MDM4	-0.263725	4.73806e-103	1.58905e-98	0.571239	0.581	0.367
C11orf58	-0.263817	3.6366e-32	1.21964e-27	0.538084	0.485	0.346
TMEM219	-0.264587	1.12094e-12	3.7594e-08	0.519582	0.288	0.22
FCRL3	-0.264951	2.52456e-32	8.46685e-28	0.522155	0.135	0.084
LYL1	-0.265109	2.98624e-36	1.00153e-31	0.529915	0.227	0.147
SIPA1	-0.265141	1.25564e-13	4.21115e-09	0.516212	0.169	0.124
ST6GAL1	-0.266381	1.71583e-35	5.75457e-31	0.538023	0.418	0.29
RPS15A	-0.270335	7.29513e-213	2.44664e-208	0.383795	0.999	0.968
MIR29B2CHG	-0.270374	7.80186e-14	2.61659e-09	0.514659	0.13	0.097
DDX3Y	-0.270945	4.60486e-22	1.54438e-17	0.517984	0.128	0.084
CCDC50	-0.271257	2.31351e-63	7.75907e-59	0.548666	0.38	0.244
VPS28	-0.272353	1.39098e-21	4.66507e-17	0.530305	0.45	0.331
EPB41L4A-AS1	-0.273338	5.72327e-18	1.91947e-13	0.524395	0.317	0.234
IGHG1	-0.27454	2.59649e-20	8.70812e-16	0.516903	0.122	0.081
SH3BGRL	-0.275434	5.40963e-36	1.81428e-31	0.542218	0.575	0.405
RPL18	-0.275506	9.33982e-189	3.13239e-184	0.390649	0.994	0.938
OGT	-0.276192	1.13685e-40	3.81277e-36	0.530983	0.211	0.139
TMED10	-0.276342	3.24216e-31	1.08736e-26	0.535905	0.43	0.3
BACH2	-0.277104	5.65618e-74	1.89697e-69	0.546271	0.283	0.171
CIR1	-0.278241	5.08515e-28	1.70546e-23	0.528851	0.271	0.192
MXD4	-0.279047	1.63252e-07	0.00547516	0.512704	0.205	0.16
ARF4	-0.279665	1.69607e-61	5.68828e-57	0.551584	0.476	0.302
SNX6	-0.279799	8.77613e-77	2.94334e-72	0.551414	0.35	0.214
PHF11	-0.281345	4.03454e-14	1.3531e-09	0.516502	0.167	0.124
SRGN	-0.281894	2.68452e-48	9.00334e-44	0.545526	0.455	0.306
ANKRD12	-0.282559	3.87736e-48	1.30039e-43	0.548992	0.573	0.399
MYC	-0.285687	8.50237e-15	2.85152e-10	0.518384	0.202	0.15
AFF3	-0.285729	9.59293e-102	3.21728e-97	0.557729	0.341	0.196
MAF1	-0.286224	8.43732e-13	2.82971e-08	0.521615	0.376	0.285
TRAF5	-0.289137	1.96438e-28	6.58812e-24	0.523277	0.167	0.111
ADK	-0.2894	8.17671e-102	2.7423e-97	0.551226	0.267	0.142
BBX	-0.289838	3.88493e-46	1.30293e-41	0.540755	0.353	0.237
PARP15	-0.290839	3.48861e-31	1.17001e-26	0.523613	0.158	0.102
TTC3	-0.291157	1.51045e-41	5.06573e-37	0.541281	0.42	0.29
TRIM44	-0.292127	1.18283e-60	3.96698e-56	0.546846	0.362	0.234
ACADVL	-0.292978	5.33463e-08	0.00178913	0.514013	0.24	0.186
RPL13A	-0.293153	9.02536e-188	3.02692e-183	0.390931	0.999	0.97
ZFAND6	-0.294446	2.48767e-31	8.34315e-27	0.534806	0.388	0.272
REEP5	-0.295159	7.6341e-11	2.56032e-06	0.51942	0.359	0.275
IGHV3-23	-0.295214	3.18902e-121	1.06953e-116	0.547317	0.199	0.093
RPN2	-0.295483	5.04914e-38	1.69338e-33	0.539371	0.425	0.288
JARID2	-0.295511	2.87999e-07	0.0096589	0.509181	0.103	0.08
P2RY8	-0.296562	1.92286e-17	6.44888e-13	0.519758	0.198	0.142
KLHL24	-0.297829	6.40779e-17	2.14904e-12	0.519067	0.185	0.137
GRK6	-0.299822	3.31566e-11	1.11201e-06	0.513535	0.143	0.106
EVL	-0.299986	9.8966e-10	3.31912e-05	0.512981	0.153	0.117
DNAJC10	-0.300589	1.37273e-09	4.60386e-05	0.514919	0.209	0.167
CDC42SE1	-0.302634	5.74264e-53	1.92597e-48	0.539397	0.279	0.178
CCNDBP1	-0.302641	8.77367e-12	2.94251e-07	0.519745	0.33	0.252
CARD16	-0.30496	1.01559e-21	3.40608e-17	0.52593	0.291	0.208
SERP1	-0.308002	8.12912e-11	2.72635e-06	0.523467	0.788	0.567
NCOR1	-0.309276	3.54941e-45	1.1904e-40	0.544257	0.462	0.313
IER2	-0.309968	3.32859e-19	1.11634e-14	0.525929	0.339	0.251
EPC1	-0.310869	1.13856e-53	3.81849e-49	0.540355	0.291	0.186
ASH1L	-0.310919	1.0664e-82	3.57649e-78	0.557465	0.42	0.264
JUND	-0.313074	1.82661e-14	6.12609e-10	0.515236	0.137	0.1
RPS12	-0.31481	1.86852e-137	6.26663e-133	0.406869	0.998	0.967
RPLP2	-0.315654	1.82646e-158	6.12558e-154	0.399907	0.998	0.955
RPL11	-0.316379	6.97628e-284	2.3397e-279	0.365632	0.999	0.97
CDK13	-0.318956	1.0707e-37	3.59092e-33	0.525238	0.152	0.094
CNPY3	-0.319484	3.94115e-17	1.32178e-12	0.52451	0.345	0.255
RPS10	-0.319751	1.24671e-64	4.18122e-60	0.437104	0.77	0.755
AKAP17A	-0.320027	6.96862e-08	0.00233714	0.513737	0.23	0.181
HLA-F	-0.321577	6.81125e-08	0.00228436	0.511688	0.157	0.123
MAP3K2	-0.321688	3.30308e-21	1.10779e-16	0.520519	0.171	0.121
FAU	-0.321845	3.0495e-261	1.02274e-256	0.371152	0.995	0.942
TYMP	-0.323886	6.85919e-09	0.000230043	0.488226	0.096	0.113
CYTH1	-0.323893	2.91375e-19	9.77214e-15	0.522695	0.239	0.176
RPS3A	-0.324442	2.24605e-163	7.5328e-159	0.398358	0.988	0.928
RPS15	-0.324786	2.42563e-131	8.13509e-127	0.40901	0.989	0.918
MACF1	-0.326007	3.3125e-10	1.11095e-05	0.510871	0.1	0.073
ERICH1	-0.326481	4.52826e-25	1.51869e-20	0.526298	0.25	0.176
PPIB	-0.327625	1.57078e-87	5.26809e-83	0.571206	0.825	0.535
AES	-0.328683	1.00629e-44	3.37491e-40	0.542842	0.424	0.287
MSN	-0.330379	1.13191e-37	3.79619e-33	0.537262	0.363	0.249
PPP3CA	-0.331326	5.29227e-12	1.77492e-07	0.514872	0.16	0.12
CIB1	-0.332939	6.41274e-23	2.1507e-18	0.532354	0.505	0.37
BTK	-0.335184	7.97399e-10	2.67432e-05	0.516519	0.269	0.207
IFT57	-0.335996	1.23677e-09	4.14788e-05	0.519931	0.472	0.375
VPREB3	-0.337606	1.35304e-12	4.53782e-08	0.475861	0.427	0.453
RPS23	-0.337831	9.81111e-64	3.29045e-59	0.43711	0.989	0.925
IRF8	-0.338072	5.66288e-25	1.89922e-20	0.532666	0.457	0.325
ERLEC1	-0.338987	1.34349e-12	4.5058e-08	0.519667	0.296	0.224
CD79B	-0.340423	3.52067e-62	1.18076e-57	0.438433	0.737	0.743
HLA-DOA	-0.340464	1.00086e-14	3.35668e-10	0.520062	0.252	0.187
CCND3	-0.343167	1.85484e-21	6.22076e-17	0.525213	0.274	0.197
MEF2C	-0.344283	5.39553e-45	1.80955e-40	0.542102	0.4	0.27
ZFP36	-0.344526	1.50101e-12	5.03407e-08	0.485308	0.096	0.12
MARCKS	-0.345876	2.80469e-35	9.40638e-31	0.530545	0.24	0.162
AKAP13	-0.346494	3.35866e-54	1.12643e-49	0.547111	0.423	0.283
NSD3	-0.34663	3.96188e-69	1.32873e-64	0.554148	0.457	0.292
SMCHD1	-0.35087	5.70652e-61	1.91385e-56	0.551619	0.474	0.309
SNX10	-0.352912	1.45666e-54	4.88534e-50	0.542469	0.327	0.207
PRDX4	-0.353689	3.57169e-80	1.19787e-75	0.555017	0.399	0.242
LRPAP1	-0.355039	6.08342e-07	0.0204026	0.51391	0.292	0.229
ARPC3	-0.355959	6.05549e-55	2.03089e-50	0.442419	0.777	0.703
RPS25	-0.356116	1.52079e-64	5.10043e-60	0.436765	0.962	0.851
TNFRSF17	-0.357076	1.40774e-23	4.72126e-19	0.527049	0.294	0.206
DDOST	-0.358691	4.89381e-25	1.64129e-20	0.531188	0.4	0.279
RPL22	-0.360196	1.63678e-31	5.48945e-27	0.456534	0.925	0.806
SP140	-0.362039	4.73367e-16	1.58758e-11	0.522798	0.309	0.231
MT-CO1	-0.362215	2.76122e-277	9.26058e-273	0.367214	0.994	0.98
LTA4H	-0.367371	3.18722e-13	1.06893e-08	0.522174	0.388	0.29
PDIA4	-0.369158	5.48352e-187	1.83906e-182	0.594137	0.599	0.326
DDIT4	-0.369697	1.7719e-11	5.9426e-07	0.518262	0.276	0.212
ACP5	-0.369697	8.92137e-28	2.99205e-23	0.476241	0.093	0.136
OS9	-0.372516	1.69594e-13	5.68786e-09	0.521942	0.365	0.272
HLA-DQA2	-0.374681	3.00896e-21	1.00914e-16	0.468196	0.399	0.431
S100A11	-0.375519	5.66336e-20	1.89938e-15	0.529461	0.48	0.344
LINC01857	-0.376702	9.57253e-17	3.21044e-12	0.525081	0.385	0.282
EIF3E	-0.377139	3.06614e-42	1.02832e-37	0.450302	0.707	0.636
PFDN5	-0.382017	6.47993e-216	2.17324e-211	0.383031	0.97	0.877
RPS6	-0.382204	3.93288e-267	1.31901e-262	0.369689	0.998	0.962
SPOCK2	-0.382382	7.53747e-12	2.52792e-07	0.485469	0.104	0.125
PDIA3	-0.382639	1.79067e-53	6.00556e-49	0.553177	0.66	0.443
CD27	-0.383756	2.67439e-29	8.96938e-25	0.536761	0.511	0.363
WASHC4	-0.384671	6.5162e-08	0.0021854	0.51254	0.184	0.144
CYB561A3	-0.389228	1.42374e-13	4.77494e-09	0.522625	0.399	0.294
ZNF292	-0.390071	2.56925e-38	8.61674e-34	0.531973	0.246	0.162
SP100	-0.394647	2.84961e-43	9.55701e-39	0.541314	0.403	0.271
RPL26	-0.396954	2.95787e-12	9.92009e-08	0.520906	0.369	0.277
BIN2	-0.397429	3.43975e-31	1.15362e-26	0.477019	0.069	0.111
ACSS1	-0.401218	7.95277e-80	2.6672e-75	0.464324	0.036	0.104
KMT2E	-0.404885	1.14621e-29	3.84415e-25	0.535406	0.444	0.313
STK17B	-0.405105	4.25581e-15	1.42731e-10	0.521774	0.297	0.224
EIF1	-0.405749	9.40894e-62	3.15557e-57	0.438774	0.824	0.705
SP140L	-0.405906	1.9078e-20	6.39838e-16	0.5221	0.212	0.151
UPF2	-0.4107	8.48155e-08	0.00284454	0.51466	0.274	0.218
ZCCHC7	-0.412438	5.69784e-32	1.91094e-27	0.535411	0.398	0.277
FAM3C	-0.416028	3.0228e-24	1.01379e-19	0.479181	0.082	0.118
MT-ND2	-0.416222	2.22149e-172	7.45043e-168	0.395628	0.94	0.874
RPL13	-0.418155	0	0	0.350093	0.998	0.961
PLP2	-0.420235	4.98526e-08	0.00167195	0.515325	0.301	0.233
ARID5B	-0.423571	1.1228e-22	3.76564e-18	0.531127	0.452	0.331
P4HB	-0.428565	1.11856e-81	3.75141e-77	0.561938	0.547	0.339
LMAN2	-0.428941	3.43302e-20	1.15137e-15	0.529163	0.462	0.325
FCGR2B	-0.429456	1.84161e-38	6.17638e-34	0.47563	0.054	0.1
TAPBP	-0.429554	2.82756e-10	9.48306e-06	0.518401	0.338	0.258
SEC11C	-0.43034	1.73797e-146	5.8288e-142	0.586907	0.66	0.39
REL	-0.430858	5.07788e-71	1.70302e-66	0.554937	0.463	0.291
LSP1	-0.43086	2.53061e-09	8.48715e-05	0.479078	0.57	0.503
HLA-DMB	-0.43105	1.44951e-08	0.000486136	0.480593	0.496	0.453
SCPEP1	-0.431864	3.49276e-22	1.1714e-17	0.481484	0.069	0.102
HLA-DQA1	-0.432122	7.07055e-18	2.37132e-13	0.471402	0.396	0.409
UQCRB	-0.435542	2.9647e-34	9.94301e-30	0.455246	0.758	0.66
BIRC3	-0.436967	1.02566e-09	3.43986e-05	0.514491	0.196	0.152
KRCC1	-0.438314	8.57467e-09	0.000287577	0.487631	0.112	0.128
EDEM2	-0.438372	7.31048e-09	0.000245179	0.486144	0.153	0.164
TMSB10	-0.438669	5.89522e-191	1.97714e-186	0.390003	0.996	0.949
LMBRD1	-0.440178	1.00592e-17	3.37365e-13	0.482308	0.09	0.119
PBXIP1	-0.441348	2.78184e-33	9.32973e-29	0.473253	0.099	0.143
ATP2B1	-0.442398	2.42681e-30	8.13905e-26	0.535199	0.421	0.296
RPL30	-0.442554	3.033e-120	1.01721e-115	0.412993	0.99	0.934
RACK1	-0.447352	1.0662e-196	3.57582e-192	0.388563	0.924	0.826
CD74	-0.450526	5.85785e-231	1.96461e-226	0.378908	0.995	0.972
RPL38	-0.453684	6.38348e-23	2.14089e-18	0.463629	0.831	0.697
IGLL5	-0.455773	1.21002e-29	4.05818e-25	0.526194	0.207	0.139
ICAM2	-0.456746	6.86165e-22	2.30126e-17	0.477801	0.122	0.153
IGLV3-1	-0.458536	5.03051e-08	0.00168713	0.488835	0.102	0.115
RPL9	-0.468374	2.50052e-266	8.38624e-262	0.369923	0.972	0.906
PLPP5	-0.474288	1.88175e-83	6.31102e-79	0.46324	0.035	0.106
MANF	-0.477107	5.39171e-137	1.80827e-132	0.578257	0.525	0.303
UBC	-0.479105	1.32013e-44	4.42746e-40	0.449127	0.678	0.613
C6orf48	-0.480672	7.11387e-14	2.38585e-09	0.474661	0.469	0.432
TMED9	-0.491148	3.04029e-13	1.01965e-08	0.523593	0.484	0.351
CDC40	-0.492478	5.56696e-10	1.86705e-05	0.516797	0.278	0.21
ATRX	-0.496614	1.69967e-18	5.70034e-14	0.528464	0.486	0.354
YPEL5	-0.501942	2.33712e-13	7.83822e-09	0.478863	0.251	0.263
RPL7	-0.502366	2.50212e-134	8.39161e-130	0.40817	0.904	0.818
RPS4Y1	-0.523541	4.58102e-142	1.53638e-137	0.408892	0.419	0.608
ZFP36L1	-0.524542	1.86695e-24	6.26137e-20	0.529586	0.353	0.249
ATP2B1-AS1	-0.525917	1.33994e-25	4.4939e-21	0.479169	0.076	0.111
MT-ND3	-0.527262	2.07187e-183	6.94863e-179	0.392223	0.982	0.951
EIF4A2	-0.52995	1.552e-26	5.20511e-22	0.462129	0.589	0.538
LAPTM4A	-0.542635	1.00693e-10	3.37703e-06	0.481256	0.269	0.265
IFITM1	-0.542973	2.65742e-49	8.91245e-45	0.468971	0.073	0.128
HERPUD1	-0.550247	8.3159e-14	2.78899e-09	0.525702	0.628	0.441
S100A8	-0.557481	1.96934e-18	6.60478e-14	0.480989	0.101	0.134
SYTL1	-0.559502	8.34345e-42	2.79823e-37	0.465011	0.153	0.203
HLA-DMA	-0.559588	2.90481e-74	9.74217e-70	0.435939	0.481	0.522
EBF1	-0.563897	2.43873e-07	0.00817902	0.512817	0.216	0.17
HSD17B11	-0.574849	3.45956e-21	1.16027e-16	0.477619	0.132	0.163
CD53	-0.581881	2.5814e-16	8.65751e-12	0.471281	0.563	0.501
SRSF5	-0.59269	1.57879e-09	5.29496e-05	0.478675	0.601	0.517
RPL39	-0.597834	5.32347e-247	1.78539e-242	0.374837	0.964	0.867
TES	-0.602768	1.96928e-35	6.60459e-31	0.475083	0.07	0.114
RASGRP2	-0.604628	3.41658e-07	0.0114585	0.488016	0.149	0.156
PNOC	-0.604929	1.00372e-35	3.36629e-31	0.465899	0.194	0.232
RALGPS2	-0.609908	2.1534e-08	0.000722208	0.518161	0.459	0.359
SEC62	-0.612181	4.31989e-33	1.44881e-28	0.457098	0.636	0.557
TRAF3IP3	-0.612701	4.55436e-60	1.52744e-55	0.46281	0.088	0.153
DDX5	-0.61505	1.47825e-79	4.95775e-75	0.429726	0.904	0.804
GPR183	-0.620243	1.26026e-56	4.22668e-52	0.466285	0.069	0.132
TMEM59	-0.622623	1.50282e-17	5.04014e-13	0.472338	0.399	0.37
PIK3IP1	-0.625039	1.39871e-81	4.69101e-77	0.462674	0.041	0.112
FKBP2	-0.630044	1.38891e-115	4.65814e-111	0.574988	0.596	0.353
RPL17	-0.631053	4.34035e-11	1.45567e-06	0.481387	0.249	0.246
YPEL3	-0.63225	1.16758e-19	3.91582e-15	0.475453	0.2	0.224
NUCB2	-0.635789	3.7145e-07	0.0124577	0.512417	0.211	0.163
NOP53	-0.636597	1.19017e-12	3.9916e-08	0.47592	0.485	0.432
ITGB2	-0.6375	2.21233e-27	7.41973e-23	0.471917	0.168	0.202
PSAP	-0.639967	1.19965e-13	4.02339e-09	0.474966	0.476	0.425
TAGAP	-0.642418	1.5838e-35	5.31176e-31	0.472119	0.1	0.146
CLIC1	-0.644754	3.17395e-73	1.06448e-68	0.435029	0.613	0.572
CAPG	-0.648125	9.01088e-69	3.02207e-64	0.462643	0.066	0.134
RPS27	-0.651964	0	0	0.309571	0.998	0.955
TMEM154	-0.654764	3.2512e-11	1.09039e-06	0.480796	0.259	0.265
PTPN6	-0.659855	1.05892e-24	3.55141e-20	0.466033	0.416	0.4
SELENOM	-0.659888	9.4338e-20	3.16391e-15	0.477142	0.164	0.186
TSTD1	-0.669759	1.31094e-27	4.39665e-23	0.46651	0.31	0.317
NEAT1	-0.675222	6.89547e-11	2.3126e-06	0.523873	0.853	0.628
SSR2	-0.678199	5.40098e-28	1.81138e-23	0.460916	0.636	0.54
MYL12A	-0.679091	5.32679e-47	1.7865e-42	0.447498	0.721	0.63
MS4A1	-0.683247	2.12454e-110	7.12527e-106	0.417146	0.86	0.762
TSPAN13	-0.685144	1.79058e-46	6.00523e-42	0.467088	0.102	0.155
SNX3	-0.686308	4.33439e-28	1.45367e-23	0.461242	0.576	0.516
CD99	-0.687581	5.11061e-08	0.00171399	0.484925	0.24	0.232
HLA-DQB1	-0.688859	3.23685e-08	0.00108557	0.482825	0.343	0.322
HSPA5	-0.690091	3.98974e-126	1.33808e-121	0.580735	0.653	0.396
COMMD6	-0.694248	6.76129e-60	2.2676e-55	0.441157	0.653	0.583
EIF1AY	-0.698549	4.665e-15	1.56455e-10	0.475762	0.329	0.32
HLA-A	-0.700903	3.18011e-301	1.06654e-296	0.362008	0.851	0.807
TRBC2	-0.701635	2.77915e-28	9.3207e-24	0.466938	0.273	0.296
TPT1	-0.709529	1.65615e-260	5.55441e-256	0.37133	0.993	0.957
GLIPR1	-0.715439	1.21387e-55	4.07108e-51	0.466836	0.069	0.13
PNISR	-0.730184	4.00192e-20	1.34216e-15	0.468718	0.483	0.442
CYBA	-0.732278	0	0	0.351052	0.838	0.777
CRIP1	-0.740813	5.94431e-56	1.9936e-51	0.469288	0.053	0.109
SDF2L1	-0.744147	6.32518e-118	2.12134e-113	0.573683	0.539	0.321
BIN1	-0.746535	5.30657e-89	1.77972e-84	0.452839	0.085	0.169
JSRP1	-0.749524	7.80667e-14	2.6182e-09	0.520502	0.299	0.215
RPL23A	-0.750803	3.29647e-156	1.10557e-151	0.400657	0.988	0.904
RPL18A	-0.756308	0	0	0.358843	0.984	0.914
S100A9	-0.765914	1.16646e-50	3.91206e-46	0.463892	0.113	0.175
ARL6IP5	-0.767759	2.61012e-41	8.75381e-37	0.461966	0.212	0.253
PLEKHF2	-0.777733	5.69874e-30	1.91124e-25	0.472129	0.138	0.178
TNFRSF13C	-0.782724	3.1455e-25	1.05494e-20	0.465581	0.423	0.402
SH3BGRL3	-0.802957	9.37679e-120	3.14479e-115	0.414777	0.733	0.655
CXCR4	-0.814666	1.06357e-11	3.56702e-07	0.476955	0.497	0.431
RPL21	-0.815538	0	0	0.357647	0.988	0.93
HHEX	-0.824513	3.81749e-116	1.28031e-111	0.449067	0.055	0.151
RPL41	-0.826055	7.28087e-96	2.44186e-91	0.424037	0.738	0.643
HSP90B1	-0.8278	1.37708e-136	4.61846e-132	0.587838	0.786	0.482
SMAP2	-0.827855	3.20896e-08	0.00107622	0.519229	0.63	0.466
CRELD2	-0.842452	1.27965e-27	4.29169e-23	0.531202	0.353	0.239
ATP6V1G1	-0.855556	1.71043e-111	5.73644e-107	0.419384	0.603	0.578
S1PR4	-0.861934	5.3223e-189	1.78499e-184	0.436544	0.023	0.147
FCMR	-0.870729	2.02617e-92	6.79538e-88	0.440782	0.187	0.281
HLA-DOB	-0.871849	1.46575e-66	4.91583e-62	0.449769	0.222	0.278
RPL10	-0.872778	0	0	0.254739	0.997	0.961
GMFG	-0.879336	4.48434e-70	1.50396e-65	0.441276	0.381	0.411
HLA-DRB1	-0.889799	0	0	0.357707	0.454	0.696
C1orf162	-0.894538	2.93626e-174	9.84763e-170	0.440325	0.022	0.14
HLA-DPA1	-0.898585	0	0	0.345445	0.749	0.79
ISG20	-0.907688	3.41965e-148	1.14688e-143	0.407362	0.546	0.566
ITM2B	-0.909638	2.16298e-38	7.25421e-34	0.462457	0.234	0.271
IGKC	-0.91384	1.89016e-125	6.33922e-121	0.411121	0.986	0.899
EEF1A1	-0.924676	0	0	0.333386	0.934	0.85
RPS13	-0.933194	0	0	0.29936	0.947	0.894
ZBTB20	-0.933555	4.8025e-20	1.61066e-15	0.474238	0.224	0.247
GNG7	-0.936996	1.28309e-212	4.30322e-208	0.436301	0.005	0.132
LY86	-0.950917	3.96808e-51	1.33082e-46	0.459734	0.173	0.222
SARAF	-0.952033	1.14722e-88	3.84753e-84	0.432947	0.407	0.428
MZB1	-0.981113	6.75061e-55	2.26402e-50	0.553162	0.628	0.417
FCRL1	-0.98277	3.37936e-68	1.13337e-63	0.463712	0.061	0.127
S100A6	-1.00407	1.00951e-83	3.38569e-79	0.433223	0.471	0.471
CD79A	-1.00776	0	0	0.348008	0.66	0.748
FKBP11	-1.01678	4.94889e-59	1.65976e-54	0.549791	0.458	0.289
RPL31	-1.01984	0	0	0.358062	0.892	0.82
CD37	-1.02142	0	0	0.339902	0.775	0.8
LINC02397	-1.0305	1.26684e-85	4.24873e-81	0.454072	0.084	0.166
HLA-DRA	-1.03205	0	0	0.302658	0.574	0.817
RPL34	-1.05489	0	0	0.232966	0.994	0.961
ZFP36L2	-1.08237	7.76514e-58	2.60427e-53	0.449481	0.31	0.346
RPS29	-1.09466	0	0	0.347493	0.935	0.855
PDIA2	-1.09767	7.2798e-29	2.4415e-24	0.529847	0.295	0.199
GPSM3	-1.10199	3.07399e-134	1.03095e-129	0.419605	0.316	0.393
MARCH1	-1.1087	1.83163e-117	6.14293e-113	0.440932	0.103	0.208
RNASET2	-1.11397	5.99667e-156	2.01116e-151	0.414084	0.293	0.383
APOD	-1.1336	9.6768e-19	3.24541e-14	0.522993	0.263	0.187
FCER2	-1.13393	2.51067e-239	8.42029e-235	0.430038	0.004	0.143
HLA-DPB1	-1.20235	0	0	0.304736	0.687	0.791
HLA-DRB5	-1.21492	1.02823e-31	3.44847e-27	0.468978	0.179	0.213
SMIM14	-1.21545	1.94274e-280	6.51557e-276	0.41294	0.024	0.195
LINC00926	-1.23179	4.85635e-152	1.62872e-147	0.438105	0.058	0.174
TP53INP1	-1.25007	4.78478e-99	1.60472e-94	0.456071	0.046	0.129
BTG1	-1.26729	0	0	0.280119	0.788	0.845
TMSB4X	-1.27437	0	0	0.254965	0.864	0.94
MALAT1	-1.27484	0	0	0.222144	0.996	0.996
PNRC1	-1.27938	7.64001e-145	2.56231e-140	0.413764	0.363	0.44
SNX2	-1.30663	5.68126e-123	1.90538e-118	0.425028	0.289	0.361
RNASE6	-1.34963	4.71718e-299	1.58205e-294	0.411365	0.015	0.19
HLA-B	-1.441	9.59015e-240	3.21635e-235	0.392805	0.257	0.395
FXYD5	-1.44675	0	0	0.395089	0.074	0.268
HBB	-1.46566	5.66188e-80	1.89888e-75	0.534023	0.145	0.073
DERL3	-1.51297	1.76709e-15	5.92647e-11	0.523559	0.369	0.266
CELF2	-1.54485	5.33313e-262	1.78862e-257	0.417548	0.023	0.185
HLA-E	-1.55801	0	0	0.360193	0.506	0.59
KLF2	-1.57053	0	0	0.401914	0.02	0.213
FTH1	-1.58831	6.91043e-255	2.31762e-250	0.37617	0.623	0.624
BANK1	-1.60695	1.23894e-238	4.15516e-234	0.391125	0.291	0.418
HLA-C	-1.61966	0	0	0.264773	0.447	0.717
SELL	-1.62092	2.55615e-289	8.57282e-285	0.400105	0.074	0.258
EVI2B	-1.67218	0	0	0.380563	0.065	0.288
EMP3	-1.71249	0	0	0.378853	0.041	0.275
IGHM	-1.83883	0	0	0.300475	0.408	0.665
PLAC8	-1.93651	0	0	0.372498	0.004	0.258
TSC22D3	-1.97368	0	0	0.334741	0.115	0.407
IGLC2	-1.9958	6.85587e-28	2.29932e-23	0.459884	0.708	0.663
JCHAIN	-2.08266	2.84336e-13	9.53606e-09	0.474427	0.587	0.493
LTB	-2.13165	0	0	0.305048	0.409	0.637
IGHD	-2.53094	0	0	0.372255	0.105	0.329
CD52	-2.8518	0	0	0.251531	0.528	0.736
TXNIP	-3.70352	0	0	0.284767	0.325	0.605

## Sheet: mBc3
gene	avg_log2FC	p_val	p_val_adj	auc	pct.1	pct.2
JCHAIN	4.1643	0	0	0.921217	0.95	0.435
IGLC2	4.15849	0	0	0.863798	0.92	0.629
IGLC3	4.11386	0	0	0.867483	0.848	0.395
DERL3	3.83201	0	0	0.856971	0.781	0.199
MZB1	3.57327	0	0	0.954749	0.971	0.363
HSP90B1	3.51961	0	0	0.944142	0.977	0.454
SDF2L1	3.34612	0	0	0.892321	0.861	0.271
FKBP11	3.32045	0	0	0.874401	0.825	0.23
HSPA5	3.19806	0	0	0.897987	0.914	0.356
PDIA2	3.18969	0	0	0.802442	0.669	0.139
IGHA1	3.02533	0	0	0.730203	0.65	0.219
CRELD2	2.9197	0	0	0.85266	0.768	0.172
MANF	2.88851	0	0	0.879944	0.838	0.254
FKBP2	2.83985	0	0	0.884047	0.876	0.31
SEC11C	2.82275	0	0	0.914781	0.918	0.351
PDIA4	2.74424	0	0	0.900011	0.9	0.28
SSR4	2.74223	0	0	0.931227	0.97	0.54
JSRP1	2.58353	0	0	0.820969	0.708	0.149
PPIB	2.43597	0	0	0.93025	0.973	0.514
P4HB	2.40112	0	0	0.878089	0.863	0.29
NUCB2	2.32388	0	0	0.798968	0.649	0.091
SSR3	2.17803	0	0	0.879809	0.886	0.344
IGKC	2.15019	0	0	0.91221	0.997	0.898
PRDX4	2.13612	0	0	0.804401	0.711	0.192
HERPUD1	2.13401	0	0	0.868606	0.9	0.399
PDIA6	2.08974	0	0	0.869541	0.921	0.443
TMED9	2.03586	0	0	0.835138	0.806	0.299
PDIA3	2.00018	0	0	0.823213	0.853	0.415
ARF4	1.87818	0	0	0.820989	0.768	0.256
XBP1	1.86221	0	0	0.842084	0.828	0.227
SSR2	1.85008	0	0	0.855228	0.905	0.496
LMAN2	1.80325	0	0	0.819883	0.785	0.274
IGLV3-1	1.74885	0	0	0.735738	0.503	0.048
SPAG4	1.74453	0	0	0.755727	0.562	0.08
SERP1	1.68934	0	0	0.844136	0.912	0.549
CALR	1.68491	0	0	0.844099	0.914	0.401
SELENOM	1.66206	0	0	0.76628	0.611	0.111
TNFRSF17	1.65955	0	0	0.781351	0.667	0.145
NDUFA4L2	1.64622	0	0	0.647887	0.327	0.041
RABAC1	1.63709	0	0	0.79399	0.698	0.164
DDOST	1.62007	0	0	0.796798	0.738	0.225
RPN2	1.61319	0	0	0.793395	0.744	0.237
ERLEC1	1.59857	0	0	0.811439	0.741	0.151
ISG20	1.57437	0	0	0.828222	0.901	0.507
CDK2AP2	1.55615	0	0	0.802598	0.777	0.277
CD63	1.53046	0	0	0.801546	0.843	0.388
SELENOK	1.51896	0	0	0.802956	0.792	0.293
CD27	1.50998	0	0	0.741639	0.752	0.325
IGHG3	1.49176	0	0	0.697497	0.721	0.325
OS9	1.48376	0	0	0.783554	0.725	0.214
GMPPB	1.48363	0	0	0.776178	0.625	0.109
CD79A	1.4819	0	0	0.783092	0.912	0.705
EDEM2	1.47847	0	0	0.769564	0.606	0.089
TMBIM6	1.47022	0	0	0.791789	0.879	0.511
LMAN1	1.42022	0	0	0.801327	0.775	0.218
DAD1	1.39694	0	0	0.803259	0.832	0.377
LGALS1	1.37879	0	0	0.738193	0.671	0.232
DNAJC1	1.3649	0	0	0.767906	0.626	0.106
ATF5	1.3578	0	0	0.750679	0.684	0.238
NANS	1.33712	0	0	0.763112	0.635	0.151
ADA	1.31205	0	0	0.760584	0.766	0.284
IDH2	1.30747	0	0	0.757956	0.705	0.245
TMED2	1.29316	0	0	0.787452	0.797	0.318
TMEM208	1.2926	0	0	0.767179	0.672	0.183
CKAP4	1.28874	0	0	0.742522	0.531	0.051
SELENOS	1.27727	0	0	0.777913	0.693	0.151
IGHA2	1.27717	0	0	0.596719	0.275	0.081
UBE2J1	1.26465	0	0	0.776756	0.781	0.319
SEC61B	1.25639	0	0	0.822605	0.943	0.55
DUSP2	1.25608	0	0	0.683474	0.553	0.207
SRGN	1.25366	0	0	0.763188	0.74	0.261
BSG	1.25086	0	0	0.759847	0.739	0.295
SEC61G	1.19839	0	0	0.787302	0.897	0.481
ACADVL	1.19624	0	0	0.737444	0.58	0.13
ERP29	1.19318	0	0	0.754388	0.886	0.603
GSTP1	1.19219	0	0	0.759169	0.867	0.42
IGHM	1.17146	6.98114e-294	2.34133e-289	0.637673	0.787	0.598
NDUFAF3	1.16443	0	0	0.755745	0.762	0.335
KRT18	1.158	0	0	0.646668	0.317	0.029
BTG2	1.15483	0	0	0.762197	0.863	0.408
TMEM258	1.15002	0	0	0.786031	0.881	0.497
MLEC	1.14174	0	0	0.754371	0.652	0.174
DNAJC3	1.13976	0	0	0.752597	0.614	0.109
MTDH	1.12976	0	0	0.791451	0.93	0.55
IGLC6	1.12695	0	0	0.696348	0.599	0.194
PDXK	1.12599	0	0	0.735451	0.543	0.086
MYL6	1.1143	0	0	0.777467	0.936	0.653
GUCA1A	1.11332	0	0	0.665205	0.371	0.048
TXNDC11	1.1091	0	0	0.730316	0.543	0.097
SPCS1	1.10878	0	0	0.759829	0.845	0.474
SPCS3	1.09701	0	0	0.765126	0.766	0.27
TMED10	1.08122	0	0	0.761974	0.738	0.251
PRDX5	1.07396	0	0	0.749803	0.792	0.387
COPE	1.07265	0	0	0.750376	0.769	0.346
LRPAP1	1.06611	0	0	0.73022	0.617	0.176
CHCHD2	1.06134	0	0	0.769733	0.953	0.66
IGLC7	1.05532	0	0	0.71005	0.617	0.201
B4GALT3	1.05527	0	0	0.728583	0.587	0.153
DXO	1.05476	0	0	0.70332	0.449	0.055
FBP1	1.04637	0	0	0.692206	0.531	0.163
PIM2	1.03137	0	0	0.745559	0.836	0.383
CCR10	1.02698	0	0	0.7007	0.477	0.082
OSTC	1.01818	0	0	0.742721	0.724	0.286
BEX3	1.00266	0	0	0.695295	0.548	0.177
HAX1	0.996153	0	0	0.727134	0.687	0.278
UBXN4	0.991658	0	0	0.753108	0.804	0.379
SEC61A1	0.989903	0	0	0.732175	0.602	0.151
SIL1	0.981533	0	0	0.703116	0.474	0.077
VCP	0.977814	0	0	0.732471	0.759	0.345
CTSA	0.976662	0	0	0.699346	0.538	0.156
HDLBP	0.971444	0	0	0.734372	0.657	0.204
DENND6B	0.967485	0	0	0.675685	0.46	0.129
ST6GALNAC4	0.965605	0	0	0.72005	0.56	0.141
PREB	0.964235	0	0	0.711134	0.52	0.113
HIST1H1C	0.962961	0	0	0.70139	0.665	0.287
MEI1	0.95556	0	0	0.694212	0.422	0.037
ARMCX3	0.954267	0	0	0.734538	0.62	0.16
NUCB1	0.934401	0	0	0.70613	0.557	0.161
BIK	0.932813	0	0	0.703196	0.659	0.256
DERL1	0.930049	0	0	0.715995	0.561	0.14
HLA-C	0.929526	0	0	0.699173	0.821	0.651
DPM3	0.919418	0	0	0.699868	0.535	0.15
KRTCAP2	0.905865	0	0	0.700851	0.619	0.246
PRDM1	0.899162	0	0	0.659661	0.418	0.09
RGS16	0.898174	0	0	0.688967	0.504	0.135
RGS13	0.895016	0	0	0.702654	0.805	0.38
CLPTM1L	0.893965	0	0	0.708297	0.553	0.149
S100A11	0.891001	0	0	0.720625	0.707	0.309
EVA1B	0.884348	0	0	0.654682	0.366	0.063
DDIT3	0.872862	0	0	0.6708	0.438	0.106
S100A13	0.872461	0	0	0.672881	0.443	0.115
RPN1	0.863548	0	0	0.691689	0.477	0.098
ISOC2	0.858362	0	0	0.695745	0.573	0.202
COPZ1	0.858147	0	0	0.720688	0.729	0.315
HSD17B8	0.856135	0	0	0.677479	0.405	0.058
RNF181	0.851386	0	0	0.714068	0.68	0.284
FDPS	0.849922	0	0	0.696882	0.626	0.243
TRADD	0.849623	0	0	0.694238	0.516	0.138
SLC35B1	0.848481	0	0	0.691635	0.456	0.082
CHPF	0.847902	0	0	0.671364	0.366	0.028
GUK1	0.846558	0	0	0.734207	0.839	0.451
SERPINF1	0.84443	0	0	0.652689	0.365	0.068
AL133467.1	0.84247	0	0	0.670214	0.445	0.12
IFI27L1	0.84232	0	0	0.672202	0.396	0.061
CCDC167	0.840041	0	0	0.711736	0.637	0.231
DERL2	0.835067	0	0	0.699753	0.531	0.143
SRM	0.834723	0	0	0.691834	0.661	0.297
RRBP1	0.828468	0	0	0.675893	0.435	0.08
APOD	0.824685	0	0	0.659641	0.468	0.154
DECR2	0.822219	0	0	0.6867	0.547	0.182
SYTL1	0.818874	0	0	0.679214	0.501	0.145
HLA-DMA	0.818395	0	0	0.676487	0.782	0.472
SND1	0.816718	0	0	0.707485	0.643	0.245
ATF4	0.809741	0	0	0.700285	0.646	0.266
TXNDC15	0.808967	0	0	0.686876	0.449	0.078
ALG5	0.80241	0	0	0.686041	0.496	0.135
ISG15	0.794582	0	0	0.680131	0.623	0.276
ST6GAL1	0.793068	0	0	0.713194	0.661	0.252
HLA-A	0.792653	0	0	0.701723	0.946	0.791
C12orf57	0.789004	0	0	0.70824	0.678	0.286
SHMT2	0.785607	0	0	0.694942	0.676	0.301
PLBD1	0.777863	0	0	0.666536	0.437	0.121
SQSTM1	0.775734	0	0	0.686646	0.618	0.256
SPCS2	0.775284	0	0	0.715137	0.771	0.374
MGAT2	0.771664	0	0	0.676258	0.45	0.102
ATP6V0B	0.764191	0	0	0.705702	0.76	0.395
RPL36AL	0.76133	0	0	0.759523	0.97	0.777
ERP44	0.758931	0	0	0.693185	0.592	0.215
RHBDL1	0.756701	0	0	0.605277	0.23	0.022
FAM92B	0.753483	0	0	0.636597	0.286	0.016
REXO2	0.74515	0	0	0.681475	0.529	0.179
JTB	0.744837	0	0	0.706073	0.819	0.49
GYPC	0.744523	0	0	0.700339	0.738	0.367
EIF5	0.740305	0	0	0.698845	0.809	0.431
SDF4	0.736478	0	0	0.682865	0.494	0.131
SUB1	0.73426	0	0	0.680198	0.787	0.476
SNAP47	0.734018	0	0	0.661065	0.441	0.132
SLC2A5	0.733144	0	0	0.65745	0.501	0.191
ORMDL2	0.732875	0	0	0.684645	0.562	0.207
MPG	0.724904	0	0	0.689765	0.6	0.234
RNASET2	0.723249	0	0	0.665086	0.64	0.324
TMCO1	0.717393	0	0	0.687154	0.602	0.24
NUDT22	0.712782	0	0	0.678623	0.487	0.138
HLA-DRB1	0.706713	4.94831e-194	1.65957e-189	0.612413	0.809	0.634
AQP3	0.702867	0	0	0.623517	0.268	0.023
CCL3	0.698828	0	0	0.569902	0.178	0.04
INSIG1	0.698518	0	0	0.655282	0.457	0.155
RPLP0	0.693643	0	0	0.726662	0.989	0.873
TECR	0.692591	0	0	0.663476	0.484	0.169
EDF1	0.692154	0	0	0.703211	0.869	0.562
TIMM17A	0.68787	0	0	0.677278	0.557	0.212
AUP1	0.68463	0	0	0.681833	0.597	0.247
RPS19BP1	0.681898	0	0	0.692558	0.759	0.382
SPATS2	0.681476	0	0	0.667679	0.458	0.126
GMPPA	0.681021	0	0	0.658705	0.383	0.072
SEL1L	0.680307	0	0	0.671021	0.455	0.103
KRT5	0.679362	0	0	0.555411	0.127	0.017
YIPF2	0.678731	0	0	0.656756	0.376	0.066
CORO1B	0.675864	0	0	0.671607	0.584	0.239
GORASP2	0.675332	0	0	0.677704	0.506	0.155
SCYL1	0.673377	0	0	0.651999	0.389	0.091
ARL6IP4	0.672467	0	0	0.685766	0.823	0.466
CYBA	0.670721	0	0	0.703357	0.946	0.76
PNOC	0.669842	0	0	0.6814	0.537	0.175
HYOU1	0.667846	0	0	0.646581	0.35	0.055
LAX1	0.667161	0	0	0.644099	0.365	0.083
UBXN6	0.664879	0	0	0.658749	0.426	0.114
NEU1	0.664073	0	0	0.651334	0.358	0.058
TRAM1	0.661578	0	0	0.701742	0.672	0.257
CNPY2	0.653395	0	0	0.662944	0.497	0.179
CCNC	0.651041	0	0	0.669083	0.468	0.138
PSAP	0.649897	0	0	0.704154	0.775	0.377
MRPL51	0.64966	0	0	0.688274	0.851	0.457
ZBTB38	0.648541	0	0	0.703089	0.663	0.256
PAIP2B	0.64808	0	0	0.643405	0.331	0.048
RASSF6	0.64799	0	0	0.651524	0.501	0.195
DAP	0.646275	0	0	0.670277	0.483	0.15
ZNHIT1	0.644637	0	0	0.684004	0.627	0.269
RNH1	0.644288	0	0	0.672534	0.592	0.253
CD74	0.644019	8.40789e-240	2.81984e-235	0.627662	0.994	0.972
AP3D1	0.641141	0	0	0.672968	0.512	0.171
TFG	0.640296	0	0	0.670209	0.489	0.157
TMEM59	0.63657	0	0	0.684161	0.687	0.323
SRSF9	0.634487	0	0	0.681589	0.754	0.41
TAPBPL	0.634372	0	0	0.641046	0.356	0.082
SEMA4A	0.633254	0	0	0.65167	0.419	0.119
AARS	0.632801	0	0	0.645478	0.373	0.084
AURKAIP1	0.629249	0	0	0.684776	0.766	0.393
SCAND1	0.623865	0	0	0.683767	0.701	0.339
LINC01480	0.623074	0	0	0.613326	0.248	0.024
ASB2	0.618168	0	0	0.642921	0.413	0.133
REEP5	0.614716	0	0	0.679722	0.596	0.237
SURF4	0.613811	0	0	0.657857	0.41	0.097
DSTN	0.613735	0	0	0.703554	0.749	0.338
RPS27L	0.612997	0	0	0.680909	0.737	0.389
MAGED1	0.61215	0	0	0.629295	0.336	0.083
RGS1	0.611473	0	0	0.612795	0.343	0.117
MRPL55	0.610829	0	0	0.670833	0.631	0.291
KDELR1	0.608846	0	0	0.675288	0.521	0.168
ANXA2	0.606309	0	0	0.674519	0.632	0.279
SEC63	0.606202	0	0	0.678866	0.542	0.186
SEC11A	0.60578	0	0	0.685087	0.747	0.39
U2AF1L4	0.601476	0	0	0.638614	0.354	0.081
UQCRQ	0.600424	0	0	0.684163	0.794	0.434
CUTA	0.600275	0	0	0.648863	0.404	0.111
SERF2	0.592955	0	0	0.661226	0.744	0.415
OST4	0.592816	0	0	0.680984	0.923	0.71
SPOCK2	0.59121	0	0	0.62722	0.34	0.086
S100A6	0.586487	0	0	0.646293	0.711	0.431
GAPDH	0.58487	0	0	0.706705	0.991	0.739
UBB	0.582979	0	0	0.670956	0.918	0.68
NDUFA11	0.580356	0	0	0.671342	0.762	0.416
NMRK1	0.577728	0	0	0.639185	0.349	0.075
TENT5C	0.577581	0	0	0.627162	0.301	0.045
UBA5	0.575358	0	0	0.643963	0.37	0.084
PEBP1	0.575047	0	0	0.6658	0.857	0.524
YIPF3	0.573509	0	0	0.654708	0.452	0.148
TRAPPC2L	0.571401	0	0	0.663807	0.638	0.303
UFC1	0.570667	0	0	0.672435	0.745	0.395
MAGT1	0.570136	0	0	0.651163	0.398	0.09
PHGDH	0.566556	0	0	0.600218	0.251	0.056
FNDC3A	0.566197	0	0	0.647367	0.347	0.05
GNB3	0.565714	0	0	0.594406	0.284	0.1
BST2	0.563382	0	0	0.666192	0.698	0.363
EEF2	0.56225	0	0	0.674362	0.935	0.637
GADD45A	0.560062	0	0	0.618424	0.301	0.067
GHITM	0.55975	0	0	0.656053	0.663	0.35
MPC1	0.558593	0	0	0.648429	0.407	0.109
AC104699.1	0.553506	0	0	0.616937	0.263	0.027
CTSH	0.552979	0	0	0.659683	0.762	0.437
PARP1	0.550024	0	0	0.653807	0.902	0.599
MAN1A1	0.549056	0	0	0.615401	0.294	0.061
MGAT1	0.544485	0	0	0.654532	0.423	0.113
TPI1	0.544405	0	0	0.672608	0.926	0.565
SF3B5	0.543838	0	0	0.670737	0.698	0.366
AC012236.1	0.543291	0	0	0.621895	0.278	0.036
PRDM15	0.543192	0	0	0.649598	0.498	0.192
SH2B2	0.542323	0	0	0.627726	0.39	0.139
CREB3	0.542118	0	0	0.637249	0.344	0.071
ATG101	0.541761	0	0	0.643613	0.438	0.157
YIF1B	0.541172	0	0	0.624553	0.321	0.078
PSMD8	0.53707	0	0	0.66977	0.728	0.379
RECQL4	0.534601	0	0	0.618347	0.275	0.041
SLC39A7	0.532242	0	0	0.631048	0.329	0.07
PBXIP1	0.530193	0	0	0.639222	0.378	0.096
CISD2	0.529939	0	0	0.666113	0.547	0.21
CCM2	0.529085	0	0	0.650563	0.476	0.176
NT5DC2	0.528591	0	0	0.616826	0.274	0.044
MIF	0.526265	0	0	0.640559	0.704	0.411
USO1	0.523554	0	0	0.648223	0.453	0.153
VPREB3	0.518556	2.4788e-263	8.31339e-259	0.622115	0.713	0.405
UAP1	0.518125	0	0	0.632362	0.342	0.077
DNPH1	0.518078	0	0	0.653371	0.593	0.272
COX7A2	0.514373	0	0	0.672342	0.903	0.64
MIF4GD	0.514306	0	0	0.642535	0.443	0.161
AKR1A1	0.514211	0	0	0.650674	0.527	0.225
MAGEF1	0.513104	0	0	0.637093	0.448	0.178
SARAF	0.512587	0	0	0.67679	0.728	0.375
JMJD4	0.511653	0	0	0.623825	0.346	0.102
ARID3A	0.511528	0	0	0.639016	0.366	0.082
ECH1	0.510818	0	0	0.65458	0.694	0.371
SRPRA	0.509479	0	0	0.645324	0.435	0.137
CRYBA4	0.50757	0	0	0.593583	0.212	0.027
MRPS21	0.499554	0	0	0.654071	0.788	0.424
TMEM50B	0.498924	0	0	0.637673	0.373	0.094
PMVK	0.498708	0	0	0.642027	0.519	0.227
TMEM147	0.497713	0	0	0.653856	0.575	0.262
ATRAID	0.497604	0	0	0.664157	0.635	0.299
ALDH1L2	0.496105	0	0	0.601364	0.208	0.006
PKM	0.495757	1.6954e-285	5.68603e-281	0.632656	0.836	0.497
CHMP2A	0.494968	0	0	0.661996	0.661	0.322
ILF2	0.492761	0	0	0.649223	0.673	0.342
MORF4L2	0.492729	0	0	0.64274	0.489	0.202
POP5	0.491873	0	0	0.646131	0.572	0.274
GABARAPL1	0.491413	0	0	0.60117	0.221	0.02
TMEM134	0.488959	0	0	0.649723	0.477	0.176
C1orf122	0.486671	0	0	0.642665	0.408	0.123
STT3B	0.486355	0	0	0.665076	0.519	0.17
ACTG2	0.485328	7.2248e-233	2.42305e-228	0.588175	0.358	0.176
AGR2	0.48501	0	0	0.547413	0.104	0.009
IKBIP	0.484655	0	0	0.631241	0.354	0.092
ATP5F1A	0.483318	0	0	0.650163	0.828	0.505
HCST	0.48273	0	0	0.64814	0.513	0.205
CRELD1	0.482269	0	0	0.612378	0.262	0.037
THEMIS2	0.482096	0	0	0.63241	0.356	0.09
NDUFB4	0.480739	0	0	0.658988	0.708	0.375
RTN3	0.480337	0	0	0.626379	0.362	0.11
NDUFS6	0.478499	0	0	0.660082	0.813	0.44
SNRPN	0.476449	0	0	0.653626	0.542	0.23
TMEM9	0.476405	0	0	0.623053	0.326	0.082
PSMB1	0.475833	0	0	0.655118	0.828	0.499
PRDX6	0.475225	0	0	0.664929	0.836	0.453
VAMP5	0.475197	0	0	0.662026	0.565	0.242
EIF1	0.474349	0	0	0.653628	0.901	0.694
TRAPPC6A	0.472777	0	0	0.651436	0.569	0.259
ACSS1	0.471702	0	0	0.628693	0.319	0.056
MRPL36	0.471576	0	0	0.639652	0.511	0.223
IGLV3-25	0.471404	0	0	0.563628	0.152	0.027
ARL1	0.470957	0	0	0.642125	0.44	0.156
CSTB	0.469658	0	0	0.656825	0.645	0.324
NTMT1	0.468036	0	0	0.637495	0.449	0.174
ARFGAP3	0.46769	0	0	0.631575	0.348	0.08
PARM1	0.465566	0	0	0.607712	0.239	0.023
P2RX4	0.462059	0	0	0.615405	0.275	0.046
GNL3	0.461467	0	0	0.64365	0.547	0.247
RPS6KB2	0.461419	0	0	0.634924	0.424	0.156
CHPF2	0.460212	0	0	0.612377	0.272	0.047
IRF4	0.458748	0	0	0.619914	0.418	0.171
PSMB6	0.457081	0	0	0.650392	0.677	0.352
B9D1	0.456474	0	0	0.602373	0.222	0.019
MXD4	0.456173	0	0	0.626092	0.379	0.132
OXA1L	0.455348	0	0	0.647994	0.597	0.293
CHST12	0.454652	0	0	0.62667	0.337	0.08
CANX	0.454117	0	0	0.660827	0.619	0.278
SRPRB	0.452933	0	0	0.603449	0.24	0.035
IGHV3-23	0.450671	3.88912e-20	1.30433e-15	0.519216	0.14	0.104
RPS26	0.449375	2.46244e-295	8.25852e-291	0.640969	0.957	0.743
TSTA3	0.448637	0	0	0.630688	0.447	0.184
NDUFS8	0.448337	0	0	0.649165	0.61	0.293
PLA2G16	0.44727	0	0	0.618003	0.371	0.141
SFT2D1	0.446824	0	0	0.645267	0.545	0.25
RER1	0.445444	0	0	0.658637	0.618	0.288
LAMTOR2	0.445364	0	0	0.646624	0.63	0.316
IGLL5	0.445042	0	0	0.599213	0.322	0.121
CHID1	0.44341	0	0	0.608306	0.274	0.059
SURF1	0.439814	0	0	0.644175	0.514	0.222
CLEC2B	0.437527	0	0	0.643451	0.422	0.133
COX6B1	0.436634	0	0	0.644671	0.859	0.587
EMC3	0.435081	0	0	0.637072	0.466	0.19
TAS1R3	0.433718	0	0	0.580579	0.193	0.034
BCKDK	0.433671	0	0	0.613671	0.321	0.099
TRAC	0.433225	0	0	0.616797	0.399	0.165
CNPY1	0.432089	0	0	0.563032	0.137	0.011
PSMB4	0.431815	0	0	0.649715	0.665	0.337
ATP5IF1	0.429879	0	0	0.641634	0.678	0.376
PRKCSH	0.429784	0	0	0.627761	0.464	0.206
TRIM27	0.428232	0	0	0.627572	0.398	0.144
SNU13	0.426907	0	0	0.6454	0.813	0.499
UBL5	0.425835	0	0	0.647134	0.81	0.498
NEAT1	0.424463	0	0	0.66799	0.925	0.62
CD9	0.423008	1.84672e-287	6.19354e-283	0.58396	0.282	0.115
ATP5MC1	0.420489	0	0	0.643969	0.778	0.437
QPRT	0.419974	0	0	0.574431	0.161	0.013
MLF2	0.418955	0	0	0.637175	0.574	0.283
FKBP8	0.415811	0	0	0.64041	0.594	0.295
VNN2	0.415567	9.79295e-303	3.28436e-298	0.595084	0.336	0.148
CREB3L2	0.414963	0	0	0.623743	0.325	0.07
STX5	0.414919	0	0	0.626099	0.374	0.12
MVD	0.414307	0	0	0.604314	0.311	0.106
ALG2	0.41387	0	0	0.617818	0.33	0.093
KCNK6	0.4092	0	0	0.596254	0.208	0.015
DYNLL1	0.407631	0	0	0.643988	0.827	0.485
GPR160	0.407587	0	0	0.632744	0.489	0.217
OAF	0.407263	0	0	0.594932	0.198	0.008
MAGEH1	0.407133	0	0	0.601772	0.265	0.063
NDUFB7	0.407024	0	0	0.648799	0.709	0.387
HM13	0.406141	0	0	0.601438	0.244	0.041
ROMO1	0.40584	0	0	0.638255	0.551	0.264
AKAP17A	0.405173	0	0	0.643313	0.439	0.147
TMEM214	0.404834	0	0	0.616045	0.303	0.069
GTSF1	0.404385	0	0	0.632367	0.568	0.271
SARS	0.404006	0	0	0.63839	0.538	0.255
MAGED2	0.402925	0	0	0.599194	0.278	0.081
SEC14L1	0.402487	0	0	0.595179	0.278	0.086
ARF1	0.402363	0	0	0.653394	0.758	0.425
ACO2	0.402209	0	0	0.61733	0.403	0.167
WARS	0.401467	0	0	0.645086	0.511	0.205
ADRM1	0.400089	0	0	0.636679	0.576	0.284
NME3	0.399512	0	0	0.634372	0.428	0.155
SPACA3	0.399338	0	0	0.560966	0.128	0.006
TSPYL2	0.39901	0	0	0.612832	0.327	0.099
PGRMC2	0.39883	0	0	0.621359	0.34	0.094
TFF3	0.398797	0	0	0.589788	0.279	0.105
TRABD	0.39733	0	0	0.613455	0.388	0.163
HSPA13	0.39718	0	0	0.588481	0.217	0.038
DPP7	0.395073	0	0	0.622297	0.48	0.229
PRCC	0.393553	0	0	0.606747	0.361	0.149
OAZ1	0.392837	6.77029e-247	2.27062e-242	0.62444	0.805	0.535
NDUFB11	0.389845	0	0	0.639063	0.825	0.526
NDUFA4	0.389701	8.42053e-262	2.82408e-257	0.630484	0.897	0.606
PDIA5	0.388839	0	0	0.585389	0.182	0.012
SCAMP2	0.388198	0	0	0.632817	0.452	0.182
NDUFV3	0.387886	0	0	0.61942	0.369	0.13
RAB2A	0.38603	0	0	0.648382	0.603	0.293
SEC23B	0.384762	0	0	0.599191	0.273	0.072
ELL2	0.384185	0	0	0.617732	0.347	0.102
VDR	0.382274	0	0	0.579393	0.177	0.019
CYS1	0.380975	0	0	0.572546	0.171	0.028
DCTN2	0.379779	0	0	0.636313	0.573	0.28
DNAJC4	0.379728	0	0	0.622048	0.361	0.116
IFT27	0.378941	0	0	0.596634	0.246	0.055
AP3S1	0.378838	0	0	0.636021	0.644	0.345
CD2BP2	0.378337	0	0	0.624603	0.458	0.202
MGMT	0.377161	0	0	0.622816	0.383	0.141
RNF7	0.376968	0	0	0.638189	0.629	0.32
PRDX2	0.376735	0	0	0.614722	0.408	0.175
SLC1A5	0.376077	0	0	0.592309	0.278	0.093
ICAM2	0.376071	0	0	0.621232	0.362	0.113
DBI	0.374021	1.34798e-257	4.52086e-253	0.625389	0.772	0.492
ZNF593	0.373921	0	0	0.634751	0.542	0.258
YIPF5	0.371609	0	0	0.609805	0.317	0.096
MCTS1	0.371494	0	0	0.624174	0.496	0.237
SEPT1	0.371389	0	0	0.636054	0.562	0.277
NDUFV1	0.370111	0	0	0.623957	0.548	0.271
PSMD2	0.369681	0	0	0.624557	0.553	0.282
PRSS16	0.36898	0	0	0.589386	0.195	0.017
BLVRA	0.368588	0	0	0.593339	0.25	0.064
DDRGK1	0.368509	0	0	0.617924	0.387	0.151
SLC38A10	0.368038	0	0	0.592182	0.252	0.067
NAXE	0.364226	0	0	0.621255	0.494	0.237
TRIB1	0.363593	0	0	0.570194	0.169	0.03
RPL10	0.363025	8.57512e-258	2.87592e-253	0.632405	0.997	0.961
PTOV1	0.362608	0	0	0.59419	0.27	0.085
HID1	0.361666	0	0	0.582646	0.173	0.008
C4orf3	0.361435	1.08624e-284	3.64302e-280	0.629687	0.746	0.449
SLC52A2	0.36086	0	0	0.595694	0.272	0.082
MESD	0.360845	0	0	0.629813	0.402	0.135
CHRNE	0.360759	0	0	0.577186	0.163	0.009
COX5A	0.35913	2.21055e-263	7.41375e-259	0.625679	0.798	0.461
BNIP3	0.358995	0	0	0.596295	0.334	0.139
IRF3	0.358475	0	0	0.631629	0.477	0.208
NOL4	0.357617	8.59991e-196	2.88424e-191	0.555813	0.182	0.069
LMF1	0.355975	0	0	0.580231	0.187	0.027
MPST	0.354981	0	0	0.595473	0.274	0.088
C1GALT1C1	0.354787	0	0	0.580519	0.218	0.057
IFNAR2	0.354521	0	0	0.591654	0.237	0.054
SLC1A4	0.35394	1.46453e-292	4.91173e-288	0.573688	0.224	0.08
AC133644.2	0.352651	0	0	0.567414	0.15	0.017
MRPL23	0.352295	0	0	0.609197	0.416	0.193
CHCHD10	0.351781	1.05197e-257	3.5281e-253	0.624046	0.765	0.461
TMED5	0.351011	0	0	0.620502	0.345	0.095
LGALS3	0.350304	0	0	0.607249	0.41	0.188
EMC7	0.349688	0	0	0.617956	0.385	0.142
NGLY1	0.348949	0	0	0.631568	0.535	0.261
POMP	0.348246	7.52785e-265	2.52469e-260	0.627895	0.807	0.506
STRAP	0.34774	0	0	0.622713	0.572	0.298
NDUFB6	0.347284	0	0	0.622457	0.489	0.235
ATP5F1B	0.347233	1.07617e-253	3.60928e-249	0.623778	0.814	0.469
C12orf10	0.347119	0	0	0.614268	0.444	0.211
PSMB7	0.346858	2.58652e-298	8.67468e-294	0.625038	0.638	0.346
SLC17A9	0.346803	0	0	0.592516	0.223	0.037
ZBTB8OS	0.346622	0	0	0.62754	0.5	0.233
GFER	0.34572	0	0	0.608463	0.371	0.154
SAT2	0.345183	0	0	0.617859	0.353	0.111
ECI1	0.344464	0	0	0.607013	0.343	0.129
LONP1	0.344022	0	0	0.587697	0.274	0.102
CYTIP	0.342485	0	0	0.626268	0.436	0.172
CYTOR	0.341584	0	0	0.57316	0.182	0.037
RTRAF	0.341392	0	0	0.634236	0.692	0.368
GPAA1	0.340991	0	0	0.603606	0.35	0.141
CYCS	0.340679	2.02831e-304	6.80253e-300	0.625383	0.616	0.338
CLIC1	0.339663	1.06225e-274	3.56256e-270	0.631497	0.805	0.541
ANKRD37	0.339166	0	0	0.571599	0.182	0.04
IER2	0.338546	0	0	0.616196	0.474	0.23
TRAPPC3	0.337522	0	0	0.615643	0.463	0.222
SEC13	0.336743	0	0	0.586131	0.233	0.062
JOSD2	0.334144	0	0	0.602507	0.281	0.077
SLC25A6	0.334028	2.58018e-179	8.65339e-175	0.609024	0.905	0.69
MCUR1	0.333485	0	0	0.607001	0.322	0.109
COPB2	0.333471	0	0	0.59714	0.283	0.086
YIF1A	0.332703	2.47832e-294	8.3118e-290	0.596099	0.351	0.159
B4GALT7	0.33149	0	0	0.592075	0.259	0.075
PSMC4	0.330541	0	0	0.610124	0.416	0.191
EDEM1	0.330394	0	0	0.610321	0.327	0.094
KDELR2	0.330231	0	0	0.589961	0.217	0.037
NDUFS5	0.32965	9.03889e-291	3.03146e-286	0.63246	0.792	0.47
KCNN3	0.329413	0	0	0.565611	0.137	0.007
ATP5PF	0.328971	1.25918e-257	4.22303e-253	0.628129	0.863	0.559
ASNS	0.32895	0	0	0.570946	0.201	0.062
SMDT1	0.328379	1.25428e-257	4.2066e-253	0.626231	0.781	0.513
GPANK1	0.328231	0	0	0.607092	0.354	0.138
PYCR1	0.327812	0	0	0.57474	0.176	0.027
C19orf53	0.326257	1.54071e-278	5.16723e-274	0.632683	0.844	0.543
SEC24D	0.326073	0	0	0.570311	0.161	0.019
SLC25A39	0.325636	0	0	0.612589	0.445	0.21
SRP54	0.324292	0	0	0.602536	0.335	0.128
ANXA11	0.324103	0	0	0.630275	0.607	0.319
IDH3G	0.323908	0	0	0.615227	0.44	0.204
ALKBH7	0.323549	0	0	0.635406	0.553	0.267
LY96	0.322411	0	0	0.59527	0.28	0.088
LAPTM4A	0.321813	0	0	0.628168	0.501	0.226
NXPH4	0.321646	1.80388e-244	6.04985e-240	0.570957	0.232	0.094
COPA	0.321312	0	0	0.618938	0.428	0.179
MFSD10	0.320656	0	0	0.610088	0.403	0.18
COPG1	0.320207	0	0	0.585893	0.238	0.064
TOM1	0.319982	3.2666e-293	1.09555e-288	0.577971	0.245	0.092
DNAJC12	0.318584	0	0	0.582813	0.209	0.043
PPP1R2	0.318226	0	0	0.634921	0.593	0.302
GPX7	0.317502	0	0	0.58763	0.272	0.098
HSPBP1	0.316281	1.45546e-241	4.88133e-237	0.572668	0.243	0.101
BUD31	0.315463	1.20407e-285	4.0382e-281	0.616825	0.557	0.295
SRP72	0.315075	0	0	0.630258	0.61	0.327
IFI27L2	0.312982	0	0	0.626422	0.517	0.249
C1orf43	0.31277	0	0	0.61798	0.502	0.251
STUB1	0.312369	0	0	0.623359	0.496	0.237
ALG3	0.309893	1.05463e-295	3.53702e-291	0.588985	0.305	0.128
MPC2	0.309396	1.6131e-293	5.41003e-289	0.613591	0.503	0.257
PRKAG2-AS1	0.308574	0	0	0.574839	0.19	0.042
ATP6V0D1	0.3085	0	0	0.612281	0.426	0.194
ARFIP2	0.308363	0	0	0.589122	0.269	0.093
ARID5A	0.308333	3.49976e-280	1.17375e-275	0.590419	0.327	0.144
GLT8D1	0.308196	0	0	0.586907	0.257	0.082
PSMB3	0.307385	5.73247e-267	1.92256e-262	0.620206	0.666	0.369
EXOSC1	0.307083	0	0	0.607185	0.383	0.165
BRSK1	0.306936	0	0	0.560251	0.126	0.006
COL9A3	0.306698	8.39103e-248	2.81418e-243	0.569487	0.226	0.087
TRMT112	0.306355	2.98366e-224	1.00066e-219	0.61665	0.768	0.486
ECHS1	0.305346	1.51639e-274	5.08567e-270	0.617113	0.592	0.318
TRAM2	0.304577	7.80728e-213	2.61841e-208	0.558399	0.185	0.069
NUGGC	0.304543	0	0	0.569828	0.164	0.025
MAF1	0.304114	0	0	0.623984	0.525	0.262
AC100793.2	0.303844	0	0	0.572225	0.181	0.037
ANAPC11	0.303829	8.46406e-279	2.83868e-274	0.621706	0.637	0.357
TXNDC17	0.302911	4.30971e-294	1.44539e-289	0.618417	0.566	0.292
DESI1	0.301488	0	0	0.596368	0.29	0.096
USP48	0.300419	0	0	0.624267	0.455	0.194
MCFD2	0.300218	0	0	0.605568	0.337	0.125
NDUFB8	0.299793	2.8448e-245	9.5409e-241	0.615145	0.652	0.371
SRP68	0.299582	0	0	0.607727	0.398	0.174
GYG1	0.298319	2.40032e-265	8.0502e-261	0.586856	0.314	0.14
HDAC7	0.297904	1.48218e-269	4.97094e-265	0.598241	0.393	0.192
ADI1	0.297412	0	0	0.621838	0.518	0.255
CALCOCO1	0.296908	0	0	0.589889	0.238	0.055
IFI35	0.29606	0	0	0.600735	0.343	0.139
POU2AF1	0.295855	0	0	0.629215	0.658	0.364
IFT20	0.295749	0	0	0.604371	0.34	0.131
FBH1	0.295257	0	0	0.583822	0.242	0.075
ARPC5L	0.295244	0	0	0.631298	0.68	0.382
ACSF3	0.294797	2.64922e-270	8.88497e-266	0.591732	0.343	0.158
IGHG1	0.294666	5.04527e-24	1.69208e-19	0.519141	0.121	0.082
SDHA	0.294253	1.03602e-285	3.47459e-281	0.594803	0.352	0.159
ERGIC2	0.293507	0	0	0.620386	0.398	0.147
PQBP1	0.293284	9.61152e-301	3.22351e-296	0.607314	0.432	0.209
PSMC2	0.293184	4.74087e-278	1.58999e-273	0.600532	0.401	0.196
TSTD1	0.291838	0	0	0.622913	0.543	0.278
MRPL52	0.290783	4.14359e-287	1.38968e-282	0.621956	0.615	0.34
DNAJB2	0.289819	0	0	0.584751	0.264	0.094
AGA	0.289745	0	0	0.580554	0.227	0.066
PTPN7	0.289194	0	0	0.596964	0.3	0.102
AC012645.3	0.289128	0	0	0.566429	0.166	0.034
HINT2	0.28884	3.64524e-307	1.22254e-302	0.61235	0.468	0.232
TBL2	0.288142	0	0	0.570921	0.183	0.042
SCRN2	0.287676	2.17302e-280	7.28788e-276	0.575653	0.24	0.091
GALNT2	0.286782	0	0	0.58842	0.28	0.102
CYB561	0.28593	0	0	0.565635	0.14	0.009
UQCRC1	0.285458	4.38147e-273	1.46946e-268	0.616086	0.583	0.311
MYL6B	0.285133	3.407e-190	1.14264e-185	0.583245	0.374	0.202
ANAPC5	0.284192	2.0822e-305	6.9833e-301	0.614808	0.495	0.25
TTC38	0.284081	0	0	0.575103	0.183	0.034
LRRC24	0.284023	0	0	0.557937	0.124	0.008
NRBF2	0.282586	0	0	0.607861	0.384	0.164
TCIRG1	0.282247	0	0	0.579077	0.233	0.075
TRIB3	0.282033	4.37593e-235	1.4676e-230	0.55755	0.172	0.058
FIS1	0.282014	0	0	0.630409	0.61	0.323
MOGS	0.281134	0	0	0.586257	0.224	0.051
SAR1B	0.280746	0	0	0.598084	0.31	0.112
MRPS12	0.280055	2.14768e-291	7.20289e-287	0.617006	0.55	0.286
MIB2	0.278185	5.58886e-259	1.87439e-254	0.601423	0.442	0.222
CARS	0.27719	6.74106e-259	2.26082e-254	0.58113	0.284	0.121
KCNK12	0.276674	0	0	0.57139	0.178	0.036
MST1	0.275006	0	0	0.547904	0.105	0.009
EIF2AK4	0.274832	0	0	0.592636	0.301	0.112
AFAP1-AS1	0.27468	0	0	0.561695	0.153	0.031
QPCT	0.273373	0	0	0.555054	0.141	0.032
PSMD6	0.272687	1.67826e-235	5.62854e-231	0.597242	0.437	0.228
BAD	0.272364	0	0	0.587215	0.276	0.101
HMG20B	0.27175	6.90295e-303	2.31511e-298	0.579946	0.253	0.094
YIPF6	0.271566	0	0	0.588882	0.263	0.084
CPNE5	0.271311	0	0	0.588261	0.28	0.102
BASP1	0.271275	5.28918e-231	1.77388e-226	0.61609	0.772	0.431
EIF4G1	0.271098	4.6024e-237	1.54355e-232	0.598244	0.444	0.233
FNDC3B	0.27104	0	0	0.555981	0.125	0.012
SCAMP3	0.270514	2.58038e-300	8.65407e-296	0.590618	0.313	0.132
CCDC189	0.269009	0	0	0.558443	0.141	0.025
SELENOT	0.26891	6.00896e-248	2.01528e-243	0.612391	0.595	0.332
AACS	0.268428	0	0	0.559189	0.15	0.032
MAPKAPK5-AS1	0.268363	0	0	0.574795	0.205	0.057
TCEAL8	0.267162	0	0	0.606901	0.394	0.172
ETHE1	0.266976	0	0	0.590847	0.288	0.106
BRI3BP	0.266335	1.22319e-255	4.10232e-251	0.603456	0.464	0.241
RPS5	0.266024	1.56029e-191	5.23289e-187	0.613961	0.996	0.948
PYCARD	0.265416	0	0	0.619413	0.523	0.265
SELPLG	0.265336	0	0	0.568171	0.154	0.017
UQCRFS1	0.264103	1.43979e-269	4.82875e-265	0.616111	0.592	0.319
APEH	0.263458	2.85652e-212	9.58019e-208	0.580655	0.321	0.158
NDUFA1	0.263209	7.00837e-278	2.35047e-273	0.627028	0.725	0.431
UBC	0.263197	1.55251e-181	5.2068e-177	0.60791	0.84	0.587
TUFM	0.263022	1.37906e-223	4.62509e-219	0.613034	0.742	0.412
ZNF275	0.262721	0	0	0.575835	0.194	0.041
AP2M1	0.261839	1.41291e-213	4.7386e-209	0.608999	0.676	0.395
MRPS34	0.260595	1.70978e-281	5.73426e-277	0.624496	0.683	0.381
MTHFD2	0.259113	8.41342e-235	2.82169e-230	0.593506	0.398	0.205
UFM1	0.259032	0	0	0.631048	0.504	0.222
PPP1R35	0.256773	2.39416e-284	8.02954e-280	0.591409	0.329	0.146
NBDY	0.256723	2.06255e-303	6.9174e-299	0.609232	0.446	0.217
R3HCC1	0.256672	0	0	0.576978	0.235	0.082
QSOX1	0.256161	0	0	0.558054	0.154	0.038
CALU	0.255682	0	0	0.559732	0.137	0.017
ST14	0.255676	1.25804e-207	4.21921e-203	0.575792	0.29	0.139
GOLT1B	0.254888	0	0	0.58873	0.273	0.093
MCL1	0.253301	3.62273e-276	1.21499e-271	0.621256	0.637	0.359
AC009403.1	0.253285	6.50917e-307	2.18305e-302	0.568819	0.199	0.063
ODF3B	0.252683	0	0	0.55838	0.13	0.013
ANAPC13	0.252624	1.1027e-274	3.69825e-270	0.594349	0.358	0.167
PPOX	0.252271	2.07951e-286	6.97426e-282	0.555399	0.149	0.04
CINP	0.251656	1.89395e-251	6.35194e-247	0.590294	0.353	0.168
TIMM9	0.25164	6.55966e-282	2.19998e-277	0.595757	0.362	0.167
PSMA5	0.251342	3.7271e-270	1.24999e-265	0.612192	0.533	0.284
TMEM115	0.251247	3.81641e-276	1.27995e-271	0.564806	0.19	0.063
AC106897.1	0.25055	1.43998e-259	4.8294e-255	0.553291	0.147	0.042
TRBC2	0.250287	0	0	0.623297	0.524	0.254
ZNF622	0.250088	7.40743e-286	2.4843e-281	0.596238	0.362	0.166
XPA	-0.250927	1.08948e-11	3.65388e-07	0.51561	0.168	0.13
ARPC5	-0.252135	1.69354e-19	5.67981e-15	0.526589	0.316	0.241
CMTM6	-0.253134	2.75636e-18	9.24428e-14	0.526301	0.337	0.258
FGFR1OP2	-0.253324	1.10478e-15	3.7052e-11	0.521939	0.26	0.199
MAPRE2	-0.253781	3.3141e-09	0.000111148	0.487565	0.091	0.114
ARPC2	-0.255182	3.07563e-42	1.0315e-37	0.447716	0.928	0.751
NCOA7	-0.255544	3.62342e-11	1.21522e-06	0.512842	0.117	0.088
TMX4	-0.25572	1.60779e-08	0.000539221	0.510455	0.104	0.08
CEP164	-0.256091	1.65891e-13	5.56364e-09	0.48503	0.078	0.106
ZFR	-0.257233	3.48673e-08	0.00116938	0.514028	0.206	0.167
OGT	-0.258559	4.83455e-71	1.62141e-66	0.542776	0.234	0.136
PPP1R18	-0.258945	1.59863e-11	5.36148e-07	0.518295	0.248	0.196
RPL5	-0.258976	5.30473e-90	1.7791e-85	0.42237	0.967	0.898
TRA2B	-0.26016	8.94402e-22	2.99965e-17	0.533261	0.549	0.402
SH3BGRL3	-0.260164	2.9796e-11	9.99299e-07	0.525187	0.801	0.645
TES	-0.261121	1.86416e-76	6.25204e-72	0.538397	0.18	0.095
VRK1	-0.261474	1.13943e-25	3.82143e-21	0.479227	0.062	0.103
THRAP3	-0.261572	1.07565e-08	0.000360753	0.520495	0.616	0.461
BLK	-0.26192	3.06342e-11	1.02741e-06	0.522466	0.488	0.368
COX17	-0.262012	3.57119e-20	1.19771e-15	0.531128	0.49	0.368
RSRC2	-0.263749	2.26299e-26	7.5896e-22	0.53524	0.46	0.344
MGME1	-0.26401	5.43676e-08	0.00182338	0.488924	0.086	0.106
BTF3	-0.264125	3.39236e-56	1.13773e-51	0.439381	0.898	0.752
MDFIC	-0.264387	1.47901e-09	4.96032e-05	0.514783	0.19	0.152
ATF1	-0.264997	1.805e-08	0.000605363	0.488763	0.081	0.101
PFDN5	-0.265015	6.57763e-75	2.20601e-70	0.429349	0.961	0.88
GNPTAB	-0.265334	1.42342e-07	0.00477387	0.510878	0.13	0.103
TUT7	-0.266133	1.14821e-43	3.85085e-39	0.532193	0.203	0.129
SRSF11	-0.266553	3.38731e-24	1.13604e-19	0.53569	0.583	0.423
HDAC2	-0.266867	4.04003e-08	0.00135495	0.486637	0.136	0.159
TAP1	-0.268164	1.03752e-07	0.00347964	0.515866	0.307	0.254
LMBRD1	-0.269215	1.98195e-08	0.000664705	0.511983	0.141	0.11
RAD51AP1	-0.269847	1.86502e-34	6.25492e-30	0.475319	0.06	0.108
RRM1	-0.270067	8.47978e-23	2.84395e-18	0.477689	0.096	0.138
TRIR	-0.271763	3.23289e-07	0.0108425	0.518817	0.704	0.527
USP34	-0.273397	2.02896e-07	0.00680473	0.513837	0.226	0.188
EPB41	-0.273633	6.10449e-26	2.04732e-21	0.523341	0.173	0.117
PCNP	-0.274608	3.9377e-09	0.000132063	0.518788	0.385	0.308
HMMR	-0.275002	2.09517e-23	7.02677e-19	0.479218	0.075	0.114
SP140	-0.276654	2.42392e-32	8.12933e-28	0.534396	0.323	0.23
BNIP2	-0.277356	2.00654e-10	6.72953e-06	0.518153	0.278	0.224
SSU72	-0.277745	5.72996e-12	1.92172e-07	0.520844	0.333	0.262
MT-CO1	-0.277853	3.81104e-234	1.27815e-229	0.373865	0.998	0.979
SF3B3	-0.27802	4.22908e-07	0.0141835	0.488206	0.123	0.143
UBE2I	-0.278183	2.01798e-08	0.000676791	0.519233	0.507	0.387
PABPN1	-0.279002	5.30645e-07	0.0177968	0.5135	0.232	0.194
RSF1	-0.279425	2.08561e-13	6.99473e-09	0.521228	0.293	0.231
DPY30	-0.279991	3.50888e-17	1.17681e-12	0.481556	0.092	0.126
MTCH1	-0.280048	8.61313e-18	2.88867e-13	0.525593	0.323	0.25
ARID4A	-0.28041	6.6042e-10	2.21492e-05	0.515449	0.201	0.16
SLC38A2	-0.280912	5.30226e-16	1.77827e-11	0.517816	0.16	0.116
RPL37	-0.281862	3.20205e-217	1.0739e-212	0.378552	0.997	0.983
GLS	-0.282871	7.56912e-13	2.53853e-08	0.517676	0.201	0.154
TSPAN13	-0.283409	1.24394e-73	4.17193e-69	0.543175	0.236	0.132
POLE4	-0.284203	9.3527e-07	0.0313671	0.515435	0.364	0.295
MIS18A	-0.284427	3.5425e-45	1.18808e-40	0.471438	0.053	0.11
MAP3K7CL	-0.284915	1.35932e-30	4.55888e-26	0.47378	0.089	0.141
RPS16	-0.285756	2.70129e-243	9.05958e-239	0.371405	0.994	0.96
SERTAD2	-0.285967	3.43416e-09	0.000115175	0.487704	0.088	0.111
SEPT6	-0.286107	3.1854e-10	1.06832e-05	0.518875	0.319	0.257
CLK1	-0.286124	2.642e-10	8.86075e-06	0.513545	0.145	0.111
UTP18	-0.286147	1.12117e-06	0.0376019	0.487304	0.167	0.186
TRIP11	-0.286502	6.45081e-11	2.16347e-06	0.514868	0.165	0.127
LSM6	-0.287137	4.3203e-09	0.000144894	0.485894	0.13	0.154
RASSF3	-0.287776	5.11706e-15	1.71616e-10	0.484581	0.071	0.1
FAM96A	-0.288183	2.77475e-12	9.30595e-08	0.521539	0.353	0.276
STAT2	-0.290447	2.71937e-15	9.12021e-11	0.518574	0.183	0.136
PMAIP1	-0.290601	5.00989e-12	1.68022e-07	0.482054	0.157	0.187
HMGA1	-0.29079	3.80743e-60	1.27694e-55	0.556041	0.624	0.367
YWHAE	-0.292189	5.28972e-24	1.77407e-19	0.536341	0.652	0.464
LMO7	-0.293149	6.84532e-23	2.29578e-18	0.47907	0.078	0.119
SGO2	-0.294446	5.29815e-32	1.77689e-27	0.476799	0.057	0.102
RANBP1	-0.2955	4.92956e-11	1.65328e-06	0.522452	0.516	0.38
CNOT7	-0.295745	1.88652e-07	0.006327	0.515337	0.297	0.245
KLHL42	-0.296506	4.72058e-11	1.58319e-06	0.518308	0.258	0.21
ERBIN	-0.296576	1.21197e-08	0.000406472	0.512732	0.155	0.123
METAP1	-0.298557	4.64548e-17	1.558e-12	0.482706	0.077	0.11
PRPF40A	-0.298598	2.24194e-13	7.51902e-09	0.523415	0.393	0.307
HLTF	-0.302545	2.16518e-14	7.26158e-10	0.483439	0.092	0.123
TOP1	-0.304054	1.00078e-12	3.35643e-08	0.523925	0.458	0.361
RPL18	-0.304333	1.49755e-214	5.02248e-210	0.379318	0.987	0.94
RPS2	-0.304508	6.51253e-138	2.18417e-133	0.403496	0.999	0.977
PHIP	-0.306551	1.63251e-08	0.000547513	0.51644	0.289	0.237
RPS18	-0.307042	1.46611e-91	4.91705e-87	0.421656	0.998	0.97
PCMTD1	-0.30814	5.00954e-47	1.6801e-42	0.535469	0.233	0.148
CFLAR	-0.308543	5.13998e-40	1.72385e-35	0.539159	0.344	0.241
C11orf58	-0.309223	6.76104e-11	2.26752e-06	0.521777	0.457	0.353
NSRP1	-0.30956	9.33971e-10	3.13235e-05	0.516582	0.242	0.196
TRAF3IP3	-0.309582	6.93407e-08	0.00232555	0.512692	0.175	0.138
RPS14	-0.311575	0	0	0.326589	0.999	0.983
CCDC50	-0.313096	5.40402e-22	1.8124e-17	0.528883	0.337	0.253
SF3B1	-0.314215	3.31982e-08	0.0011134	0.518972	0.491	0.393
ZC3H13	-0.314394	4.39173e-12	1.4729e-07	0.519569	0.274	0.218
BIRC5	-0.314482	2.20331e-07	0.00738947	0.487359	0.141	0.159
PPT1	-0.314495	6.42765e-09	0.000215571	0.48679	0.113	0.136
CPSF6	-0.314669	9.03318e-18	3.02955e-13	0.524715	0.295	0.228
ATP2B1-AS1	-0.315631	8.25431e-08	0.00276833	0.511047	0.13	0.102
KNOP1	-0.315647	1.99811e-07	0.00670127	0.487196	0.141	0.163
TRIM44	-0.315876	1.9625e-32	6.58183e-28	0.534976	0.333	0.24
WASF2	-0.317081	5.9624e-15	1.99967e-10	0.5264	0.48	0.37
LIX1	-0.31718	4.77264e-21	1.60065e-16	0.481355	0.065	0.102
SNX29	-0.318118	3.46669e-10	1.16266e-05	0.513386	0.143	0.11
HLA-DOB	-0.318343	4.21773e-08	0.00141454	0.516527	0.322	0.261
PPM1G	-0.3184	4.47331e-12	1.50026e-07	0.523517	0.488	0.375
JAK1	-0.31925	5.3859e-18	1.80632e-13	0.531212	0.636	0.477
MDN1	-0.319689	6.06774e-12	2.035e-07	0.485942	0.081	0.108
RPS27	-0.319748	5.56107e-124	1.86507e-119	0.408578	0.993	0.957
CCNA2	-0.320751	9.28799e-42	3.11501e-37	0.472976	0.053	0.106
PCNA	-0.320968	4.32653e-08	0.00145103	0.486834	0.135	0.153
RPL14	-0.32165	1.48413e-283	4.97748e-279	0.36109	0.99	0.944
CXCR5	-0.322812	2.57755e-10	8.6446e-06	0.487163	0.083	0.106
RRAS2	-0.324047	6.58081e-27	2.20707e-22	0.475259	0.097	0.143
RPL22L1	-0.324488	5.07281e-09	0.000170132	0.521251	0.684	0.489
HSPH1	-0.326082	1.46827e-14	4.92428e-10	0.48154	0.122	0.155
ATIC	-0.326225	6.2206e-09	0.000208626	0.483014	0.235	0.249
TUBA1A	-0.326302	2.51584e-10	8.43763e-06	0.48511	0.123	0.147
FRG1	-0.326826	8.79212e-07	0.029487	0.51438	0.291	0.24
DDX10	-0.329096	2.14841e-12	7.20532e-08	0.483813	0.111	0.141
CDCA8	-0.329109	5.4897e-41	1.84114e-36	0.473331	0.053	0.105
TOPBP1	-0.329291	3.11353e-15	1.04421e-10	0.483267	0.086	0.117
ARPC3	-0.329794	3.08881e-43	1.03592e-38	0.4474	0.841	0.694
PHF20	-0.330604	1.42264e-10	4.77125e-06	0.486593	0.089	0.113
RPSA	-0.33108	2.151e-225	7.21401e-221	0.37628	0.991	0.932
NT5C3A	-0.33125	3.09723e-15	1.03875e-10	0.521828	0.27	0.204
CHD3	-0.33296	7.78594e-26	2.61125e-21	0.476502	0.088	0.134
RC3H1	-0.333416	6.05067e-16	2.02927e-11	0.521125	0.233	0.177
VAPA	-0.333733	5.67484e-07	0.0190323	0.516611	0.434	0.35
KIAA0040	-0.334089	3.22922e-07	0.0108301	0.516281	0.379	0.307
SPTAN1	-0.33559	6.15941e-08	0.00206574	0.488311	0.1	0.12
PDS5B	-0.335803	9.89626e-07	0.0331901	0.489927	0.091	0.108
MAPK1	-0.335915	1.50417e-10	5.04469e-06	0.487128	0.08	0.103
ETNK1	-0.336482	1.48822e-08	0.000499121	0.515137	0.233	0.189
BZW2	-0.336659	2.19728e-23	7.36923e-19	0.472926	0.164	0.211
TACC3	-0.337568	2.00346e-09	6.71919e-05	0.485488	0.133	0.157
SSBP4	-0.339497	1.78884e-11	5.99942e-07	0.485089	0.103	0.129
NUP88	-0.339822	3.51687e-15	1.17949e-10	0.482297	0.101	0.134
RPL28	-0.34158	7.05604e-239	2.36645e-234	0.372586	0.998	0.977
NFKB1	-0.343225	8.34566e-16	2.79897e-11	0.480972	0.116	0.15
ZNF770	-0.34339	5.58753e-08	0.00187395	0.488395	0.098	0.118
RPL13A	-0.343609	4.3645e-219	1.46377e-214	0.378028	0.998	0.97
CENPH	-0.344275	8.73327e-52	2.92896e-47	0.466272	0.07	0.136
NUDT1	-0.346089	2.62003e-18	8.78707e-14	0.476263	0.172	0.21
TYMS	-0.346754	1.09439e-17	3.67037e-13	0.480056	0.11	0.145
POU2F2	-0.347009	4.00002e-08	0.00134153	0.479109	0.862	0.666
RAB11FIP1	-0.349013	1.30979e-12	4.39278e-08	0.48532	0.083	0.111
RPS3	-0.34946	1.72899e-43	5.79868e-39	0.446872	0.904	0.768
INPP5D	-0.351227	2.58408e-07	0.00866649	0.486892	0.156	0.176
TAF15	-0.351479	5.25112e-10	1.76112e-05	0.48431	0.149	0.173
PPIL4	-0.352006	5.1725e-13	1.73475e-08	0.485447	0.078	0.104
PHF14	-0.354896	1.07556e-17	3.60722e-13	0.477414	0.157	0.194
UTP6	-0.355014	1.71525e-09	5.75262e-05	0.484929	0.146	0.169
CEP350	-0.358648	1.2175e-07	0.00408325	0.514377	0.242	0.198
GART	-0.359459	1.58231e-27	5.30676e-23	0.476671	0.077	0.122
YEATS4	-0.359604	6.85827e-18	2.30013e-13	0.477854	0.145	0.183
DR1	-0.35962	1.85533e-08	0.000622239	0.486566	0.13	0.152
SRSF5	-0.360572	7.78348e-12	2.61042e-07	0.525006	0.679	0.505
MSH6	-0.360676	9.15657e-15	3.07093e-10	0.483852	0.083	0.113
UQCRB	-0.360909	5.97977e-15	2.0055e-10	0.470393	0.805	0.653
MT2A	-0.360962	2.24638e-87	7.53391e-83	0.567511	0.563	0.368
AES	-0.362949	3.82721e-09	0.000128357	0.518609	0.369	0.298
MTF2	-0.364622	2.28387e-12	7.65964e-08	0.481059	0.175	0.205
PPP4R3A	-0.364669	2.05351e-17	6.88705e-13	0.483271	0.069	0.1
LYL1	-0.364991	5.30632e-07	0.0177963	0.487657	0.145	0.162
CHRAC1	-0.368566	8.0343e-16	2.69454e-11	0.482584	0.091	0.122
HTT	-0.368758	5.8005e-15	1.94537e-10	0.484411	0.074	0.103
SPTBN1	-0.369585	1.01025e-09	3.38818e-05	0.485713	0.121	0.145
CREBBP	-0.370259	4.03016e-07	0.0135164	0.489349	0.096	0.113
NCOA1	-0.370291	2.11238e-12	7.08451e-08	0.484867	0.094	0.121
NIPBL	-0.371742	1.38908e-11	4.65868e-07	0.519829	0.303	0.241
EIF4G3	-0.372062	3.97024e-17	1.33154e-12	0.48334	0.07	0.101
BBX	-0.372789	3.01652e-10	1.01168e-05	0.51862	0.308	0.246
TLN1	-0.373303	2.5962e-20	8.70712e-16	0.531175	0.487	0.365
PTPN12	-0.374465	2.32786e-17	7.80719e-13	0.481724	0.088	0.122
CD84	-0.375907	1.93491e-26	6.48929e-22	0.479148	0.06	0.1
RGS19	-0.377307	5.40635e-14	1.81318e-09	0.479315	0.186	0.214
CD47	-0.379178	2.09248e-13	7.01776e-09	0.524934	0.492	0.374
RCC2	-0.379602	5.886e-20	1.97405e-15	0.480871	0.079	0.114
TPR	-0.379737	8.87295e-09	0.000297581	0.519838	0.513	0.397
IKZF3	-0.380956	3.98745e-10	1.33731e-05	0.478993	0.369	0.377
NOP53	-0.38101	1.26055e-07	0.00422764	0.518524	0.549	0.422
ARHGAP24	-0.381343	3.50493e-28	1.17548e-23	0.478453	0.059	0.1
CSNK1A1	-0.381752	1.87336e-08	0.000628289	0.517541	0.355	0.288
LYAR	-0.383986	1.60321e-29	5.37685e-25	0.471789	0.123	0.173
KIF2A	-0.384555	1.90464e-08	0.000638779	0.48679	0.125	0.146
DHX9	-0.391664	3.30055e-08	0.00110694	0.484936	0.189	0.208
SMARCD1	-0.392061	6.81892e-09	0.000228693	0.484386	0.18	0.203
CUL3	-0.392625	9.16401e-07	0.0307343	0.488892	0.116	0.133
GPR183	-0.393299	1.31679e-24	4.41624e-20	0.477478	0.086	0.129
AGPAT5	-0.394194	2.27384e-11	7.62602e-07	0.486368	0.083	0.107
CENPU	-0.394562	3.01608e-40	1.01153e-35	0.468863	0.091	0.151
MCM4	-0.39591	2.22942e-47	7.47704e-43	0.471106	0.05	0.107
SMC2	-0.39714	6.82495e-39	2.28895e-34	0.467911	0.108	0.168
LYSMD2	-0.397742	4.90152e-47	1.64387e-42	0.4673	0.079	0.141
CIR1	-0.39868	1.30829e-07	0.00438775	0.514353	0.246	0.197
UBR4	-0.399081	2.06962e-07	0.00694111	0.487709	0.13	0.148
RPS10	-0.399374	6.43773e-77	2.15908e-72	0.428853	0.852	0.741
PHF6	-0.399498	5.03174e-12	1.68754e-07	0.481564	0.17	0.199
DBF4	-0.400703	1.11531e-10	3.74053e-06	0.48413	0.137	0.163
ARHGDIB	-0.401616	1.10069e-89	3.6915e-85	0.423095	0.871	0.729
PDE4B	-0.404789	8.25632e-15	2.769e-10	0.483676	0.085	0.115
GBP2	-0.405886	5.95597e-22	1.99751e-17	0.480306	0.073	0.109
TTF2	-0.410685	2.77473e-31	9.30591e-27	0.475485	0.071	0.118
NOC3L	-0.416464	5.43764e-28	1.82367e-23	0.474348	0.101	0.148
YWHAB	-0.416847	6.1461e-20	2.06128e-15	0.465715	0.734	0.598
RRP15	-0.417826	1.27335e-22	4.27057e-18	0.476014	0.121	0.164
PDS5A	-0.419192	3.8603e-12	1.29467e-07	0.484021	0.113	0.14
CORO1A	-0.419471	7.7139e-08	0.00258709	0.480094	0.719	0.546
ST13	-0.419793	5.22791e-10	1.75334e-05	0.476935	0.672	0.563
CDCA7	-0.420102	4.72503e-76	1.58468e-71	0.463549	0.034	0.106
MCM3	-0.420769	2.6712e-13	8.95868e-09	0.480397	0.174	0.201
EIF2AK2	-0.421266	2.47611e-12	8.30439e-08	0.481603	0.163	0.191
FAM49B	-0.421274	2.51978e-11	8.45085e-07	0.478602	0.316	0.324
GCC2	-0.422913	3.14143e-12	1.05357e-07	0.520389	0.307	0.238
PBK	-0.424332	4.59025e-55	1.53948e-50	0.467521	0.053	0.117
RASSF2	-0.424606	1.84195e-16	6.17752e-12	0.479103	0.142	0.177
MITD1	-0.424885	3.70272e-14	1.24182e-09	0.481229	0.136	0.167
ELOVL5	-0.425086	5.59599e-08	0.00187678	0.488268	0.102	0.12
FNBP4	-0.425277	7.46728e-07	0.0250437	0.513986	0.266	0.219
WIPF1	-0.425793	7.98774e-09	0.000267893	0.487485	0.101	0.122
PNISR	-0.425997	1.82495e-08	0.00061205	0.519821	0.563	0.43
HDAC1	-0.426274	5.76966e-12	1.93503e-07	0.478826	0.272	0.287
GMDS	-0.42639	5.28184e-93	1.77142e-88	0.568608	0.618	0.334
DKC1	-0.427525	7.52769e-11	2.52464e-06	0.479979	0.275	0.287
ESF1	-0.428888	5.74589e-21	1.92706e-16	0.475575	0.146	0.188
RIF1	-0.43052	1.38869e-16	4.6574e-12	0.481544	0.098	0.132
RPL32	-0.432416	0	0	0.271569	0.999	0.988
KHDRBS1	-0.433023	7.41823e-09	0.000248793	0.485027	0.162	0.184
SRSF3	-0.433591	4.46476e-08	0.00149739	0.47979	0.693	0.539
RP9	-0.433633	9.01751e-13	3.02429e-08	0.4827	0.129	0.158
NFKBIZ	-0.434289	1.25493e-32	4.20878e-28	0.470931	0.11	0.165
H3F3A	-0.434936	1.08795e-33	3.64875e-29	0.472064	0.093	0.145
CEP55	-0.435051	4.02462e-61	1.34978e-56	0.467405	0.041	0.105
CD22	-0.437329	7.81966e-12	2.62256e-07	0.480764	0.201	0.226
OFD1	-0.437899	1.06934e-13	3.58634e-09	0.481272	0.143	0.173
NMI	-0.438813	1.60786e-33	5.39243e-29	0.471448	0.101	0.153
CCNB1	-0.438853	4.75858e-25	1.59593e-20	0.475651	0.106	0.15
MARCKS	-0.440131	1.88326e-08	0.000631609	0.514334	0.211	0.168
MAT2A	-0.441616	1.99295e-17	6.68394e-13	0.476637	0.179	0.216
ARHGAP25	-0.442527	3.12582e-09	0.000104834	0.482829	0.229	0.244
IARS2	-0.443556	3.63128e-22	1.21786e-17	0.474872	0.145	0.188
RPL19	-0.443561	0	0	0.283037	0.996	0.97
PIK3AP1	-0.447078	1.46691e-31	4.91971e-27	0.474809	0.076	0.124
EZR	-0.44781	6.73561e-28	2.25899e-23	0.458663	0.753	0.631
DTX3L	-0.448098	4.58963e-27	1.53927e-22	0.477151	0.076	0.119
STMN1	-0.448726	1.67294e-48	5.6107e-44	0.469647	0.056	0.116
USP1	-0.449423	3.03282e-15	1.01715e-10	0.478594	0.177	0.207
CAT	-0.449961	9.96192e-34	3.34103e-29	0.470081	0.116	0.169
ADSS	-0.450709	1.28918e-22	4.32364e-18	0.476225	0.118	0.161
TLR10	-0.452095	4.19652e-62	1.40743e-57	0.465444	0.05	0.117
LIMA1	-0.453701	1.96299e-32	6.58348e-28	0.474117	0.078	0.128
HIF1A	-0.45409	5.79258e-08	0.00194272	0.485263	0.188	0.206
RAB8B	-0.45423	5.99871e-20	2.01185e-15	0.481323	0.074	0.109
WASHC4	-0.454689	2.91762e-07	0.00978512	0.487688	0.136	0.153
SFT2D2	-0.457286	9.29748e-07	0.0311819	0.488319	0.134	0.15
SLC25A5	-0.458876	5.2261e-24	1.75273e-19	0.462981	0.623	0.522
MARCKSL1	-0.459713	1.31681e-10	4.41632e-06	0.480498	0.268	0.276
HNRNPH3	-0.463015	2.41937e-20	8.1141e-16	0.472084	0.242	0.276
SMC3	-0.465999	1.24826e-08	0.000418641	0.482807	0.262	0.272
PLEKHO1	-0.466909	4.03343e-30	1.35273e-25	0.473136	0.101	0.151
ARHGAP17	-0.466911	1.3146e-53	4.4089e-49	0.461487	0.103	0.176
ARHGAP45	-0.467402	1.40875e-10	4.72465e-06	0.483227	0.167	0.188
TMEM131	-0.467583	5.85538e-08	0.00196378	0.486655	0.143	0.162
PDCD6IP	-0.469143	9.68466e-16	3.24804e-11	0.481455	0.11	0.142
STAT1	-0.469494	2.21573e-14	7.43111e-10	0.482102	0.116	0.146
SRP9	-0.470325	2.63311e-10	8.83093e-06	0.479922	0.312	0.315
DOCK8	-0.471025	6.26148e-13	2.09997e-08	0.483798	0.107	0.133
STAT6	-0.47124	3.60017e-17	1.20742e-12	0.476707	0.182	0.218
HMGN1	-0.471803	1.88301e-23	6.31525e-19	0.462935	0.693	0.561
UBA52	-0.472491	3.57582e-261	1.19926e-256	0.366917	0.927	0.845
MX1	-0.473422	2.45046e-22	8.21835e-18	0.47298	0.18	0.222
EZH2	-0.473673	2.50304e-24	8.3947e-20	0.474506	0.127	0.173
RPAP3	-0.474338	6.37511e-08	0.00213808	0.485258	0.191	0.208
EPSTI1	-0.47462	8.30336e-51	2.78478e-46	0.469477	0.052	0.111
P2RY10	-0.474751	4.86317e-29	1.63101e-24	0.47816	0.059	0.1
TUBB	-0.476014	2.78611e-12	9.34405e-08	0.525473	0.727	0.489
CYTH1	-0.476352	8.19779e-08	0.00274938	0.485967	0.171	0.188
PUM3	-0.478156	3.35717e-17	1.12593e-12	0.478937	0.134	0.171
RPS11	-0.47861	0	0	0.337016	0.991	0.964
RPS7	-0.478693	0	0	0.308427	0.988	0.94
ARID1A	-0.480145	2.93802e-13	9.85355e-09	0.480382	0.174	0.203
EIF2S3	-0.482724	2.73103e-13	9.15933e-09	0.479681	0.193	0.22
S100A9	-0.485614	2.31839e-28	7.77541e-24	0.472439	0.121	0.172
TRA2A	-0.487545	1.37106e-06	0.0459825	0.487963	0.152	0.167
FUS	-0.487702	1.17853e-06	0.0395255	0.48382	0.399	0.359
CAP1	-0.487845	8.94734e-12	3.00076e-07	0.475927	0.488	0.446
SLA	-0.488211	5.73789e-10	1.92437e-05	0.483512	0.175	0.196
HNRNPF	-0.488919	1.58064e-07	0.00530115	0.482008	0.439	0.4
HMGN2	-0.489225	7.14799e-35	2.39729e-30	0.464751	0.185	0.241
MCUB	-0.4911	2.34805e-16	7.87488e-12	0.47704	0.195	0.224
TAGLN2	-0.491289	1.21933e-17	4.08939e-13	0.468612	0.655	0.523
SORL1	-0.491642	3.77392e-42	1.2657e-37	0.467901	0.091	0.153
WAS	-0.492428	4.04638e-14	1.35707e-09	0.477335	0.244	0.269
TUBA1B	-0.497339	1.52719e-36	5.12188e-32	0.546809	0.816	0.533
SMC1A	-0.500872	1.05337e-14	3.53279e-10	0.478574	0.189	0.219
HNRNPK	-0.50136	1.08065e-73	3.62427e-69	0.43089	0.806	0.677
QRSL1	-0.502003	8.01744e-64	2.68889e-59	0.46692	0.04	0.104
RNASEH2B	-0.502749	8.2212e-34	2.75723e-29	0.469709	0.12	0.173
HELLS	-0.502761	4.9752e-40	1.66858e-35	0.470237	0.08	0.137
FCGR2B	-0.503066	3.58925e-64	1.20376e-59	0.467122	0.038	0.102
LAT2	-0.503107	6.11504e-31	2.05086e-26	0.463992	0.259	0.302
TFAM	-0.503266	5.73943e-23	1.92489e-18	0.471346	0.208	0.249
SMS	-0.503581	7.32292e-40	2.45596e-35	0.460255	0.217	0.276
SYK	-0.504093	1.09262e-11	3.66442e-07	0.478744	0.286	0.302
CBX1	-0.504147	6.79373e-50	2.27848e-45	0.464459	0.092	0.159
HLA-DQA1	-0.504876	1.42826e-08	0.00047901	0.480527	0.46	0.398
GLUL	-0.505126	1.38084e-14	4.63106e-10	0.479981	0.152	0.188
FAM107B	-0.507892	6.7776e-12	2.27307e-07	0.480939	0.195	0.219
RPL7	-0.508115	2.90115e-48	9.72989e-44	0.44378	0.934	0.814
HLA-DPA1	-0.508126	6.46415e-131	2.16795e-126	0.406489	0.854	0.772
RSL1D1	-0.508596	5.85529e-11	1.96375e-06	0.47842	0.36	0.352
EML4	-0.508628	1.51286e-09	5.07384e-05	0.484824	0.149	0.171
SLC4A7	-0.508909	6.28057e-40	2.10638e-35	0.47385	0.053	0.104
TMED8	-0.509563	1.23002e-32	4.12525e-28	0.472005	0.099	0.151
HNRNPA1	-0.511055	9.32309e-39	3.12678e-34	0.451513	0.677	0.574
XPO1	-0.511128	2.25818e-29	7.5735e-25	0.471712	0.125	0.175
CDCA7L	-0.516012	6.0778e-09	0.000203837	0.480136	0.438	0.393
PRRC2C	-0.517541	6.61006e-11	2.21688e-06	0.47578	0.667	0.56
SSB	-0.518328	2.95886e-18	9.92341e-14	0.470969	0.369	0.365
CCND3	-0.519594	7.1235e-07	0.0238908	0.486406	0.2	0.21
AKAP13	-0.519985	3.18366e-08	0.00106773	0.517388	0.369	0.293
FABP5	-0.520736	2.14642e-10	7.19868e-06	0.479734	0.332	0.316
NIN	-0.52101	5.25131e-24	1.76118e-19	0.475633	0.115	0.158
FNBP1	-0.521407	1.77587e-07	0.00595592	0.481588	0.489	0.444
FTH1	-0.525979	4.97331e-11	1.66795e-06	0.524686	0.767	0.6
S1PR4	-0.526004	5.96895e-10	2.00187e-05	0.48614	0.113	0.13
SON	-0.5272	1.2086e-06	0.0405339	0.482087	0.637	0.545
CAPG	-0.527574	5.19335e-27	1.74175e-22	0.47627	0.089	0.129
APLP2	-0.528002	2.43901e-22	8.17997e-18	0.478981	0.086	0.123
RPL27A	-0.528891	0	0	0.296122	0.989	0.94
DCP2	-0.531446	7.83041e-30	2.62616e-25	0.471221	0.128	0.179
HSP90AB1	-0.531625	1.78928e-143	6.00088e-139	0.401845	0.943	0.796
MEAF6	-0.533359	4.7492e-20	1.59279e-15	0.473984	0.199	0.233
SAMD9	-0.534375	4.22859e-25	1.41819e-20	0.477246	0.088	0.128
RPL41	-0.534665	9.61689e-09	0.000322531	0.478299	0.803	0.634
SUZ12	-0.535962	1.03471e-17	3.47021e-13	0.476278	0.184	0.219
BCL11A	-0.536309	1.02717e-42	3.44491e-38	0.467345	0.096	0.156
ZDHHC21	-0.536613	3.31497e-14	1.11177e-09	0.482699	0.109	0.137
ANP32B	-0.537674	4.89887e-20	1.64298e-15	0.466382	0.624	0.526
SMC6	-0.537935	4.13498e-41	1.38679e-36	0.466553	0.113	0.173
TMEM131L	-0.53865	3.55309e-29	1.19164e-24	0.470477	0.145	0.196
MT-ND4L	-0.54029	5.31422e-28	1.78228e-23	0.463247	0.34	0.378
UBTF	-0.540704	3.89365e-26	1.30585e-21	0.468698	0.216	0.262
APBB1IP	-0.540981	3.31818e-24	1.11285e-19	0.467638	0.289	0.322
ME2	-0.541109	7.67682e-35	2.57465e-30	0.468763	0.124	0.18
GNB1	-0.541601	1.03199e-32	3.4611e-28	0.469422	0.13	0.184
PIK3R1	-0.543454	4.71756e-19	1.58218e-14	0.47993	0.099	0.134
RPS19	-0.543988	0	0	0.24791	0.999	0.982
PPP3CA	-0.546318	8.66073e-29	2.90464e-24	0.475168	0.088	0.133
PPIA	-0.547701	2.4444e-34	8.19803e-30	0.460066	0.313	0.348
RPL35	-0.54798	0	0	0.259468	0.993	0.962
HLA-DPB1	-0.549907	9.47965e-116	3.17928e-111	0.41222	0.85	0.762
LARS	-0.55029	1.69468e-44	5.68362e-40	0.462818	0.136	0.202
CDC40	-0.550693	6.67309e-12	2.23802e-07	0.480768	0.201	0.224
PIP4K2A	-0.551221	9.51844e-32	3.19229e-27	0.473725	0.087	0.135
MT-ATP8	-0.551499	1.12367e-32	3.76855e-28	0.461375	0.287	0.343
YBX1	-0.552339	2.66226e-251	8.92867e-247	0.369826	0.901	0.781
MSN	-0.553625	2.43815e-09	8.17708e-05	0.482075	0.258	0.268
DOCK2	-0.553666	6.52281e-17	2.18762e-12	0.479297	0.134	0.167
DRAM2	-0.553792	1.21408e-11	4.07179e-07	0.480433	0.227	0.241
RPS28	-0.554191	0	0	0.280491	0.984	0.959
SRRM1	-0.555118	4.38894e-07	0.0147196	0.482062	0.522	0.455
SCAF11	-0.555529	1.67875e-08	0.000563019	0.480631	0.428	0.403
CDK13	-0.55579	3.3834e-07	0.0113472	0.489623	0.089	0.105
NPM1	-0.556188	6.37665e-234	2.1386e-229	0.374646	0.889	0.756
AICDA	-0.557038	1.86889e-60	6.26787e-56	0.457242	0.119	0.194
RPS15A	-0.557773	0	0	0.256735	0.994	0.969
XRCC5	-0.558183	1.73698e-19	5.82547e-15	0.467294	0.559	0.499
RASGRP2	-0.560827	7.074e-31	2.37248e-26	0.47191	0.114	0.162
G3BP1	-0.561446	9.7084e-10	3.256e-05	0.480299	0.328	0.328
LRPPRC	-0.562422	2.46351e-36	8.26211e-32	0.467454	0.13	0.188
ANP32A	-0.563209	1.93785e-20	6.49916e-16	0.467355	0.482	0.444
FCHSD2	-0.563538	4.50158e-26	1.50974e-21	0.478362	0.07	0.11
PSIP1	-0.565295	1.22656e-11	4.11365e-07	0.479026	0.284	0.291
TLE1	-0.566122	1.46198e-47	4.9032e-43	0.470255	0.055	0.113
SNX6	-0.566168	1.26859e-11	4.25461e-07	0.480579	0.216	0.238
ADK	-0.567067	1.17767e-17	3.94966e-13	0.478838	0.132	0.166
PDE7A	-0.567243	3.63774e-34	1.22002e-29	0.475493	0.06	0.107
RPS20	-0.567403	0	0	0.297934	0.978	0.953
SRSF10	-0.568251	4.54558e-17	1.5245e-12	0.47595	0.206	0.239
HNRNPA3	-0.568279	2.23421e-21	7.49309e-17	0.465425	0.577	0.511
CWF19L2	-0.569798	2.49137e-22	8.35556e-18	0.476076	0.125	0.165
RPL27	-0.5707	0	0	0.353447	0.925	0.84
ACTR3	-0.571315	1.94439e-47	6.52109e-43	0.446991	0.555	0.534
RPS8	-0.57144	0	0	0.28524	0.99	0.972
ITSN2	-0.57241	1.14795e-21	3.84999e-17	0.46917	0.305	0.333
PNRC2	-0.573145	6.70599e-26	2.24905e-21	0.46842	0.231	0.272
PAK2	-0.57357	1.58287e-07	0.00530864	0.481799	0.45	0.42
ZC3HAV1	-0.573594	1.81225e-16	6.07794e-12	0.480352	0.121	0.153
CDKN2D	-0.57629	3.47931e-75	1.16689e-70	0.463059	0.039	0.111
DLGAP5	-0.577	1.47168e-63	4.93571e-59	0.464858	0.05	0.119
ERAP2	-0.577127	1.84665e-22	6.1933e-18	0.477212	0.108	0.147
LBR	-0.577129	1.46294e-22	4.90642e-18	0.469102	0.28	0.314
UPF2	-0.577879	5.39278e-07	0.0180863	0.48581	0.221	0.228
MT-ATP6	-0.580047	0	0	0.339178	0.994	0.972
TPX2	-0.580051	7.92159e-50	2.65674e-45	0.463501	0.101	0.169
ARID4B	-0.581076	4.73872e-10	1.58927e-05	0.480451	0.299	0.303
STK17A	-0.581731	1.26774e-11	4.25175e-07	0.478358	0.316	0.32
RPL37A	-0.582557	0	0	0.288591	0.973	0.924
MCOLN2	-0.582564	1.53872e-66	5.16056e-62	0.465228	0.042	0.111
AP1S2	-0.584338	2.47767e-09	8.3096e-05	0.483914	0.188	0.202
CNTRL	-0.584389	9.56211e-36	3.20694e-31	0.468051	0.128	0.184
S100A8	-0.588264	1.22217e-26	4.09893e-22	0.476014	0.092	0.135
KIF20B	-0.588525	4.47504e-62	1.50084e-57	0.457119	0.111	0.19
RPL36	-0.592266	0	0	0.29257	0.976	0.915
RPL12	-0.593933	0	0	0.247847	0.997	0.977
TPM2	-0.594412	1.08164e-48	3.6276e-44	0.45767	0.176	0.249
MALAT1	-0.594863	1.55596e-253	5.21837e-249	0.3687	0.996	0.996
MIS18BP1	-0.594951	8.74264e-17	2.93211e-12	0.477892	0.165	0.197
WDR43	-0.595326	1.02176e-31	3.42679e-27	0.46324	0.261	0.309
KMT2A	-0.59555	3.51762e-08	0.00117974	0.485282	0.182	0.197
TAGAP	-0.597962	2.92635e-34	9.81439e-30	0.471703	0.096	0.146
DDX21	-0.598137	3.19191e-14	1.0705e-09	0.475342	0.328	0.338
HNRNPM	-0.602811	1.62711e-37	5.45701e-33	0.453417	0.545	0.514
BMP2K	-0.607439	1.17117e-42	3.92788e-38	0.470851	0.067	0.122
DCK	-0.607459	1.51979e-109	5.09709e-105	0.446171	0.064	0.168
TMEM154	-0.607822	6.59799e-08	0.00221283	0.483826	0.262	0.264
SIPA1L1	-0.607956	1.06357e-32	3.56701e-28	0.470616	0.116	0.168
IFI16	-0.608754	1.66103e-26	5.57075e-22	0.461249	0.562	0.51
RPS27A	-0.608772	0	0	0.221601	0.999	0.979
TOMM7	-0.609114	1.32494e-229	4.44357e-225	0.37537	0.897	0.829
CRIP1	-0.609195	3.48492e-65	1.16877e-60	0.465627	0.044	0.11
RPS12	-0.609224	0	0	0.306761	0.996	0.968
MYH9	-0.611113	3.6221e-24	1.21478e-19	0.473962	0.14	0.183
BIN1	-0.611688	2.88699e-37	9.68237e-33	0.468887	0.112	0.163
TMSB4X	-0.613814	2.9792e-168	9.99165e-164	0.393284	0.955	0.924
SNX3	-0.614889	7.84001e-14	2.62938e-09	0.472734	0.605	0.512
CBX5	-0.618178	4.47567e-09	0.000150105	0.48119	0.324	0.323
SUPT16H	-0.619964	2.24765e-37	7.53817e-33	0.459171	0.276	0.327
MOB1A	-0.620504	6.59936e-13	2.21329e-08	0.475832	0.386	0.376
GBP1	-0.621011	1.43189e-60	4.80227e-56	0.462814	0.07	0.141
CD24	-0.622545	2.38481e-116	7.99818e-112	0.455967	0.015	0.103
ATP2B1	-0.624008	1.3477e-07	0.00451991	0.48323	0.32	0.314
COMMD6	-0.626304	1.85744e-35	6.22949e-31	0.453657	0.671	0.581
RBMX	-0.628998	1.53997e-28	5.16474e-24	0.466996	0.219	0.267
NAP1L1	-0.632321	1.26107e-159	4.22936e-155	0.397016	0.861	0.717
PLEKHA2	-0.633595	1.18038e-40	3.95876e-36	0.459892	0.214	0.275
UVRAG	-0.635939	9.8193e-52	3.2932e-47	0.461537	0.112	0.183
PNN	-0.637905	1.52675e-21	5.12041e-17	0.470438	0.265	0.297
RPL34	-0.638293	1.09325e-304	3.66653e-300	0.355962	0.993	0.961
MYC	-0.638726	2.18084e-113	7.3141e-109	0.44454	0.067	0.173
BOD1L1	-0.640166	4.4915e-20	1.50636e-15	0.476975	0.136	0.172
HP1BP3	-0.6402	3.9898e-13	1.3381e-08	0.4773	0.29	0.301
ATF7IP	-0.641698	9.4509e-10	3.16964e-05	0.484309	0.16	0.179
CCDC6	-0.641966	1.05512e-16	3.53866e-12	0.47915	0.141	0.172
ZCCHC7	-0.642208	3.3239e-21	1.11477e-16	0.470579	0.269	0.3
BDP1	-0.642546	4.30579e-26	1.44408e-21	0.469417	0.201	0.247
RPL9	-0.64403	0	0	0.310074	0.962	0.909
MT-ND5	-0.644649	1.57458e-175	5.28081e-171	0.391224	0.896	0.819
BAZ1A	-0.644921	8.55824e-59	2.87026e-54	0.451865	0.195	0.271
NCOA3	-0.645764	7.0689e-18	2.37077e-13	0.474808	0.221	0.252
TRAF5	-0.6489	3.54209e-70	1.18794e-65	0.461444	0.056	0.13
PCM1	-0.648988	3.84196e-17	1.28852e-12	0.475107	0.233	0.259
IKZF1	-0.650437	4.67837e-30	1.56903e-25	0.46585	0.224	0.272
CLECL1	-0.653953	3.56758e-46	1.19649e-41	0.457624	0.199	0.268
RAD21	-0.656376	6.82489e-33	2.28893e-28	0.460566	0.327	0.359
TRIM22	-0.658105	2.88316e-71	9.66953e-67	0.465209	0.035	0.103
ARF6	-0.658701	1.11042e-13	3.72414e-09	0.475503	0.36	0.353
MIR155HG	-0.660509	3.22688e-46	1.08223e-41	0.463157	0.121	0.189
SLC38A1	-0.661195	1.58247e-09	5.30727e-05	0.47926	0.429	0.404
CNR2	-0.664832	2.45785e-124	8.24314e-120	0.444878	0.046	0.155
PCNT	-0.668221	3.96929e-49	1.33122e-44	0.465305	0.089	0.153
IL4R	-0.669292	1.76672e-67	5.92521e-63	0.463398	0.051	0.121
APPL1	-0.671262	2.20894e-14	7.40833e-10	0.477023	0.251	0.27
RPL26	-0.672531	1.00051e-39	3.3555e-35	0.459131	0.251	0.298
RERE	-0.673018	2.78326e-19	9.3345e-15	0.474645	0.196	0.23
HIST1H1E	-0.674445	1.88218e-32	6.31246e-28	0.47198	0.102	0.152
MT-ND3	-0.67735	0	0	0.323946	0.985	0.951
GPSM3	-0.678143	1.63788e-10	5.49311e-06	0.478441	0.407	0.377
ASPM	-0.67954	5.12137e-57	1.7176e-52	0.463011	0.078	0.149
MAP3K1	-0.679594	5.21455e-30	1.74885e-25	0.474183	0.093	0.138
EBF1	-0.686206	5.57307e-19	1.8691e-14	0.47714	0.147	0.182
RPS3A	-0.686328	0	0	0.286628	0.981	0.93
FCRLA	-0.687119	7.33953e-128	2.46153e-123	0.432401	0.115	0.24
NUSAP1	-0.688444	5.45883e-46	1.83078e-41	0.462436	0.135	0.198
DDX6	-0.691141	1.12233e-21	3.76406e-17	0.473466	0.184	0.22
PRPF4B	-0.694894	7.13739e-16	2.39374e-11	0.477358	0.198	0.226
RPS21	-0.695589	0	0	0.290868	0.931	0.903
HNRNPH1	-0.698052	4.84207e-27	1.62393e-22	0.465558	0.291	0.325
SETD2	-0.701586	9.89986e-35	3.32022e-30	0.465952	0.166	0.222
SET	-0.702845	1.32378e-76	4.43968e-72	0.430057	0.737	0.634
PTBP3	-0.704263	3.62746e-44	1.21658e-39	0.464894	0.115	0.178
RPS15	-0.705125	0	0	0.273103	0.973	0.922
TGFBR2	-0.705302	1.25273e-49	4.20139e-45	0.466703	0.076	0.138
CDC42SE1	-0.709286	6.40302e-22	2.14744e-17	0.474399	0.163	0.198
CCND2	-0.709664	2.55531e-34	8.56999e-30	0.474754	0.066	0.113
MPEG1	-0.712673	9.06441e-44	3.04002e-39	0.466724	0.099	0.158
GLIPR1	-0.714289	1.62317e-53	5.4438e-49	0.466378	0.068	0.129
PARP15	-0.715752	1.63924e-51	5.49767e-47	0.468244	0.059	0.119
RPL11	-0.718136	0	0	0.211069	0.998	0.97
NSA2	-0.718168	1.13839e-44	3.81792e-40	0.45175	0.373	0.416
TP53INP1	-0.719155	2.43875e-12	8.17908e-08	0.515073	0.152	0.111
SERBP1	-0.720302	6.01836e-91	2.01844e-86	0.423763	0.738	0.624
HNRNPAB	-0.721562	6.56158e-11	2.20062e-06	0.478716	0.344	0.34
SH3BGRL	-0.725079	7.53573e-54	2.52733e-49	0.446131	0.4	0.436
HIST1H1D	-0.730692	5.32335e-44	1.78535e-39	0.467772	0.087	0.147
CDC42	-0.734283	4.29009e-63	1.43881e-58	0.438369	0.56	0.544
HMGB1	-0.735271	4.47983e-145	1.50245e-140	0.402324	0.787	0.686
UCP2	-0.735312	9.12907e-146	3.06171e-141	0.403452	0.659	0.617
RPS6	-0.741896	0	0	0.267821	0.993	0.964
RIPOR2	-0.744627	1.46081e-55	4.89926e-51	0.465192	0.069	0.134
PDCD4	-0.745212	1.0384e-33	3.4826e-29	0.463783	0.23	0.269
ARGLU1	-0.746758	4.63322e-30	1.55389e-25	0.457477	0.664	0.587
RPL13	-0.747204	0	0	0.231858	0.993	0.963
SNX10	-0.748667	1.63653e-71	5.48861e-67	0.449498	0.151	0.238
RPLP2	-0.75106	0	0	0.229688	0.99	0.957
SEPT7	-0.756889	2.00105e-150	6.71114e-146	0.400857	0.689	0.676
DAPP1	-0.760421	3.20539e-50	1.07502e-45	0.457888	0.167	0.235
NUCKS1	-0.760766	4.02768e-68	1.3508e-63	0.435137	0.661	0.571
TMPO	-0.766012	1.03599e-54	3.47452e-50	0.455953	0.164	0.236
ATRX	-0.768395	2.30713e-26	7.73765e-22	0.464353	0.358	0.377
PRKDC	-0.769832	8.13493e-47	2.72829e-42	0.452848	0.302	0.355
RPS25	-0.770054	0	0	0.321547	0.902	0.862
LYN	-0.777287	2.0508e-66	6.87798e-62	0.444076	0.271	0.347
LINC01857	-0.778126	3.29301e-114	1.10441e-109	0.429085	0.196	0.315
FAM129C	-0.780769	8.58562e-116	2.87945e-111	0.433968	0.138	0.256
GNG7	-0.781899	3.50397e-117	1.17516e-112	0.451274	0.031	0.126
CLEC2D	-0.781917	2.30719e-26	7.73785e-22	0.464151	0.37	0.384
MBNL1	-0.783104	9.0644e-46	3.04002e-41	0.457394	0.21	0.275
SMCHD1	-0.78605	1.91071e-18	6.40813e-14	0.471597	0.328	0.335
BLOC1S2	-0.78829	2.87545e-86	9.64369e-82	0.442433	0.165	0.261
PABPC1	-0.78847	4.38821e-58	1.47172e-53	0.442484	0.474	0.482
MYL12A	-0.792198	1.5703e-101	5.26646e-97	0.419304	0.695	0.635
TPM3	-0.792313	4.94343e-81	1.65793e-76	0.430944	0.494	0.509
EEF1A1	-0.793458	3.64935e-276	1.22392e-271	0.363095	0.937	0.851
BIRC3	-0.794758	9.55733e-82	3.20534e-77	0.452979	0.082	0.171
FKBP5	-0.795516	1.82487e-51	6.12025e-47	0.456419	0.176	0.25
DUT	-0.798177	7.02606e-71	2.3564e-66	0.440908	0.314	0.369
SWAP70	-0.798492	1.14529e-139	3.84107e-135	0.420165	0.194	0.333
COTL1	-0.799045	2.8493e-80	9.55597e-76	0.431954	0.513	0.48
SP100	-0.800021	9.30037e-41	3.11916e-36	0.458576	0.247	0.299
PLEK	-0.803635	6.1964e-60	2.07815e-55	0.449964	0.217	0.293
RPL31	-0.809692	1.23658e-141	4.14724e-137	0.402421	0.915	0.817
ACTB	-0.811532	0	0	0.265578	0.986	0.938
RPL21	-0.815182	9.58673e-233	3.2152e-228	0.374261	0.983	0.932
ANKRD12	-0.824616	3.09511e-42	1.03804e-37	0.452654	0.405	0.429
RPS24	-0.825798	0	0	0.243415	0.972	0.93
HLA-DRB5	-0.830605	2.17802e-15	7.30463e-11	0.521719	0.265	0.199
DDX17	-0.834317	1.17234e-21	3.93179e-17	0.466327	0.468	0.445
PAX5	-0.841247	1.77201e-114	5.94296e-110	0.428793	0.197	0.318
HNRNPDL	-0.846173	6.15351e-155	2.06376e-150	0.401402	0.575	0.585
ZBTB20	-0.850648	1.05734e-06	0.0354612	0.485813	0.245	0.243
SMIM14	-0.854903	1.24436e-16	4.17333e-12	0.479164	0.151	0.171
RPL38	-0.859024	3.28839e-235	1.10286e-230	0.375003	0.746	0.713
SYPL1	-0.863764	4.43907e-135	1.48877e-130	0.418856	0.248	0.364
C1orf162	-0.866107	7.12873e-121	2.39083e-116	0.44872	0.037	0.136
PTMA	-0.869038	0	0	0.255358	0.965	0.916
VPS13C	-0.876853	1.37023e-54	4.59549e-50	0.455396	0.173	0.245
BCL2A1	-0.879639	8.93528e-131	2.99671e-126	0.42857	0.142	0.268
RPS13	-0.883657	0	0	0.307599	0.94	0.896
SPIB	-0.890669	2.13053e-148	7.14539e-144	0.411155	0.32	0.416
HHEX	-0.897954	3.38883e-191	1.13655e-186	0.432164	0.021	0.155
RPL23	-0.898153	0	0	0.242737	0.952	0.926
RPL39	-0.905855	0	0	0.286216	0.929	0.874
BTG1	-0.906998	0	0	0.348983	0.856	0.833
ACTR2	-0.911023	2.03025e-122	6.80905e-118	0.416414	0.386	0.478
SH3BP5	-0.911676	2.38002e-122	7.9821e-118	0.429379	0.162	0.283
HNRNPU	-0.919814	3.17619e-80	1.06523e-75	0.43152	0.465	0.505
RALGPS2	-0.920009	1.6747e-10	5.61663e-06	0.478564	0.399	0.371
CYB561A3	-0.920549	7.11138e-198	2.38502e-193	0.405005	0.172	0.334
DDX5	-0.921283	0	0	0.34953	0.857	0.813
MKI67	-0.922894	2.84512e-69	9.54197e-65	0.45414	0.112	0.195
CD72	-0.924211	1.81163e-176	6.07585e-172	0.405691	0.24	0.386
ADD3	-0.926337	2.62719e-116	8.81107e-112	0.440398	0.088	0.198
LINC02397	-0.927339	9.32609e-50	3.12778e-45	0.464069	0.1	0.163
CYBB	-0.931029	8.99525e-120	3.01683e-115	0.445614	0.052	0.156
FCRL1	-0.934176	9.34875e-91	3.13538e-86	0.456544	0.045	0.128
FCMR	-0.950367	2.29546e-63	7.6985e-59	0.449518	0.213	0.276
CCR7	-0.951688	7.11182e-150	2.38516e-145	0.428687	0.093	0.226
LY86	-0.959646	5.76737e-184	1.93426e-179	0.419895	0.085	0.236
RPL22	-0.961234	0	0	0.304169	0.829	0.824
RCSD1	-0.969666	3.0002e-83	1.00621e-78	0.43187	0.409	0.457
HNRNPA2B1	-0.991035	2.11424e-102	7.09075e-98	0.423271	0.418	0.485
SP110	-0.995117	3.63512e-110	1.21915e-105	0.425043	0.296	0.39
HLA-E	-1.00623	4.1972e-67	1.40766e-62	0.435769	0.617	0.57
ZFP36L1	-1.01765	6.08702e-144	2.04147e-139	0.423392	0.151	0.284
FOXP1	-1.02501	1.84865e-139	6.2e-135	0.406256	0.565	0.599
TNFAIP8	-1.03003	5.79437e-106	1.94332e-101	0.426132	0.307	0.396
PLEKHF2	-1.04243	1.69491e-169	5.68438e-165	0.429648	0.056	0.191
RPL18A	-1.04829	0	0	0.27048	0.968	0.918
PPDPF	-1.04987	3.28161e-126	1.10059e-121	0.418699	0.311	0.407
FCER2	-1.06709	1.60035e-170	5.36727e-166	0.439018	0.019	0.139
SMAP2	-1.07296	2.14008e-42	7.17739e-38	0.450913	0.491	0.491
LCP1	-1.08522	2.47826e-175	8.31159e-171	0.402509	0.297	0.435
FXYD5	-1.10878	3.37118e-77	1.13063e-72	0.446373	0.174	0.249
TOP2A	-1.11982	2.94421e-78	9.8743e-74	0.449975	0.119	0.208
MTPN	-1.13168	3.01332e-146	1.01061e-141	0.406662	0.446	0.519
CENPF	-1.14673	7.71893e-86	2.58877e-81	0.446974	0.12	0.214
LNPEP	-1.14887	1.70106e-120	5.70502e-116	0.429141	0.173	0.292
CD48	-1.1539	3.86546e-178	1.2964e-173	0.407182	0.217	0.361
RNASE6	-1.16541	2.80813e-128	9.41791e-124	0.440228	0.069	0.178
IRF8	-1.17571	2.13426e-302	7.15789e-298	0.378303	0.158	0.376
PARP14	-1.18071	1.64782e-160	5.52646e-156	0.416085	0.167	0.315
AFF3	-1.18403	5.71018e-203	1.91508e-198	0.415231	0.081	0.241
DEK	-1.18597	1.28893e-271	4.3228e-267	0.388024	0.147	0.343
RPL23A	-1.19903	0	0	0.253719	0.955	0.911
SNX2	-1.20748	9.27307e-141	3.11e-136	0.416939	0.253	0.366
EMP3	-1.21257	1.87557e-125	6.29029e-121	0.43126	0.143	0.254
LINC00926	-1.21548	1.59914e-157	5.36321e-153	0.434812	0.049	0.174
TTN	-1.23013	8.12668e-132	2.72553e-127	0.435458	0.083	0.208
REL	-1.23177	3.28583e-230	1.102e-225	0.396682	0.161	0.344
PTPRC	-1.23441	0	0	0.354211	0.439	0.605
RPL30	-1.23525	0	0	0.211739	0.937	0.944
RPS17	-1.23547	0	0	0.305947	0.665	0.745
HIST1H4C	-1.26704	3.89044e-15	1.30478e-10	0.529008	0.768	0.524
KLF2	-1.27667	8.46877e-92	2.84025e-87	0.447067	0.107	0.196
EVI2B	-1.33844	2.12655e-160	7.13202e-156	0.420369	0.141	0.272
STX7	-1.36278	4.51451e-239	1.51407e-234	0.393894	0.17	0.351
RPS23	-1.3784	0	0	0.195261	0.912	0.939
MARCH1	-1.46002	4.20184e-288	1.40921e-283	0.403802	0.03	0.218
CELF2	-1.50291	2.89164e-197	9.698e-193	0.426089	0.038	0.181
SELL	-1.50294	3.14127e-267	1.05352e-262	0.400717	0.069	0.256
TCL1A	-1.51268	0	0	0.356655	0.583	0.604
LTB	-1.53111	5.62135e-261	1.88529e-256	0.371042	0.593	0.603
MS4A1	-1.54647	0	0	0.250399	0.631	0.802
BANK1	-1.70837	0	0	0.348577	0.177	0.435
PLAC8	-1.71566	0	0	0.383657	0.021	0.252
CD37	-1.77176	0	0	0.22323	0.715	0.81
HBB	-1.8893	2.40533e-20	8.067e-16	0.517178	0.116	0.079
CD52	-2.05336	0	0	0.321109	0.648	0.713
IGHD	-2.2303	0	0	0.374419	0.099	0.326
TXNIP	-3.17612	0	0	0.315837	0.367	0.594

## Sheet: mBc4
gene	avg_log2FC	p_val	p_val_adj	auc	pct.1	pct.2
TTN	2.4738	1.08471e-288	3.63791e-284	0.628952	0.376	0.175
IGHV3-23	2.46898	0	0	0.608211	0.289	0.095
APOE	2.37752	1.48785e-131	4.98995e-127	0.59669	0.356	0.245
NEAT1	2.34797	0	0	0.731339	0.727	0.658
C1QA	2.23847	5.0616e-253	1.69756e-248	0.596257	0.267	0.099
C1QB	2.03482	3.06202e-184	1.02694e-179	0.57941	0.232	0.093
MT2A	1.96158	3.54611e-96	1.18929e-91	0.59531	0.432	0.392
PARP14	1.94469	4.82354e-135	1.61772e-130	0.603344	0.395	0.286
VMP1	1.89238	1.48149e-26	4.96862e-22	0.546055	0.32	0.325
NKG7	1.87057	3.86113e-133	1.29494e-128	0.552249	0.15	0.052
CXCL9	1.86417	2.50902e-206	8.41474e-202	0.562362	0.163	0.046
GLUL	1.85544	2.07072e-32	6.94478e-28	0.541436	0.224	0.179
NKTR	1.82769	1.5107e-26	5.06659e-22	0.54307	0.282	0.266
SAT1	1.74343	1.41845e-11	4.75719e-07	0.531197	0.343	0.412
IFI27	1.74247	2.72161e-129	9.12773e-125	0.550409	0.144	0.05
CCL5	1.73383	8.50569e-76	2.85264e-71	0.540959	0.135	0.06
SYNE2	1.71857	2.68551e-26	9.00666e-22	0.540686	0.257	0.229
ASPM	1.70617	6.09363e-35	2.04368e-30	0.538532	0.189	0.135
RNF213	1.69955	6.91973e-42	2.32074e-37	0.556372	0.319	0.288
MCOLN2	1.67334	7.19572e-44	2.4133e-39	0.537681	0.157	0.096
PARP15	1.65529	2.14497e-76	7.19381e-72	0.552298	0.191	0.104
OTULIN	1.63877	2.16712e-08	0.000726809	0.52272	0.253	0.272
MIR155HG	1.63535	6.97088e-26	2.33789e-21	0.536505	0.216	0.176
KLHL6	1.63027	2.53521e-30	8.50258e-26	0.54631	0.292	0.266
FTL	1.60365	0	0	0.789154	0.935	0.978
APOC1	1.59905	2.72746e-29	9.14735e-25	0.528721	0.132	0.085
IGF2BP3	1.55336	4.61026e-18	1.54619e-13	0.525344	0.151	0.117
S100A8	1.54891	5.54708e-31	1.86038e-26	0.534934	0.174	0.125
OGT	1.50744	3.74037e-13	1.25445e-08	0.52344	0.172	0.149
RERE	1.50412	3.04096e-13	1.01988e-08	0.527688	0.233	0.225
CENPF	1.4901	7.05682e-16	2.36672e-11	0.529294	0.222	0.199
ITPR2	1.47883	7.43683e-07	0.0249416	0.519184	0.228	0.239
VPS13C	1.47608	8.70112e-32	2.91818e-27	0.545211	0.268	0.232
PDGFD	1.47596	5.67343e-37	1.90275e-32	0.529158	0.117	0.066
FYB1	1.47544	1.83004e-107	6.13758e-103	0.538862	0.109	0.035
AL354733.3	1.47506	1.17506e-86	3.94092e-82	0.546333	0.151	0.067
AIF1	1.47202	4.46252e-32	1.49664e-27	0.528995	0.126	0.078
DIP2A	1.46758	3.32179e-47	1.11406e-42	0.53567	0.139	0.078
FCRL3	1.45982	7.78417e-41	2.61066e-36	0.534829	0.146	0.088
LNPEP	1.45963	3.62852e-23	1.21693e-18	0.540457	0.286	0.274
C1QC	1.45791	2.49392e-84	8.36411e-80	0.536711	0.11	0.041
MIR29B2CHG	1.43986	1.85108e-19	6.20816e-15	0.524607	0.136	0.099
DDX17	1.43587	3.33106e-20	1.11717e-15	0.543594	0.387	0.453
PRPF4B	1.42338	4.12887e-08	0.00138474	0.520693	0.219	0.222
CCDC141	1.41634	7.09004e-48	2.37786e-43	0.534355	0.13	0.07
SPP1	1.41416	1.66757e-73	5.5927e-69	0.533727	0.104	0.04
MT-ATP8	1.40956	2.9196e-65	9.79175e-61	0.57441	0.389	0.331
MKI67	1.39562	6.94051e-11	2.32771e-06	0.522855	0.198	0.183
SETX	1.394	7.75686e-09	0.00026015	0.522256	0.231	0.235
ADAMTS6	1.38869	5.57229e-28	1.86884e-23	0.528253	0.132	0.087
BRCA2	1.38792	3.18815e-20	1.06924e-15	0.524165	0.128	0.091
STAT2	1.38077	6.35662e-13	2.13188e-08	0.522724	0.165	0.141
SETD2	1.36621	2.48399e-08	0.000833082	0.520754	0.215	0.214
DMD	1.343	7.7618e-28	2.60315e-23	0.524347	0.105	0.062
ARGLU1	1.33776	3.09858e-13	1.0392e-08	0.536582	0.445	0.61
PCNT	1.33416	1.23563e-14	4.14407e-10	0.524414	0.169	0.142
PAXBP1	1.3331	1.18891e-24	3.98736e-20	0.526829	0.133	0.09
TOP2A	1.30817	3.89838e-16	1.30744e-11	0.529234	0.219	0.193
NFAT5	1.30808	2.74297e-34	9.19937e-30	0.528817	0.12	0.071
MON2	1.30787	9.68087e-16	3.24677e-11	0.520641	0.119	0.087
CPSF6	1.27895	3.16126e-08	0.00106022	0.478592	0.162	0.243
AC058791.1	1.26918	2.67657e-15	8.97668e-11	0.52181	0.134	0.103
ABCA1	1.26303	5.41095e-31	1.81472e-26	0.526402	0.112	0.066
SESTD1	1.16343	1.27458e-19	4.27468e-15	0.520801	0.103	0.067
HNRNPU	1.14759	4.23445e-10	1.42015e-05	0.530309	0.402	0.507
BTAF1	1.13523	4.35653e-09	0.000146109	0.514747	0.105	0.084
ZRANB2	1.10738	2.21503e-09	7.42878e-05	0.471575	0.29	0.469
PRPF38B	1.1025	2.53877e-10	8.51453e-06	0.473852	0.189	0.293
MALAT1	1.09854	0	0	0.737612	0.982	0.997
CCND2	1.09005	2.47177e-12	8.28982e-08	0.51946	0.132	0.104
FCRL2	1.05637	3.1794e-17	1.06631e-12	0.468461	0.132	0.223
STAT6	1.04411	4.72762e-17	1.58555e-12	0.468807	0.13	0.22
SLC38A1	1.04273	5.22285e-07	0.0175164	0.476822	0.272	0.418
ATRX	1.03551	9.48006e-09	0.000317942	0.474111	0.248	0.385
KDM5A	0.999964	1.88182e-22	6.31125e-18	0.455507	0.23	0.403
NCKAP1L	0.969032	3.86458e-24	1.2961e-19	0.458278	0.164	0.291
RPAP3	0.968483	1.72578e-07	0.00578793	0.480847	0.144	0.21
PPP1R10	0.965753	2.98513e-14	1.00115e-09	0.472049	0.132	0.214
SKIL	0.963784	9.20062e-10	3.0857e-05	0.479612	0.109	0.166
STT3B	0.96018	5.50004e-16	1.8446e-11	0.469543	0.136	0.226
FBXW7	0.958596	3.5924e-13	1.20482e-08	0.472852	0.139	0.222
NCOA3	0.945893	6.41287e-08	0.00215075	0.478743	0.172	0.253
RBM26	0.942063	1.91204e-07	0.00641262	0.481842	0.128	0.186
RASSF6	0.931274	2.16918e-24	7.27499e-20	0.460478	0.136	0.247
RASGRP3	0.928858	1.7384e-26	5.83023e-22	0.459015	0.13	0.242
WNK1	0.925758	4.84592e-13	1.62523e-08	0.471462	0.162	0.257
SRSF11	0.921051	6.59553e-34	2.21201e-29	0.442612	0.244	0.462
AKAP13	0.919251	2.93558e-15	9.84534e-11	0.466642	0.193	0.313
CBX5	0.918218	1.32828e-10	4.4548e-06	0.472308	0.215	0.332
HIF1A	0.915753	3.07905e-07	0.0103265	0.48131	0.144	0.208
S100A11	0.913835	1.38138e-34	4.63287e-30	0.445086	0.199	0.378
FAM30A	0.913493	2.08851e-26	7.00445e-22	0.456979	0.152	0.277
CEBPZ	0.908393	1.71801e-20	5.76185e-16	0.461224	0.177	0.303
SLA	0.900795	2.66584e-14	8.94069e-10	0.472771	0.122	0.199
PSAP	0.894958	4.30002e-41	1.44214e-36	0.436988	0.229	0.449
LCP1	0.891243	2.19255e-20	7.35338e-16	0.457048	0.249	0.428
CLEC2D	0.89034	5.42805e-24	1.82046e-19	0.454178	0.224	0.394
BPTF	0.88938	1.5043e-15	5.04513e-11	0.46609	0.197	0.319
USP34	0.883714	1.19542e-15	4.00921e-11	0.471349	0.12	0.199
EML4	0.868746	1.65237e-11	5.54173e-07	0.477268	0.109	0.172
PCF11	0.861224	1.60718e-09	5.39015e-05	0.479517	0.115	0.174
BAZ1B	0.860642	5.60574e-24	1.88005e-19	0.458909	0.159	0.281
MTREX	0.860581	2.54053e-07	0.00852042	0.483624	0.102	0.148
NIN	0.846559	7.69208e-07	0.0257977	0.483977	0.108	0.155
PRKDC	0.844479	1.64631e-17	5.52138e-13	0.462432	0.216	0.358
HNRNPH1	0.843987	1.15562e-31	3.8757e-27	0.449662	0.178	0.332
EIF5B	0.843849	2.60782e-41	8.7461e-37	0.435223	0.256	0.498
ADAR	0.842923	1.87118e-13	6.27556e-09	0.47433	0.116	0.187
RBBP4	0.840496	1.34997e-08	0.000452752	0.479597	0.135	0.2
TMEM131L	0.838454	1.03531e-16	3.47222e-12	0.470619	0.115	0.194
IKZF3	0.836749	1.37171e-09	4.60045e-05	0.472645	0.251	0.386
IRF1	0.836121	1.46121e-12	4.90061e-08	0.470541	0.191	0.299
SREK1	0.833787	4.10456e-24	1.37659e-19	0.464434	0.102	0.191
CEP350	0.829872	5.19928e-17	1.74373e-12	0.469382	0.125	0.21
DDX5	0.826537	3.65756e-13	1.22667e-08	0.537604	0.564	0.839
ZNF292	0.825742	6.23194e-13	2.09007e-08	0.475284	0.112	0.18
ABI1	0.823576	3.55793e-43	1.19326e-38	0.443087	0.142	0.296
CDK6	0.82017	1.46024e-17	4.89737e-13	0.470203	0.109	0.188
TBL1XR1	0.820132	1.53018e-36	5.13191e-32	0.447781	0.15	0.296
TUT4	0.819457	4.2344e-07	0.0142013	0.484145	0.099	0.144
CD38	0.819347	4.48482e-17	1.50412e-12	0.474081	0.078	0.14
RBMX	0.819287	1.31428e-12	4.40785e-08	0.471604	0.171	0.267
RBPJ	0.818634	9.55832e-36	3.20567e-31	0.452609	0.114	0.234
NUSAP1	0.817806	4.88721e-08	0.00163907	0.48065	0.132	0.194
FNBP4	0.815513	6.87636e-23	2.3062e-18	0.462582	0.131	0.233
FBXW5	0.814948	3.52031e-44	1.18064e-39	0.447519	0.102	0.23
TMEM131	0.813642	7.02295e-09	0.000235536	0.480847	0.109	0.163
NRDC	0.812265	1.25949e-32	4.22409e-28	0.451123	0.152	0.29
RC3H1	0.810457	2.36034e-15	7.9161e-11	0.47219	0.115	0.19
HMGXB3	0.807458	3.05604e-08	0.00102494	0.483493	0.085	0.128
CTSS	0.804027	1.86561e-12	6.25689e-08	0.47107	0.184	0.287
ZFC3H1	0.803747	2.34149e-14	7.8529e-10	0.475755	0.088	0.149
SNRNP200	0.80244	1.23392e-16	4.13834e-12	0.471088	0.111	0.188
RAB3GAP2	0.801017	3.58691e-08	0.00120298	0.482536	0.099	0.148
SS18	0.799935	8.05786e-27	2.70245e-22	0.464273	0.084	0.169
CELF1	0.799387	1.15083e-22	3.85964e-18	0.464476	0.114	0.207
TOP1	0.798277	1.84926e-40	6.20204e-36	0.439936	0.199	0.388
RNF115	0.794489	2.27522e-30	7.63063e-26	0.459092	0.099	0.2
ERBIN	0.793759	1.54188e-08	0.000517115	0.483009	0.086	0.13
FKBP5	0.791815	4.72163e-21	1.58354e-16	0.463453	0.143	0.247
MT-ND4L	0.789977	2.33454e-26	7.82958e-22	0.45216	0.219	0.385
DDX10	0.789368	2.1653e-12	7.26198e-08	0.478244	0.086	0.141
MTCH1	0.787091	9.08744e-56	3.04775e-51	0.437	0.116	0.272
MDFIC	0.785621	2.02531e-14	6.79248e-10	0.474862	0.097	0.162
WARS	0.785359	1.86714e-34	6.262e-30	0.451787	0.131	0.258
SNRNP70	0.782457	3.13984e-55	1.05304e-50	0.43405	0.141	0.314
TGOLN2	0.781769	1.76952e-18	5.9346e-14	0.467611	0.127	0.216
DDX24	0.779059	3.97845e-15	1.33429e-10	0.470641	0.137	0.223
ATG12	0.778875	1.65071e-37	5.53614e-33	0.449799	0.126	0.255
MCL1	0.778212	2.9753e-59	9.97857e-55	0.425487	0.193	0.415
UBR5	0.776807	4.00759e-16	1.34407e-11	0.472802	0.099	0.169
IKZF1	0.776191	1.68313e-26	5.64488e-22	0.457063	0.151	0.274
HP1BP3	0.775402	2.48956e-27	8.34949e-23	0.454457	0.171	0.31
TAP1	0.77524	1.88517e-51	6.3225e-47	0.439503	0.12	0.272
ZC3HAV1	0.774268	4.66704e-07	0.0156523	0.483835	0.105	0.152
NFATC2IP	0.774261	7.11937e-37	2.3877e-32	0.452997	0.104	0.22
PNN	0.771927	7.09796e-40	2.38051e-35	0.444909	0.151	0.303
NSRP1	0.769737	8.75708e-27	2.93695e-22	0.46098	0.11	0.21
MBNL1	0.769222	1.79563e-22	6.02219e-18	0.460667	0.158	0.274
VAMP5	0.768163	1.06539e-73	3.5731e-69	0.424657	0.117	0.301
ZNF281	0.765459	1.72726e-18	5.79289e-14	0.46998	0.102	0.179
ATOX1	0.764544	2.80347e-60	9.40227e-56	0.423293	0.209	0.447
SCAF11	0.763495	1.37234e-50	4.60255e-46	0.430971	0.206	0.422
NMT1	0.761503	6.5643e-12	2.20153e-07	0.475535	0.126	0.197
NUP210	0.760697	1.78046e-23	5.97129e-19	0.46587	0.095	0.179
LIMA1	0.753602	1.361e-07	0.00456454	0.484535	0.083	0.123
ZBTB20	0.750018	2.44932e-17	8.21454e-13	0.466904	0.153	0.251
ANKRD17	0.748281	6.46263e-16	2.16744e-11	0.473889	0.09	0.156
TNFAIP8	0.747482	2.41856e-39	8.11138e-35	0.440397	0.206	0.398
RAB30	0.74578	1.09709e-20	3.67942e-16	0.466759	0.111	0.198
ANKRD10	0.745421	6.47644e-09	0.000217207	0.483456	0.075	0.116
AFF3	0.74528	8.65427e-14	2.90247e-09	0.472036	0.141	0.224
SMCHD1	0.743591	3.88705e-18	1.30364e-13	0.462169	0.208	0.344
UPF2	0.739851	5.53035e-23	1.85477e-18	0.46243	0.132	0.234
SEL1L3	0.739506	5.38765e-31	1.80691e-26	0.458106	0.103	0.207
RANBP2	0.738305	4.81181e-21	1.61378e-16	0.46814	0.095	0.174
CHD9	0.73785	4.64374e-11	1.55742e-06	0.479669	0.088	0.139
TXLNA	0.737075	1.79789e-11	6.02976e-07	0.479836	0.08	0.13
DDX46	0.736368	1.00657e-61	3.37583e-57	0.426613	0.164	0.367
ATM	0.734947	1.93059e-10	6.47482e-06	0.479613	0.098	0.152
LARP1	0.732157	1.46667e-28	4.91891e-24	0.456877	0.133	0.249
DDX21	0.729944	7.83282e-39	2.62697e-34	0.443081	0.18	0.349
DNM1L	0.728756	8.59337e-23	2.88204e-18	0.467879	0.084	0.161
CNOT6L	0.728376	1.62209e-08	0.000544016	0.48258	0.092	0.139
BAZ2A	0.727517	3.09746e-46	1.03883e-41	0.442566	0.127	0.275
TMPO	0.727213	4.54862e-20	1.52551e-15	0.465129	0.135	0.233
HUWE1	0.725181	9.83424e-16	3.29821e-11	0.472679	0.105	0.176
LRPPRC	0.723104	1.08734e-14	3.64672e-10	0.473139	0.113	0.185
STMN1	0.722613	2.7802e-07	0.00932422	0.485676	0.074	0.11
PRRC2C	0.722147	2.73869e-23	9.18503e-19	0.450426	0.331	0.594
ILF3	0.721943	5.45475e-48	1.82941e-43	0.438741	0.148	0.313
CHD3	0.719846	8.01116e-16	2.68678e-11	0.475794	0.074	0.132
UBE4A	0.717794	1.29184e-06	0.0433258	0.486487	0.076	0.11
EDEM1	0.717662	2.49818e-10	8.37839e-06	0.481014	0.082	0.13
SYNRG	0.717613	3.67907e-17	1.23389e-12	0.471814	0.098	0.169
TRIP11	0.716761	6.29001e-11	2.10954e-06	0.480002	0.086	0.136
TPX2	0.71642	1.66142e-13	5.57207e-09	0.475624	0.1	0.164
WDR6	0.714574	4.8287e-24	1.61945e-19	0.467646	0.077	0.153
PURA	0.714526	4.47118e-21	1.49955e-16	0.469145	0.087	0.161
G3BP1	0.710659	9.73967e-54	3.26649e-49	0.433151	0.158	0.341
RAB29	0.710542	2.11841e-59	7.10473e-55	0.431297	0.139	0.317
UGCG	0.708872	1.62874e-20	5.46247e-16	0.468106	0.1	0.181
PUS7L	0.708764	1.24551e-24	4.17719e-20	0.466695	0.08	0.159
WIPF1	0.707259	8.27856e-08	0.00277646	0.484366	0.082	0.122
IRF4	0.707227	4.49695e-25	1.50819e-20	0.462094	0.115	0.213
ORC6	0.706304	1.77752e-27	5.96144e-23	0.463905	0.082	0.168
SRGN	0.704656	1.50391e-44	5.04381e-40	0.439297	0.169	0.342
GPATCH2	0.702737	1.30947e-09	4.39169e-05	0.48382	0.062	0.1
FAM129C	0.702606	3.20376e-48	1.07448e-43	0.443377	0.111	0.249
RCC2	0.702475	5.85357e-10	1.96317e-05	0.482585	0.07	0.112
NSD3	0.701355	7.01976e-45	2.35429e-40	0.43977	0.161	0.329
SMC5	0.700025	2.26524e-15	7.59717e-11	0.475479	0.081	0.141
RSBN1L	0.699232	1.65262e-55	5.54254e-51	0.432364	0.154	0.336
AFTPH	0.698872	1.25875e-16	4.22161e-12	0.473657	0.086	0.15
ASXL1	0.697529	3.99455e-15	1.33969e-10	0.476502	0.074	0.13
PRRC2B	0.695969	1.13096e-11	3.79301e-07	0.479544	0.081	0.132
RAB21	0.695937	4.24984e-27	1.42531e-22	0.46155	0.103	0.199
POGZ	0.6959	8.58437e-10	2.87903e-05	0.48299	0.068	0.109
HNRNPA3	0.692045	2.61646e-62	8.77507e-58	0.418444	0.255	0.542
MYCBP2	0.691971	3.34732e-32	1.12262e-27	0.448756	0.185	0.341
DDX18	0.69157	3.94155e-67	1.32192e-62	0.418109	0.213	0.465
PHIP	0.691516	6.7076e-45	2.24959e-40	0.444976	0.117	0.254
MAT2A	0.691323	1.81184e-38	6.07655e-34	0.452047	0.102	0.219
MFN1	0.689797	4.00098e-15	1.34185e-10	0.474819	0.09	0.153
CTSZ	0.689531	7.41047e-77	2.48532e-72	0.41811	0.15	0.364
GM2A	0.689144	6.19881e-13	2.07896e-08	0.479546	0.067	0.116
TRANK1	0.688867	1.11854e-19	3.75136e-15	0.47063	0.085	0.157
GPBP1	0.688312	2.72389e-52	9.13539e-48	0.43386	0.162	0.345
CAMK2D	0.688256	3.22133e-20	1.08037e-15	0.467412	0.11	0.194
CREBRF	0.683863	8.26964e-08	0.00277347	0.48364	0.092	0.135
STAT3	0.683237	5.03774e-27	1.68956e-22	0.461737	0.102	0.197
PPP4R3B	0.682462	8.20619e-16	2.75219e-11	0.47536	0.078	0.137
RBM28	0.680129	4.20813e-17	1.41132e-12	0.474643	0.073	0.133
XPO1	0.679404	6.98308e-19	2.34199e-14	0.470007	0.098	0.173
GCC2	0.678273	8.07841e-41	2.70934e-36	0.447402	0.123	0.257
RASSF2	0.678199	1.99502e-23	6.69089e-19	0.465967	0.095	0.178
CIP2A	0.674509	4.45595e-11	1.49444e-06	0.482451	0.059	0.1
EIF3J	0.673857	6.06367e-30	2.03363e-25	0.45982	0.097	0.195
CASP3	0.67345	2.08876e-36	7.00529e-32	0.456536	0.083	0.184
RNF168	0.673365	1.00165e-21	3.35934e-17	0.469939	0.076	0.146
SMARCA5	0.67303	1.16464e-39	3.90596e-35	0.442657	0.177	0.345
POLR2A	0.672782	9.45076e-32	3.1696e-27	0.456188	0.114	0.224
AP3B1	0.671952	1.64821e-33	5.52776e-29	0.454625	0.114	0.228
YWHAE	0.671358	1.36703e-33	4.58475e-29	0.441602	0.275	0.508
ME2	0.670476	1.6553e-16	5.55153e-12	0.471885	0.104	0.177
TRIM44	0.670396	1.22584e-50	4.11121e-46	0.440658	0.117	0.264
MT-ATP6	0.669245	6.47796e-15	2.17258e-10	0.540449	0.802	0.989
BRI3BP	0.669221	1.24383e-53	4.17157e-49	0.437218	0.126	0.284
YWHAG	0.668343	2.36463e-24	7.93049e-20	0.46372	0.106	0.198
CD2AP	0.667863	3.58123e-12	1.20107e-07	0.479565	0.075	0.125
RFC1	0.667775	8.09478e-59	2.71483e-54	0.432007	0.137	0.312
TMEM30A	0.667322	7.81626e-09	0.000262142	0.484627	0.063	0.1
AP1S2	0.666128	1.33452e-26	4.47573e-22	0.461289	0.109	0.207
UBR4	0.664815	2.09179e-15	7.01543e-11	0.474751	0.088	0.15
PDE4B	0.664532	7.08476e-07	0.0237609	0.485983	0.077	0.113
FNBP1	0.662552	2.31677e-51	7.76998e-47	0.428536	0.232	0.468
LRMP	0.658402	3.99836e-64	1.34097e-59	0.425606	0.158	0.36
LUC7L3	0.657727	6.33956e-81	2.12616e-76	0.408959	0.212	0.486
FAM133B	0.657252	6.46309e-37	2.16759e-32	0.455592	0.086	0.19
ELK3	0.656548	2.98511e-15	1.00115e-10	0.477268	0.067	0.119
MARCKS	0.654932	4.9036e-20	1.64457e-15	0.468587	0.101	0.18
PTPN7	0.653966	1.24257e-26	4.16735e-22	0.46758	0.063	0.136
CLTC	0.653491	2.10244e-36	7.05117e-32	0.453221	0.106	0.221
PRPF3	0.65259	3.82263e-12	1.28203e-07	0.481346	0.059	0.102
DYNC1H1	0.652384	3.02166e-39	1.01341e-34	0.449152	0.12	0.248
CNR2	0.651313	3.55559e-14	1.19247e-09	0.476329	0.085	0.144
CNTRL	0.650501	5.29144e-21	1.77464e-16	0.467642	0.1	0.181
GPCPD1	0.6503	1.0223e-10	3.42857e-06	0.481132	0.076	0.122
UHMK1	0.649498	3.62495e-35	1.21574e-30	0.454345	0.105	0.217
SPAG9	0.649487	5.21081e-11	1.7476e-06	0.481784	0.066	0.109
B2M	0.648438	2.53788e-10	8.51155e-06	0.468323	0.379	0.607
GPBP1L1	0.64839	1.38263e-17	4.63707e-13	0.474817	0.068	0.126
ZNF106	0.646387	6.91075e-40	2.31773e-35	0.448325	0.122	0.253
KIF20B	0.644869	1.11622e-29	3.74359e-25	0.460775	0.091	0.186
CCDC186	0.643514	4.27239e-25	1.43287e-20	0.465847	0.084	0.165
TNRC6B	0.643269	2.30508e-37	7.73078e-33	0.443403	0.193	0.365
MSI2	0.642467	1.30462e-20	4.37544e-16	0.472123	0.067	0.131
MIA3	0.642425	6.23562e-16	2.0913e-11	0.474304	0.086	0.15
BIRC3	0.638095	3.06507e-08	0.00102796	0.481722	0.111	0.162
PCM1	0.637337	3.29656e-36	1.1056e-31	0.450051	0.133	0.265
IPO7	0.635211	2.46022e-21	8.2511e-17	0.469728	0.08	0.152
TRAF5	0.633897	2.25069e-09	7.54835e-05	0.482503	0.079	0.123
HCFC1	0.632504	5.01368e-19	1.68149e-14	0.473043	0.071	0.134
LAP3	0.631776	3.64794e-69	1.22345e-64	0.432314	0.089	0.245
PTPN1	0.63045	3.17339e-52	1.06429e-47	0.429747	0.208	0.424
PRDM1	0.628501	5.12142e-13	1.71762e-08	0.477616	0.085	0.141
JADE1	0.627711	6.01601e-14	2.01765e-09	0.479495	0.059	0.106
OSBPL10	0.62737	2.11197e-45	7.08312e-41	0.446463	0.104	0.233
DNAJB14	0.627207	7.5825e-10	2.54302e-05	0.482796	0.07	0.111
TACC3	0.62181	4.87087e-31	1.63359e-26	0.462317	0.073	0.159
ANXA5	0.620617	9.81371e-80	3.29132e-75	0.416731	0.146	0.362
ARID1A	0.619389	8.8574e-33	2.9706e-28	0.456908	0.101	0.206
NIPBL	0.618674	1.53758e-53	5.15674e-49	0.439254	0.112	0.26
CCDC6	0.617799	9.73008e-18	3.26327e-13	0.471032	0.1	0.173
ZC3H7A	0.617543	2.60527e-17	8.73754e-13	0.474472	0.073	0.133
SEL1L	0.617344	1.90712e-24	6.39611e-20	0.466851	0.08	0.158
CLIP1	0.617085	1.01307e-18	3.39765e-14	0.472956	0.074	0.137
BLNK	0.616523	9.57357e-68	3.21078e-63	0.426923	0.129	0.312
PDCD6IP	0.615247	1.69971e-17	5.70047e-13	0.473575	0.079	0.142
KLHL24	0.613446	1.88904e-23	6.33547e-19	0.468342	0.076	0.15
ESF1	0.611939	1.31341e-34	4.40491e-30	0.457118	0.089	0.19
RBM5	0.611524	2.90146e-34	9.73093e-30	0.460831	0.067	0.155
GLG1	0.609174	9.54465e-13	3.20108e-08	0.480514	0.061	0.106
DBF4	0.608863	6.72895e-26	2.25675e-21	0.465197	0.083	0.165
CREB3L2	0.608642	4.14046e-14	1.38863e-09	0.479034	0.061	0.11
MYH9	0.608497	2.99859e-27	1.00567e-22	0.462681	0.093	0.183
EFHD2	0.607511	2.10704e-37	7.0666e-33	0.457403	0.073	0.169
RBM25	0.603881	1.04329e-76	3.49897e-72	0.416602	0.164	0.388
GOLIM4	0.603041	2.82709e-16	9.48148e-12	0.478142	0.052	0.101
MT-ND5	0.60304	1.40664e-15	4.7176e-11	0.458665	0.495	0.856
IRF2BP2	0.602158	4.88682e-17	1.63894e-12	0.473675	0.082	0.145
DDX52	0.602087	1.3305e-25	4.46222e-21	0.466496	0.076	0.153
TRA2A	0.602025	6.20213e-24	2.08007e-19	0.466197	0.089	0.17
EED	0.601203	1.4529e-22	4.87274e-18	0.470624	0.065	0.132
SRSF2	0.600648	6.2631e-78	2.10052e-73	0.411874	0.2	0.46
NCBP3	0.600378	2.60047e-17	8.72146e-13	0.47532	0.066	0.123
C6orf62	0.59881	2.09631e-28	7.0306e-24	0.462242	0.089	0.179
MT1X	0.598472	6.28572e-62	2.1081e-57	0.437809	0.085	0.228
BCAT1	0.59773	4.27488e-27	1.43371e-22	0.468597	0.054	0.124
HERC2	0.597468	2.61023e-32	8.75418e-28	0.461302	0.073	0.162
PDS5A	0.597006	1.00273e-15	3.36296e-11	0.475165	0.081	0.141
RABEP1	0.596006	1.81243e-30	6.07852e-26	0.460066	0.092	0.188
SNHG19	0.59535	4.63438e-25	1.55428e-20	0.467943	0.069	0.142
BACH2	0.594296	1.86718e-34	6.26214e-30	0.456711	0.093	0.195
TCF25	0.593379	2.30386e-67	7.72669e-63	0.424335	0.152	0.35
METAP2	0.592826	1.13292e-79	3.79958e-75	0.41258	0.183	0.428
CHD6	0.592478	1.66104e-17	5.57081e-13	0.475792	0.061	0.116
GART	0.59191	1.75077e-16	5.87175e-12	0.476236	0.065	0.12
TMEM87A	0.591604	2.405e-17	8.06587e-13	0.475854	0.062	0.117
CLINT1	0.590672	7.27385e-61	2.4395e-56	0.430101	0.141	0.322
DIAPH1	0.590385	9.75309e-31	3.27099e-26	0.460474	0.088	0.181
RBBP6	0.589834	1.03369e-23	3.46677e-19	0.468919	0.07	0.142
SMC1A	0.589607	5.38272e-44	1.80526e-39	0.448184	0.099	0.223
UBE2G2	0.588492	1.8494e-23	6.20252e-19	0.470249	0.063	0.13
PTPRC	0.58653	3.98721e-67	1.33723e-62	0.413523	0.29	0.604
HCST	0.584786	1.86338e-57	6.2494e-53	0.437049	0.109	0.26
JMJD1C	0.584728	2.41803e-48	8.10959e-44	0.443557	0.109	0.246
LBR	0.584451	6.53911e-52	2.19309e-47	0.435576	0.15	0.322
SPTBN1	0.583964	2.9146e-10	9.775e-06	0.480181	0.093	0.145
MAP4	0.582782	2.44125e-20	8.18748e-16	0.473251	0.061	0.121
ACBD6	0.582202	7.31045e-52	2.45178e-47	0.446879	0.073	0.193
EPSTI1	0.582174	4.62954e-11	1.55266e-06	0.481985	0.064	0.106
UBE3A	0.581942	2.12665e-41	7.13236e-37	0.452971	0.081	0.19
EBF1	0.581564	4.32044e-27	1.44899e-22	0.462784	0.094	0.184
UBP1	0.580257	2.23353e-16	7.49082e-12	0.477952	0.053	0.102
CDK11A	0.58023	1.77734e-17	5.96085e-13	0.476118	0.059	0.113
COX20	0.579681	5.58832e-53	1.87421e-48	0.441196	0.102	0.242
MAPKAPK2	0.578941	4.12655e-45	1.38396e-40	0.447412	0.099	0.224
PCMTD1	0.578431	1.15285e-24	3.86644e-20	0.466058	0.085	0.166
TNPO1	0.577792	3.59525e-31	1.20578e-26	0.461522	0.078	0.167
WAPL	0.57767	6.50497e-41	2.18164e-36	0.452493	0.087	0.197
STIM2	0.577628	1.24766e-20	4.18439e-16	0.470744	0.077	0.146
SUZ12	0.576749	2.38583e-31	8.00161e-27	0.456665	0.113	0.222
GCSAM	0.575017	1.23463e-47	4.14069e-43	0.448145	0.083	0.202
NAP1L4	0.573384	7.16575e-72	2.40325e-67	0.424055	0.13	0.32
KRR1	0.572902	4.93062e-59	1.65363e-54	0.436467	0.105	0.257
REXO4	0.571795	1.67248e-36	5.60915e-32	0.458009	0.073	0.169
CD81	0.571298	1.71116e-70	5.7389e-66	0.417559	0.194	0.434
MITD1	0.570514	8.68967e-32	2.91434e-27	0.460898	0.079	0.169
USP48	0.57037	9.64398e-59	3.2344e-54	0.438104	0.096	0.241
RALGPS2	0.568629	1.37425e-32	4.60894e-28	0.446383	0.215	0.387
LMO7	0.568517	1.6921e-20	5.67496e-16	0.473493	0.058	0.118
STAG1	0.568084	7.90099e-18	2.64984e-13	0.474931	0.065	0.123
HDAC7	0.566288	2.20374e-68	7.3909e-64	0.434208	0.082	0.231
CUL3	0.566186	1.42466e-17	4.77802e-13	0.474043	0.074	0.135
UBE2K	0.565183	4.03479e-64	1.35319e-59	0.433433	0.102	0.26
USP8	0.564968	9.78758e-38	3.28256e-33	0.453684	0.095	0.205
DCTN5	0.564772	1.89636e-34	6.36002e-30	0.462253	0.058	0.141
MARCH7	0.564706	3.20691e-21	1.07553e-16	0.471274	0.069	0.135
PTBP1	0.564124	4.99952e-57	1.67674e-52	0.442319	0.079	0.209
ZFAND5	0.561848	3.07764e-24	1.03218e-19	0.469241	0.065	0.135
PBRM1	0.561833	1.05743e-48	3.54641e-44	0.448053	0.079	0.197
PHF20L1	0.561806	2.17031e-36	7.2788e-32	0.457457	0.077	0.175
MICU1	0.561627	3.63887e-12	1.2204e-07	0.480475	0.067	0.112
FERMT3	0.560933	2.46634e-59	8.2716e-55	0.437069	0.1	0.249
RRP15	0.560635	5.92618e-31	1.98752e-26	0.461888	0.076	0.164
CFAP97	0.560529	2.0588e-43	6.90482e-39	0.450783	0.086	0.2
SFPQ	0.560485	6.90336e-69	2.31525e-64	0.425934	0.131	0.317
BTG3	0.559776	2.11923e-27	7.10746e-23	0.46348	0.086	0.173
KIF5B	0.558337	7.25974e-87	2.43477e-82	0.4153	0.125	0.333
RBL2	0.558302	3.16475e-17	1.06139e-12	0.4761	0.061	0.115
IQSEC1	0.557769	6.34017e-20	2.12637e-15	0.474162	0.057	0.115
BRD7	0.555618	7.20401e-30	2.41608e-25	0.461293	0.087	0.178
EPS15	0.552802	1.1523e-25	3.86458e-21	0.465829	0.08	0.16
GGA1	0.552292	1.46107e-31	4.90014e-27	0.46623	0.049	0.122
UCHL5	0.551642	4.02436e-37	1.34969e-32	0.456564	0.079	0.179
NPEPPS	0.551079	3.4017e-20	1.14086e-15	0.474152	0.056	0.113
SH3GLB1	0.549759	1.93493e-69	6.48935e-65	0.427994	0.114	0.289
STK4	0.549307	2.37267e-72	7.95745e-68	0.421441	0.148	0.351
SNX6	0.548967	1.13069e-59	3.79211e-55	0.437196	0.098	0.245
EP400	0.548625	1.03858e-43	3.48319e-39	0.453568	0.068	0.172
RSRC2	0.548113	6.32317e-84	2.12066e-79	0.413467	0.152	0.376
GTF2E2	0.547985	9.34514e-66	3.13417e-61	0.433869	0.093	0.247
MBD2	0.547899	1.36132e-29	4.5656e-25	0.462313	0.081	0.169
PPP1R12A	0.547258	2.11321e-74	7.08729e-70	0.423016	0.126	0.316
CCAR1	0.546556	1.08394e-60	3.6353e-56	0.438742	0.085	0.225
TPR	0.546368	8.65189e-83	2.90167e-78	0.41062	0.182	0.432
CSNK1A1	0.545801	1.69609e-75	5.68835e-71	0.422903	0.122	0.311
TMEM214	0.545408	1.35306e-23	4.5379e-19	0.472701	0.047	0.106
MAPK1	0.545287	8.38482e-14	2.8121e-09	0.479835	0.058	0.103
PUM1	0.544989	1.08316e-26	3.63269e-22	0.466514	0.07	0.146
PSMD14	0.543671	5.67424e-75	1.90303e-70	0.423908	0.117	0.302
CCNL2	0.543278	4.04484e-19	1.35656e-14	0.474262	0.061	0.12
SERTAD2	0.541995	5.7927e-14	1.94276e-09	0.478986	0.063	0.112
REV1	0.541488	1.02044e-14	3.42235e-10	0.478474	0.061	0.11
NUP50	0.540323	6.11477e-16	2.05077e-11	0.477278	0.061	0.113
LAMP1	0.539677	1.94541e-53	6.52452e-49	0.445279	0.076	0.199
SPRYD4	0.538572	5.59593e-37	1.87676e-32	0.461917	0.05	0.133
GOLGA3	0.538458	9.32216e-21	3.12647e-16	0.473016	0.06	0.121
UBAP2	0.537151	8.62478e-24	2.89258e-19	0.472058	0.05	0.111
GGA2	0.536605	1.35222e-19	4.53507e-15	0.475231	0.052	0.107
IQGAP1	0.536025	1.19535e-27	4.00897e-23	0.462098	0.096	0.187
ROCK1	0.535463	2.17796e-63	7.30444e-59	0.429211	0.135	0.314
CCDC137	0.534195	8.23563e-43	2.76207e-38	0.452383	0.079	0.187
COQ4	0.533383	2.82142e-42	9.46246e-38	0.456842	0.056	0.151
CHMP7	0.532627	2.21743e-49	7.43681e-45	0.448891	0.072	0.186
ACTR2	0.53222	2.61963e-71	8.78573e-67	0.414735	0.222	0.484
MAP3K2	0.531233	1.05521e-20	3.53896e-16	0.471835	0.069	0.133
LYN	0.530577	1.79512e-70	6.02048e-66	0.422498	0.149	0.351
KHDRBS1	0.530268	4.88963e-31	1.63988e-26	0.459665	0.092	0.188
TRAFD1	0.528948	2.22207e-18	7.45236e-14	0.476365	0.052	0.104
PPT1	0.526753	2.17516e-29	7.29506e-25	0.465571	0.061	0.138
ERGIC2	0.525912	1.81811e-50	6.09759e-46	0.447727	0.074	0.192
MCM3	0.525613	3.24457e-54	1.08816e-49	0.44411	0.079	0.206
KCMF1	0.524743	9.53499e-16	3.19785e-11	0.478588	0.053	0.101
DENND2D	0.524717	4.2622e-28	1.42945e-23	0.469102	0.047	0.114
CPSF2	0.52276	5.24012e-22	1.75743e-17	0.471706	0.061	0.125
USP9X	0.522617	9.94766e-22	3.33625e-17	0.472227	0.06	0.122
SMNDC1	0.522419	8.07578e-22	2.70846e-17	0.471165	0.066	0.132
USP3	0.521789	6.85479e-28	2.29896e-23	0.466521	0.063	0.138
PLEK	0.521378	2.05706e-56	6.89898e-52	0.434808	0.13	0.294
CCNA2	0.521313	3.95787e-19	1.32739e-14	0.476017	0.049	0.102
TNKS2	0.520716	5.22933e-16	1.75381e-11	0.477148	0.062	0.114
PDCD11	0.520692	6.7061e-25	2.24909e-20	0.469509	0.06	0.128
ERICH1	0.519743	5.91848e-48	1.98494e-43	0.448557	0.079	0.196
YME1L1	0.518934	8.88348e-27	2.97934e-22	0.466889	0.067	0.141
AKNA	0.518592	3.47917e-19	1.16684e-14	0.473999	0.063	0.122
GNAI3	0.518264	4.18238e-51	1.40269e-46	0.447873	0.071	0.187
MFAP1	0.517554	9.93973e-59	3.33359e-54	0.439923	0.086	0.223
RAB8B	0.517225	1.29732e-10	4.35097e-06	0.482353	0.065	0.107
CBFA2T3	0.51382	2.50468e-27	8.40019e-23	0.468343	0.055	0.125
IKBKE	0.513549	4.59346e-29	1.54055e-24	0.468814	0.045	0.112
FUBP1	0.51326	5.3759e-35	1.80297e-30	0.45889	0.075	0.169
PTPN11	0.512838	8.90087e-30	2.98517e-25	0.463191	0.074	0.159
DNAJC10	0.512075	1.64573e-36	5.51946e-32	0.456788	0.081	0.181
SLC2A5	0.511997	3.52865e-73	1.18344e-68	0.430201	0.087	0.247
C5orf24	0.51181	1.27803e-26	4.28626e-22	0.469753	0.05	0.116
BAZ2B	0.510525	7.27569e-17	2.44012e-12	0.477783	0.051	0.1
SLC9A3R1	0.510423	1.75836e-36	5.8972e-32	0.462491	0.049	0.13
ZC3H14	0.510243	5.55699e-16	1.8637e-11	0.477919	0.056	0.106
MARCH1	0.509784	4.1651e-15	1.39689e-10	0.472016	0.122	0.197
IL21R	0.509263	7.88968e-34	2.64604e-29	0.463779	0.052	0.131
PJA2	0.508671	4.35135e-22	1.45936e-17	0.469624	0.076	0.146
ZKSCAN1	0.507922	1.10243e-18	3.69735e-14	0.474755	0.061	0.118
BCCIP	0.507831	1.03532e-19	3.47226e-15	0.474899	0.054	0.109
CDC37	0.506646	4.01454e-108	1.3464e-103	0.399827	0.146	0.4
CUL4A	0.505286	3.57234e-21	1.19809e-16	0.474393	0.049	0.105
MX1	0.505284	1.13611e-50	3.81028e-46	0.444062	0.094	0.226
SAMD9L	0.505202	9.52597e-22	3.19482e-17	0.471419	0.065	0.13
ATP2A3	0.505171	1.4169e-32	4.75201e-28	0.461078	0.073	0.162
CASC3	0.504984	7.45762e-28	2.50114e-23	0.467004	0.06	0.134
PIK3AP1	0.503897	8.04992e-21	2.69978e-16	0.472885	0.061	0.121
EBLN3P	0.50312	2.38802e-68	8.00894e-64	0.429685	0.108	0.276
NOC3L	0.501652	1.83443e-26	6.15233e-22	0.466533	0.07	0.147
PHF6	0.501479	2.27604e-45	7.63337e-41	0.449262	0.086	0.204
WDR43	0.499748	2.53521e-61	8.50257e-57	0.43033	0.138	0.315
CDC73	0.498804	1.61232e-46	5.40738e-42	0.450601	0.073	0.185
RB1	0.498181	4.70042e-14	1.57643e-09	0.478894	0.063	0.112
SLC25A46	0.49746	2.45462e-28	8.23232e-24	0.468178	0.051	0.121
ZBTB38	0.495472	2.43597e-79	8.16974e-75	0.419491	0.129	0.328
HNRNPAB	0.494919	4.18609e-45	1.40393e-40	0.438253	0.179	0.353
TIMM44	0.494915	1.71733e-44	5.75958e-40	0.454003	0.063	0.165
CLTA	0.494709	1.69642e-26	5.68946e-22	0.467981	0.061	0.133
ARID5B	0.494335	1.09998e-75	3.68913e-71	0.418691	0.153	0.365
PAK2	0.49339	5.26227e-63	1.76486e-58	0.421809	0.208	0.441
NARS	0.493175	2.03233e-47	6.81602e-43	0.450455	0.071	0.182
PDS5B	0.491706	4.12461e-16	1.38331e-11	0.477492	0.058	0.109
TLK1	0.491409	1.7942e-27	6.01737e-23	0.464611	0.078	0.16
NFKB1	0.487979	1.878e-33	6.29844e-29	0.461699	0.066	0.151
PDAP1	0.487863	2.07111e-33	6.9461e-29	0.460451	0.073	0.163
POU2AF1	0.487715	1.1264e-110	3.7777e-106	0.396865	0.158	0.426
TRAF3	0.486471	2.81131e-24	9.42856e-20	0.471851	0.049	0.11
INPP5D	0.485092	1.52754e-43	5.12307e-39	0.452671	0.074	0.181
KNOP1	0.48477	2.63655e-45	8.84248e-41	0.453238	0.064	0.167
SPTAN1	0.484398	7.06207e-19	2.36848e-14	0.474246	0.063	0.122
M6PR	0.48176	2.29933e-21	7.71149e-17	0.473984	0.05	0.107
NBN	0.480518	3.18846e-29	1.06935e-24	0.465722	0.061	0.138
MIER1	0.479483	3.70451e-39	1.24242e-34	0.457068	0.067	0.163
GPATCH8	0.47879	4.62609e-35	1.5515e-30	0.459038	0.074	0.167
IFNAR1	0.478647	6.93797e-25	2.32686e-20	0.469117	0.062	0.132
ATXN7L3B	0.478115	2.86822e-44	9.61945e-40	0.448832	0.094	0.215
MAP4K4	0.476749	8.13197e-35	2.7273e-30	0.460623	0.066	0.154
TCERG1	0.476286	7.09749e-59	2.38036e-54	0.443296	0.067	0.193
ZNF148	0.476234	3.44309e-33	1.15474e-28	0.462367	0.063	0.147
TRIP12	0.47525	1.45028e-23	4.86394e-19	0.471283	0.056	0.119
CANX	0.474021	3.02199e-96	1.01352e-91	0.409962	0.124	0.342
PTPN12	0.473317	8.27115e-15	2.77398e-10	0.477498	0.069	0.121
KAT6A	0.472681	1.18432e-14	3.97199e-10	0.478426	0.062	0.112
ARL8B	0.471875	3.42043e-23	1.14714e-18	0.471426	0.057	0.12
KPNA4	0.470964	5.96095e-31	1.99918e-26	0.463753	0.065	0.146
AK3	0.470951	4.32082e-43	1.44911e-38	0.457257	0.052	0.144
ATF5	0.470086	2.07986e-78	6.97544e-74	0.421067	0.123	0.315
ITSN2	0.469787	3.90103e-88	1.30833e-83	0.413746	0.131	0.344
TRIM56	0.469106	4.33533e-17	1.45398e-12	0.477378	0.053	0.103
TM9SF2	0.468914	8.26365e-49	2.77146e-44	0.448243	0.077	0.195
KIAA1551	0.468035	7.96781e-25	2.67225e-20	0.470315	0.055	0.121
CLK1	0.46751	2.5403e-22	8.51966e-18	0.471996	0.058	0.12
GON4L	0.46732	5.48423e-52	1.8393e-47	0.448248	0.066	0.18
FAM107B	0.467298	1.2521e-33	4.1993e-29	0.454873	0.112	0.224
SF3B3	0.467162	1.32134e-39	4.43151e-35	0.458723	0.057	0.147
SUPT16H	0.466116	4.42483e-82	1.484e-77	0.417555	0.131	0.335
TMED8	0.465504	2.25366e-23	7.55834e-19	0.468491	0.076	0.149
MCM4	0.464892	7.91445e-19	2.65435e-14	0.476195	0.05	0.103
PLCG2	0.463969	3.3193e-58	1.11323e-53	0.440429	0.085	0.221
CEP164	0.462756	1.75994e-23	5.90249e-19	0.472748	0.047	0.107
U2SURP	0.461665	6.61301e-101	2.21787e-96	0.403064	0.153	0.403
TOPORS	0.461296	2.80891e-18	9.42053e-14	0.476354	0.052	0.105
EIF3A	0.460928	3.65873e-96	1.22706e-91	0.402552	0.183	0.449
U2AF2	0.460822	8.09921e-59	2.71631e-54	0.44259	0.071	0.199
AKT2	0.460227	3.85354e-34	1.2924e-29	0.464245	0.049	0.126
TTC37	0.458717	2.16328e-25	7.25521e-21	0.470059	0.054	0.12
CDCA8	0.458347	1.28282e-21	4.30231e-17	0.474461	0.046	0.102
TIAL1	0.457471	2.34545e-58	7.86617e-54	0.441742	0.077	0.208
VPS41	0.457167	7.37835e-23	2.47455e-18	0.47261	0.051	0.111
HIST1H1E	0.455759	1.24146e-14	4.16362e-10	0.475511	0.089	0.149
MARCH6	0.455267	1.48108e-26	4.96723e-22	0.469406	0.052	0.119
LYZ	0.453828	6.91952e-25	2.32067e-20	0.471806	0.046	0.107
SBNO1	0.452622	8.14223e-100	2.73074e-95	0.410647	0.107	0.317
SF3B1	0.452561	2.2893e-105	7.67786e-101	0.399344	0.163	0.426
RBM39	0.451596	2.21189e-114	7.41823e-110	0.389458	0.21	0.527
ARPP19	0.451373	2.00902e-54	6.73784e-50	0.445506	0.071	0.193
CARD11	0.451087	6.54927e-42	2.1965e-37	0.457287	0.056	0.149
KPNA6	0.450697	4.3376e-22	1.45475e-17	0.47257	0.055	0.116
UBQLN1	0.450231	6.47266e-46	2.1708e-41	0.452586	0.065	0.17
PIM1	0.449023	2.01007e-82	6.74137e-78	0.42462	0.086	0.258
MAPK1IP1L	0.448442	1.0547e-79	3.53726e-75	0.427405	0.081	0.244
VPS4B	0.448352	1.89574e-48	6.35792e-44	0.447459	0.084	0.204
SMIM10L1	0.448291	1.15755e-84	3.88218e-80	0.426241	0.072	0.235
EPB41	0.448225	1.52776e-20	5.1238e-16	0.472322	0.067	0.129
USP14	0.44819	5.46849e-47	1.83402e-42	0.450598	0.072	0.182
TM9SF3	0.446404	3.6578e-31	1.22675e-26	0.463327	0.067	0.149
PBK	0.446284	8.84737e-24	2.96723e-19	0.471916	0.051	0.112
SEPT2	0.446181	1.09171e-89	3.66136e-85	0.418418	0.096	0.285
SNX10	0.445653	4.13003e-63	1.38513e-58	0.436338	0.09	0.236
RECQL	0.445425	3.81204e-56	1.27848e-51	0.442969	0.078	0.208
TACC1	0.444926	2.85799e-40	9.58514e-36	0.456232	0.067	0.165
CELF2	0.444188	3.11763e-14	1.04559e-09	0.474822	0.103	0.165
ACAP2	0.444181	1.51881e-37	5.09378e-33	0.456024	0.081	0.182
TTC14	0.443729	1.29174e-25	4.33222e-21	0.471772	0.043	0.104
RRBP1	0.443129	4.01665e-37	1.34711e-32	0.461334	0.052	0.137
NEPRO	0.442896	8.67211e-30	2.90845e-25	0.469697	0.038	0.102
CHD4	0.442307	5.78627e-61	1.9406e-56	0.431415	0.132	0.304
AC090152.1	0.442262	2.23781e-38	7.50516e-34	0.460695	0.051	0.136
AHCYL1	0.442215	1.34634e-42	4.51535e-38	0.454481	0.068	0.169
SERBP1	0.441988	4.6588e-38	1.56247e-33	0.434645	0.35	0.663
EHMT1	0.441865	3.78142e-25	1.26821e-20	0.471634	0.046	0.108
DR1	0.441757	9.21895e-40	3.09185e-35	0.457633	0.062	0.155
CDC42SE1	0.439997	1.21175e-31	4.06397e-27	0.458141	0.1	0.201
USP4	0.43988	1.12359e-26	3.76829e-22	0.469997	0.049	0.114
CAPZA1	0.438434	7.05973e-108	2.36769e-103	0.397366	0.167	0.438
PRDM2	0.438283	5.02261e-37	1.68448e-32	0.458009	0.071	0.166
MNAT1	0.438043	3.29985e-30	1.1067e-25	0.467728	0.046	0.116
MTHFD2	0.43748	3.2602e-89	1.09341e-84	0.423066	0.074	0.245
ACIN1	0.437075	2.24689e-55	7.53562e-51	0.443331	0.08	0.208
THOC2	0.435122	2.74082e-73	9.19218e-69	0.428259	0.098	0.265
SENP6	0.435052	1.01004e-23	3.38748e-19	0.470281	0.061	0.128
RHOQ	0.434397	1.37231e-38	4.60246e-34	0.458489	0.062	0.154
NDUFS1	0.433953	2.84006e-33	9.52501e-29	0.464295	0.052	0.13
GRN	0.433531	3.8984e-98	1.30745e-93	0.406144	0.142	0.379
NONO	0.4334	1.21321e-102	4.06887e-98	0.408171	0.112	0.329
APOL2	0.433256	6.35545e-33	2.13149e-28	0.466515	0.042	0.114
ADSS	0.433086	4.53462e-31	1.52082e-26	0.462145	0.074	0.161
TARSL2	0.432503	3.64549e-29	1.22262e-24	0.4669	0.055	0.128
EIF2AK2	0.432498	3.46543e-40	1.16224e-35	0.453151	0.086	0.195
SLC25A36	0.432183	1.24722e-66	4.18293e-62	0.437428	0.072	0.211
TRA2B	0.431899	9.90198e-124	3.32093e-119	0.389685	0.159	0.443
GUSB	0.431859	1.2783e-31	4.28715e-27	0.46745	0.042	0.112
EIF2S2	0.431234	8.52725e-121	2.85987e-116	0.387507	0.192	0.504
ZBTB7A	0.430699	2.7225e-35	9.13071e-31	0.461628	0.058	0.142
GOLGA4	0.429811	8.81902e-26	2.95772e-21	0.471972	0.042	0.102
IST1	0.428832	2.45267e-33	8.22578e-29	0.464674	0.05	0.126
PSMD12	0.4288	6.74199e-72	2.26113e-67	0.432371	0.08	0.233
DDX6	0.427832	1.94563e-34	6.52525e-30	0.454364	0.111	0.223
LIMS1	0.427567	1.48676e-32	4.98628e-28	0.464141	0.056	0.134
PPP2R5E	0.427535	5.62309e-32	1.88587e-27	0.4636	0.061	0.142
DDX23	0.427505	3.67112e-58	1.23122e-53	0.445429	0.059	0.178
NT5C	0.427328	2.51391e-89	8.43116e-85	0.417852	0.101	0.292
SAMD9	0.427305	1.41748e-19	4.75396e-15	0.47325	0.066	0.127
IGHG4	0.427256	5.9291e-16	1.9885e-11	0.476636	0.066	0.12
KMT2E	0.427244	2.15594e-87	7.23059e-83	0.41375	0.135	0.349
PTP4A1	0.427159	1.54959e-27	5.19701e-23	0.467659	0.058	0.13
ARID4A	0.426223	5.66248e-45	1.89908e-40	0.452678	0.068	0.174
ATF6	0.425879	1.22332e-30	4.10276e-26	0.466419	0.051	0.124
ERC1	0.425695	1.44076e-43	4.83203e-39	0.457308	0.05	0.142
USP16	0.424741	5.29557e-103	1.77603e-98	0.409418	0.103	0.315
EPC1	0.423839	9.39332e-48	3.15033e-43	0.447179	0.089	0.211
SF1	0.423596	4.07078e-88	1.36526e-83	0.420387	0.091	0.273
TXN	0.42344	1.01756e-112	3.41271e-108	0.395707	0.159	0.428
ARHGAP30	0.423113	3.83191e-63	1.28515e-58	0.439063	0.075	0.211
BCL2A1	0.422478	8.3335e-64	2.79489e-59	0.433453	0.104	0.262
REL	0.421852	1.18256e-62	3.96608e-58	0.428376	0.147	0.331
MPHOSPH8	0.421774	1.37804e-92	4.62167e-88	0.409862	0.14	0.365
SRSF6	0.419467	1.20546e-53	4.04287e-49	0.445119	0.076	0.2
ABCF1	0.419028	2.91778e-61	9.78565e-57	0.441982	0.066	0.194
C19orf66	0.418716	2.22123e-24	7.44956e-20	0.472685	0.044	0.103
CBX3	0.418689	4.97026e-104	1.66693e-99	0.408478	0.106	0.32
CEBPB	0.418182	1.4561e-27	4.88347e-23	0.470145	0.044	0.108
LSG1	0.418121	2.53919e-22	8.51592e-18	0.474116	0.045	0.101
GIT2	0.418021	1.04172e-31	3.49372e-27	0.465901	0.05	0.124
MOB1A	0.417269	6.30389e-121	2.1142e-116	0.394305	0.136	0.396
MIDN	0.415743	2.29324e-33	7.69107e-29	0.464364	0.051	0.129
SDCBP	0.415361	2.05482e-63	6.89145e-59	0.442212	0.058	0.184
SPPL2A	0.414615	8.44698e-29	2.83295e-24	0.468623	0.047	0.115
CCNB1	0.414085	1.83989e-33	6.17063e-29	0.461833	0.065	0.15
PABPC4	0.412793	5.31303e-83	1.78188e-78	0.423412	0.091	0.267
LARS	0.412384	4.67688e-51	1.56853e-46	0.446318	0.079	0.201
HIST1H1D	0.412124	4.83834e-15	1.62268e-10	0.475615	0.084	0.142
TBC1D5	0.412036	6.91033e-29	2.31759e-24	0.467343	0.054	0.125
FBXW11	0.411861	6.26183e-21	2.10009e-16	0.472821	0.061	0.121
SUPT6H	0.411733	2.35267e-22	7.89037e-18	0.472161	0.057	0.118
LEO1	0.411118	2.57254e-27	8.6278e-23	0.470215	0.045	0.109
BAG5	0.410841	1.06635e-26	3.57633e-22	0.469347	0.052	0.119
ETS1	0.410302	4.59654e-36	1.54159e-31	0.458254	0.074	0.169
ZC3H13	0.410028	3.60888e-77	1.21035e-72	0.429358	0.079	0.237
ARID4B	0.409653	4.09582e-89	1.37366e-84	0.415542	0.116	0.318
CRTAP	0.409485	5.09457e-15	1.70862e-10	0.478934	0.055	0.103
HLTF	0.409382	1.22162e-29	4.09708e-25	0.467056	0.052	0.124
MAN1A2	0.409357	4.48768e-40	1.50508e-35	0.460114	0.048	0.134
EIF4EBP2	0.407763	3.05874e-35	1.02584e-30	0.462202	0.055	0.138
G3BP2	0.407207	1.59968e-62	5.36502e-58	0.440874	0.068	0.198
H2AFY	0.407064	1.17644e-114	3.94554e-110	0.402803	0.104	0.331
CD180	0.406851	4.92827e-72	1.65284e-67	0.43023	0.091	0.252
YTHDC1	0.406559	9.30287e-85	3.12e-80	0.4176	0.12	0.318
GOLGA2	0.406135	8.85887e-30	2.97109e-25	0.467261	0.05	0.121
SEC61A1	0.406024	2.13624e-79	7.16451e-75	0.429637	0.071	0.226
SMARCC1	0.404649	2.50324e-105	8.39535e-101	0.403644	0.131	0.367
GTF2I	0.403013	1.37097e-37	4.59795e-33	0.458372	0.067	0.16
ALDH5A1	0.402851	2.20986e-27	7.41141e-23	0.470565	0.043	0.106
TNPO3	0.402745	1.00859e-37	3.38259e-33	0.46234	0.046	0.126
RABL6	0.401851	4.70545e-52	1.57811e-47	0.448994	0.062	0.174
RBM23	0.401597	9.7347e-19	3.26482e-14	0.476175	0.051	0.103
PABPN1	0.399362	7.19912e-63	2.41444e-58	0.439441	0.074	0.209
FTSJ3	0.399001	3.52123e-52	1.18095e-47	0.450302	0.055	0.163
DYNLT1	0.39882	9.68246e-60	3.24731e-55	0.44627	0.051	0.167
FAM204A	0.397817	2.32073e-78	7.78326e-74	0.425313	0.096	0.27
SMARCD1	0.396135	2.07723e-46	6.9666e-42	0.448195	0.088	0.208
RSF1	0.395924	6.95103e-67	2.33124e-62	0.432861	0.095	0.251
RUNX3	0.395824	9.69748e-26	3.25234e-21	0.471085	0.047	0.109
SUMF2	0.394011	3.01313e-66	1.01054e-61	0.439397	0.063	0.196
RSRC1	0.392128	1.26944e-54	4.25746e-50	0.448699	0.055	0.166
DIS3	0.391638	3.70673e-21	1.24316e-16	0.474238	0.05	0.106
TSR1	0.390426	6.41102e-40	2.15013e-35	0.459902	0.05	0.136
SURF6	0.390245	1.17819e-32	3.9514e-28	0.464223	0.055	0.133
SERPINB1	0.38978	1.35252e-62	4.53609e-58	0.434115	0.105	0.261
NORAD	0.389366	1.60612e-34	5.3866e-30	0.461403	0.063	0.148
C16orf87	0.389078	1.17682e-87	3.94682e-83	0.42283	0.08	0.253
VHL	0.388536	5.34151e-37	1.79143e-32	0.461631	0.052	0.135
TGS1	0.388503	1.29843e-66	4.35468e-62	0.438572	0.066	0.201
GANAB	0.387997	4.32812e-37	1.45156e-32	0.462242	0.048	0.13
UBE2Z	0.387818	4.51682e-40	1.51485e-35	0.45955	0.051	0.138
RBBP7	0.387804	2.05672e-20	6.89781e-16	0.473916	0.056	0.114
XIAP	0.386295	4.49934e-29	1.50899e-24	0.46755	0.052	0.122
HNRNPM	0.386066	3.17897e-110	1.06616e-105	0.390878	0.221	0.542
DEK	0.38579	4.5739e-79	1.534e-74	0.419522	0.13	0.329
WDR33	0.3856	1.7915e-61	6.00834e-57	0.443709	0.058	0.18
TSPYL2	0.385239	6.28079e-43	2.10645e-38	0.458178	0.048	0.138
CNP	0.384849	6.25727e-88	2.09856e-83	0.427494	0.058	0.215
CENPU	0.38472	2.49669e-46	8.37341e-42	0.45496	0.052	0.149
MT-CO2	0.383101	4.86976e-13	1.63322e-08	0.462485	0.866	0.995
DHX36	0.382437	2.72201e-113	9.12907e-109	0.399988	0.126	0.368
DNAJC8	0.381453	5.9357e-88	1.99072e-83	0.416018	0.117	0.318
RABEP2	0.381047	6.03902e-37	2.02537e-32	0.463598	0.042	0.12
ARHGAP18	0.38084	1.75437e-46	5.8838e-42	0.458538	0.036	0.123
GABPB1-AS1	0.380807	2.6025e-63	8.72827e-59	0.440128	0.069	0.201
EFCAB14	0.38056	6.91811e-28	2.32019e-23	0.467563	0.057	0.128
DHX9	0.380052	1.33022e-56	4.46128e-52	0.441892	0.083	0.215
LASP1	0.379838	9.72963e-32	3.26312e-27	0.466454	0.047	0.119
YY1	0.377582	2.36699e-100	7.93842e-96	0.40711	0.128	0.353
IPO5	0.377249	2.91493e-53	9.77609e-49	0.445744	0.074	0.196
RNGTT	0.376563	1.92484e-24	6.45552e-20	0.470855	0.054	0.118
MT-ND3	0.375949	1.29236e-14	4.33432e-10	0.460008	0.665	0.979
CNOT10	0.375657	2.32421e-31	7.79493e-27	0.467689	0.042	0.111
CHD1	0.37496	7.50736e-38	2.51782e-33	0.457982	0.068	0.162
ZFAT	0.374686	2.32433e-73	7.79535e-69	0.436533	0.056	0.193
ARIH2	0.373902	7.40425e-82	2.48324e-77	0.427821	0.073	0.232
TLN1	0.373415	1.01273e-92	3.3965e-88	0.40731	0.16	0.4
DSTN	0.372243	7.09057e-112	2.37803e-107	0.397002	0.153	0.415
SUDS3	0.37156	3.39695e-92	1.13927e-87	0.420801	0.077	0.253
PYROXD1	0.371257	1.62167e-28	5.43877e-24	0.470213	0.04	0.104
SLIRP	0.370995	5.63873e-83	1.89112e-78	0.425372	0.081	0.249
CYBC1	0.37097	8.65727e-103	2.90348e-98	0.413253	0.084	0.279
RGS10	0.368976	7.04582e-106	2.36303e-101	0.405333	0.119	0.345
CCNL1	0.368508	1.21222e-54	4.06553e-50	0.448816	0.055	0.165
C6orf89	0.368435	1.30874e-41	4.38926e-37	0.459748	0.045	0.131
CLSTN1	0.367747	1.95025e-30	6.54076e-26	0.467798	0.045	0.114
STK17B	0.367444	5.7014e-65	1.91214e-60	0.434322	0.094	0.246
CCDC47	0.366789	6.72124e-25	2.25417e-20	0.472452	0.043	0.102
RAP1B	0.366583	1.53953e-77	5.16326e-73	0.431503	0.067	0.218
SMU1	0.366372	1.88937e-51	6.33657e-47	0.447722	0.07	0.187
CAPRIN1	0.366148	4.05666e-36	1.36052e-31	0.463716	0.045	0.122
USP47	0.365894	7.33136e-43	2.45879e-38	0.456372	0.057	0.152
RSBN1	0.365466	9.11062e-35	3.05552e-30	0.463097	0.053	0.133
DNMT1	0.36378	4.33757e-76	1.45473e-71	0.428218	0.088	0.252
ZC3H8	0.362655	5.83995e-29	1.9586e-24	0.470078	0.039	0.103
CAB39	0.362645	4.13888e-23	1.3881e-18	0.472626	0.05	0.11
SPCS3	0.362173	1.79128e-92	6.0076e-88	0.410609	0.135	0.357
EIF2B1	0.3617	3.43785e-92	1.15299e-87	0.424381	0.061	0.225
TPP1	0.36076	4.31176e-55	1.44608e-50	0.448748	0.054	0.164
EIF2B4	0.360547	7.02908e-32	2.35741e-27	0.46785	0.04	0.108
GRSF1	0.360543	1.20545e-88	4.04283e-84	0.426196	0.061	0.222
ATP6V1A	0.360431	2.499e-45	8.38113e-41	0.456788	0.047	0.139
PPP2R5C	0.360234	8.55688e-51	2.86981e-46	0.451437	0.054	0.159
NCOA4	0.360174	2.7374e-57	9.18069e-53	0.445984	0.06	0.177
IARS	0.35997	3.73751e-31	1.25349e-26	0.467209	0.045	0.116
NAA50	0.35993	1.07093e-82	3.59167e-78	0.428769	0.066	0.222
MX2	0.35985	5.78007e-41	1.93852e-36	0.460915	0.042	0.125
RAB10	0.359763	8.09862e-68	2.71612e-63	0.435728	0.076	0.22
DTX1	0.358958	7.55035e-73	2.53224e-68	0.434885	0.065	0.208
PRMT2	0.35862	3.15598e-25	1.05845e-20	0.471993	0.044	0.104
MRPS31	0.357365	4.27564e-87	1.43396e-82	0.424672	0.073	0.239
ZNF770	0.357293	8.43693e-28	2.82958e-23	0.468612	0.051	0.12
CNOT4	0.356253	4.93241e-50	1.65423e-45	0.451857	0.055	0.159
LGALS3	0.355603	8.04127e-84	2.69688e-79	0.427067	0.07	0.231
CIAO1	0.355585	2.02278e-51	6.78399e-47	0.453489	0.043	0.142
ANKRD13A	0.355187	1.01337e-77	3.39865e-73	0.429133	0.078	0.237
SEC31A	0.355162	5.0889e-53	1.70672e-48	0.44761	0.065	0.181
PRPF6	0.354363	1.82075e-94	6.10644e-90	0.41604	0.094	0.287
MTF2	0.354149	8.54648e-70	2.86632e-65	0.43591	0.069	0.211
VIM	0.353767	2.21827e-68	7.43962e-64	0.422294	0.165	0.372
SAR1A	0.353706	1.71841e-73	5.76319e-69	0.436955	0.054	0.19
COPA	0.353165	7.53244e-80	2.52623e-75	0.429473	0.07	0.226
NAPG	0.352636	4.52482e-40	1.51753e-35	0.460938	0.044	0.128
FAM120A	0.351884	1.38425e-54	4.64249e-50	0.446134	0.068	0.187
CYTH1	0.35144	6.61128e-46	2.21729e-41	0.449972	0.08	0.194
TMC6	0.351274	7.127e-46	2.39025e-41	0.456779	0.045	0.137
AMD1	0.351147	4.22231e-82	1.41608e-77	0.427717	0.073	0.232
TMED5	0.350773	1.32949e-42	4.45884e-38	0.458409	0.048	0.137
POM121C	0.350606	6.69197e-24	2.24435e-19	0.473196	0.043	0.101
CDV3	0.350557	5.00914e-103	1.67997e-98	0.410809	0.096	0.301
NCOR1	0.349855	2.07201e-105	6.9491e-101	0.404859	0.123	0.352
ZWINT	0.349734	2.9714e-40	9.96547e-36	0.463644	0.032	0.109
FARSB	0.348716	5.4119e-61	1.81504e-56	0.446066	0.049	0.164
CYB5B	0.348614	2.22289e-45	7.45512e-41	0.456535	0.048	0.141
XRN2	0.34698	3.58177e-112	1.20125e-107	0.403221	0.11	0.337
AURKB	0.34663	7.87352e-39	2.64062e-34	0.462798	0.04	0.119
PDCD4	0.346454	7.72114e-55	2.58951e-50	0.437256	0.121	0.275
ATG4B	0.346451	7.7099e-43	2.58575e-38	0.460075	0.04	0.124
SMARCC2	0.34608	4.9437e-60	1.65802e-55	0.443246	0.064	0.189
GRINA	0.346048	3.33715e-53	1.11921e-48	0.451685	0.046	0.149
YAF2	0.345457	3.28926e-62	1.10315e-57	0.442838	0.059	0.184
CHD2	0.345292	1.63542e-26	5.48487e-22	0.470579	0.046	0.11
LMO4	0.344949	1.14143e-21	3.82813e-17	0.47345	0.052	0.111
USP7	0.344296	1.07225e-37	3.59611e-33	0.462196	0.046	0.127
BCL3	0.344136	3.45041e-36	1.1572e-31	0.462956	0.048	0.128
SP140L	0.344063	1.00138e-45	3.35844e-41	0.452931	0.064	0.168
RGS1	0.343425	1.2173e-43	4.08258e-39	0.455475	0.059	0.156
PFKL	0.34329	8.37214e-88	2.80785e-83	0.426608	0.062	0.222
SHOC2	0.342609	2.03909e-27	6.83869e-23	0.470734	0.042	0.104
MYBL2	0.342545	1.71083e-64	5.7378e-60	0.429286	0.129	0.305
NOP14	0.34252	1.44972e-43	4.86206e-39	0.455425	0.059	0.157
CLPTM1L	0.342155	1.33872e-82	4.48978e-78	0.429351	0.064	0.217
LLPH	0.342153	1.85543e-85	6.22274e-81	0.428369	0.06	0.216
CWC22	0.342134	6.78975e-37	2.27715e-32	0.461489	0.053	0.136
MAPKAP1	0.342133	1.8893e-29	6.33632e-25	0.469381	0.041	0.106
IWS1	0.341083	3.47319e-43	1.16484e-38	0.458542	0.046	0.134
TMEM154	0.341029	1.16934e-65	3.92173e-61	0.431116	0.111	0.276
CHD7	0.339827	1.99157e-23	6.67933e-19	0.473402	0.044	0.101
NFATC3	0.338805	5.8338e-31	1.95654e-26	0.466774	0.048	0.12
DOCK8	0.338697	4.0673e-26	1.36409e-21	0.468	0.064	0.135
EMC10	0.338423	6.49699e-61	2.17896e-56	0.442953	0.063	0.188
LPXN	0.337962	2.33417e-120	7.82834e-116	0.40323	0.086	0.304
METAP1	0.337869	3.79835e-28	1.27389e-23	0.469538	0.045	0.11
CHD8	0.337691	5.70437e-29	1.91313e-24	0.46831	0.048	0.117
ARHGDIA	0.337526	2.86629e-38	9.61296e-34	0.4638	0.037	0.114
AKAP8	0.337497	1.25874e-31	4.22156e-27	0.468697	0.037	0.103
ANAPC7	0.337109	2.22701e-46	7.46895e-42	0.459055	0.034	0.12
HMGXB4	0.33706	1.67932e-56	5.6321e-52	0.448883	0.049	0.158
CYFIP2	0.336623	4.45843e-66	1.49527e-61	0.436787	0.077	0.218
OTUD5	0.336529	2.9105e-52	9.76125e-48	0.452763	0.044	0.145
MALSU1	0.336499	8.5317e-70	2.86136e-65	0.438781	0.056	0.188
SURF4	0.336449	1.55138e-59	5.20301e-55	0.448801	0.041	0.15
MARK3	0.336087	4.92327e-37	1.65117e-32	0.464095	0.04	0.116
ATP13A1	0.33533	5.24873e-40	1.76032e-35	0.462887	0.036	0.114
TAOK3	0.33529	1.8354e-94	6.15558e-90	0.416964	0.09	0.278
TLE1	0.333094	5.55434e-13	1.86282e-08	0.480098	0.063	0.108
NOP58	0.332938	5.64794e-118	1.89421e-113	0.401213	0.103	0.332
RAP1GDS1	0.332827	1.87617e-32	6.29231e-28	0.467302	0.04	0.11
SAFB	0.33188	1.04146e-84	3.49285e-80	0.423866	0.084	0.255
DYNLL2	0.331807	4.09363e-26	1.37292e-21	0.471175	0.045	0.107
NUPL2	0.331524	2.0782e-31	6.96985e-27	0.469173	0.035	0.1
RXYLT1	0.331432	1.16908e-44	3.92087e-40	0.457305	0.046	0.138
CNOT2	0.329948	4.45306e-81	1.49347e-76	0.431533	0.058	0.206
BCL11A	0.329832	9.41067e-45	3.15615e-40	0.455024	0.057	0.155
WAC	0.329719	3.66808e-65	1.2302e-60	0.437375	0.077	0.217
SASH3	0.329189	2.608e-70	8.74673e-66	0.438453	0.056	0.189
KTN1	0.328828	1.73347e-77	5.81371e-73	0.42811	0.085	0.247
EXOC3	0.328563	1.29124e-45	4.33055e-41	0.45848	0.039	0.126
UBE2E2	0.328546	1.39654e-47	4.68371e-43	0.454667	0.049	0.147
CUL5	0.32853	7.73558e-38	2.59436e-33	0.46255	0.044	0.124
SRSF4	0.328451	1.73507e-89	5.81909e-85	0.420877	0.084	0.263
CMC1	0.328067	3.77375e-40	1.26564e-35	0.463621	0.033	0.109
RRP1B	0.32795	8.48111e-63	2.8444e-58	0.441933	0.062	0.189
ICE1	0.32795	4.98107e-37	1.67055e-32	0.464324	0.039	0.114
SLTM	0.327719	1.96628e-124	6.59452e-120	0.393162	0.132	0.391
TNIP2	0.327479	8.20863e-43	2.75301e-38	0.460495	0.038	0.122
PGP	0.327057	9.5855e-60	3.21479e-55	0.447702	0.045	0.156
PIAS1	0.326721	1.20103e-54	4.02802e-50	0.4489	0.054	0.165
ABCE1	0.325775	1.00563e-61	3.37268e-57	0.442073	0.064	0.192
SUPT5H	0.325698	1.66963e-66	5.5996e-62	0.441567	0.053	0.179
ALG2	0.324706	9.9772e-46	3.34615e-41	0.45747	0.043	0.133
BRD4	0.324494	5.90341e-101	1.97988e-96	0.413222	0.09	0.287
UBTF	0.323721	4.12083e-82	1.38204e-77	0.423625	0.093	0.269
MESD	0.323548	2.10913e-68	7.0736e-64	0.440259	0.053	0.182
PIP4K2A	0.32345	3.27464e-26	1.09825e-21	0.468095	0.062	0.133
ATP6AP1	0.3232	2.04387e-36	6.85473e-32	0.465997	0.034	0.105
TMF1	0.323156	2.9033e-71	9.7371e-67	0.434491	0.072	0.217
CREBBP	0.322624	2.19747e-25	7.36987e-21	0.470582	0.051	0.115
NCL	0.321431	3.5621e-52	1.19466e-47	0.422669	0.354	0.685
NEMF	0.321397	7.2178e-75	2.4207e-70	0.433421	0.066	0.212
UBE2H	0.320834	7.98036e-46	2.67645e-41	0.456274	0.048	0.141
GCN1	0.320749	7.07357e-35	2.37233e-30	0.466681	0.035	0.105
SIKE1	0.320674	3.14203e-49	1.05378e-44	0.455431	0.041	0.136
TFDP1	0.320395	2.93808e-61	9.85374e-57	0.444891	0.053	0.172
SMARCA2	0.319357	1.85871e-37	6.23375e-33	0.461656	0.05	0.133
DNAJC21	0.31833	1.67323e-44	5.61168e-40	0.455239	0.057	0.154
PI4KB	0.318081	5.08943e-41	1.70689e-36	0.461485	0.039	0.121
ARPC5	0.318079	4.05965e-86	1.36153e-81	0.422163	0.088	0.265
YWHAZ	0.317896	8.0937e-114	2.71447e-109	0.397481	0.142	0.396
ZC3H15	0.317474	1.50593e-134	5.05059e-130	0.390534	0.114	0.373
CALM1	0.316765	2.79484e-128	9.37332e-124	0.38904	0.147	0.423
TOPBP1	0.316652	3.74137e-29	1.25478e-24	0.468034	0.049	0.118
MAGT1	0.316514	2.05451e-46	6.89041e-42	0.456075	0.047	0.141
CSTB	0.316091	1.20332e-149	4.03569e-145	0.382956	0.114	0.389
ELOVL5	0.316001	2.51922e-32	8.44896e-28	0.46563	0.049	0.123
TOMM70	0.315952	1.00585e-35	3.37341e-31	0.464382	0.043	0.119
PPP6R1	0.315315	4.53051e-54	1.51944e-49	0.450714	0.048	0.153
GOLT1B	0.31524	5.86897e-45	1.96834e-40	0.459022	0.038	0.125
COX17	0.315058	2.43369e-129	8.16211e-125	0.389953	0.136	0.405
EEA1	0.31486	5.42582e-37	1.81971e-32	0.462533	0.047	0.128
TAF11	0.314391	3.28373e-60	1.1013e-55	0.444413	0.058	0.179
TTC3	0.31401	9.86348e-101	3.30801e-96	0.409418	0.112	0.325
UFM1	0.313157	3.44187e-98	1.15433e-93	0.415601	0.085	0.276
NOC2L	0.312127	8.61665e-56	2.88985e-51	0.450875	0.043	0.147
PAWR	0.311176	8.77457e-35	2.94282e-30	0.466017	0.038	0.11
CWC25	0.310915	5.19585e-52	1.74258e-47	0.45153	0.05	0.154
HECTD1	0.310761	3.87777e-53	1.30053e-48	0.449782	0.055	0.163
UBE2G1	0.310582	2.17218e-90	7.28505e-86	0.425392	0.061	0.223
HNRNPR	0.310301	1.96264e-70	6.58231e-66	0.435043	0.071	0.216
SMC2	0.31009	3.11188e-59	1.04366e-54	0.446332	0.052	0.168
YIPF4	0.31004	2.0889e-28	7.00577e-24	0.46911	0.046	0.113
IFI27L2	0.309987	2.48048e-125	8.31902e-121	0.40137	0.082	0.303
SRPRA	0.309675	3.44604e-65	1.15573e-60	0.440887	0.06	0.188
CD47	0.309143	1.76082e-139	5.90544e-135	0.385239	0.133	0.411
SMC4	0.308992	2.97696e-71	9.98414e-67	0.434469	0.072	0.217
DNAJA2	0.308342	4.45222e-82	1.49318e-77	0.424183	0.091	0.263
BAZ1A	0.308148	1.20168e-94	4.03019e-90	0.417394	0.087	0.274
E2F4	0.30794	8.67305e-54	2.90877e-49	0.453063	0.039	0.138
NUCKS1	0.30754	1.12427e-65	3.77057e-61	0.414432	0.296	0.607
DDX27	0.305429	4.03547e-94	1.35341e-89	0.416753	0.092	0.282
RAB14	0.305297	1.98896e-69	6.67057e-65	0.436297	0.069	0.209
RGS13	0.303493	2.91177e-56	9.76549e-52	0.425501	0.227	0.457
CMC2	0.302852	1.38591e-41	4.64808e-37	0.459855	0.045	0.13
HMGB2	0.30274	1.31017e-67	4.39405e-63	0.419604	0.201	0.427
ARHGAP17	0.30224	3.19143e-57	1.07034e-52	0.446453	0.058	0.174
C1orf131	0.302127	4.5863e-57	1.53815e-52	0.445792	0.061	0.18
DYNC1I2	0.302008	7.669e-34	2.57203e-29	0.466926	0.037	0.107
TGFB1	0.301923	2.96847e-43	9.95567e-39	0.45878	0.044	0.132
INIP	0.301726	2.66538e-30	8.93914e-26	0.469669	0.037	0.101
DFFA	0.301601	3.10738e-35	1.04215e-30	0.46613	0.037	0.108
LMNB1	0.300786	3.20416e-37	1.07461e-32	0.466037	0.031	0.102
PPIF	0.300673	1.48115e-75	4.96748e-71	0.43919	0.04	0.169
UVRAG	0.300419	2.26831e-49	7.60745e-45	0.449534	0.069	0.181
DCAF12	0.300059	5.56689e-47	1.86702e-42	0.457694	0.038	0.127
ZNF326	0.298932	5.9153e-39	1.98387e-34	0.462234	0.042	0.122
LETMD1	0.298895	1.38828e-85	4.65602e-81	0.431179	0.049	0.195
WBP11	0.296976	1.61647e-101	5.4213e-97	0.411795	0.095	0.298
PRPF4	0.296968	5.279e-37	1.77047e-32	0.463589	0.042	0.12
AICDA	0.296912	2.36512e-65	7.93214e-61	0.440169	0.062	0.193
IRF3	0.296822	5.18952e-112	1.74046e-107	0.411711	0.067	0.261
PAXX	0.296659	2.84064e-31	9.52695e-27	0.46832	0.04	0.107
ARCN1	0.296651	2.36833e-33	7.94289e-29	0.46731	0.037	0.106
EFR3A	0.296527	1.16438e-41	3.90511e-37	0.460349	0.042	0.126
EIF3B	0.296503	1.67643e-103	5.62243e-99	0.416842	0.066	0.247
GOSR1	0.295678	7.27613e-49	2.44027e-44	0.454879	0.045	0.141
TAF1D	0.295607	3.6738e-75	1.23212e-70	0.435217	0.057	0.197
BIRC5	0.29544	1.20325e-56	4.03544e-52	0.447985	0.052	0.164
RAB1B	0.295084	6.35938e-39	2.13281e-34	0.464355	0.033	0.108
CSE1L	0.294787	7.12735e-42	2.39037e-37	0.462415	0.033	0.112
MAP3K7CL	0.294334	3.07255e-54	1.03047e-49	0.452459	0.04	0.141
TMEM167A	0.294233	4.44596e-112	1.49109e-107	0.411513	0.069	0.262
PCED1B	0.293979	2.65952e-68	8.91951e-64	0.442821	0.043	0.164
USP22	0.293544	5.00503e-52	1.67859e-47	0.450976	0.053	0.158
MT-CO3	0.293306	1.05866e-29	3.55052e-25	0.44126	0.838	0.994
PPIG	0.293002	3.38941e-135	1.13674e-130	0.386232	0.141	0.421
STAU1	0.292917	6.27275e-74	2.10376e-69	0.435127	0.061	0.202
FAM50A	0.292696	4.7803e-96	1.60322e-91	0.422361	0.06	0.228
COPS7A	0.292119	1.23818e-51	4.15262e-47	0.456115	0.033	0.124
ZCCHC7	0.292105	7.45261e-100	2.49945e-95	0.411245	0.104	0.31
HYOU1	0.291733	5.77017e-34	1.9352e-29	0.467631	0.034	0.102
WDR77	0.291416	2.5173e-87	8.44252e-83	0.427782	0.058	0.214
EIF4E	0.290859	1.26809e-41	4.25292e-37	0.459879	0.044	0.13
LY96	0.290666	2.13528e-45	7.16131e-41	0.459331	0.036	0.121
TANK	0.290552	2.01586e-54	6.76079e-50	0.448399	0.057	0.169
WTAP	0.290462	1.24535e-29	4.17664e-25	0.466998	0.052	0.124
USF2	0.289956	2.88483e-60	9.67514e-56	0.444571	0.057	0.177
PRPF38A	0.28974	7.401e-101	2.48215e-96	0.41928	0.061	0.236
CDC5L	0.28959	2.11579e-78	7.09593e-74	0.430825	0.068	0.22
UBALD2	0.289507	8.88794e-75	2.98084e-70	0.435532	0.057	0.196
API5	0.289501	1.95375e-30	6.55249e-26	0.468287	0.043	0.11
RAD21	0.289248	1.39409e-108	4.6755e-104	0.401769	0.132	0.372
SAR1B	0.288724	1.21095e-55	4.06129e-51	0.450789	0.043	0.148
ERGIC1	0.288613	2.79341e-59	9.36853e-55	0.447393	0.048	0.16
MBD4	0.28857	1.29761e-60	4.35193e-56	0.444799	0.055	0.174
SRPK1	0.288482	7.13473e-80	2.39284e-75	0.43154	0.061	0.21
TM7SF3	0.288419	4.52508e-39	1.51762e-34	0.464099	0.034	0.109
KIF21A	0.288222	1.19555e-48	4.00962e-44	0.45945	0.028	0.112
SKAP2	0.287889	7.76405e-105	2.60391e-100	0.409934	0.096	0.302
DAZAP1	0.287558	1.07278e-73	3.59787e-69	0.438611	0.047	0.178
SNX5	0.287269	5.44491e-81	1.82611e-76	0.427904	0.075	0.235
ADIPOR2	0.286941	1.85548e-38	6.22292e-34	0.464986	0.032	0.105
DHX30	0.285793	6.81113e-46	2.28432e-41	0.459063	0.036	0.122
SELENOS	0.285787	4.19545e-79	1.40707e-74	0.428175	0.079	0.24
RETREG2	0.284554	3.64121e-40	1.22119e-35	0.462321	0.038	0.118
DNAJB6	0.283939	5.05609e-35	1.69571e-30	0.467111	0.033	0.102
MRPS5	0.283613	2.53414e-104	8.49902e-100	0.413982	0.076	0.267
CTR9	0.283314	2.26172e-32	7.58534e-28	0.466477	0.044	0.116
KDM1A	0.281931	3.14567e-39	1.055e-34	0.462652	0.04	0.119
ACOT13	0.281674	1.42474e-62	4.77831e-58	0.448741	0.034	0.142
TMX1	0.281538	7.22772e-63	2.42403e-58	0.442559	0.059	0.184
OSBPL8	0.281439	3.77501e-73	1.26606e-68	0.431355	0.082	0.236
DNAJA1	0.281326	1.28581e-136	4.31235e-132	0.389696	0.114	0.372
AEN	0.281075	1.85302e-46	6.21465e-42	0.458233	0.037	0.125
SYK	0.279142	3.30464e-108	1.10831e-103	0.40706	0.101	0.315
SYMPK	0.27849	2.66759e-36	8.94655e-32	0.466616	0.031	0.101
NSA2	0.277178	6.15917e-100	2.06566e-95	0.401845	0.172	0.428
NPLOC4	0.276772	2.23369e-50	7.49134e-46	0.455593	0.038	0.131
DYNC1LI1	0.27649	2.45443e-61	8.23167e-57	0.442414	0.064	0.19
CD44	0.276146	1.50993e-107	5.06401e-103	0.41048	0.085	0.286
PELP1	0.275964	6.40972e-34	2.14969e-29	0.467749	0.034	0.101
MAP2K7	0.275295	1.34048e-41	4.4957e-37	0.462595	0.033	0.111
SART3	0.275224	5.98924e-62	2.00867e-57	0.445502	0.049	0.165
MTHFD1	0.274914	1.03422e-48	3.46855e-44	0.455942	0.041	0.134
VAPA	0.274436	2.25254e-143	7.55456e-139	0.386187	0.114	0.381
ITGB2	0.27413	1.11849e-71	3.7512e-67	0.435506	0.066	0.207
EIF1AX	0.274058	1.26359e-110	4.23784e-106	0.410355	0.077	0.276
RHOH	0.273662	1.08445e-151	3.63702e-147	0.381592	0.117	0.396
PCID2	0.273325	4.58692e-33	1.53836e-28	0.467648	0.037	0.105
HSP90AA1	0.272965	1.75441e-45	5.88395e-41	0.42808	0.359	0.677
TRMT2A	0.272912	4.16797e-64	1.39785e-59	0.4477	0.035	0.144
IGKJ5	0.272583	1.20316e-31	4.03516e-27	0.467398	0.043	0.112
CARS2	0.272255	1.32976e-48	4.45974e-44	0.457744	0.034	0.122
EMB	0.270376	4.25313e-33	1.42641e-28	0.465574	0.046	0.12
HSPA9	0.270007	6.29909e-64	2.11259e-59	0.443222	0.053	0.175
HMOX1	0.26957	4.21772e-39	1.41454e-34	0.4654	0.029	0.101
SMC3	0.269287	1.68589e-101	5.65413e-97	0.413168	0.089	0.285
TIMM8B	0.268943	3.14184e-152	1.05371e-147	0.380887	0.12	0.401
ING5	0.268507	4.9211e-35	1.65044e-30	0.466825	0.034	0.104
CTNNBL1	0.267073	4.99025e-83	1.67363e-78	0.430284	0.058	0.209
TRAF7	0.266859	3.45113e-61	1.15744e-56	0.450251	0.032	0.136
ZNF330	0.266631	1.45779e-55	4.88914e-51	0.451677	0.04	0.142
SCO1	0.26644	1.63013e-46	5.46712e-42	0.459379	0.033	0.118
ACTR3	0.265631	2.80087e-145	9.39357e-141	0.373585	0.209	0.563
ECE1	0.265315	6.0563e-37	2.03116e-32	0.466303	0.031	0.101
IARS2	0.265135	2.07285e-54	6.95193e-50	0.445803	0.07	0.19
H2AFX	0.265003	4.14112e-45	1.38885e-40	0.459939	0.034	0.118
BCL7A	0.264973	3.12105e-85	1.04674e-80	0.41915	0.108	0.299
GRB2	0.264688	4.74429e-92	1.59114e-87	0.420771	0.078	0.254
MGAT1	0.264277	1.43436e-72	4.81054e-68	0.440858	0.041	0.166
HIST2H2AC	0.264213	3.82598e-33	1.28316e-28	0.462064	0.065	0.15
BMS1	0.264183	2.02154e-54	6.77985e-50	0.451251	0.045	0.148
STARD7	0.263565	5.59618e-118	1.87685e-113	0.403496	0.091	0.31
PAPOLA	0.262673	5.63754e-128	1.89072e-123	0.396001	0.103	0.343
TBC1D22A	0.262516	2.81889e-75	9.454e-71	0.436372	0.052	0.189
ACBD3	0.262425	3.71855e-82	1.24713e-77	0.426835	0.076	0.239
DNAJC2	0.262379	3.23904e-66	1.08631e-61	0.443365	0.046	0.167
KPNB1	0.26198	1.50136e-56	5.03527e-52	0.447207	0.056	0.171
SP100	0.261083	2.939e-88	9.85681e-84	0.417038	0.111	0.306
ZFR	0.2601	2.78056e-60	9.32545e-56	0.444001	0.06	0.182
TSPO	0.260097	1.73674e-117	5.82468e-113	0.403475	0.093	0.312
SEMA4A	0.259442	1.69824e-72	5.69557e-68	0.440099	0.044	0.171
HADHA	0.25917	4.80137e-163	1.61028e-158	0.372807	0.139	0.449
FGFR1OP2	0.258633	2.29461e-73	7.69565e-69	0.433332	0.071	0.218
TMA16	0.257827	6.53638e-75	2.19217e-70	0.438917	0.043	0.172
NFKBIE	0.257122	2.54047e-44	8.52023e-40	0.459596	0.038	0.123
TPM3	0.25652	7.97345e-159	2.67414e-154	0.369254	0.185	0.532
ZNF24	0.256433	1.32395e-70	4.44025e-66	0.439632	0.051	0.18
USP5	0.25611	8.98482e-80	3.01333e-75	0.43589	0.043	0.179
IP6K2	0.255534	9.36624e-86	3.14125e-81	0.430138	0.052	0.202
ATP6V1E1	0.255379	6.59029e-129	2.21025e-124	0.399212	0.084	0.309
FABP5	0.255165	1.39511e-123	4.67893e-119	0.398574	0.102	0.335
ANP32E	0.254597	1.17202e-109	3.93074e-105	0.404704	0.11	0.333
ZNF101	0.254148	1.11317e-47	3.73336e-43	0.459622	0.029	0.113
ACSL3	0.254123	1.02e-34	3.42087e-30	0.466494	0.037	0.107
SRRM2	0.254052	1.17581e-152	3.94344e-148	0.373403	0.174	0.504
GNAI2	0.25331	1.29017e-140	4.32696e-136	0.384241	0.136	0.417
THUMPD3	0.253109	8.01233e-70	2.68717e-65	0.443039	0.039	0.159
SUMO2	0.253	1.63529e-58	5.48445e-54	0.448904	0.043	0.152
RAD1	0.252967	1.40145e-47	4.70019e-43	0.458581	0.033	0.12
EIF4G1	0.252235	2.26219e-112	7.58693e-108	0.409513	0.077	0.277
AFG3L2	0.251475	2.58289e-67	8.66251e-63	0.440576	0.055	0.183
TMEM156	0.25048	6.89426e-64	2.3122e-59	0.444688	0.047	0.165
NDUFB7	-0.25	3.78464e-284	1.26929e-279	0.330992	0.087	0.46
BLOC1S4	-0.250157	5.03806e-136	1.68966e-131	0.410844	0.026	0.209
SCYL1	-0.250183	1.30811e-102	4.38713e-98	0.434037	0.01	0.143
RNF181	-0.250561	6.22127e-225	2.08649e-220	0.35971	0.062	0.362
EWSR1	-0.252791	2.73076e-170	9.15843e-166	0.392265	0.031	0.254
DBI	-0.253472	5.55573e-267	1.86328e-262	0.328378	0.149	0.562
NPM3	-0.253849	2.43512e-157	8.16692e-153	0.400805	0.024	0.227
ORAI2	-0.254247	8.34605e-147	2.7991e-142	0.404369	0.029	0.226
ATG101	-0.254694	1.71445e-153	5.74991e-149	0.404973	0.017	0.211
ATRAID	-0.254866	8.62516e-246	2.89271e-241	0.352395	0.056	0.37
TSTA3	-0.255653	4.61603e-165	1.54812e-160	0.39678	0.025	0.237
TXNDC17	-0.257796	2.1125e-232	7.08489e-228	0.358633	0.053	0.353
DRAM2	-0.257832	8.60069e-146	2.8845e-141	0.40023	0.045	0.254
PSMB10	-0.257935	3.80091e-141	1.27475e-136	0.408227	0.026	0.214
EZR	-0.258333	8.08506e-280	2.71157e-275	0.318592	0.209	0.682
S100A13	-0.259313	1.65522e-123	5.55127e-119	0.421368	0.014	0.173
SUMO1	-0.261151	5.06121e-160	1.69743e-155	0.399147	0.025	0.232
GCHFR	-0.261573	2.8021e-204	9.39769e-200	0.368099	0.064	0.347
SSNA1	-0.264033	5.69226e-218	1.90907e-213	0.366573	0.046	0.326
RTRAF	-0.264462	5.13293e-251	1.72148e-246	0.343051	0.091	0.439
UBE2L6	-0.264724	2.46154e-257	8.25551e-253	0.341851	0.084	0.432
CYCS	-0.264959	2.03659e-253	6.83031e-249	0.346331	0.069	0.401
QARS	-0.26498	2.71183e-158	9.09493e-154	0.401193	0.022	0.223
MRPL36	-0.265384	3.85697e-198	1.29355e-193	0.37912	0.033	0.282
H2AFZ	-0.265806	5.75401e-178	1.92978e-173	0.357762	0.235	0.612
TRAF3IP3	-0.266248	1.21587e-91	4.07777e-87	0.435771	0.022	0.153
RANBP1	-0.266814	3.63053e-249	1.21761e-244	0.345196	0.083	0.424
MYL6B	-0.266994	2.39539e-168	8.03366e-164	0.394796	0.026	0.242
TCEA1	-0.268423	1.89174e-242	6.34453e-238	0.351822	0.065	0.383
NR1H2	-0.268839	1.88228e-110	6.3128e-106	0.428304	0.014	0.159
PARK7	-0.26924	1.59229e-283	5.34022e-279	0.321556	0.154	0.589
CAT	-0.269293	7.03976e-109	2.36099e-104	0.426347	0.022	0.172
ZNHIT1	-0.270352	7.25354e-233	2.43269e-228	0.360008	0.047	0.341
MRPL11	-0.270553	5.16821e-186	1.73331e-181	0.3834	0.037	0.279
YPEL3	-0.270571	5.29213e-133	1.77487e-128	0.407661	0.042	0.234
HNRNPA0	-0.271332	2.26504e-246	7.59651e-242	0.34818	0.074	0.404
EIF5	-0.271907	1.953e-245	6.54998e-241	0.338708	0.133	0.512
SNRPG	-0.272347	5.66154e-293	1.89877e-288	0.32546	0.099	0.492
SNRPB2	-0.272349	1.62769e-253	5.45896e-249	0.34684	0.067	0.397
COX5B	-0.274347	5.32146e-296	1.78471e-291	0.315937	0.167	0.622
SNX17	-0.274701	6.60548e-218	2.21535e-213	0.365902	0.049	0.331
STK17A	-0.27564	3.60811e-202	1.21009e-197	0.369674	0.062	0.34
PGAM1	-0.276254	7.65535e-100	2.56745e-95	0.437303	0.006	0.132
PPP4C	-0.276255	4.4465e-203	1.49127e-198	0.374803	0.04	0.301
CCT5	-0.277164	1.17689e-239	3.94706e-235	0.350337	0.077	0.403
SS18L2	-0.277507	5.40723e-243	1.81348e-238	0.353747	0.055	0.366
PRMT1	-0.277637	5.37342e-267	1.80214e-262	0.33908	0.079	0.43
PSMA4	-0.277776	4.78595e-273	1.60511e-268	0.332214	0.104	0.483
SMIM19	-0.278496	2.52449e-129	8.46664e-125	0.416683	0.019	0.188
MRPS33	-0.279554	1.39047e-202	4.66335e-198	0.376704	0.034	0.289
CORO1B	-0.279567	2.62676e-198	8.80963e-194	0.375381	0.046	0.307
SDHB	-0.27963	3.7034e-151	1.24205e-146	0.405791	0.018	0.21
HMGB1	-0.28075	2.36736e-206	7.93964e-202	0.343072	0.285	0.733
TMEM9B	-0.281441	3.84162e-115	1.2884e-110	0.423338	0.021	0.177
FAM96A	-0.281523	1.82065e-203	6.1061e-199	0.373901	0.042	0.306
CPNE5	-0.28195	3.42878e-95	1.14995e-90	0.437822	0.011	0.136
LAPTM5	-0.282931	2.55197e-166	8.55879e-162	0.358064	0.355	0.819
UBE2L3	-0.283199	3.52501e-188	1.18222e-183	0.383635	0.032	0.273
MTPN	-0.283225	5.61485e-244	1.88311e-239	0.337477	0.15	0.537
HIKESHI	-0.284087	4.35196e-131	1.45956e-126	0.417175	0.015	0.183
SAMM50	-0.285173	3.12774e-123	1.04898e-118	0.42193	0.013	0.171
ASNA1	-0.285732	7.35146e-189	2.46553e-184	0.386043	0.024	0.257
DCTN3	-0.286812	2.22865e-197	7.47443e-193	0.378008	0.038	0.291
ACTB	-0.287362	1.25269e-67	4.20126e-63	0.409834	0.785	0.957
PPA1	-0.287834	4.5242e-266	1.51732e-261	0.335927	0.098	0.465
CAMLG	-0.288102	6.81727e-165	2.28637e-160	0.392175	0.04	0.265
ATP6V0E1	-0.288789	0	0	0.305768	0.146	0.608
CHMP2A	-0.289347	6.6493e-259	2.23004e-254	0.345497	0.063	0.394
MRPL21	-0.289901	4.99398e-214	1.67488e-209	0.368937	0.044	0.318
EID1	-0.290025	3.06782e-281	1.02889e-276	0.330614	0.095	0.473
MRPL3	-0.290916	7.12908e-215	2.39095e-210	0.369315	0.041	0.314
EIF4B	-0.292839	0	0	0.316653	0.119	0.54
TMED2	-0.293628	7.52826e-240	2.52483e-235	0.349566	0.08	0.41
NUDT22	-0.293671	3.43496e-138	1.15202e-133	0.411573	0.02	0.201
CNPY2	-0.293902	4.02587e-168	1.3502e-163	0.395256	0.025	0.24
UBE2N	-0.295035	4.20293e-250	1.40958e-245	0.348906	0.064	0.388
FIBP	-0.295203	3.59358e-159	1.20522e-154	0.399512	0.025	0.231
FCMR	-0.29527	2.41764e-127	8.10829e-123	0.403053	0.072	0.282
ACO2	-0.295856	1.90883e-152	6.40184e-148	0.404557	0.02	0.215
PSMB3	-0.296582	6.58467e-266	2.20837e-261	0.338736	0.083	0.437
AKR1A1	-0.297002	4.49591e-199	1.50784e-194	0.378189	0.034	0.286
TXN2	-0.297484	1.08508e-253	3.63913e-249	0.348039	0.061	0.386
LSM2	-0.298131	2.83989e-228	9.52443e-224	0.360009	0.055	0.352
SPIB	-0.298761	1.84312e-220	6.18145e-216	0.354097	0.099	0.426
ACADVL	-0.299038	2.35196e-141	7.88802e-137	0.409325	0.022	0.208
MYC	-0.300688	6.04892e-100	2.02869e-95	0.430089	0.025	0.168
PSMC4	-0.300692	1.26067e-165	4.22803e-161	0.396276	0.026	0.239
OXA1L	-0.301528	1.01539e-239	3.40542e-235	0.355724	0.053	0.358
PDHB	-0.301951	1.98697e-197	6.66389e-193	0.379898	0.031	0.279
PABPC1	-0.302213	1.09118e-285	3.6596e-281	0.32618	0.113	0.509
FDFT1	-0.303	2.12114e-160	7.11388e-156	0.399062	0.025	0.232
SRI	-0.304005	3.65967e-250	1.22738e-245	0.34984	0.06	0.38
NDUFAB1	-0.304195	5.5143e-272	1.84939e-267	0.338304	0.073	0.424
TOMM22	-0.304338	2.88415e-264	9.67287e-260	0.343559	0.063	0.397
MORF4L1	-0.304387	0	0	0.315322	0.104	0.52
TNFRSF17	-0.30538	1.41128e-141	4.73316e-137	0.404791	0.036	0.234
CCDC115	-0.305914	1.54479e-120	5.18092e-116	0.422943	0.014	0.17
HSPE1	-0.306269	1.88372e-273	6.31763e-269	0.334363	0.091	0.458
PSMB7	-0.30633	6.88072e-270	2.30765e-265	0.340188	0.068	0.412
POLR3GL	-0.307141	1.07749e-186	3.61369e-182	0.383567	0.035	0.276
COX8A	-0.30747	6.70992e-155	2.25037e-150	0.403478	0.02	0.216
CD27	-0.30751	8.25253e-203	2.76773e-198	0.36177	0.099	0.408
NAA10	-0.30761	1.19011e-135	3.9914e-131	0.415684	0.013	0.183
SNRNP25	-0.308653	2.34761e-182	7.87341e-178	0.385957	0.034	0.27
COX4I1	-0.309085	3.37067e-284	1.13046e-279	0.320974	0.161	0.595
MAGOH	-0.31069	1.01418e-206	3.40135e-202	0.372461	0.043	0.309
MGMT	-0.310922	2.42027e-136	8.11712e-132	0.41443	0.015	0.188
HSD17B10	-0.312303	1.26593e-226	4.24567e-222	0.363315	0.045	0.331
PSMA3	-0.312392	3.56499e-231	1.19563e-226	0.361444	0.044	0.335
SUSD3	-0.312871	2.18412e-122	7.3251e-118	0.421072	0.016	0.177
ECHS1	-0.313019	1.83493e-248	6.154e-244	0.350297	0.061	0.38
RNF7	-0.313555	1.05358e-256	3.53349e-252	0.346894	0.061	0.388
SH2B2	-0.31366	1.22254e-136	4.10017e-132	0.414596	0.014	0.187
TRADD	-0.314867	1.35324e-136	4.53849e-132	0.411291	0.024	0.205
OSTC	-0.315114	1.97041e-249	6.60835e-245	0.351118	0.055	0.371
PLPP5	-0.315172	5.21412e-69	1.74871e-64	0.453628	0.008	0.102
MRPS12	-0.317089	5.98789e-235	2.00822e-230	0.358894	0.048	0.345
UQCRFS1	-0.317424	7.60892e-258	2.55188e-253	0.347378	0.057	0.381
CYB561A3	-0.31838	8.98658e-200	3.01392e-195	0.371686	0.058	0.33
LSM4	-0.318774	9.26112e-199	3.106e-194	0.376906	0.04	0.295
JUNB	-0.319101	4.07177e-192	1.36559e-187	0.377985	0.046	0.302
GTF3A	-0.319564	6.12636e-306	2.05466e-301	0.312922	0.162	0.62
MRPL18	-0.320863	4.87226e-184	1.63406e-179	0.3869	0.028	0.261
MRPL54	-0.32191	5.14151e-131	1.72436e-126	0.417485	0.014	0.181
MPC2	-0.322245	1.96533e-219	6.59131e-215	0.368139	0.038	0.312
RASGRP2	-0.323572	7.93884e-99	2.66253e-94	0.431041	0.024	0.165
CIRBP	-0.323893	6.71074e-155	2.25065e-150	0.400723	0.028	0.232
OST4	-0.324517	4.17297e-251	1.39953e-246	0.325906	0.277	0.776
IMP3	-0.324685	1.68429e-235	5.64876e-231	0.358186	0.05	0.349
CHMP4A	-0.32504	5.42813e-118	1.82048e-113	0.426163	0.009	0.158
PSMD4	-0.325603	6.34953e-294	2.1295e-289	0.32852	0.081	0.456
RGS19	-0.325726	7.62239e-153	2.5564e-148	0.402644	0.025	0.225
SMIM26	-0.327446	1.35046e-95	4.52917e-91	0.439896	0.005	0.126
NDUFS8	-0.327546	4.41565e-247	1.48092e-242	0.353173	0.051	0.361
GUCA1A	-0.32761	1.56829e-77	5.25973e-73	0.451013	0.003	0.101
TFEB	-0.328032	1.57921e-156	5.29634e-152	0.400392	0.027	0.231
RAC2	-0.329202	0	0	0.306234	0.138	0.596
HNRNPA1	-0.330008	0	0	0.30556	0.155	0.623
LYSMD2	-0.330451	1.57478e-96	5.28151e-92	0.436376	0.013	0.141
RPS19BP1	-0.331226	2.00103e-275	6.71104e-271	0.333318	0.093	0.463
C19orf53	-0.333016	6.48155e-308	2.17378e-303	0.312401	0.162	0.619
PFDN6	-0.333141	1.0783e-166	3.6164e-162	0.39828	0.018	0.225
FAM3C	-0.333257	7.79892e-79	2.6156e-74	0.44643	0.012	0.121
DCTPP1	-0.334009	3.59141e-157	1.20449e-152	0.401845	0.021	0.222
ARL6IP1	-0.334897	1.33014e-138	4.46103e-134	0.411299	0.02	0.201
BSG	-0.335016	1.1251e-238	3.77334e-234	0.353221	0.065	0.381
DMAC1	-0.335828	5.21408e-220	1.7487e-215	0.367163	0.041	0.318
SEC61B	-0.336511	1.87623e-176	6.29249e-172	0.357586	0.249	0.634
PTRHD1	-0.337422	2.37511e-254	7.96565e-250	0.348788	0.058	0.378
MGST3	-0.338422	1.14176e-125	3.82924e-121	0.419656	0.016	0.179
RAC1	-0.338593	9.76504e-254	3.275e-249	0.33955	0.105	0.468
SFT2D1	-0.339781	5.14063e-222	1.72407e-217	0.367486	0.037	0.312
TPRKB	-0.340823	8.45038e-145	2.83409e-140	0.409889	0.016	0.199
SURF1	-0.341296	2.29383e-197	7.69304e-193	0.379533	0.033	0.281
EIF2A	-0.341319	5.62389e-155	1.88614e-150	0.402613	0.022	0.221
PUF60	-0.34146	1.62357e-213	5.44513e-209	0.371911	0.034	0.299
DENND6B	-0.341649	3.29901e-138	1.10642e-133	0.413838	0.014	0.189
CXXC5	-0.341798	6.39831e-224	2.14587e-219	0.361979	0.054	0.347
HSP90B1	-0.342226	4.09772e-64	1.37429e-59	0.416988	0.296	0.547
EMC4	-0.342492	1.17143e-177	3.92874e-173	0.391994	0.021	0.242
EIF3G	-0.342899	0	0	0.318763	0.101	0.507
SSBP1	-0.343763	3.14815e-285	1.05583e-280	0.333173	0.073	0.435
BCAS4	-0.343836	4.84538e-247	1.62504e-242	0.34637	0.082	0.419
PSMD8	-0.344129	1.12179e-294	3.76224e-290	0.328324	0.08	0.455
SCAND1	-0.344815	6.83773e-264	2.29324e-259	0.341578	0.073	0.416
SNRPC	-0.345194	6.52672e-269	2.18893e-264	0.34194	0.062	0.399
TMEM14C	-0.346948	1.45061e-153	4.86506e-149	0.403404	0.022	0.219
UQCR11	-0.347532	0	0	0.311778	0.092	0.509
PSMB8	-0.347577	0	0	0.319297	0.102	0.507
CCT2	-0.348704	1.99631e-261	6.69522e-257	0.340033	0.085	0.437
SRSF8	-0.348762	1.89797e-129	6.3654e-125	0.41663	0.019	0.188
C9orf16	-0.350186	9.82069e-288	3.29366e-283	0.332531	0.072	0.434
SRM	-0.350442	7.8249e-226	2.62432e-221	0.358386	0.066	0.371
AKR7A2	-0.351446	4.91474e-187	1.6483e-182	0.386418	0.025	0.258
MED10	-0.351688	8.43948e-178	2.83043e-173	0.388881	0.031	0.26
RNF5	-0.352356	2.74323e-109	9.20024e-105	0.432726	0.004	0.139
SMAP2	-0.35292	2.29536e-199	7.69818e-195	0.35433	0.167	0.517
MRPS15	-0.354896	2.42522e-213	8.13369e-209	0.372092	0.034	0.298
PPIA	-0.35614	8.81576e-246	2.95663e-241	0.352912	0.054	0.366
UQCRC2	-0.356243	9.76013e-247	3.27335e-242	0.353843	0.049	0.357
TRAPPC3	-0.356818	6.81199e-202	2.28461e-197	0.379267	0.027	0.274
IDH2	-0.356845	2.26336e-208	7.59086e-204	0.368907	0.053	0.331
COX7A2	-0.357525	1.74909e-283	5.86611e-279	0.316449	0.224	0.713
PSMB4	-0.358443	1.18331e-278	3.96859e-274	0.338013	0.062	0.409
EPB41L4A-AS1	-0.358748	5.77709e-182	1.93752e-177	0.387031	0.031	0.264
POLR2G	-0.358865	1.07243e-231	3.59672e-227	0.361066	0.045	0.336
SEC62	-0.359341	0	0	0.31013	0.15	0.602
OSTF1	-0.359647	2.40371e-148	8.06156e-144	0.403065	0.031	0.231
BLOC1S1	-0.36036	9.28151e-270	3.11283e-265	0.342259	0.059	0.395
NHP2	-0.360466	9.33205e-296	3.12978e-291	0.324466	0.101	0.494
UBE2J1	-0.360566	1.86239e-248	6.24609e-244	0.346998	0.076	0.409
NAXE	-0.361992	7.9243e-213	2.65765e-208	0.373083	0.031	0.293
CD40	-0.363321	9.58735e-172	3.2154e-167	0.392272	0.029	0.251
NDUFV2	-0.363496	0	0	0.317272	0.105	0.517
NDUFB4	-0.364126	1.27546e-293	4.27765e-289	0.329273	0.077	0.449
FCRL1	-0.365014	8.91864e-68	2.99113e-63	0.4497	0.021	0.124
SOD1	-0.36595	5.30879e-296	1.78046e-291	0.315458	0.174	0.632
LAPTM4A	-0.365972	7.62491e-196	2.55724e-191	0.37965	0.034	0.283
HERPUD1	-0.366069	5.26881e-224	1.76705e-219	0.347033	0.139	0.496
PYURF	-0.366367	8.07837e-218	2.70932e-213	0.368513	0.04	0.313
SEPT1	-0.36748	1.42488e-233	4.77877e-229	0.360148	0.046	0.339
VASP	-0.368143	2.46848e-210	8.2788e-206	0.370961	0.043	0.312
MAGEF1	-0.368421	4.45757e-176	1.49498e-171	0.394273	0.017	0.232
LAMTOR2	-0.368433	2.217e-264	7.43538e-260	0.345034	0.056	0.385
ATP5F1C	-0.368603	7.41468e-259	2.48674e-254	0.34818	0.052	0.373
SF3B5	-0.370469	7.35504e-294	2.46673e-289	0.330125	0.073	0.44
DGUOK	-0.371872	8.31104e-238	2.78736e-233	0.35902	0.043	0.338
MCTS1	-0.372272	2.42434e-220	8.13074e-216	0.370883	0.028	0.293
SMIM20	-0.3756	7.03407e-190	2.35909e-185	0.384468	0.028	0.265
ATP5MG	-0.375776	0	0	0.301369	0.202	0.713
COX6A1	-0.376876	9.32898e-155	3.12875e-150	0.403638	0.019	0.216
NDUFS2	-0.377141	4.17729e-231	1.40098e-226	0.36122	0.045	0.336
FDPS	-0.378436	3.78814e-213	1.27047e-208	0.3693	0.044	0.317
ACTG1	-0.378732	1.80015e-154	6.03736e-150	0.36428	0.342	0.739
PMVK	-0.378768	8.92311e-214	2.99263e-209	0.373667	0.028	0.287
CCNDBP1	-0.379246	7.51368e-199	2.51994e-194	0.378973	0.032	0.282
SUB1	-0.380268	9.85323e-287	3.30458e-282	0.322895	0.136	0.55
NDUFV1	-0.381796	1.94034e-235	6.50751e-231	0.360677	0.041	0.331
HLA-E	-0.382554	4.75003e-276	1.59306e-271	0.322886	0.178	0.608
ICAM2	-0.383949	1.0881e-115	3.64927e-111	0.426603	0.011	0.159
ISOC2	-0.385001	9.05925e-205	3.03829e-200	0.378622	0.025	0.273
ALKBH7	-0.385196	1.44153e-225	4.83461e-221	0.363996	0.044	0.328
EAPP	-0.385258	2.29433e-191	7.69474e-187	0.381286	0.036	0.282
RNH1	-0.38568	9.91313e-233	3.32466e-228	0.362791	0.037	0.322
TECR	-0.386425	1.86771e-172	6.26392e-168	0.3959	0.017	0.229
REXO2	-0.386653	1.03145e-181	3.45927e-177	0.390262	0.021	0.245
GYPC	-0.387287	1.17879e-283	3.95344e-279	0.332498	0.081	0.446
PCBP1	-0.387449	0	0	0.31352	0.101	0.518
LAMTOR4	-0.388906	5.74863e-159	1.92798e-154	0.401359	0.02	0.221
IGLV3-1	-0.389484	1.72466e-85	5.78418e-81	0.44418	0.008	0.121
NUCB2	-0.391714	2.73815e-103	9.18322e-99	0.426692	0.03	0.181
SNRPB	-0.391976	1.15564e-236	3.87577e-232	0.359375	0.044	0.338
MRPS18B	-0.39253	2.09221e-244	7.01686e-240	0.357759	0.038	0.333
ATP5F1B	-0.39261	4.08052e-271	1.36852e-266	0.327946	0.141	0.548
IGBP1	-0.392852	3.46693e-269	1.16274e-264	0.343077	0.056	0.389
SSR3	-0.394911	5.40382e-203	1.81233e-198	0.358384	0.122	0.444
SRSF9	-0.395046	0	0	0.321268	0.091	0.487
DNPH1	-0.396198	2.69013e-240	9.02215e-236	0.358071	0.043	0.339
ADRM1	-0.396202	6.06682e-255	2.03469e-250	0.352651	0.04	0.348
CDK2AP2	-0.396413	2.9646e-235	9.94266e-231	0.355546	0.062	0.37
NDUFA4	-0.396427	4.70945e-301	1.57946e-296	0.311804	0.201	0.682
SELENOT	-0.396463	4.6017e-277	1.54332e-272	0.34022	0.055	0.394
ATP5MC3	-0.396739	3.20365e-284	1.07444e-279	0.320403	0.167	0.606
SHMT2	-0.397104	7.26524e-253	2.43662e-248	0.349349	0.057	0.377
SNU13	-0.39758	0	0	0.313495	0.137	0.575
HLA-B	-0.397727	4.98213e-222	1.67091e-217	0.356601	0.084	0.397
NDUFA9	-0.397975	2.32564e-157	7.79974e-153	0.405356	0.011	0.202
NDUFS3	-0.398357	2.88509e-212	9.67603e-208	0.374111	0.028	0.287
PARP1	-0.398906	5.82614e-273	1.95397e-268	0.321047	0.211	0.676
UBE2I	-0.401012	6.53905e-288	2.19307e-283	0.332899	0.07	0.43
PGLS	-0.402206	1.49379e-253	5.00988e-249	0.351258	0.049	0.361
TMEM258	-0.402221	0	0	0.31423	0.144	0.584
FKBP8	-0.402557	3.05801e-251	1.0256e-246	0.352018	0.049	0.36
PRDX2	-0.403984	3.96168e-171	1.32867e-166	0.397277	0.015	0.223
NME1	-0.404294	1.41656e-177	4.75085e-173	0.392102	0.021	0.242
COPZ1	-0.404764	2.95866e-281	9.92276e-277	0.338412	0.056	0.399
NDUFB5	-0.405979	2.25043e-256	7.5475e-252	0.351728	0.042	0.351
SKP1	-0.40677	0	0	0.30127	0.13	0.591
TRAPPC6A	-0.407262	8.99903e-233	3.0181e-228	0.362451	0.038	0.324
SIVA1	-0.408102	6.20197e-238	2.08002e-233	0.357989	0.047	0.345
SNRPD2	-0.408247	0	0	0.306355	0.207	0.71
AP2M1	-0.408279	9.45234e-302	3.17013e-297	0.325582	0.081	0.462
PSMB6	-0.408379	1.75398e-291	5.88251e-287	0.332541	0.065	0.424
EIF4A2	-0.408875	2.24626e-305	7.5335e-301	0.31548	0.143	0.577
C12orf57	-0.410544	2.33219e-227	7.82171e-223	0.358785	0.062	0.363
BLOC1S2	-0.411176	3.03946e-166	1.01937e-161	0.391975	0.039	0.264
ATP5MC1	-0.411465	1.92046e-287	6.44084e-283	0.325259	0.115	0.514
GDI2	-0.412932	0	0	0.321546	0.083	0.474
SELENOH	-0.413582	2.11745e-201	7.1015e-197	0.378777	0.029	0.278
MDH1	-0.413989	1.72556e-245	5.78717e-241	0.355955	0.043	0.344
HMGN1	-0.414979	0	0	0.300737	0.143	0.614
RSL1D1	-0.416889	3.97948e-255	1.33464e-250	0.348838	0.055	0.376
CIB1	-0.417625	2.90865e-270	9.75504e-266	0.339676	0.07	0.416
ILF2	-0.418266	4.67946e-275	1.5694e-270	0.33841	0.067	0.414
MZT2A	-0.418625	2.88375e-208	9.67151e-204	0.376001	0.028	0.283
NBDY	-0.420005	9.36688e-202	3.14146e-197	0.380477	0.023	0.267
TMEM256	-0.420225	5.82199e-186	1.95258e-181	0.388567	0.02	0.247
LINC01857	-0.421093	2.45475e-196	8.23274e-192	0.374542	0.052	0.317
MARCKSL1	-0.421914	9.63175e-190	3.2303e-185	0.380122	0.043	0.293
PKM	-0.422802	2.56927e-202	8.61682e-198	0.350118	0.197	0.572
CD22	-0.424811	1.16259e-160	3.89911e-156	0.397923	0.028	0.238
ESD	-0.424902	7.43102e-229	2.49222e-224	0.363657	0.04	0.324
CCT7	-0.424921	1.65161e-247	5.53917e-243	0.354052	0.047	0.353
CHCHD10	-0.424972	8.97231e-308	3.00913e-303	0.317646	0.118	0.534
CCT3	-0.425086	2.19097e-290	7.34808e-286	0.324934	0.111	0.507
DDOST	-0.426271	4.29125e-209	1.4392e-204	0.370507	0.046	0.318
IFITM1	-0.426975	9.60547e-89	3.22148e-84	0.441614	0.01	0.128
SYPL1	-0.427692	2.13661e-241	7.16576e-237	0.353686	0.059	0.37
C12orf10	-0.428199	1.08372e-196	3.6346e-192	0.382988	0.022	0.261
MZT2B	-0.430025	0	0	0.310987	0.123	0.559
MRPS21	-0.430728	9.74735e-252	3.26907e-247	0.33729	0.126	0.503
EMG1	-0.432995	2.75616e-163	9.24362e-159	0.403252	0.009	0.204
P4HB	-0.433671	3.54869e-198	1.19016e-193	0.364866	0.095	0.393
ITGAE	-0.434761	6.39577e-277	2.14501e-272	0.333986	0.086	0.451
HAX1	-0.435757	2.55889e-251	8.58202e-247	0.352187	0.048	0.359
TMEM59	-0.436927	4.64617e-268	1.55823e-263	0.342206	0.062	0.399
TMA7	-0.439118	0	0	0.297992	0.156	0.643
SIT1	-0.439556	4.51718e-279	1.51497e-274	0.337666	0.063	0.411
ERH	-0.44351	0	0	0.303586	0.145	0.612
BIK	-0.445467	2.32706e-210	7.80449e-206	0.367931	0.055	0.333
AURKAIP1	-0.445764	8.75771e-307	2.93716e-302	0.323029	0.085	0.474
LYL1	-0.446732	9.95578e-128	3.33897e-123	0.42045	0.011	0.171
CYC1	-0.446759	1.99529e-259	6.69179e-255	0.348247	0.051	0.371
ADA	-0.447645	3.69285e-210	1.23851e-205	0.363005	0.076	0.374
WDR83OS	-0.44788	7.80572e-156	2.61788e-151	0.405097	0.014	0.206
COX6B1	-0.44872	0	0	0.299883	0.17	0.661
PHB2	-0.449465	1.02036e-284	3.42208e-280	0.328271	0.103	0.488
PSMB1	-0.449763	0	0	0.307767	0.132	0.578
PSMD6	-0.45158	1.22246e-211	4.09989e-207	0.376146	0.023	0.276
XRCC6	-0.454196	0	0	0.324581	0.071	0.45
LTA4H	-0.454615	1.04911e-233	3.51851e-229	0.361864	0.039	0.326
OCIAD2	-0.455907	7.89515e-259	2.64788e-254	0.351664	0.039	0.347
BUD31	-0.458346	5.15085e-264	1.72749e-259	0.349069	0.041	0.355
LMAN2	-0.459456	1.04813e-236	3.51523e-232	0.355259	0.061	0.369
TUFM	-0.459858	1.48022e-274	4.96437e-270	0.331473	0.106	0.486
MRPL40	-0.460139	3.4711e-258	1.16414e-253	0.352267	0.037	0.344
NDUFA11	-0.462028	0	0	0.318967	0.093	0.494
PDLIM1	-0.464216	1.71956e-255	5.76708e-251	0.34975	0.052	0.368
SELENOF	-0.464794	2.68765e-255	9.01384e-251	0.349409	0.053	0.371
TMEM147	-0.466918	3.19211e-241	1.07057e-236	0.359431	0.037	0.328
PSMB9	-0.46803	0	0	0.298808	0.113	0.57
HLA-DQB1	-0.468179	7.06654e-224	2.36998e-219	0.362004	0.055	0.347
ENO1	-0.47026	2.04077e-218	6.84433e-214	0.340797	0.238	0.651
UCP2	-0.471063	0	0	0.30998	0.186	0.657
NSMCE1	-0.472479	4.59577e-234	1.54133e-229	0.36334	0.034	0.316
IMPDH2	-0.472573	1.88261e-254	6.3139e-250	0.346203	0.069	0.4
DECR2	-0.473003	4.7404e-192	1.58984e-187	0.386174	0.019	0.251
PPDPF	-0.473372	1.05227e-236	3.52911e-232	0.349757	0.087	0.417
EIF3I	-0.474909	1.24864e-242	4.1877e-238	0.360335	0.031	0.319
SAP18	-0.477762	0	0	0.303233	0.094	0.53
C4orf3	-0.478629	0	0	0.305868	0.093	0.522
LAMTOR5	-0.480056	0	0	0.297462	0.103	0.556
APEX1	-0.4824	3.60466e-263	1.20893e-258	0.347846	0.047	0.366
EDF1	-0.482646	0	0	0.304569	0.165	0.64
KRT10	-0.484913	0	0	0.316165	0.07	0.465
SPAG4	-0.485405	8.09431e-119	2.71467e-114	0.425697	0.009	0.159
MAF1	-0.486271	1.14241e-242	3.8314e-238	0.360224	0.032	0.32
BIN1	-0.490317	2.92393e-110	9.80627e-106	0.42685	0.018	0.167
PSMC5	-0.490665	2.14869e-276	7.20628e-272	0.343855	0.042	0.367
ATP5MF	-0.490734	0	0	0.320375	0.085	0.479
MRPL51	-0.491044	1.52593e-246	5.11767e-242	0.336317	0.154	0.541
BRK1	-0.496937	0	0	0.309199	0.16	0.621
EIF3M	-0.497858	0	0	0.324591	0.069	0.446
SPCS2	-0.498324	0	0	0.322188	0.074	0.458
IGHA2	-0.500504	4.31794e-79	1.44815e-74	0.447213	0.01	0.116
RPL37	-0.501706	1.16412e-239	3.90422e-235	0.32844	0.837	0.996
NDUFB11	-0.503445	0	0	0.295037	0.129	0.603
RPN2	-0.504975	2.01257e-225	6.74976e-221	0.363874	0.045	0.329
MPG	-0.505457	1.39358e-227	4.67379e-223	0.366661	0.032	0.306
HSPA5	-0.506633	5.11667e-130	1.71603e-125	0.385985	0.178	0.456
BEX3	-0.506801	1.83052e-188	6.13919e-184	0.388002	0.019	0.246
CD48	-0.506996	3.05013e-211	1.02295e-206	0.364004	0.07	0.362
ACTG2	-0.507447	5.49711e-150	1.84362e-145	0.40511	0.022	0.216
SMARCB1	-0.507773	0	0	0.314322	0.086	0.493
HLA-A	-0.507797	2.5972e-203	8.71049e-199	0.342624	0.446	0.842
RSL24D1	-0.508821	0	0	0.325066	0.058	0.429
SUPT4H1	-0.508978	7.43194e-268	2.49252e-263	0.347536	0.041	0.358
SRSF5	-0.511268	0	0	0.303543	0.116	0.562
BANF1	-0.512161	6.69015e-254	2.24374e-249	0.355715	0.031	0.329
SELENOM	-0.512859	2.71281e-137	9.09821e-133	0.41284	0.018	0.195
UQCRB	-0.514632	0	0	0.288709	0.187	0.713
CCNI	-0.516767	0	0	0.282607	0.197	0.741
RABAC1	-0.518113	3.44511e-177	1.15542e-172	0.389646	0.03	0.257
MRPL23	-0.524353	4.38021e-197	1.46903e-192	0.386417	0.012	0.241
SNRPE	-0.525301	0	0	0.312436	0.124	0.554
NDUFAF3	-0.535641	2.71986e-285	9.12186e-281	0.334607	0.067	0.422
TBCA	-0.536713	0	0	0.318388	0.067	0.456
DAD1	-0.536753	1.03361e-306	3.46651e-302	0.323426	0.085	0.47
HIST1H4C	-0.536796	7.35617e-51	2.46711e-46	0.425569	0.324	0.577
UFC1	-0.537233	0	0	0.314685	0.074	0.474
GHITM	-0.53871	1.64862e-306	5.52915e-302	0.328708	0.058	0.421
EEF2	-0.540608	1.14796e-285	3.85004e-281	0.315685	0.237	0.714
H3F3B	-0.544699	1.12098e-297	3.75954e-293	0.309632	0.301	0.819
VDAC2	-0.546748	2.24599e-272	7.53259e-268	0.346643	0.038	0.355
PLP2	-0.548076	8.31964e-179	2.79024e-174	0.388553	0.031	0.26
MDH2	-0.548524	0	0	0.322863	0.063	0.441
EIF6	-0.54984	6.60009e-213	2.21354e-208	0.378306	0.015	0.261
KRTCAP2	-0.552365	8.11247e-241	2.72076e-236	0.36079	0.033	0.32
PPIB	-0.553869	2.19255e-232	7.35336e-228	0.337494	0.211	0.608
COX5A	-0.555181	0	0	0.315331	0.119	0.54
TPT1	-0.558227	1.07559e-170	3.60731e-166	0.355474	0.683	0.984
GMFG	-0.56029	1.23817e-291	4.15257e-287	0.331582	0.071	0.433
S1PR4	-0.560774	7.84022e-92	2.62945e-87	0.438838	0.013	0.137
PFN1	-0.560939	7.30163e-225	2.44882e-220	0.334306	0.419	0.858
RPL23	-0.562614	1.88764e-231	6.33077e-227	0.33146	0.534	0.961
TOMM7	-0.563179	0	0	0.297366	0.313	0.88
ALOX5AP	-0.563622	2.16586e-269	7.26387e-265	0.344719	0.05	0.376
TSPAN13	-0.564019	8.82461e-116	2.9596e-111	0.42687	0.01	0.158
RPS21	-0.568703	3.82223e-258	1.2819e-253	0.321962	0.444	0.943
UBE2D2	-0.568954	3.67822e-303	1.2336e-298	0.331913	0.049	0.402
C11orf58	-0.568994	3.12294e-296	1.04737e-291	0.334988	0.047	0.393
UBC	-0.569529	0	0	0.300071	0.173	0.658
ATP5PB	-0.570901	0	0	0.320189	0.059	0.441
UQCRH	-0.571501	2.21736e-197	7.4366e-193	0.345632	0.386	0.782
SLC25A3	-0.573069	0	0	0.306975	0.141	0.591
NDUFB8	-0.573473	0	0	0.31838	0.055	0.438
RPL36AL	-0.574037	3.88903e-274	1.3043e-269	0.317099	0.332	0.841
FBL	-0.577383	0	0	0.315262	0.077	0.477
RPL22	-0.579103	0	0	0.297659	0.305	0.865
PNRC1	-0.58274	1.34426e-278	4.50838e-274	0.333107	0.09	0.455
PRR13	-0.583759	0	0	0.305444	0.079	0.5
TRMT112	-0.585969	0	0	0.292538	0.098	0.559
ATP5F1D	-0.586066	0	0	0.29774	0.131	0.598
SLC25A5	-0.587101	0	0	0.296894	0.111	0.57
LSM3	-0.588602	0	0	0.326888	0.063	0.433
EIF1	-0.59609	0	0	0.29268	0.23	0.762
ATP5F1A	-0.598099	0	0	0.294682	0.119	0.585
PTMA	-0.600193	9.52226e-260	3.19358e-255	0.321374	0.55	0.952
SNRPN	-0.605164	3.51929e-234	1.1803e-229	0.366704	0.022	0.294
RPL35	-0.605622	0	0	0.286587	0.74	0.984
ECH1	-0.606214	0	0	0.316436	0.057	0.445
HHEX	-0.608483	4.13309e-99	1.38615e-94	0.434669	0.013	0.146
BLK	-0.609601	3.6018e-299	1.20797e-294	0.331948	0.056	0.411
CNBP	-0.610549	0	0	0.292054	0.102	0.563
EIF3D	-0.612674	0	0	0.298159	0.087	0.528
RPL26	-0.618749	5.40722e-232	1.81347e-227	0.364547	0.033	0.312
CLIC1	-0.620436	0	0	0.291645	0.133	0.613
ARF4	-0.622638	3.56873e-247	1.19688e-242	0.354436	0.047	0.351
SARAF	-0.622765	0	0	0.322267	0.071	0.453
CRIP1	-0.623554	4.21922e-75	1.41504e-70	0.450308	0.008	0.108
CSNK2B	-0.627095	1.14643e-237	3.84491e-233	0.367708	0.015	0.282
FBP1	-0.629239	5.6317e-179	1.88876e-174	0.393507	0.016	0.231
SERF2	-0.634611	0	0	0.308132	0.077	0.491
LSP1	-0.636067	0	0	0.298527	0.1	0.546
PEBP1	-0.643516	0	0	0.303591	0.146	0.605
NPM1	-0.643939	0	0	0.30051	0.288	0.813
MYL12A	-0.645551	0	0	0.283184	0.167	0.681
C1QBP	-0.645906	0	0	0.309343	0.065	0.472
IGLL5	-0.647038	4.06951e-121	1.36483e-116	0.424612	0.009	0.161
UBXN1	-0.647115	0	0	0.304986	0.072	0.491
FTH1	-0.648537	7.72707e-291	2.5915e-286	0.315964	0.216	0.656
COPE	-0.654122	0	0	0.322852	0.058	0.433
SPCS1	-0.654283	0	0	0.297055	0.105	0.56
EMP3	-0.655383	9.075e-135	3.04357e-130	0.404173	0.053	0.253
LDHB	-0.65754	6.74579e-250	2.2624e-245	0.328223	0.267	0.692
NCF1	-0.659904	0	0	0.319794	0.058	0.44
PNOC	-0.660882	1.08426e-195	3.6364e-191	0.386574	0.013	0.243
ERP29	-0.661324	0	0	0.297717	0.186	0.679
RPL28	-0.661673	0	0	0.281406	0.78	0.996
ISCU	-0.662843	0	0	0.32329	0.056	0.429
GNG7	-0.674157	2.78373e-86	9.33606e-82	0.443964	0.008	0.121
PRDX5	-0.676053	0	0	0.314145	0.074	0.473
LDHA	-0.678057	2.94121e-275	9.86423e-271	0.333	0.1	0.466
TMED9	-0.682934	2.39796e-258	8.04227e-254	0.345539	0.067	0.395
SMIM14	-0.683914	6.55898e-118	2.19975e-113	0.4219	0.021	0.18
PRDX4	-0.691288	3.3742e-203	1.13164e-198	0.377277	0.032	0.284
ATP5MC2	-0.698703	0	0	0.278404	0.172	0.704
GMDS	-0.699698	5.98045e-202	2.00572e-197	0.363297	0.098	0.396
SNX3	-0.699858	0	0	0.288881	0.095	0.559
TPI1	-0.704285	3.29004e-242	1.10341e-237	0.332481	0.24	0.645
HLA-DMB	-0.714853	0	0	0.317084	0.088	0.488
PTPN6	-0.715108	3.1684e-301	1.06262e-296	0.329229	0.066	0.429
LY86	-0.716627	5.59063e-169	1.87499e-164	0.39685	0.019	0.229
YBX1	-0.721242	0	0	0.286397	0.291	0.838
KLF2	-0.721949	1.84159e-110	6.17632e-106	0.421805	0.034	0.195
TAGLN2	-0.722082	0	0	0.293759	0.112	0.576
PPP1CA	-0.723403	0	0	0.28464	0.096	0.572
PFDN5	-0.724186	0	0	0.301164	0.404	0.929
FKBP2	-0.728592	9.45497e-229	3.17101e-224	0.352655	0.094	0.413
COMMD6	-0.73116	0	0	0.273249	0.119	0.631
SERP1	-0.734603	0	0	0.29855	0.164	0.635
HLA-DOB	-0.736869	4.09908e-224	1.37475e-219	0.370474	0.024	0.289
ARPC2	-0.744531	0	0	0.29302	0.285	0.815
RPL38	-0.746613	0	0	0.260064	0.182	0.76
EIF1AY	-0.749249	9.00334e-278	3.01954e-273	0.346811	0.03	0.344
BTG1	-0.754364	0	0	0.28069	0.327	0.876
CD79B	-0.755455	0	0	0.299649	0.29	0.777
HMGA1	-0.758278	6.46291e-257	2.16753e-252	0.342324	0.087	0.428
ARL6IP4	-0.759888	0	0	0.300928	0.106	0.549
UXT	-0.764194	0	0	0.277309	0.078	0.559
SELL	-0.771016	8.54468e-147	2.86571e-142	0.401402	0.04	0.244
CHCHD2	-0.775836	0	0	0.296546	0.239	0.738
UBA52	-0.777453	0	0	0.280722	0.328	0.898
RPLP1	-0.781513	0	0	0.197349	0.939	1
RPS28	-0.782422	0	0	0.262478	0.66	0.986
GPSM3	-0.784115	0	0	0.32864	0.049	0.407
IFT57	-0.789898	0	0	0.319378	0.042	0.417
FCER2	-0.790116	2.72655e-92	9.1443e-88	0.439994	0.009	0.13
EIF3H	-0.793926	0	0	0.269584	0.113	0.629
RPL24	-0.795124	0	0	0.26839	0.601	0.977
RPS20	-0.79571	0	0	0.262283	0.619	0.983
MYL6	-0.795874	0	0	0.302035	0.247	0.728
TSC22D3	-0.802141	1.73664e-245	5.82433e-241	0.350576	0.068	0.385
JSRP1	-0.804853	5.43534e-177	1.8229e-172	0.391795	0.024	0.244
TSTD1	-0.805528	1.78996e-282	6.00316e-278	0.346387	0.025	0.338
RAN	-0.807464	0	0	0.30206	0.227	0.699
RPS24	-0.810031	0	0	0.272216	0.538	0.967
ANAPC16	-0.811533	0	0	0.281683	0.08	0.551
TXNIP	-0.812892	1.25494e-158	4.20882e-154	0.366743	0.269	0.584
APOD	-0.81744	9.9123e-116	3.32439e-111	0.417279	0.04	0.211
RPL17	-0.820476	4.36408e-223	1.46362e-218	0.374806	0.012	0.265
NACA	-0.821407	0	0	0.269923	0.521	0.965
HLA-DQA1	-0.824534	8.57858e-305	2.87708e-300	0.327714	0.067	0.434
BANK1	-0.827708	3.75032e-276	1.25778e-271	0.337033	0.075	0.424
ATP6V1G1	-0.84488	0	0	0.267653	0.105	0.619
TMSB4X	-0.84559	1.45479e-226	4.87908e-222	0.333267	0.798	0.939
RPL30	-0.846568	0	0	0.287533	0.524	0.975
EIF3K	-0.848074	0	0	0.263026	0.134	0.676
RPL37A	-0.851296	0	0	0.265675	0.512	0.964
CD74	-0.853491	0	0	0.264395	0.766	0.992
HLA-C	-0.855629	3.18236e-301	1.0673e-296	0.310802	0.27	0.707
RNASE6	-0.856165	3.99701e-117	1.34052e-112	0.423282	0.018	0.174
RPL36	-0.860709	0	0	0.263232	0.52	0.955
FXYD5	-0.863557	1.5557e-170	5.21752e-166	0.392099	0.033	0.254
MANF	-0.872134	3.95123e-214	1.32516e-209	0.363576	0.07	0.358
DDX54	-0.872431	1.21957e-222	4.09019e-218	0.359306	0.073	0.371
MIF	-0.873169	0	0	0.302582	0.064	0.483
PDIA2	-0.875237	2.69455e-157	9.037e-153	0.400521	0.026	0.229
NOP53	-0.892818	0	0	0.299458	0.051	0.471
IGLC7	-0.899597	1.79395e-209	6.01656e-205	0.376343	0.026	0.279
RPS23	-0.899866	0	0	0.277514	0.51	0.969
ATP5PO	-0.901866	0	0	0.275579	0.084	0.57
RPS25	-0.904142	0	0	0.257983	0.309	0.912
RPS11	-0.90563	0	0	0.242867	0.666	0.991
SMDT1	-0.909128	0	0	0.267103	0.083	0.588
FKBP11	-0.910757	8.31045e-189	2.78716e-184	0.37475	0.07	0.334
EIF3L	-0.915704	0	0	0.269827	0.096	0.599
PRDX6	-0.916846	9.57632e-275	3.21171e-270	0.327518	0.151	0.536
RPL12	-0.918085	0	0	0.208374	0.774	0.996
HINT1	-0.920191	0	0	0.26584	0.217	0.784
ZFAS1	-0.920825	0	0	0.276119	0.088	0.573
RPL14	-0.933201	0	0	0.228601	0.599	0.978
RNASET2	-0.937663	0	0	0.327236	0.038	0.395
RPS17	-0.942748	0	0	0.251102	0.188	0.776
SNX2	-0.944241	3.62114e-285	1.21446e-280	0.340474	0.043	0.374
SEC11C	-0.947064	9.4341e-274	3.16401e-269	0.334239	0.1	0.458
ARPC3	-0.947967	0	0	0.261876	0.192	0.756
EVI2B	-0.955724	1.42647e-183	4.7841e-179	0.38539	0.035	0.271
RPS3	-0.957932	0	0	0.256307	0.236	0.831
ARHGDIB	-0.959128	0	0	0.26316	0.224	0.79
MZB1	-0.959348	4.52706e-147	1.51828e-142	0.377652	0.191	0.47
CRELD2	-0.963006	2.34141e-192	7.85262e-188	0.382129	0.033	0.274
GAPDH	-0.97399	3.9392e-155	1.32113e-150	0.363089	0.592	0.789
RPS19	-0.981162	0	0	0.177466	0.82	0.997
RPL32	-0.984704	0	0	0.161316	0.87	0.999
SSR2	-0.98777	0	0	0.283415	0.112	0.589
TCL1A	-0.990848	0	0	0.290656	0.161	0.635
RPS8	-0.995987	0	0	0.209381	0.723	0.995
RPL36A	-1.02014	0	0	0.265136	0.108	0.627
RPS16	-1.02325	0	0	0.200662	0.645	0.99
CYBA	-1.02729	0	0	0.265039	0.281	0.826
FAU	-1.03153	0	0	0.21799	0.519	0.984
C6orf48	-1.0325	0	0	0.294498	0.043	0.469
CD37	-1.03643	0	0	0.259885	0.273	0.837
SSR4	-1.04047	0	0	0.302013	0.177	0.635
EIF3F	-1.04346	0	0	0.252236	0.099	0.643
RPS15A	-1.06321	0	0	0.183696	0.695	0.994
UBB	-1.06451	0	0	0.261693	0.206	0.754
GSTP1	-1.06579	0	0	0.318314	0.119	0.512
RPL39	-1.08112	0	0	0.245962	0.35	0.924
BTF3	-1.08642	0	0	0.247216	0.226	0.816
HLA-DQA2	-1.09179	0	0	0.311982	0.059	0.455
EEF1B2	-1.10158	0	0	0.237408	0.331	0.918
SDF2L1	-1.10366	1.88585e-217	6.32477e-213	0.360306	0.082	0.376
RPS14	-1.10369	0	0	0.143518	0.818	0.998
RPS15	-1.11032	0	0	0.225001	0.46	0.966
RPS27A	-1.14946	0	0	0.144696	0.789	0.997
IGHA1	-1.16153	8.40293e-234	2.81817e-229	0.365866	0.026	0.3
RPLP2	-1.16571	0	0	0.187499	0.615	0.989
ISG20	-1.18062	0	0	0.278189	0.116	0.598
RPS7	-1.1836	0	0	0.192459	0.512	0.981
OAZ1	-1.19883	0	0	0.257988	0.09	0.612
EIF3E	-1.20911	0	0	0.24242	0.12	0.688
RPS4X	-1.21722	0	0	0.165368	0.606	0.985
EEF1A1	-1.22735	0	0	0.246267	0.337	0.904
RPL19	-1.23199	0	0	0.140913	0.704	0.995
RPL18	-1.23423	0	0	0.182813	0.496	0.982
CORO1A	-1.25078	0	0	0.265635	0.102	0.607
RPL27A	-1.25182	0	0	0.176949	0.556	0.978
IGLC6	-1.2541	4.69455e-200	1.57446e-195	0.380643	0.027	0.269
RPL8	-1.26142	0	0	0.177888	0.555	0.987
RPL7A	-1.27121	0	0	0.185988	0.494	0.981
HLA-DMA	-1.2729	0	0	0.277851	0.079	0.55
SLC25A6	-1.28801	0	0	0.237804	0.18	0.763
PLAC8	-1.29541	1.4093e-171	4.72651e-167	0.395171	0.021	0.234
RPS26	-1.29569	0	0	0.249183	0.32	0.809
RPL11	-1.30114	0	0	0.142591	0.7	0.996
RPL29	-1.30303	0	0	0.179157	0.562	0.99
RPS12	-1.3187	0	0	0.161884	0.687	0.995
RPL35A	-1.32205	0	0	0.16241	0.561	0.986
RPL13	-1.32765	0	0	0.155431	0.63	0.993
HLA-DRB1	-1.35653	0	0	0.258892	0.219	0.693
RPL27	-1.35788	0	0	0.212652	0.281	0.897
RPSA	-1.3696	0	0	0.171768	0.481	0.977
RPLP0	-1.38251	0	0	0.204734	0.398	0.928
VPREB3	-1.40237	0	0	0.301538	0.065	0.479
IGHD	-1.40449	2.06796e-232	6.93551e-228	0.363984	0.036	0.314
RPL4	-1.41304	0	0	0.209997	0.287	0.877
RPS27	-1.43641	0	0	0.148427	0.606	0.99
RPS6	-1.43642	0	0	0.150939	0.654	0.992
RPL6	-1.43846	0	0	0.186327	0.479	0.969
DERL3	-1.43888	6.35138e-201	2.13013e-196	0.375479	0.045	0.3
HLA-DPA1	-1.43889	0	0	0.223651	0.263	0.825
RPL9	-1.46326	0	0	0.180594	0.376	0.959
RPL34	-1.50287	0	0	0.166854	0.635	0.992
RPS13	-1.52196	0	0	0.194598	0.343	0.946
RPL5	-1.53256	0	0	0.17106	0.347	0.952
HLA-DRA	-1.54532	0	0	0.233336	0.417	0.808
RPL23A	-1.54577	0	0	0.212284	0.423	0.956
RPS5	-1.54702	0	0	0.129331	0.55	0.987
HLA-DPB1	-1.54891	0	0	0.219555	0.255	0.815
RPS2	-1.55395	0	0	0.10887	0.766	0.997
CD79A	-1.57235	0	0	0.216275	0.178	0.778
RPS3A	-1.57965	0	0	0.155227	0.435	0.977
RPL10A	-1.58057	0	0	0.150167	0.481	0.982
IGKC	-1.61253	0	0	0.245918	0.617	0.935
RPS10	-1.62185	0	0	0.202137	0.169	0.803
IGHM	-1.69994	0	0	0.241325	0.131	0.664
RPS4Y1	-1.70173	0	0	0.249963	0.095	0.617
RPL13A	-1.72188	0	0	0.107373	0.703	0.995
RACK1	-1.73401	0	0	0.171845	0.225	0.889
RPL3	-1.75525	0	0	0.140981	0.54	0.985
RPS18	-1.78597	0	0	0.120744	0.695	0.996
JCHAIN	-1.79314	2.19758e-270	7.37024e-266	0.328896	0.158	0.535
RPL18A	-1.80713	0	0	0.161481	0.399	0.966
CD52	-1.81291	0	0	0.217821	0.162	0.746
RPS9	-1.83647	0	0	0.161411	0.293	0.917
RPL10	-1.85316	0	0	0.109507	0.618	0.994
RPL41	-1.85491	0	0	0.21943	0.114	0.7
RPS29	-1.86574	0	0	0.186579	0.341	0.908
RPL21	-1.89292	0	0	0.165223	0.5	0.973
IGLC3	-1.93534	2.41459e-266	8.09804e-262	0.333961	0.133	0.485
RPL31	-1.99563	0	0	0.183931	0.271	0.875
LTB	-1.99693	0	0	0.236225	0.099	0.641
IGLC2	-2.2704	0	0	0.290637	0.291	0.7
RPL7	-2.36232	0	0	0.15593	0.246	0.877
