# Supplementary material for: Intratumor heterogeneity and T cell exhaustion in primary CNS lymphoma
Source: Genome Med. 2022 Sep 24;14:109. doi: 10.1186/s13073-022-01110-1 (PMC9509601; doi:10.1186/s13073-022-01110-1)
Supplement: Supplementary file 8 — Additional file 8: Table S6. Chemokine interactions in the mBc clusters. [file 13073_2022_1110_MOESM8_ESM.xlsx]

## Sheet: Tabellenblatt1
ligand	cluster_ligand	receptor1	receptor2	receptor3	receptor4	cells expressing the receptors
CCL17	mBc1	CCR4				Tregs, Th2 cells, Th17, Th22, CD8 T cells, Monocytes, Basophils, immature DCs, skin homing T cells
CXCL17	mBc1	CXCR8
CX3CL1	mBc1	CX3CR1				Macrophages
CXCL1	mBc2	CXCR2				Neutrophils, Macrophages, MDSCs, Monocytes, Basophils, CD8 T cells
CCL1	mBc3	CCR8				Tregs, Th2, gdT cells, Monocytes, Macrophages, Skin TRM
CCL3	mBc3	CCR1	CCR5			Th2, Th9, Th17, TRM, Th1, Monocytes, Macrophages, Neutrophils, Basophils, DCs, CD8 T cells, Tregs, NKs
CCL25	mBc3	CCR9				Th17, Th22, IgA plasma cells, DCs, pDCs, gut homing T cells
CCL26	mBc3	CCR3				Neutrophils, Eosinophils, Macrophages, MDSCs, Tregs, Th1, Th2, Th9
CCL2	mBc4	CCR2				Neutrophils, Monocytes, Macrophages, MDSCs, Tregs, Th1, Th17, immature DCs, NKs
CCL4	mBc4	CCR5				CD8 T cells, Macrophages, DCs, Tregs, Th1, Th9, Th17, TCM, TRCM, NKs
CCL5	mBc4	CCR1	CCR3	CCR5		Th2, Th9, Th17, TRM, Th1, Monocytes, Macrophages, Neutrophils, Eosinophils, MDSCs, Th1, Basophils, DCs, CD8 T cells, Tregs, NKs
CCL8	mBc4	CCR1	CCR2	CCR3	CCR5	Th2, Th9, Th17, TRM, Th1, Monocytes, Macrophages, Neutrophils, Eosinophils, MDSCs, Th1, Basophils, DCs, CD8 T cells, Tregs, NKs, immature DCs
CCL9	mBc4	CCR1				Th2, Th9, Th17, TRM, Th1, Monocytes, Macrophages, Neutrophils, Basophils, DCs
CCL18	mBc4	CCR8				Tregs, Th2, gdT cells, Monocytes, Macrophages, Skin TRM
CCL19	mBc4	CCR7				Tregs, naive CD4 T cells, TCM, TRCM, activated T cells, naive T cells, mDC, Bcells
CCL23	mBc4	CCR1				Th2, Th9, Th17, TRM, Th1, Monocytes, Macrophages, Neutrophils, Basophils, DCs
CCL27	mBc4	CCR10				IgA+ plasma cells, Th17, Macrophages
CXCL8	mBc4	CXCR1				Neutrophils, Macrophages, MDSCs, NK, CD8 T cells Monocytes, Basophils
CXCL9	mBc4	CXCR3				Th9, Tregs, Th1, pDCs, activated CD4 T cells, NK, TFH, NKT, CD8 Tcm, TEM
CXCL11	mBc4	CXCR7
CXCL12	mBc4	CXCR4				most T cells, Neutrophils, Macrophages, Monocytes, MDSCs, Tregs, B cells, plasma cells
CXCL13	mBc4	CXCR5				TFH, TFR, Th17, TCM, B cells, CD8 T cells
CXCL16	mBc4	CXCR6				Th17, Th22, gdT cells, ILCs, NKTs, NKs, PCs
XCL2	mBc4	XCR1				CD8 DCs, DCs, cDCs1
						source: https://pubmed.ncbi.nlm.nih.gov/30873179/
