# Supplementary material for: Intratumor heterogeneity and T cell exhaustion in primary CNS lymphoma
Source: Genome Med. 2022 Sep 24;14:109. doi: 10.1186/s13073-022-01110-1 (PMC9509601; doi:10.1186/s13073-022-01110-1)
Supplement: Supplementary file 9 — Additional file 9: Table S7. BCR clonotype sequences and frequencies [file 13073_2022_1110_MOESM9_ESM.xlsx]

## Sheet: Sheet1
CTaa	CTgene	CTnt	p1_biopsy	p1_blood	p1_CSF	p2_biopsy	p2_blood
CARGSRLKGAIFFDFW_CQSSDNSRILGIF	IGHV4-34.IGHJ4.IGHM_IGLV3-25.IGLJ2.IGLC2	TGTGCGAGAGGGTCCAGATTAAAGGGAGCCATATTCTTTGACTTCTGG_TGTCAGTCATCAGACAACAGTAGAATTCTAGGAATATTC	1449	0	394	0	0
CARGSRLKGAIFFDFW_CQSSDNSTILGIF	IGHV4-34.IGHJ4.IGHM_IGLV3-25.IGLJ2.IGLC2	TGTGCGAGAGGGTCCAGATTAAAGGGAGCCATATTCTTTGACTTCTGG_TGTCAGTCATCAGACAACAGTACAATTCTAGGAATATTC	17	0	3	0	0
CARGSRLKGAIFFDFW_CQSSDNSRILGIF	IGHV4-34.IGHJ4.IGHA2_IGLV3-25.IGLJ2.IGLC2	TGTGCGAGAGGGTCCAGATTAAAGGGAGCCATATTCTTTGACTTCTGG_TGTCAGTCATCAGACAACAGTAGAATTCTAGGAATATTC	13	0	2	0	0
CARGSRLKGAIFFDFW_CQSSDNSRILGIF	IGHV4-34.IGHJ4.IGHA1_IGLV3-25.IGLJ2.IGLC2	TGTGCGAGAGGGTCCAGATTAAAGGGAGCCATATTCTTTGACTTCTGG_TGTCAGTCATCAGACAACAGTAGAATTCTAGGAATATTC	12	0	1	0	0
CARGSRLKGAIFFDFW_CQSSDNSKILGIF	IGHV4-34.IGHJ4.IGHM_IGLV3-25.IGLJ2.IGLC2	TGTGCGAGAGGGTCCAGATTAAAGGGAGCCATATTCTTTGACTTCTGG_TGTCAGTCATCAGACAACAGTAAAATTCTAGGAATATTC	3	0	0	0	0
CARGSRLKGVIFFDFW_CQSSDNSRILGIF	IGHV4-34.IGHJ4.IGHM_IGLV3-25.IGLJ2.IGLC2	TGTGCGAGAGGGTCCAGATTAAAGGGAGTCATATTCTTTGACTTCTGG_TGTCAGTCATCAGACAACAGTAGAATTCTAGGAATATTC	3	0	0	0	0
CARGSKLKGAIFFDFW_CQSSDNSRILGIF	IGHV4-34.IGHJ4.IGHM_IGLV3-25.IGLJ2.IGLC2	TGTGCGAGAGGGTCCAAATTAAAGGGAGCCATATTCTTTGACTTCTGG_TGTCAGTCATCAGACAACAGTAGAATTCTAGGAATATTC	2	0	1	0	0
CARGSRLKGAIFFDFW_CQSSDNSRILGIF	IGHV4-34.IGHJ4.IGHM_IGLV3-25.IGLJ2.IGLC1	TGTGCGAGAGGGTCCAGATTAAAGGGAGCCATATTCTTTGACTTCTGG_TGTCAGTCATCAGACAACAGTAGAATTCTAGGAATATTC	2	0	0	0	0
CARGSTLKGAIFFDFW_CQSSDNSRILGIF	IGHV4-34.IGHJ4.IGHM_IGLV3-25.IGLJ2.IGLC2	TGTGCGAGAGGGTCCACATTAAAGGGAGCCATATTCTTTGACTTCTGG_TGTCAGTCATCAGACAACAGTAGAATTCTAGGAATATTC	2	0	0	0	0
CARGSRFKGAIFFDFW_CQSSDNSRILGIF	IGHV4-34.IGHJ4.IGHM_IGLV3-25.IGLJ2.IGLC2	TGTGCGAGAGGGTCCAGATTCAAGGGAGCCATATTCTTTGACTTCTGG_TGTCAGTCATCAGACAACAGTAGAATTCTAGGAATATTC	1	0	0	0	0
CARGSRLKGAIFFDFW_CQSSDNNKILGIF	IGHV4-34.IGHJ4.IGHM_IGLV3-25.IGLJ2.IGLC2	TGTGCGAGAGGGTCCAGATTAAAGGGAGCCATATTCTTTGACTTCTGG_TGTCAGTCATCAGACAACAATAAAATTCTAGGAATATTC	1	0	0	0	0
CARGSRLKGAIFFDFW_CQSSDNNRILGIF	IGHV4-34.IGHJ4.IGHM_IGLV3-25.IGLJ2.IGLC2	TGTGCGAGAGGGTCCAGATTAAAGGGAGCCATATTCTTTGACTTCTGG_TGTCAGTCATCAGACAACAATAGAATTCTAGGAATATTC	1	0	0	0	0
CARGSRLKGAIFFDFW_CQSSDNSIILGIF	IGHV4-34.IGHJ4.IGHM_IGLV3-25.IGLJ2.IGLC2	TGTGCGAGAGGGTCCAGATTAAAGGGAGCCATATTCTTTGACTTCTGG_TGTCAGTCATCAGACAACAGTATAATTCTAGGAATATTC	1	0	0	0	0
CARGSRLKGAIFFDFW_CQSSDNSKILGIF	IGHV4-34.IGHJ4.IGHA1_IGLV3-25.IGLJ2.IGLC2	TGTGCGAGAGGGTCCAGATTAAAGGGAGCCATATTCTTTGACTTCTGG_TGTCAGTCATCAGACAACAGTAAAATTCTAGGAATATTC	1	0	0	0	0
CARGSRLKGAIFFDFW_CQSSDNSRILAIF	IGHV4-34.IGHJ4.IGHM_IGLV3-25.IGLJ2.IGLC2	TGTGCGAGAGGGTCCAGATTAAAGGGAGCCATATTCTTTGACTTCTGG_TGTCAGTCATCAGACAACAGTAGAATTCTAGCAATATTC	1	0	0	0	0
CARGSRLKGAIFFDFW_CQSSDNSRILGIF	IGHV4-34.IGHJ4.IGHM_IGLV3-25.IGLJ2.IGLC2	TGTGCGAGAGGGTCCAGATTAAAGGGAGCCATATTCTTTGACTTCTGG_TGTCAATCATCAGACAACAGTAGAATTCTAGGAATATTC	1	0	0	0	0
CARGSRLKGAIFFDFW_CQSSDNSRILGIF	IGHV4-34.IGHJ4.IGHM_IGLV3-25.IGLJ2.IGLC2	TGTGCGAGAGGGTCTAGATTAAAGGGAGCCATATTCTTTGACTTCTGG_TGTCAGTCATCAGACAACAGTAGAATTCTAGGAATATTC	1	0	0	0	0
CARGSRLKGAIFFDFW_CQSSDNSRILRIF	IGHV4-34.IGHJ4.IGHM_IGLV3-25.IGLJ2.IGLC2	TGTGCGAGAGGGTCCAGATTAAAGGGAGCCATATTCTTTGACTTCTGG_TGTCAGTCATCAGACAACAGTAGAATTCTAAGAATATTC	1	0	0	0	0
CARGSRLKGAIFFDFW_CQSSDNSTILGIF	IGHV4-34.IGHJ4.IGHM_IGLV3-25.IGLJ2.IGLC2	TGTGCGAGAGGGTCTAGATTAAAGGGAGCCATATTCTTTGACTTCTGG_TGTCAGTCATCAGACAACAGTACAATTCTAGGAATATTC	1	0	0	0	0
CARGSRLKGTIFFDFW_CQSSDNSRILGIF	IGHV4-34.IGHJ4.IGHM_IGLV3-25.IGLJ2.IGLC2	TGTGCGAGAGGGTCCAGATTAAAGGGAACCATATTCTTTGACTTCTGG_TGTCAGTCATCAGACAACAGTAGAATTCTAGGAATATTC	1	0	0	0	0
CAKRGGDYW_CMQTAQFPYSF	IGHV3-23.IGHJ4.IGHG3_IGKV2-24.IGKJ2.IGKC	TGTGCAAAAAGGGGGGGGGATTACTGG_TGCATGCAAACTGCACAATTTCCCTACTCCTTT	0	0	0	199	0
CVKRGGDYW_CMQTAQFPYSF	IGHV3-23.IGHJ4.IGHG3_IGKV2-24.IGKJ2.IGKC	TGTGTAAAAAGGGGGGGGGATTACTGG_TGCATGCAAACTGCACAATTTCCCTACTCCTTT	0	0	0	43	0
CARLKFYGSSWYWDYW_CQQSSSYPITF	IGHV3-7.IGHJ4.IGHA1_IGKV1-39.IGKJ5.IGKC	TGTGCGAGACTAAAATTCTATGGCAGCAGTTGGTACTGGGATTACTGG_TGTCAACAGAGTTCCAGTTACCCGATCACCTTC	0	0	0	1	1
CAKRGGDYW_CMQTAQFPYSF	IGHV3-23.IGHJ4.IGHG3_IGKV2-24.IGKJ2.IGKC	TGTGCAAAAAGAGGGGGGGATTACTGG_TGCATGCAAACTGCACAATTTCCCTACTCCTTT	0	0	0	1	0
CAKRGGDYW_CMQTAQFPYSF	IGHV3-23.IGHJ4.IGHG3_IGKV2-24.IGKJ2.IGKC	TGTGCAAAAAGGGGGGGGGATTATTGG_TGCATGCAAACTGCACAATTTCCCTACTCCTTT	0	0	0	1	0
CAKWHSRGTSPPQVVDYW_CNSRDSSGNHVVF	IGHV3-30.IGHJ4.IGHM_IGLV3-19.IGLJ2.IGLC2	TGTGCGAAATGGCATTCAAGGGGTACCAGCCCGCCACAAGTCGTTGACTACTGG_TGTAACTCCCGGGACAGCAGTGGTAACCATGTGGTATTC	0	5	0	0	0
CAKGLGKYYGMDVW_CLLSYSAAQWVF	IGHV3-30.IGHJ6.IGHM_IGLV7-46.IGLJ3.IGLC2	TGTGCGAAAGGCCTGGGAAAATACTATGGAATGGACGTCTGG_TGCTTGCTCTCCTATAGTGCTGCTCAATGGGTGTTC	0	3	0	0	0
CVREDGGSSPFDYW_CQTWDTAIRVF	IGHV1-2.IGHJ4.IGHM_IGLV4-69.IGLJ2.IGLC2	TGTGTGAGAGAGGACGGTGGTAGCTCCCCCTTTGACTACTGG_TGTCAGACCTGGGACACTGCCATTCGGGTATTC	0	3	0	0	0
CAKEGGYCSGGSCLNWFDPW_CQQYYSTPRTF	IGHV1-69D.IGHD2-15.IGHJ5.IGHM_IGKV4-1.IGKJ1.IGKC	TGTGCGAAAGAAGGGGGATATTGTAGTGGTGGTAGCTGCCTTAACTGGTTCGACCCCTGG_TGTCAGCAATATTATAGTACTCCTCGGACGTTC	0	2	0	0	0
CAKGHDYGNYALVFSDYW_CQQYYSTPWTF	IGHV3-23.IGHJ4.IGHM_IGKV4-1.IGKJ1.IGKC	TGTGCGAAAGGGCATGACTACGGTAACTACGCGCTGGTTTTCTCTGACTACTGG_TGTCAGCAATATTATAGTACTCCGTGGACGTTC	0	2	0	0	0
CAKTFRGDYDSSYGGLDYFDYW_CQQYYSIPLTF	IGHV3-23.IGHJ4.IGHM_IGKV4-1.IGKJ4.IGKC	TGTGCGAAAACTTTTCGCGGAGACTATGATAGTAGTTACGGGGGACTTGACTACTTTGACTACTGG_TGTCAGCAATATTATAGTATTCCTCTCACTTTC	0	2	0	0	0
CARALQGYSNGLSWFDPW_CQQYYTPSYTF	IGHV3-74.IGHJ5.IGHM_IGKV4-1.IGKJ2.IGKC	TGTGCAAGAGCCCTTCAAGGATACAGCAATGGTTTATCCTGGTTCGACCCCTGG_TGTCAGCAATATTATACTCCTTCGTACACTTTT	0	2	0	0	0
CAREESLFDIVATINYFDYW_CNSRDSSGNHQGVF	IGHV3-21.IGHJ4.IGHM_IGLV3-19.IGLJ3.IGLC2	TGTGCGAGAGAAGAGTCTTTATTCGATATAGTGGCTACGATCAACTACTTTGACTACTGG_TGTAACTCCCGGGACAGCAGTGGTAACCATCAGGGGGTGTTC	0	2	0	0	0
CAREIAVTGWYHDYW_CQQYNNWPLTF	IGHV3-33.IGHJ4.IGHM_IGKV3-15.IGKJ4.IGKC	TGTGCGAGAGAAATAGCAGTGACTGGTTGGTACCATGACTACTGG_TGTCAGCAGTATAATAACTGGCCTCTCACTTTC	0	2	0	0	0
CARGPREMATILSWLDPW_CQQYYSTPLTF	IGHV1-2.IGHJ5.IGHM_IGKV4-1.IGKJ4.IGKC	TGTGCGAGAGGGCCCCGTGAGATGGCTACAATTTTGTCCTGGCTCGACCCCTGG_TGTCAGCAATATTATAGTACTCCTCTCACTTTC	0	2	0	0	0
CARLSGEFSWFDPW_CQQYFSTPLTF	IGHV4-59.IGHJ5.IGHM_IGKV4-1.IGKJ4.IGKC	TGTGCGAGACTCTCTGGGGAATTCAGCTGGTTCGACCCCTGG_TGTCAGCAATATTTTAGTACTCCGCTCACTTTC	0	2	0	0	0
CARRARGITGTISHFDYW_CMQALQIPLTF	IGHV4-34.IGHD1-7.IGHJ4.IGHM_IGKV2-28.IGKJ4.IGKC	TGTGCGAGACGGGCCCGCGGTATTACTGGAACTATTTCTCACTTTGACTACTGG_TGCATGCAAGCTCTACAAATTCCGCTCACTTTC	0	2	0	0	0
CVKGAHLDYW_CLQYSSFPYTF	IGHV3-23.IGHJ4.IGHM_IGKV1-17.IGKJ2.IGKC	TGTGTGAAGGGGGCTCATCTTGACTACTGG_TGTCTACAATATAGTAGTTTCCCGTACACTTTT	0	2	0	0	0
CAAAAGTVRSYGSYYFDYW_CSSYTSSSTLVF	IGHV4-30-4.IGHJ4.IGHM_IGLV2-14.IGLJ2.IGLC2	TGTGCGGCAGCAGCTGGTACTGTTCGGTCCTACGGGTCATACTACTTTGACTACTGG_TGCAGCTCATATACAAGCAGCAGCACTCTGGTATTC	0	1	0	0	0
CAAAGTATTFAYW_CHQSSSLPLTF	IGHV1-58.IGHJ4.IGHM_IGKV6-21.IGKJ4.IGKC	TGTGCGGCAGCGGGAACTGCAACGACGTTCGCTTATTGG_TGTCATCAGAGTAGTAGTTTGCCTCTCACTTTC	0	1	0	0	0
CAAATGGDYGDLHFDYW_CQAWDSSTAWVF	IGHV3-66.IGHJ4.IGHM_IGLV3-1.IGLJ3.IGLC2	TGTGCGGCGGCGACGGGTGGTGACTACGGTGACCTACACTTTGACTACTGG_TGTCAGGCGTGGGACAGCAGCACTGCATGGGTGTTC	0	1	0	0	0
CAADPGLQFFGW_CQTWGTGIRLF	IGHV1-58.IGHJ4.IGHM_IGLV4-69.IGLJ2.IGLC2	TGTGCGGCAGACCCGGGGCTACAATTTTTTGGTTGG_TGTCAGACCTGGGGCACTGGCATTCGACTATTC	0	1	0	0	0
CAADTLHWADW_CQTWGTGIRVF	IGHV1/OR21-1.IGHJ4.IGHM_IGLV4-69.IGLJ3.IGLC2	TGTGCGGCAGATACATTACATTGGGCCGACTGG_TGTCAGACCTGGGGCACTGGCATTAGGGTGTTC	0	1	0	0	0
CAADTLQWADW_CQTWGTGTRVF	IGHV1/OR21-1.IGHJ4.IGHM_IGLV4-69.IGLJ3.IGLC2	TGTGCGGCAGATACACTACAGTGGGCCGACTGG_TGTCAGACCTGGGGCACTGGCACTAGGGTGTTC	0	1	0	0	0
CAAKSVGGQLCDYW_CQTWGTGPWVF	IGHV3-21.IGHJ4.IGHM_IGLV4-69.IGLJ3.IGLC2	TGTGCGGCCAAGAGCGTCGGGGGGCAGCTCTGCGACTACTGG_TGTCAGACCTGGGGCACTGGCCCTTGGGTGTTC	0	1	0	0	0
CAAKVIDDFDYW_CSAWDTGLNGMVF	IGHV3-33.IGHJ4.IGHM_IGLV10-54.IGLJ2.IGLC2	TGTGCGGCAAAGGTGATTGACGACTTTGACTACTGG_TGCTCAGCGTGGGACACCGGCCTCAATGGAATGGTTTTC	0	1	0	0	0
CAARGAHYSSSWYYFDYW_CQQRSNWPFTF	IGHV4-4.IGHD6-13.IGHJ4.IGHM_IGKV3-11.IGKJ3.IGKC	TGTGCGGCGAGGGGGGCCCACTATAGCAGCAGCTGGTACTACTTTGACTACTGG_TGTCAGCAGCGTAGCAACTGGCCATTCACTTTC	0	1	0	0	0
CAASFDYGYYYGMDVW_CQSADSSGTYEVF	IGHV1-58.IGHJ6.IGHM_IGLV3-25.IGLJ2.IGLC2	TGTGCGGCTAGCTTTGACTACGGATACTACTACGGTATGGACGTCTGG_TGTCAATCAGCAGACAGCAGTGGTACTTATGAGGTGTTC	0	1	0	0	0
CAASHYNWNYRSFRWSLPFLHW_CSSYTSSSTWVF	IGHV3-23.IGHJ4.IGHM_IGLV2-14.IGLJ3.IGLC2	TGTGCGGCGTCCCATTATAACTGGAACTACCGCTCCTTTAGGTGGTCTCTTCCCTTCTTGCACTGG_TGCAGCTCATATACAAGCAGCAGCACTTGGGTGTTC	0	1	0	0	0
CAATAGVLGWFDPW_CQQYYRIPHTF	IGHV4-59.IGHJ5.IGHM_IGKV4-1.IGKJ2.IGKC	TGTGCGGCAACCGCCGGGGTTTTGGGCTGGTTCGACCCCTGG_TGTCAGCAATATTATAGAATTCCTCACACTTTT	0	1	0	0	0
CAATGYSSSWYGGYYYGMDVW_CQQYNNWRWTF	IGHV3-21.IGHD6-13.IGHJ6.IGHM_IGKV3-15.IGKJ1.IGKC	TGTGCGGCGACCGGGTATAGCAGCAGCTGGTACGGGGGTTACTACTACGGTATGGACGTCTGG_TGTCAGCAGTATAATAACTGGCGGTGGACGTTC	0	1	0	0	0
CAATQGDIVATEGFWFDPW_CQQYYSTPGTF	IGHV4-59.IGHJ5.IGHM_IGKV4-1.IGKJ3.IGKC	TGTGCGGCAACCCAAGGGGATATAGTGGCTACTGAGGGGTTCTGGTTCGACCCCTGG_TGTCAGCAATATTATAGTACTCCTGGCACTTTC	0	1	0	0	0
CAAVGMNWNYEDYW_CQQYGSSPRTF	IGHV4-34.IGHJ4.IGHM_IGKV3-20.IGKJ1.IGKC	TGTGCGGCGGTAGGAATGAACTGGAACTACGAGGACTACTGG_TGTCAGCAATATGGTAGCTCACCTCGGACGTTC	0	1	0	0	0
CACMVRGVTRNAFDIW_CQSADSSGTYQVF	IGHV3-23.IGHJ3.IGHM_IGLV3-25.IGLJ1.IGLC1	TGTGCGTGTATGGTTCGGGGAGTTACTCGGAATGCTTTTGATATCTGG_TGTCAATCAGCAGACAGCAGTGGTACTTATCAGGTCTTC	0	1	0	0	0
CACRDPYSSSWYGLGGPFDYW_CQQYGRSPLTF	IGHV1-3.IGHD6-13.IGHJ4.IGHM_IGKV3-20.IGKJ4.IGKC	TGTGCTTGTCGGGATCCGTATAGCAGCAGCTGGTACGGTTTAGGAGGCCCCTTTGACTACTGG_TGTCAGCAGTATGGTAGGTCACCCCTCACTTTC	0	1	0	0	0
CADNIAAESYW_CSSYTSSSTLYVF	IGHV1-69.IGHJ4.IGHM_IGLV2-14.IGLJ1.IGLC1	TGTGCGGATAATATAGCAGCAGAAAGCTACTGG_TGCAGCTCATATACAAGCAGCAGCACTCTTTATGTCTTC	0	1	0	0	0
CAETKIEGAAGARAGGYW_CMQALQTPITF	IGHV3-23.IGHJ4.IGHM_IGKV2-28.IGKJ5.IGKC	TGTGCGGAAACGAAAATCGAGGGGGCAGCAGGAGCTAGGGCGGGGGGCTACTGG_TGCATGCAAGCTCTACAAACCCCCATCACCTTC	0	1	0	0	0
CAFLDYGDPPEDYW_CQQYDNLPGWTF	IGHV1-8.IGHJ4.IGHM_IGKV1-33.IGKJ2.IGKC	TGTGCGTTTCTTGACTACGGTGACCCTCCCGAGGACTACTGG_TGTCAACAGTATGATAATCTCCCCGGTTGGACTTTT	0	1	0	0	0
CAFNNHEPFFASW_CQQYGSSPPYTF	IGHV4-34.IGHJ4.IGHM_IGKV3-20.IGKJ2.IGKC	TGTGCTTTCAATAACCACGAGCCCTTTTTTGCCTCCTGG_TGTCAGCAGTACGGTAGCTCACCTCCGTACACTTTT	0	1	0	0	0
CAFSIVVVTAAFDYW_CQQRSEWPRTF	IGHV3-30.IGHJ4.IGHM_IGKV3-11.IGKJ3.IGKC	TGTGCGTTTAGTATTGTGGTGGTGACTGCGGCCTTTGACTACTGG_TGTCAGCAACGTAGCGAGTGGCCTCGAACTTTC	0	1	0	0	0
CAFSKYEPYLGSW_CQQYNSYSRTF	IGHV4-34.IGHJ4.IGHM_IGKV1-5.IGKJ2.IGKC	TGCGCGTTCAGCAAGTACGAGCCCTACTTGGGATCCTGG_TGCCAACAGTATAATAGTTATTCGAGGACTTTT	0	1	0	0	0
CAGAEFEHW_CAAWDDSLKGWVF	IGHV6-1.IGHJ1.IGHM_IGLV1-44.IGLJ3.IGLC2	TGTGCAGGAGCTGAGTTCGAGCACTGG_TGTGCAGCATGGGATGACAGCCTGAAAGGTTGGGTGTTC	0	1	0	0	0
CAGAGIADVSDAFDIW_CSSYTSSSYVF	IGHV1-2.IGHJ3.IGHM_IGLV2-14.IGLJ1.IGLC1	TGTGCGGGCGCGGGTATAGCGGATGTGAGCGATGCTTTTGATATCTGG_TGCAGCTCATATACAAGCAGCAGCTATGTCTTC	0	1	0	0	0
CAGDPNNYFWYYYW_CSHYDTSLSF	IGHV4-59.IGHJ4.IGHM_IGKV3-20.IGKJ4.IGKC	TGTGCGGGAGATCCTAATAACTACTTTTGGTACTACTACTGG_TGTTCGCATTATGATACTTCACTCTCTTTC	0	1	0	0	0
CAGDTVAARPPRYW_CSSYTSSITYVF	IGHV3-66.IGHJ1.IGHM_IGLV2-14.IGLJ1.IGLC1	TGTGCGGGGGATACCGTAGCAGCTCGCCCCCCGAGATACTGG_TGCAGCTCGTATACAAGCAGCATCACTTATGTCTTC	0	1	0	0	0
CAGDVGSGWPLYWHFEVW_CQQYYAIPLTF	IGHV4-59.IGHJ2.IGHM_IGKV4-1.IGKJ4.IGKC	TGTGCGGGAGACGTGGGGAGTGGTTGGCCCCTCTACTGGCACTTCGAGGTCTGG_TGTCAGCAGTATTATGCTATTCCGCTCACTTTC	0	1	0	0	0
CAGDYGDNWYFDLW_CQQRSNWPPMYTF	IGHV3-7.IGHJ2.IGHM_IGKV3-11.IGKJ2.IGKC	TGTGCGGGGGACTACGGTGATAACTGGTACTTCGATCTCTGG_TGTCAGCAGCGTAGCAACTGGCCCCCCATGTACACTTTT	0	1	0	0	0
CAGITTVTDYW_CCSYTTSSLYVF	IGHV4-39.IGHJ4.IGHM_IGLV2-14.IGLJ1.IGLC1	TGTGCGGGTATAACTACGGTGACCGACTACTGG_TGCTGCTCATATACAACGAGCAGCCTTTATGTCTTC	0	1	0	0	0
CAGITTVTDYW_CQSYDSSLSGWVF	IGHV4-39.IGHJ4.IGHM_IGLV1-40.IGLJ3.IGLC2	TGTGCGGGTATAACTACGGTGACCGACTACTGG_TGCCAGTCCTATGACAGCAGCCTGAGTGGTTGGGTGTTC	0	1	0	0	0
CAGLFEYSSSLSFFDYW_CQQSYSTPYTF	IGHV4-4.IGHD6-6.IGHJ4.IGHM_IGKV1D-39.IGKJ2.IGKC	TGTGCGGGGTTATTCGAGTATAGCAGCTCGTTATCCTTTTTTGACTACTGG_TGTCAACAGAGTTACAGTACCCCGTACACTTTT	0	1	0	0	0
CAGLWSDCW_CMQHTHWPYTF	IGHV1-3.IGHJ4.IGHM_IGKV2-30.IGKJ2.IGKC	TGTGCAGGTCTTTGGTCTGACTGCTGG_TGCATGCAACATACACACTGGCCGTACACTTTT	0	1	0	0	0
CAGSEIFGVVYAFDIW_CQQYGSSLYTF	IGHV3-48.IGHJ3.IGHM_IGKV3-20.IGKJ2.IGKC	TGTGCGGGCTCGGAGATTTTTGGAGTGGTCTACGCTTTTGATATCTGG_TGTCAGCAGTATGGTAGCTCACTTTACACTTTT	0	1	0	0	0
CAGTGGDRTYYYDSSGYRRAFDIW_CAAWDDSLNGWVF	IGHV4-30-4.IGHD3-22.IGHJ3.IGHM_IGLV1-36.IGLJ3.IGLC2	TGTGCGGGGACCGGCGGCGATAGGACGTATTACTATGATAGTAGTGGTTATAGGCGCGCTTTTGATATCTGG_TGTGCAGCATGGGATGACAGCCTGAATGGTTGGGTGTTC	0	1	0	0	0
CAGVMYHDFWSGYVPSDYW_CQQYNNWPHWTF	IGHV3-23.IGHD3-3.IGHJ4.IGHM_IGKV3-15.IGKJ1.IGKC	TGTGCGGGAGTAATGTATCACGATTTTTGGAGTGGTTACGTGCCCTCTGACTACTGG_TGTCAGCAGTATAACAACTGGCCTCATTGGACGTTC	0	1	0	0	0
CAGVRDGNNYQQYW_CQAWDSSTVVF	IGHV3-23.IGHD5-24.IGHJ4.IGHM_IGLV3-1.IGLJ2.IGLC2	TGTGCGGGCGTGAGAGATGGCAACAATTACCAACAATACTGG_TGTCAGGCGTGGGACAGCAGCACTGTGGTATTC	0	1	0	0	0
CAHDPGATVTNYYYYYGMDVW_CMQALQAPLTF	IGHV1-2.IGHJ6.IGHM_IGKV2-28.IGKJ4.IGKC	TGTGCCCACGACCCCGGCGCTACAGTAACTAATTACTACTACTACTACGGTATGGACGTCTGG_TGCATGCAAGCTCTACAAGCTCCGCTCACTTTC	0	1	0	0	0
CAHISSTDQSHPPFDYW_CQVWDSSSDRVF	IGHV2-5.IGHJ4.IGHM_IGLV3-21.IGLJ2.IGLC2	TGTGCACACATTAGTAGCACTGACCAGTCCCACCCCCCCTTTGACTACTGG_TGTCAGGTGTGGGATAGTAGTAGTGATCGGGTATTC	0	1	0	0	0
CAHKEYYGDYGGRYWFDPW_CQQYYSTPWTF	IGHV2-5.IGHJ5.IGHM_IGKV4-1.IGKJ1.IGKC	TGTGCACACAAAGAGTACTACGGTGACTACGGTGGCCGGTACTGGTTCGACCCCTGG_TGTCAGCAATATTATAGTACTCCGTGGACGTTC	0	1	0	0	0
CAHRLLTGERGQFDYW_CGADHGSGSNFVWVF	IGHV2-5.IGHJ4.IGHM_IGLV9-49.IGLJ3.IGLC2	TGTGCACACAGACTTTTGACTGGGGAGCGCGGGCAATTTGACTACTGG_TGTGGGGCAGACCATGGCAGTGGGAGCAACTTCGTGTGGGTGTTC	0	1	0	0	0
CAHRPAKRNLEYPRSSRAQPFDYW_CMQALQAPLTF	IGHV2-5.IGHJ4.IGHM_IGKV2-28.IGKJ4.	TGTGCACACAGACCGGCGAAAAGAAATCTCGAATATCCCCGTTCGTCGCGGGCCCAACCGTTTGACTACTGG_TGCATGCAAGCTCTACAAGCTCCGCTCACTTTC	0	1	0	0	0
CAHRPASSLGPTNHYFDYW_CQAWDSTTSF	IGHV2-5.IGHJ4.IGHM_IGLV3-1.IGLJ2.IGLC2	TGTGCACACAGACCCGCGTCATCCCTCGGACCGACAAACCACTACTTTGACTACTGG_TGTCAGGCGTGGGACAGCACCACTTCATTC	0	1	0	0	0
CAHRPQPGPAMVGGWYFDLW_CQAWDSSTDVVF	IGHV2-5.IGHJ2.IGHM_IGLV3-1.IGLJ2.IGLC2	TGTGCACACAGACCTCAGCCAGGTCCAGCTATGGTTGGTGGCTGGTACTTCGATCTCTGG_TGTCAGGCGTGGGACAGCAGCACTGATGTGGTATTC	0	1	0	0	0
CAHRPRGGLDYHYFDYW_CQQRSIWPQTF	IGHV2-5.IGHJ4.IGHG1_IGKV3D-11.IGKJ2.IGKC	TGTGCACACAGGCCCAGAGGTGGCCTCGATTACCACTACTTTGACTACTGG_TGTCAGCAGCGTAGCATCTGGCCTCAAACTTTT	0	1	0	0	0
CAHRQQSDYYDFWGSEFDPW_CGADHGSGSNFVYSYVF	IGHV2-5.IGHJ5.IGHM_IGLV9-49.IGLJ1.IGLC1	TGTGCACACAGACAGCAATCCGATTATTACGATTTTTGGGGATCCGAGTTCGACCCCTGG_TGTGGGGCAGACCATGGCAGTGGGAGCAACTTCGTGTACTCTTATGTCTTC	0	1	0	0	0
CAHRQSGTAGGNFDYW_CQVWDSSTVVF	IGHV2-5.IGHJ4.IGHM_IGLV3-1.IGLJ2.IGLC2	TGTGCACATAGGCAATCCGGGACAGCAGGTGGTAATTTTGACTACTGG_TGTCAGGTGTGGGACAGCAGCACTGTGGTCTTC	0	1	0	0	0
CAHRRDFEWELLVGAFDIW_CQQYNNWPVTF	IGHV2-5.IGHJ3.IGHM_IGKV3-15.IGKJ2.IGKC	TGTGCACACAGACGAGATTTTGAGTGGGAGCTGCTGGTCGGTGCTTTTGATATCTGG_TGTCAGCAGTATAATAACTGGCCTGTCACTTTT	0	1	0	0	0
CAHRRPYYYGSGIVYNWFDPW_CQQYGSSLYTF	IGHV2-5.IGHD3-10.IGHJ5.IGHM_IGKV3-20.IGKJ2.IGKC	TGTGCACACAGACGGCCGTATTACTATGGTTCGGGGATAGTTTACAACTGGTTCGACCCCTGG_TGTCAGCAGTATGGTAGCTCACTCTACACTTTT	0	1	0	0	0
CAHRSHYYDSSGSGGDYFDYW_CAAWDDSLNGYVF	IGHV2-5.IGHD3-22.IGHJ4.IGHM_IGLV1-36.IGLJ1.IGLC1	TGTGCACACAGGAGTCACTACTATGATAGTAGTGGTTCAGGGGGAGACTACTTTGACTACTGG_TGTGCAGCATGGGATGACAGCCTGAATGGTTATGTCTTC	0	1	0	0	0
CAHRSRYYYGSGSWYKDNWFDPW_CQQYNDWPPATF	IGHV2-5.IGHD3-10.IGHJ5.IGHM_IGKV3-15.IGKJ2.IGKC	TGTGCACACAGATCCCGGTATTACTATGGTTCGGGGAGTTGGTATAAGGACAACTGGTTCGACCCCTGG_TGTCAGCAGTACAATGACTGGCCTCCGGCCACTTTT	0	1	0	0	0
CAHSRALEQCSSTSCLNWFDPW_CQQYYSTPLTF	IGHV2-5.IGHJ5.IGHM_IGKV4-1.IGKJ1.IGKC	TGTGCACACAGTCGGGCCCTAGAACAGTGTAGTAGTACCAGCTGTCTCAACTGGTTCGACCCCTGG_TGTCAGCAATATTATAGTACTCCTCTGACGTTC	0	1	0	0	0
CAHSSYDYGDYLYFDLW_CQQYYSTPYTF	IGHV2-5.IGHD4-17.IGHJ2._IGKV4-1.IGKJ2.IGKC	TGTGCACACAGCTCGTATGACTACGGTGACTACCTCTACTTCGATCTCTGG_TGTCAGCAATATTATAGTACCCCGTACACTTTT	0	1	0	0	0
CAHSYDFWSGYFRLNYGMDVW_CAAWDDSLNGYVF	IGHV2-5.IGHD3-3.IGHJ6.IGHM_IGLV1-44.IGLJ1.IGLC1	TGTGCACACAGTTACGATTTTTGGAGTGGTTACTTCCGCCTAAACTACGGTATGGACGTCTGG_TGTGCAGCATGGGATGACAGCCTGAATGGTTATGTCTTC	0	1	0	0	0
CAHTLLLWFGESYGGYFDYW_CNSRDSSGNQVF	IGHV2-5.IGHD3-10.IGHJ4.IGHM_IGLV3-19.IGLJ1.IGLC1	TGTGCACACACGTTATTACTATGGTTCGGGGAGTCATATGGCGGCTACTTTGACTACTGG_TGTAACTCCCGGGACAGCAGTGGTAACCAGGTCTTC	0	1	0	0	0
CAHTTGTYDFWSGYYTDYYGMDVW_CQSYDSSLSGSYVF	IGHV2-5.IGHD3-3.IGHJ6.IGHM_IGLV1-40.IGLJ1.IGLC1	TGTGCACACACAACAGGAACCTACGATTTTTGGAGTGGTTATTATACTGACTACTACGGTATGGACGTCTGG_TGCCAGTCCTATGACAGCAGCCTGAGTGGTTCTTATGTCTTC	0	1	0	0	0
CAIASGNYYDSRPNWFDPW_CGSYAGSNNLVF	IGHV1-24.IGHJ5.IGHM_IGLV2-8.IGLJ3.IGLC2	TGTGCAATAGCGTCCGGGAATTACTATGATAGTAGACCTAACTGGTTCGACCCCTGG_TGCGGCTCATATGCAGGCAGCAACAACTTGGTGTTC	0	1	0	0	0
CAIASGNYYDSRPNWFDPW_CMQALQTPYTF	IGHV1-24.IGHJ5.IGHM_IGKV2-28.IGKJ2.IGKC	TGTGCAATAGCGTCCGGGAATTACTATGATAGTAGACCTAACTGGTTCGACCCCTGG_TGCATGCAAGCTCTACAAACTCCGTACACTTTT	0	1	0	0	0
CAIAVAGSSAVDAFDIW_CQSADSSGTYVVF	IGHV1-69D.IGHJ3.IGHM_IGLV3-25.IGLJ2.IGLC2	TGTGCGATAGCAGTGGCTGGTAGTTCTGCGGTTGATGCTTTTGATATCTGG_TGTCAATCAGCAGACAGCAGTGGTACTTACGTGGTATTC	0	1	0	0	0
CAIGWLGYW_CMQGTHWPYTF	IGHV3-30.IGHJ4.IGHM_IGKV2-30.IGKJ2.IGKC	TGTGCGATAGGGTGGTTAGGTTACTGG_TGCATGCAAGGTACACACTGGCCGTACACTTTT	0	1	0	0	0
CAIIAAAEGYW_CQAWDSSTVVF	IGHV3-33.IGHJ4.IGHM_IGLV3-1.IGLJ2.IGLC2	TGTGCGATTATAGCAGCAGCTGAGGGGTACTGG_TGTCAGGCGTGGGACAGCAGCACTGTGGTATTC	0	1	0	0	0
CAILGGDHDYGDHPAGYW_CQTWGIGIVLF	IGHV1-69D.IGHJ4.IGHM_IGLV4-69.IGLJ2.IGLC2	TGTGCGATCCTGGGGGGGGATCATGACTACGGTGACCATCCAGCCGGCTACTGG_TGTCAGACCTGGGGCATTGGCATCGTGCTTTTC	0	1	0	0	0
CAIPEGTFYDGIDVW_CQQYSNWPMYTF	IGHV3-7.IGHJ3.IGHA1_IGKV3-15.IGKJ2.IGKC	TGTGCGATTCCTGAGGGGACTTTTTACGATGGAATTGATGTCTGG_TGTCAGCAGTATAGTAACTGGCCCATGTACACTTTT	0	1	0	0	0
CAIRDGYNKRRLGTWFDPW_CMQALQAPLTF	IGHV4-34.IGHD5-24.IGHJ5.IGHM_IGKV2-28.IGKJ4.IGKC	TGTGCCATTAGAGATGGCTACAATAAACGGAGGCTTGGCACCTGGTTCGACCCCTGG_TGCATGCAAGCTCTACAAGCTCCGCTCACTTTC	0	1	0	0	0
CAIRVTTERNW_CVLYTGRGSVVF	IGHV3-23.IGHJ4.IGHM_IGLV8-61.IGLJ2.IGLC2	TGTGCGATCCGGGTGACAACGGAAAGAAACTGG_TGTGTGTTGTATACGGGTCGTGGCTCTGTGGTATTC	0	1	0	0	0
CAISWSYSYGDFDYW_CQQSYSTPWTF	IGHV3-11.IGHJ4.IGHM_IGKV1D-39.IGKJ1.IGKC	TGTGCGATTAGTTGGAGTTACAGCTATGGCGACTTTGACTACTGG_TGTCAACAGAGTTACAGTACCCCGTGGACGTTC	0	1	0	0	0
CAKAAEAYNWDDRSLDYW_CMQALQTPTF	IGHV3-23.IGHJ4.IGHM_IGKV2-28.IGKJ1.IGKC	TGTGCGAAAGCCGCGGAGGCCTATAATTGGGACGACCGTTCATTGGACTACTGG_TGCATGCAAGCTCTACAAACTCCGACGTTC	0	1	0	0	0
CAKAAVGDSGRFDCW_CQAWDSSTVVF	IGHV3-23.IGHJ4._IGLV3-1.IGLJ2.IGLC2	TGTGCGAAAGCCGCAGTGGGTGACTCGGGTCGCTTTGACTGCTGG_TGTCAGGCGTGGGACAGCAGCACCGTGGTATTC	0	1	0	0	0
CAKADTLGYCSGGSCPDDYYYYGMDVW_CQSADSSGTYVVF	IGHV3-30.IGHD2-15.IGHJ6.IGHM_IGLV3-25.IGLJ2.IGLC2	TGTGCGAAAGCAGATACACTAGGATATTGTAGTGGTGGTAGCTGCCCAGATGACTACTACTACTACGGTATGGACGTCTGG_TGTCAATCAGCAGACAGCAGTGGTACTTATGTGGTATTC	0	1	0	0	0
CAKAFRGDYHSSAYYGGLDYFDYW_CQQYYSIPLTF	IGHV3-23.IGHJ4.IGHM_IGKV4-1.IGKJ4.IGKC	TGTGCGAAAGCTTTTCGCGGAGACTATCATAGTAGTGCTTATTACGGGGGACTTGACTACTTTGACTACTGG_TGTCAGCAATATTATAGTATTCCTCTCACTTTC	0	1	0	0	0
CAKAGDIVATIVFFGGMDVW_CLLSYSGARRVF	IGHV3-30.IGHD5-12.IGHJ6.IGHM_IGLV7-46.IGLJ3.IGLC2	TGTGCGAAAGCCGGGGATATAGTGGCTACGATTGTATTTTTCGGCGGTATGGACGTCTGG_TGCTTGCTCTCCTATAGTGGTGCTCGGCGGGTGTTC	0	1	0	0	0
CAKAGDVYNRWHYFDCW_CNSYTSSGTLVF	IGHV3-30.IGHJ4.IGHM_IGLV2-23.IGLJ2.IGLC2	TGTGCGAAAGCCGGAGATGTGTACAATCGTTGGCACTACTTTGACTGCTGG_TGCAACTCATATACAAGCAGCGGCACTCTGGTCTTC	0	1	0	0	0
CAKAGPITTTPEWFGPW_CQQYARSPRTF	IGHV1-2.IGHJ5.IGHM_IGKV3-20.IGKJ1.IGKC	TGTGCGAAGGCTGGCCCCATAACTACTACTCCTGAATGGTTCGGCCCCTGG_TGTCAGCAGTATGCTAGGTCACCTCGGACGTTC	0	1	0	0	0
CAKAGSDWSKDYW_CQQYFSSLPYTF	IGHV3-21.IGHJ4.IGHM_IGKV4-1.IGKJ2.IGKC	TGTGCGAAAGCAGGCAGTGACTGGTCAAAAGACTACTGG_TGTCAGCAATATTTTAGTAGTCTTCCGTACACTTTT	0	1	0	0	0
CAKAGSEWEPIDYW_CAAWDDSLSGHWVF	IGHV3-23.IGHJ4.IGHM_IGLV1-40.IGLJ3.IGLC2	TGTGCGAAAGCGGGGTCTGAGTGGGAGCCGATTGACTACTGG_TGTGCAGCATGGGATGACAGCCTGAGTGGTCATTGGGTGTTC	0	1	0	0	0
CAKALSGYYVSRYWYFDLW_CSSYTSSSQGVF	IGHV3-23.IGHJ2.IGHM_IGLV2-18.IGLJ1.IGLC1	TGTGCGAAAGCATTAAGTGGTTATTACGTAAGCCGCTACTGGTACTTCGATCTCTGG_TGCAGCTCATATACAAGCAGCAGCCAGGGAGTCTTC	0	1	0	0	0
CAKALTYGHYFDYW_CSSYTSGSTYVF	IGHV3-43.IGHJ4.IGHM_IGLV2-14.IGLJ1.IGLC1	TGTGCAAAAGCACTAACGTATGGGCATTACTTTGACTACTGG_TGCAGCTCATATACAAGCGGCAGCACTTATGTCTTC	0	1	0	0	0
CAKALYSSGWSKFDYW_CSSFTSSSTLVF	IGHV3-23.IGHJ4.IGHM_IGLV2-14.IGLJ2.IGLC2	TGTGCGAAAGCCCTATATAGCAGTGGCTGGTCGAAGTTTGACTACTGG_TGCAGTTCATTTACAAGCAGCAGCACTCTGGTGTTC	0	1	0	0	0
CAKAMIVAGDYYGMDVW_CQQYYSTPLTF	IGHV3-43.IGHJ6.IGHM_IGKV4-1.IGKJ4.IGKC	TGTGCAAAAGCTATGATAGTAGCGGGGGACTACTACGGTATGGACGTCTGG_TGTCAGCAATATTATAGTACTCCTCTCACTTTC	0	1	0	0	0
CAKAPRASYYYGMDVW_CQSADSSGTWVF	IGHV3-30.IGHJ6.IGHM_IGLV3-25.IGLJ3.IGLC2	TGTGCGAAAGCGCCTCGAGCTTCCTACTACTACGGTATGGACGTCTGG_TGTCAATCAGCAGACAGCAGTGGTACTTGGGTGTTC	0	1	0	0	0
CAKAPSYYARTGYYQPFDYW_CQQYGSSQGGAF	IGHV3-20.IGHJ4.IGHM_IGKV3-15.IGKJ1.IGKC	TGTGCAAAAGCTCCCAGTTACTATGCTCGTACTGGTTATTATCAACCCTTTGACTACTGG_TGTCAGCAGTATGGTAGTTCACAGGGTGGGGCGTTC	0	1	0	0	0
CAKAPYSSSWGDYYYYYGMDVW_CQAWDSSTAVF	IGHV3-23.IGHJ6.IGHM_IGLV3-1.IGLJ2.IGLC2	TGTGCGAAAGCTCCGTATAGCAGCAGCTGGGGGGATTACTACTACTACTACGGTATGGACGTCTGG_TGTCAGGCGTGGGACAGCAGCACTGCGGTATTC	0	1	0	0	0
CAKARDIVVVPDFDSW_CQQRSNWPPLTF	IGHV3-23.IGHD2-2.IGHJ5.IGHM_IGKV3-11.IGKJ4.IGKC	TGTGCGAAAGCGCGGGATATTGTAGTAGTACCTGACTTCGACTCCTGG_TGTCAGCAGCGTAGCAACTGGCCTCCCCTCACTTTC	0	1	0	0	0
CAKARSLYNWNYLDVW_CQQYGRSYTF	IGHV3-23.IGHJ6.IGHM_IGKV3-20.IGKJ2.IGKC	TGTGCGAAAGCCCGAAGTTTGTATAATTGGAACTATCTGGACGTCTGG_TGTCAGCAGTATGGTCGCTCATACACTTTT	0	1	0	0	0
CAKARYCSGYSCYSDYW_CQQYYSVPPAF	IGHV3-23.IGHJ4.IGHM_IGKV4-1.IGKJ4.IGKC	TGTGCGAAAGCCCGATATTGTAGTGGTTATAGCTGCTACTCGGACTACTGG_TGTCAGCAGTATTACAGTGTTCCTCCCGCTTTC	0	1	0	0	0
CAKARYYYSLDAFDIW_CQVWDRSSDQWVF	IGHV3-30.IGHJ3.IGHM_IGLV3-21.IGLJ3.IGLC2	TGTGCGAAAGCCCGGTATTACTATTCTCTTGATGCTTTTGATATCTGG_TGTCAGGTGTGGGATAGAAGTAGTGATCAATGGGTGTTC	0	1	0	0	0
CAKASGYNWNYVGGHLDYW_CSSYAGSSNVVF	IGHV3-23.IGHD1-7.IGHJ4.IGHM_IGLV2-8.IGLJ2.IGLC2	TGTGCGAAAGCCTCGGGGTATAACTGGAACTACGTGGGGGGCCACCTTGACTACTGG_TGCAGCTCATATGCAGGCAGCAGCAATGTGGTATTC	0	1	0	0	0
CAKASIYDSSGYYNYW_CQSYDSSLSGSVF	IGHV3-20.IGHD3-22.IGHJ4.IGHM_IGLV1-40.IGLJ3.IGLC2	TGTGCAAAGGCCTCTATCTATGATAGTAGTGGTTATTATAACTACTGG_TGCCAGTCCTATGACAGCAGCCTGAGTGGTTCGGTGTTC	0	1	0	0	0
CAKASNYYDSSGELDYW_CQAWDSSTGVF	IGHV3-23.IGHD3-22.IGHJ4.IGHM_IGLV3-1.IGLJ2.IGLC2	TGTGCGAAAGCCTCTAATTACTATGATAGTAGTGGTGAGCTTGACTACTGG_TGTCAGGCGTGGGACAGCAGCACGGGGGTATTC	0	1	0	0	0
CAKATGHSDILTSSDFW_CQQYGSPWTF	IGHV3-23.IGHJ4.IGHM_IGKV3-20.IGKJ1.IGKC	TGTGCGAAAGCGACCGGCCATTCCGATATTTTGACTTCCTCTGACTTCTGG_TGTCAGCAGTATGGGAGCCCGTGGACGTTC	0	1	0	0	0
CAKATGHYDILTSSDYW_CQQYYTTFWTF	IGHV3-23.IGHJ4.IGHM_IGKV4-1.IGKJ1.IGKC	TGTGCGAAAGCGACCGGCCATTACGATATTTTGACTTCCTCTGACTACTGG_TGTCAGCAATATTATACTACTTTCTGGACGTTC	0	1	0	0	0
CAKAVEMATTATTPLASW_CMQGTHWPPGTF	IGHV3-23.IGHD5-24.IGHJ5.IGHM_IGKV2-30.IGKJ1.IGKC	TGTGCGAAAGCCGTAGAGATGGCTACAACGGCTACAACTCCCCTTGCCTCCTGG_TGCATGCAAGGTACACACTGGCCTCCGGGGACGTTC	0	1	0	0	0
CAKAVEMATTATTPLASW_CQQRNNWPYTF	IGHV3-23.IGHD5-24.IGHJ5.IGHM_IGKV3-11.IGKJ2.IGKC	TGTGCGAAAGCCGTAGAGATGGCTACAACGGCTACAACTCCCCTTGCCTCCTGG_TGTCAGCAACGTAACAACTGGCCCTACACTTTT	0	1	0	0	0
CAKAVGYGMDVW_CQSADSSGTYVF	IGHV3-30.IGHJ6.IGHM_IGLV3-25.IGLJ1.IGLC1	TGTGCGAAAGCGGTAGGCTACGGTATGGACGTCTGG_TGTCAATCAGCAGACAGCAGTGGTACTTATGTCTTC	0	1	0	0	0
CAKAVVRGVALFDYW_CVLYVGSGMVF	IGHV3-23.IGHJ4.IGHM_IGLV8-61.IGLJ2.IGLC2	TGTGCGAAAGCTGTGGTTCGGGGAGTTGCCCTCTTTGACTACTGG_TGTGTACTGTATGTGGGTAGTGGCATGGTTTTC	0	1	0	0	0
CAKAYCANGVCATFDHW_CQVWDSSSGHWVF	IGHV3-23.IGHJ4.IGHM_IGLV3-21.IGLJ3.IGLC2	TGTGCGAAAGCATACTGTGCTAATGGTGTTTGCGCGACTTTTGACCACTGG_TGTCAGGTGTGGGATAGTAGTAGTGGTCATTGGGTGTTC	0	1	0	0	0
CAKDAAYYDFWSGYSYYYYGMDVW_CETWDSNTGVF	IGHV3-30.IGHD3-3.IGHJ6.IGHM_IGLV4-60.IGLJ3.IGLC2	TGTGCGAAAGATGCGGCATATTACGATTTTTGGAGTGGTTATTCGTACTACTACTACGGTATGGACGTCTGG_TGTGAGACCTGGGACAGTAACACGGGGGTGTTC	0	1	0	0	0
CAKDAEGAGDPW_CQQYYSTPFTF	IGHV3-30.IGHJ5.IGHM_IGKV4-1.IGKJ3.IGKC	TGTGCGAAAGATGCCGAGGGAGCTGGCGACCCCTGG_TGTCAGCAATATTATAGTACTCCATTCACTTTC	0	1	0	0	0
CAKDAFDYNNPHSLDYW_CQQSGTSPLFTF	IGHV3-23.IGHJ4.IGHM_IGKV3-20.IGKJ3.IGKC	TGTGCGAAGGACGCCTTTGACTACAACAATCCTCACTCCCTTGACTACTGG_TGTCAGCAGTCTGGTACCTCACCTCTATTCACCTTC	0	1	0	0	0
CAKDAGSSSRSRIDYW_CVLYMGSGISMF	IGHV3-23.IGHJ4.IGHM_IGLV8-61.IGLJ3.IGLC2	TGTGCGAAAGACGCCGGTTCTAGTTCAAGGAGTCGGATTGACTACTGG_TGTGTGCTGTATATGGGTAGTGGCATTTCGATGTTC	0	1	0	0	0
CAKDALPDSSGYPYWYFDLW_CMIWHSSAWVF	IGHV3-23.IGHJ2.IGHM_IGLV5-45.IGLJ3.IGLC2	TGTGCGAAAGACGCACTGCCTGATAGTAGTGGTTATCCTTACTGGTACTTCGATCTCTGG_TGTATGATTTGGCACAGCAGCGCTTGGGTGTTC	0	1	0	0	0
CAKDALPLEWLSGMDVW_CQQYYSTPRTF	IGHV3-30.IGHJ6.IGHM_IGKV4-1.IGKJ2.IGKC	TGTGCGAAAGATGCCCTCCCTTTGGAGTGGTTAAGCGGTATGGACGTCTGG_TGTCAGCAATATTATAGTACTCCTCGGACTTTT	0	1	0	0	0
CAKDARRDTIFGEAIPHFDYW_CLLSYSDARPGVF	IGHV3-23.IGHJ4.IGHM_IGLV7-46.IGLJ2.IGLC2	TGTGCGAAAGATGCTCGGAGGGATACGATTTTTGGAGAGGCTATTCCACACTTTGACTACTGG_TGCTTGCTCTCCTATAGTGATGCTCGGCCGGGGGTATTC	0	1	0	0	0
CAKDAWIQLWRYFDYW_CQYYGGSLWTF	IGHV3-30.IGHJ4.IGHM_IGKV3-20.IGKJ1.IGKC	TGTGCGAAAGATGCGTGGATACAGCTATGGCGCTACTTTGACTACTGG_TGTCAGTACTATGGTGGCTCACTGTGGACGTTC	0	1	0	0	0
CAKDCIAVAGTGYNWFDPW_CQAWDSSTAVF	IGHV3-23.IGHD6-19.IGHJ5.IGHM_IGLV3-1.IGLJ1.IGLC1	TGTGCGAAAGACTGTATAGCAGTGGCTGGTACGGGGTACAACTGGTTCGACCCCTGG_TGTCAGGCGTGGGACAGCAGCACTGCCGTCTTC	0	1	0	0	0
CAKDDGDYVSWLDYW_CQAWDSSTAVF	IGHV3-30.IGHJ4.IGHM_IGLV3-1.IGLJ2.IGLC2	TGTGCGAAAGATGATGGTGACTACGTTTCATGGCTTGACTACTGG_TGTCAGGCGTGGGACAGCAGCACTGCCGTATTC	0	1	0	0	0
CAKDDPLGGSTNAW_CQQYYSTPFTF	IGHV3-30.IGHJ5.IGHM_IGKV4-1.IGKJ3.IGKC	TGTGCGAAAGATGACCCCTTGGGTGGGAGCACCAACGCCTGG_TGTCAGCAATATTATAGTACTCCATTCACTTTC	0	1	0	0	0
CAKDDSRDYISSFFDPW_CAAWDDSLHGVVF	IGHV3-23.IGHJ5.IGHM_IGLV1-44.IGLJ2.IGLC2	TGTGCGAAAGACGACTCCCGTGACTACATTTCGTCTTTTTTCGACCCCTGG_TGTGCAGCATGGGATGACAGCCTGCATGGGGTGGTATTC	0	1	0	0	0
CAKDEDDQFWSGYSDYW_CQSYDSRLSGWVF	IGHV3-23.IGHJ4.IGHM_IGLV1-40.IGLJ3.IGLC2	TGTGCGAAAGATGAAGATGACCAATTTTGGAGTGGTTATTCTGACTACTGG_TGCCAGTCCTATGACAGTAGGCTGAGTGGTTGGGTGTTC	0	1	0	0	0
CAKDFGGGAV_CQQYYTTRPITF	IGHV3-23.IGHJ4.IGHM_IGKV4-1.IGKJ5.IGKC	TGTGCGAAAGATTTCGGGGGGGGAGCAGTG_TGTCAGCAATATTATACTACTCGCCCGATCACCTTC	0	1	0	0	0
CAKDFGGTSYPFFENW_CGTWDGSLNAEVF	IGHV3-30.IGHJ4.IGHM_IGLV1-51.IGLJ2.IGLC2	TGTGCGAAAGATTTCGGTGGGACCTCCTACCCCTTCTTTGAAAACTGG_TGCGGAACATGGGATGGCAGCCTGAATGCTGAAGTGTTC	0	1	0	0	0
CAKDFGLWELPTGGLFDYW_CQQYGSSPPWTF	IGHV3-30.IGHJ4.IGHM_IGKV3-20.IGKJ1.IGKC	TGTGCGAAAGATTTCGGCCTGTGGGAGCTACCGACGGGGGGTCTATTTGACTACTGG_TGTCAGCAGTATGGTAGCTCACCTCCGTGGACGTTC	0	1	0	0	0
CAKDFLPRYYYDSSGYSTKYYYYGMDVW_CQQRSNWPRTF	IGHV3-23.IGHD3-22.IGHJ6.IGHD_IGKV3-11.IGKJ2.IGKC	TGTGCGAAAGATTTCCTCCCGCGGTATTACTATGATAGTAGTGGTTATTCGACCAAGTACTACTACTACGGTATGGACGTCTGG_TGTCAGCAGCGTAGCAACTGGCCTCGGACTTTT	0	1	0	0	0
CAKDFPEIGRLPGAFDIW_CQQYGSSHWTF	IGHV3-23.IGHJ3.IGHM_IGKV3-20.IGKJ1.IGKC	TGTGCGAAAGATTTTCCCGAAATCGGTCGTCTCCCGGGGGCTTTTGATATCTGG_TGTCAGCAGTATGGTAGCTCACACTGGACGTTC	0	1	0	0	0
CAKDFSSSPESYW_CQQYGGSPWTF	IGHV3-30.IGHJ4.IGHM_IGKV3-20.IGKJ1.IGKC	TGTGCGAAAGATTTTTCTTCCAGCCCAGAGAGCTACTGG_TGTCAGCAGTATGGTGGCTCACCCTGGACGTTC	0	1	0	0	0
CAKDGDVYSSSWFFYFDYW_CQQYYSIPPTF	IGHV3-30.IGHD6-13.IGHJ4.IGHM_IGKV4-1.IGKJ2.IGKC	TGTGCGAAAGATGGGGACGTGTATAGCAGCAGCTGGTTCTTCTACTTTGACTACTGG_TGTCAGCAATATTATAGTATTCCTCCGACTTTT	0	1	0	0	0
CAKDGDYCSSTSCYTAHLLDYW_CQAWDSSTVVF	IGHV3-30.IGHD2-2.IGHJ4.IGHM_IGLV3-1.IGLJ2.IGLC2	TGTGCGAAAGACGGGGATTATTGTAGTAGTACCAGCTGCTATACAGCCCACCTTCTTGACTACTGG_TGTCAGGCGTGGGACAGCAGCACGGTGGTATTC	0	1	0	0	0
CAKDGGDWNLDYW_CQTWDAGFWVF	IGHV3-23.IGHJ4.IGHM_IGLV4-69.IGLJ3.IGLC2	TGTGCGAAAGATGGGGGGGACTGGAACTTGGACTACTGG_TGTCAGACCTGGGACGCTGGCTTTTGGGTGTTC	0	1	0	0	0
CAKDGITGGSDWYFDLW_CQQYYSTPLTF	IGHV3-30.IGHJ2.IGHM_IGKV4-1.IGKJ3.IGKC	TGTGCGAAAGATGGGATAACTGGGGGAAGCGACTGGTACTTCGATCTCTGG_TGTCAGCAATATTATAGTACTCCTCTCACTTTC	0	1	0	0	0
CAKDGKQWLVRSEYFQHW_CQQYNNYPPTF	IGHV3-23.IGHJ1.IGHM_IGKV1-16.IGKJ1.IGKC	TGTGCGAAAGATGGGAAGCAGTGGCTGGTACGGTCTGAATACTTCCAGCACTGG_TGCCAACAATATAACAATTATCCGCCGACGTTC	0	1	0	0	0
CAKDGLRWELLPRPYFDYW_CMQALQTPYTF	IGHV3-20.IGHJ4.IGHM_IGKV2-28.IGKJ2.IGKC	TGTGCAAAAGATGGGCTTCGGTGGGAGCTACTCCCACGACCCTACTTTGACTACTGG_TGCATGCAAGCTCTACAAACTCCGTACACTTTT	0	1	0	0	0
CAKDGPKGFWSGYYRAYYYYGMDVW_CQQYNNWPPWTF	IGHV3-23.IGHD3-3.IGHJ6.IGHM_IGKV3-15.IGKJ1.IGKC	TGTGCGAAAGATGGACCCAAGGGTTTTTGGAGTGGTTATTATAGGGCCTACTACTACTACGGTATGGACGTCTGG_TGTCAGCAGTATAATAACTGGCCTCCGTGGACGTTC	0	1	0	0	0
CAKDGSGSYLTDYW_CQTWGTGVRVVF	IGHV3-23.IGHJ1.IGHM_IGLV4-69.IGLJ2.IGLC2	TGTGCGAAAGACGGTAGTGGGAGTTACTTGACTGACTATTGG_TGTCAGACCTGGGGCACTGGCGTTCGCGTGGTGTTC	0	1	0	0	0
CAKDGSGSYWGGWFDPW_CQQYNNWPPKTF	IGHV3-23.IGHJ5.IGHM_IGKV3-15.IGKJ1.IGKC	TGTGCGAAAGATGGGAGTGGGAGCTACTGGGGGGGCTGGTTCGACCCCTGG_TGTCAGCAGTATAATAACTGGCCTCCGAAGACGTTC	0	1	0	0	0
CAKDGSYSGYEYW_CQSADSSGTYWVF	IGHV3-30.IGHJ4.IGHM_IGLV3-25.IGLJ3.IGLC2	TGTGCGAAAGATGGGTCCTATAGTGGCTACGAGTACTGG_TGTCAATCAGCAGACAGCAGTGGTACTTATTGGGTGTTC	0	1	0	0	0
CAKDGWEGTTSYYFEYW_CNSRDSSGNHGVF	IGHV3-30.IGHJ4.IGHM_IGLV3-19.IGLJ3.IGLC2	TGTGCGAAAGATGGGTGGGAAGGAACTACGTCTTACTACTTTGAGTACTGG_TGTAACTCCCGGGACAGCAGTGGTAACCATGGGGTGTTC	0	1	0	0	0
CAKDGYGDPEYFQHW_CQQYYSTPWTF	IGHV3-23.IGHJ1.IGHM_IGKV4-1.IGKJ1.IGKC	TGTGCGAAAGATGGCTACGGTGACCCCGAATACTTCCAGCACTGG_TGTCAGCAATATTATAGTACTCCGTGGACGTTC	0	1	0	0	0
CAKDGYSGSYYYFDSW_CSSYTSSNTYVF	IGHV3-53.IGHD1-26.IGHJ4.IGHM_IGLV2-14.IGLJ1.IGLC1	TGTGCGAAAGATGGGTATAGCGGGAGCTATTACTACTTTGACTCCTGG_TGCAGCTCATATACAAGCAGCAACACTTATGTCTTC	0	1	0	0	0
CAKDHVAAVAGTFDYW_CSSYTSSSTLEVF	IGHV3-20.IGHJ4.IGHM_IGLV2-14.IGLJ1.IGLC1	TGTGCAAAAGATCACGTTGCGGCAGTGGCTGGGACATTCGACTACTGG_TGCAGCTCATATACAAGCAGCAGCACTCTCGAGGTCTTC	0	1	0	0	0
CAKDIAVAGISPLDYW_CQQYYSYPLTF	IGHV3-43.IGHD6-19.IGHJ4.IGHM_IGKV1-8.IGKJ4.IGKC	TGTGCAAAAGATATAGCAGTGGCTGGTATCTCTCCCCTTGACTACTGG_TGTCAACAGTATTATAGTTACCCTCTCACTTTC	0	1	0	0	0
CAKDIDMLVGGGAEGLDYW_CSSYTGSSTLEVF	IGHV3-20.IGHJ4.IGHM_IGLV2-14.IGLJ1.IGLC1	TGTGCAAAAGATATAGACATGCTCGTGGGAGGTGGGGCCGAGGGCTTAGACTACTGG_TGTAGCTCATATACAGGCAGCAGCACTCTTGAGGTCTTC	0	1	0	0	0
CAKDIGGSSYWYFDLW_CQQYNNWITF	IGHV3-43.IGHJ2.IGHM_IGKV3-15.IGKJ5.IGKC	TGTGCAAAAGATATAGGGGGGAGCTCTTACTGGTACTTCGATCTCTGG_TGTCAGCAGTATAATAACTGGATCACCTTC	0	1	0	0	0
CAKDIGHCGGDCGMDYW_CQSYDSSLSGVVF	IGHV3-43.IGHJ4.IGHM_IGLV1-40.IGLJ2.IGLC2	TGTGCAAAAGATATAGGGCATTGTGGTGGTGACTGCGGTATGGACTACTGG_TGCCAGTCCTATGACAGCAGCCTGAGTGGCGTGGTATTC	0	1	0	0	0
CAKDIGPVTAISFDYW_CMIWPSNAGVVF	IGHV3-23.IGHJ4.IGHM_IGLV5-37.IGLJ2.IGLC2	TGTGCGAAAGATATCGGACCGGTGACTGCTATTAGCTTTGACTACTGG_TGTATGATTTGGCCAAGCAATGCTGGTGTGGTATTC	0	1	0	0	0
CAKDIGVVVAVDAFDIW_CMQALQAPLTF	IGHV3-20.IGHJ3.IGHG1_IGKV2D-28.IGKJ4.IGKC	TGTGCAAAAGATATCGGCGTGGTGGTGGCCGTCGATGCTTTTGATATCTGG_TGCATGCAAGCTCTACAAGCTCCGCTCACTTTC	0	1	0	0	0
CAKDISPCPLCRGGSGKSGAFDIW_CQQYDNLLTF	IGHV3-20.IGHJ3.IGHD_IGKV1-33.IGKJ4.IGKC	TGTGCAAAAGATATAAGCCCTTGCCCCCTATGTCGAGGGGGTTCGGGGAAGAGCGGTGCTTTTGATATCTGG_TGTCAACAGTATGATAATCTCCTCACTTTC	0	1	0	0	0
CAKDITAVTMGPYYYAMDVW_CSSYTRSRDVVF	IGHV3-30.IGHJ6.IGHM_IGLV2-14.IGLJ2.IGLC2	TGTGCGAAAGACATAACTGCGGTGACTATGGGCCCCTACTACTACGCTATGGACGTCTGG_TGCAGCTCATATACACGCAGCAGGGATGTGGTATTC	0	1	0	0	0
CAKDIYGDYGVDYW_CNSRDSSGNHYVVF	IGHV3-23.IGHD4-17.IGHJ4.IGHM_IGLV3-19.IGLJ2.IGLC2	TGTGCGAAAGATATCTACGGTGACTACGGGGTTGACTACTGG_TGTAACTCCCGGGACAGCAGTGGTAACCATTATGTGGTATTC	0	1	0	0	0
CAKDLAAAGKFGYYYGMDVW_CMQALQAPLTF	IGHV3-30.IGHJ6.IGHM_IGKV2-28.IGKJ4.IGKC	TGTGCGAAAGATCTGGCAGCAGCTGGCAAGTTTGGCTACTACTACGGTATGGACGTCTGG_TGCATGCAAGCTCTACAAGCTCCGCTCACTTTC	0	1	0	0	0
CAKDLAAAGTYYYYYGMDVW_CQQYGSSPPYTF	IGHV3-30.IGHJ6.IGHM_IGKV3-20.IGKJ2.IGKC	TGTGCGAAAGATCTAGCAGCAGCTGGGACTTACTACTACTACTACGGTATGGACGTCTGG_TGTCAGCAGTATGGTAGCTCACCTCCGTACACTTTT	0	1	0	0	0
CAKDLARYQLLPHAFDIW_CAAWDDSLSGPVF	IGHV3-23.IGHJ3.IGHM_IGLV1-47.IGLJ3.IGLC2	TGTGCGAAAGACTTGGCGAGGTACCAGCTGCTACCCCATGCTTTTGATATCTGG_TGTGCAGCATGGGATGACAGCCTGAGTGGTCCGGTGTTC	0	1	0	0	0
CAKDLDSGRFYWHGMDVW_CWSYAGSYTVVF	IGHV3-23.IGHJ6.IGHM_IGLV2-11.IGLJ2.IGLC2	TGTGCGAAAGATCTTGACAGTGGGCGCTTCTACTGGCACGGTATGGACGTGTGG_TGCTGGTCATATGCAGGCAGCTACACTGTGGTCTTC	0	1	0	0	0
CAKDLEKYSSGWYEGNYFDYW_CQQRKNWPPLTF	IGHV3-23.IGHJ4.IGHM_IGKV3-11.IGKJ4.IGKC	TGTGCGAAAGATCTAGAGAAATATAGCAGCGGCTGGTATGAAGGAAACTACTTTGACTACTGG_TGTCAGCAGCGTAAGAACTGGCCTCCGCTCACTTTC	0	1	0	0	0
CAKDLGGNTLLYYFDHW_CQQRTNWPPIFTF	IGHV3-23.IGHJ4.IGHM_IGKV3-11.IGKJ3.IGKC	TGTGCGAAAGATCTCGGTGGTAATACCCTCCTTTACTACTTTGACCACTGG_TGTCAGCAGCGTACCAACTGGCCTCCTATATTCACTTTC	0	1	0	0	0
CAKDLGYDFWSGYYSPAGYW_CQQYDNYPYAF	IGHV3-23.IGHD3-3.IGHJ4.IGHM_IGKV1-33.IGKJ2.IGKC	TGTGCGAAAGATCTTGGTTACGATTTTTGGAGTGGTTATTATAGCCCGGCAGGATACTGG_TGTCAACAATATGATAATTACCCGTACGCTTTT	0	1	0	0	0
CAKDLHGSGHDAFDVW_CCSYAGSSTPWVF	IGHV3-23.IGHJ3.IGHM_IGLV2-23.IGLJ3.IGLC2	TGTGCGAAAGATCTCCATGGTTCGGGGCATGATGCTTTTGATGTCTGG_TGCTGCTCATATGCAGGTAGTAGTACCCCTTGGGTGTTC	0	1	0	0	0
CAKDLNGSYYARGWFDPW_CQQYYSTPWTF	IGHV3-23.IGHJ5.IGHM_IGKV4-1.IGKJ1.IGKC	TGTGCGAAAGATTTGAATGGGAGCTACTACGCCCGGGGCTGGTTCGACCCCTGG_TGTCAGCAATATTATAGTACTCCTTGGACGTTC	0	1	0	0	0
CAKDLQEISLWLLYYYYGMDVW_CNSRDSSGNHLVF	IGHV3-30.IGHJ6.IGHM_IGLV3-19.IGLJ2.IGLC2	TGTGCGAAAGATCTCCAGGAGATCTCCCTATGGTTACTCTACTACTACTACGGTATGGACGTCTGG_TGTAACTCCCGGGACAGCAGTGGTAACCATCTGGTGTTC	0	1	0	0	0
CAKDLRYDSSAYYLIHDAFDIW_CQQYYDVPYTF	IGHV3-23.IGHD3-22.IGHJ3.IGHM_IGKV4-1.IGKJ2.IGKC	TGTGCGAAAGATCTGCGATATGATAGTAGTGCTTATTACCTTATACATGATGCTTTTGATATCTGG_TGTCAGCAGTATTATGATGTTCCGTACACTTTT	0	1	0	0	0
CAKDLSGSYPPIFDYW_CQQYHTTPHTF	IGHV3-23.IGHJ4.IGHM_IGKV4-1.IGKJ2.IGKC	TGTGCGAAAGATCTAAGTGGGAGCTACCCTCCCATCTTTGACTACTGG_TGTCAGCAATATCACACTACTCCCCACACTTTT	0	1	0	0	0
CAKDLSRVVATIRGAYFW_CQTWGTGTWVF	IGHV3-23.IGHJ4.IGHM_IGLV4-69.IGLJ3.IGLC2	TGTGCGAAAGATCTTTCGAGGGTAGTGGCTACGATTAGGGGGGCCTACTTCTGG_TGTCAGACCTGGGGCACTGGCACCTGGGTGTTC	0	1	0	0	0
CAKDLSVIAAAGTVDYW_CNSRDSSGDRNWVF	IGHV3-23.IGHD6-13.IGHJ4.IGHM_IGLV3-19.IGLJ3.IGLC2	TGTGCGAAAGATCTGTCGGTTATAGCAGCAGCTGGTACAGTTGACTACTGG_TGTAACTCCCGGGACAGCAGTGGTGACCGCAATTGGGTGTTC	0	1	0	0	0
CAKDLTDMVMHPGYW_CSSYTGSSTVLF	IGHV3-30.IGHJ4.IGHM_IGLV2-14.IGLJ2.IGLC2	TGTGCGAAAGATCTTACAGATATGGTTATGCACCCTGGCTACTGG_TGCAGCTCATATACAGGCAGTAGCACTGTGTTATTC	0	1	0	0	0
CAKDLTYSSGQTSYYYGMDVW_CNSRDSSGNHYVF	IGHV3-30.IGHJ6.IGHM_IGLV3-19.IGLJ1.IGLC1	TGTGCGAAAGATTTAACGTATAGCAGTGGCCAAACCTCATACTACTACGGTATGGACGTCTGG_TGTAACTCCCGGGACAGCAGTGGTAACCATTATGTCTTC	0	1	0	0	0
CAKDLVGGDYDQPYGMDVW_CQSADNSAIHWVF	IGHV3-23.IGHJ6.IGHM_IGLV3-25.IGLJ3.IGLC2	TGTGCGAAAGATCTTGTAGGTGGTGACTACGACCAACCCTACGGTATGGACGTCTGG_TGTCAATCAGCAGACAACAGTGCTATTCATTGGGTATTC	0	1	0	0	0
CAKDLVKSRGYEYYFDYW_CQQYYSTPPLTF	IGHV3-30.IGHJ4.IGHM_IGKV4-1.IGKJ4.IGKC	TGTGCGAAAGATCTCGTTAAGAGCCGGGGGTACGAATACTACTTTGACTACTGG_TGTCAGCAATATTACAGTACGCCTCCGCTCACTTTC	0	1	0	0	0
CAKDLVVVPAALSLGTYYYYYYGMDVW_CNSRDSSGNHVVF	IGHV3-30.IGHJ6.IGHM_IGLV3-19.IGLJ2.IGLC2	TGTGCGAAAGATCTCGTAGTAGTACCAGCTGCCCTAAGCCTGGGCACCTATTACTACTACTACTACGGTATGGACGTCTGG_TGTAACTCCCGGGACAGCAGTGGTAACCATGTGGTATTC	0	1	0	0	0
CAKDLYSDYVKYFDYW_CQQYGNLPYTF	IGHV3-23.IGHJ4.IGHM_IGKV3-20.IGKJ2.IGKC	TGTGCGAAAGATTTATATAGTGACTACGTCAAATACTTTGACTACTGG_TGTCAGCAGTATGGTAATTTACCGTACACTTTT	0	1	0	0	0
CAKDLYTIRWGGVFDYW_CHQSSSLPLTF	IGHV3-30.IGHJ4.IGHM_IGKV6D-21.IGKJ4.IGKC	TGTGCGAAAGATCTGTATACGATACGGTGGGGAGGGGTTTTTGACTACTGG_TGTCATCAGAGTAGTAGTTTACCGCTCACTTTC	0	1	0	0	0
CAKDMGYGSGSYWDYW_CQKYGGSSWTF	IGHV3-20.IGHD3-10.IGHJ4.IGHM_IGKV3-20.IGKJ1.IGKC	TGTGCAAAAGATATGGGATATGGTTCGGGGAGTTATTGGGACTACTGG_TGTCAGAAGTATGGTGGCTCATCGTGGACGTTC	0	1	0	0	0
CAKDMGYGSGSYWDYW_CQQYYSTPLTF	IGHV3-20.IGHD3-10.IGHJ4.IGHM_IGKV4-1.IGKJ4.IGKC	TGTGCAAAAGATATGGGATATGGTTCGGGGAGTTATTGGGACTACTGG_TGTCAGCAATATTATAGTACTCCCCTCACTTTC	0	1	0	0	0
CAKDMSGYCSGGSCYSDLAGAIHYYYGMDVW_CQSYDSSLSGSRWVF	IGHV3-30.IGHD2-15.IGHJ6.IGHM_IGLV1-40.IGLJ3.IGLC2	TGTGCGAAAGATATGTCGGGATATTGTAGTGGTGGTAGCTGCTACTCCGATCTCGCGGGGGCCATCCACTACTACTACGGTATGGACGTCTGG_TGCCAGTCCTATGACAGCAGCCTGAGTGGTTCGAGGTGGGTGTTC	0	1	0	0	0
CAKDMYSYGPRSFDYW_CQQYYSTPWTF	IGHV3-30.IGHJ4.IGHM_IGKV4-1.IGKJ2.IGKC	TGTGCGAAAGACATGTACAGCTATGGTCCGAGGTCCTTTGACTACTGG_TGTCAGCAATATTATAGTACCCCGTGGACTTTT	0	1	0	0	0
CAKDNCGGDCYSNWYFDLW_CCSYAGSYGVVF	IGHV3-30.IGHD2-21.IGHJ2.IGHM_IGLV2-11.IGLJ2.IGLC2	TGTGCGAAAGACAACTGTGGTGGTGACTGCTATTCAAACTGGTACTTCGATCTCTGG_TGCTGCTCATATGCAGGCAGCTACGGGGTGGTATTC	0	1	0	0	0
CAKDNNWNYKGYGMDVW_CQQYYRIPHTF	IGHV3-20.IGHD1-7.IGHJ6.IGHM_IGKV4-1.IGKJ2.IGKC	TGTGCAAAAGATAATAACTGGAACTACAAAGGCTACGGTATGGACGTCTGG_TGTCAGCAATATTATAGAATTCCTCACACTTTT	0	1	0	0	0
CAKDNSGYYYPKFDYW_CQQYDNLPPTF	IGHV3-23.IGHJ4.IGHM_IGKV1-33.IGKJ2.IGKC	TGTGCGAAAGATAACAGTGGTTATTACTACCCTAAGTTTGACTACTGG_TGTCAACAGTATGATAATCTCCCTCCTACTTTT	0	1	0	0	0
CAKDPAGFGDYW_CQAWDSSTVVF	IGHV3-30.IGHJ4.IGHM_IGLV3-1.IGLJ2.IGLC2	TGTGCGAAAGACCCGGCGGGGTTCGGGGACTACTGG_TGTCAGGCGTGGGACAGCAGCACTGTGGTATTC	0	1	0	0	0
CAKDPENWGITMIVVVHLGGMDVW_CQQYDNLPLTF	IGHV3-30.IGHD3-22.IGHJ6.IGHM_IGKV1-33.IGKJ4.IGKC	TGTGCGAAAGATCCCGAAAACTGGGGTATTACTATGATAGTAGTGGTCCACCTTGGCGGTATGGACGTCTGG_TGTCAACAGTATGATAATCTCCCGCTCACTTTC	0	1	0	0	0
CAKDPGEQQLEWWFDPW_CQSYDKVF	IGHV3-30.IGHJ5.IGHM_IGLV6-57.IGLJ3.IGLC2	TGTGCGAAAGACCCGGGGGAGCAGCAGCTGGAGTGGTGGTTCGACCCCTGG_TGTCAGTCTTATGATAAGGTGTTC	0	1	0	0	0
CAKDPGGVVVGVGGPRFDYW_CSSYTSSSTRVF	IGHV3-43.IGHJ4.IGHM_IGLV2-14.IGLJ3.IGLC2	TGTGCGAAAGATCCAGGGGGGGTGGTGGTAGGTGTTGGTGGTCCCCGATTTGACTACTGG_TGCAGCTCATATACAAGCAGCAGCACTCGGGTGTTC	0	1	0	0	0
CAKDPGSGGSCYSGCSYGMDVW_CQQYYSTPPTF	IGHV3-30.IGHD2-15.IGHJ6.IGHM_IGKV4-1.IGKJ5.	TGTGCGAAAGATCCCGGTAGTGGTGGTAGCTGCTACTCGGGTTGCTCCTACGGTATGGACGTCTGG_TGTCAGCAATATTATAGTACTCCTCCCACCTTC	0	1	0	0	0
CAKDPGYRSSWWRFDYW_CQQYYSTPWTF	IGHV3-30.IGHJ4.IGHM_IGKV4-1.IGKJ1.IGKC	TGTGCGAAAGACCCCGGCTATAGGAGCAGCTGGTGGCGCTTTGACTACTGG_TGTCAGCAATATTATAGTACTCCGTGGACGTTC	0	1	0	0	0
CAKDPIYGSGSYSLAPFDYW_CQQYYSIPYTF	IGHV3-23.IGHJ4.IGHD_IGKV4-1.IGKJ2.IGKC	TGTGCGAAAGATCCCATTTATGGTTCGGGGAGTTACTCCCTAGCCCCTTTTGACTACTGG_TGTCAGCAATATTATAGTATTCCGTATACTTTT	0	1	0	0	0
CAKDPKALLAVPYYFDYW_CQQFNIWPPGAYTF	IGHV3-30.IGHJ4.IGHM_IGKV3-15.IGKJ2.IGKC	TGTGCGAAAGATCCCAAAGCGCTGCTAGCCGTCCCCTACTACTTTGACTACTGG_TGTCAGCAGTTTAATATCTGGCCTCCGGGGGCCTACACTTTT	0	1	0	0	0
CAKDPKQGDWGYQFDCW_CCSYASSRDVVF	IGHV3-30.IGHJ4.IGHM_IGLV2-23.IGLJ2.IGLC2	TGTGCGAAAGATCCCAAACAGGGTGACTGGGGGTACCAATTTGACTGCTGG_TGCTGCTCATATGCAAGTAGTAGGGATGTGGTATTC	0	1	0	0	0
CAKDPLLYGMVRGVQYFDYW_CQSYDSSLSGYVF	IGHV3-30.IGHJ4.IGHM_IGLV1-40.IGLJ1.IGLC1	TGTGCGAAAGATCCGCTGCTGTACGGCATGGTTCGGGGAGTTCAATATTTTGACTACTGG_TGCCAGTCCTATGACAGCAGCCTGAGTGGTTATGTCTTC	0	1	0	0	0
CAKDPPYNGARHDYVDLW_CQQRSNWPTWTF	IGHV3-23.IGHJ4.IGHM_IGKV3-11.IGKJ1.IGKC	TGTGCGAAGGATCCGCCATATAATGGCGCTAGGCATGACTATGTGGACCTCTGG_TGTCAGCAGCGTAGCAACTGGCCTACGTGGACGTTC	0	1	0	0	0
CAKDPSDSSSWLPYYYYYGMDVW_CQQSYSTPPTF	IGHV3-30.IGHJ6.IGHM_IGKV1D-39.IGKJ3.IGKC	TGTGCGAAAGATCCGTCGGATAGCAGCAGCTGGTTACCATACTACTACTACTACGGTATGGACGTCTGG_TGTCAACAGAGTTACAGTACCCCTCCCACTTTC	0	1	0	0	0
CAKDPVGDTAMVISFFDYW_CSSYAGLPIF	IGHV3-48.IGHD5-18.IGHJ4.IGHM_IGLV2-8.IGLJ2.IGLC2	TGTGCGAAAGATCCGGTTGGGGATACAGCTATGGTTATTTCATTCTTTGACTACTGG_TGCAGCTCATATGCAGGCCTGCCGATATTC	0	1	0	0	0
CAKDPWGYYDSSGYYYSVLDYW_CQAWDSSTVVF	IGHV3-30.IGHD3-22.IGHJ4.IGHM_IGLV3-1.IGLJ2.IGLC2	TGTGCGAAAGATCCCTGGGGTTACTATGATAGTAGTGGTTATTACTACAGTGTCCTTGACTACTGG_TGTCAGGCGTGGGACAGCAGCACTGTGGTATTC	0	1	0	0	0
CAKDPYDFWSGYYNWFDPW_CQQYYSTPLTF	IGHV3-23.IGHD3-3.IGHJ5.IGHM_IGKV4-1.IGKJ4.IGKC	TGTGCGAAAGATCCCTACGATTTTTGGAGTGGTTATTATAACTGGTTCGACCCCTGG_TGTCAGCAATATTATAGTACTCCTCTCACTTTC	0	1	0	0	0
CAKDQGIAAAGTSDYW_CQQSYSTPPTF	IGHV3-30.IGHD6-13.IGHJ4.IGHM_IGKV1D-39.IGKJ1.IGKC	TGTGCGAAAGACCAGGGTATAGCAGCAGCTGGTACGTCTGACTACTGG_TGTCAACAGAGTTACAGTACCCCTCCGACGTTC	0	1	0	0	0
CAKDQGSSDWFLDWFDPW_CQQYFSTPLTF	IGHV3-23.IGHJ5.IGHD_IGKV4-1.IGKJ4.IGKC	TGTGCGAAAGATCAGGGGAGCAGTGACTGGTTCCTCGACTGGTTCGACCCCTGG_TGTCAGCAATATTTCAGTACTCCGCTCACTTTC	0	1	0	0	0
CAKDQNPTTVRIGYYYYGMDVW_CQQSDKFPSTF	IGHV3-30.IGHJ6.IGHA1_IGKV1-8.IGKJ4.IGKC	TGTGCGAAAGACCAGAATCCCACTACGGTGAGAATCGGCTATTATTACTATGGTATGGACGTCTGG_TGTCAACAGTCTGATAAATTCCCTTCCACTTTC	0	1	0	0	0
CAKDQNSHLYCFDYW_CNSRDTTGNHLVVF	IGHV3-21.IGHJ4.IGHM_IGLV3-19.IGLJ2.IGLC2	TGTGCGAAAGATCAGAATAGTCATTTGTACTGCTTTGACTACTGG_TGTAATTCTCGGGACACCACTGGTAACCATCTTGTGGTATTC	0	1	0	0	0
CAKDQRMAAADMFDYW_CQQRSNWPPITF	IGHV3-48.IGHJ4.IGHM_IGKV3-11.IGKJ5.IGKC	TGTGCGAAAGATCAGCGTATGGCAGCAGCTGATATGTTTGACTACTGG_TGTCAGCAGCGTAGCAACTGGCCTCCGATCACCTTC	0	1	0	0	0
CAKDQRMAAADTFDYW_CQQYYSTPWTF	IGHV3-23.IGHD6-13.IGHJ4.IGHM_IGKV4-1.IGKJ1.IGKC	TGTGCGAAAGATCAGCGTATGGCAGCAGCTGATACGTTTGACTACTGG_TGTCAGCAATATTATAGTACTCCGTGGACGTTC	0	1	0	0	0
CAKDQSGSYQGEDDAFDIW_CQVWDSSSDHRVF	IGHV3-21.IGHJ3.IGHM_IGLV3-21.IGLJ3.IGLC2	TGTGCGAAAGATCAGAGTGGGAGCTACCAGGGCGAGGATGATGCTTTTGATATCTGG_TGTCAGGTGTGGGATAGTAGTAGTGATCATCGGGTGTTC	0	1	0	0	0
CAKDRAAYSSGYYYDYW_CQQYYFTLPFTF	IGHV3-23.IGHD3-22.IGHJ4.IGHM_IGKV4-1.IGKJ4.IGKC	TGCGCGAAAGATCGAGCGGCCTATAGTAGTGGTTATTACTATGACTACTGG_TGTCAGCAATATTATTTTACTCTCCCGTTCACTTTC	0	1	0	0	0
CAKDRALTGDYEYYFDYW_CQQYYNTPSTF	IGHV3-23.IGHJ4.IGHM_IGKV4-1.IGKJ4.IGKC	TGTGCGAAAGATCGGGCCCTTACCGGTGACTACGAGTACTACTTTGACTACTGG_TGTCAGCAATATTATAATACTCCTAGCACTTTC	0	1	0	0	0
CAKDRARIQLWLRLLFDYW_CQQYYSTPPGALTF	IGHV3-23.IGHD5-18.IGHJ4.IGHM_IGKV4-1.IGKJ4.IGKC	TGTGCGAAAGATCGTGCTAGAATACAGCTATGGTTACGACTACTCTTTGACTACTGG_TGTCAGCAATATTATAGTACTCCTCCGGGGGCTCTCACTTTC	0	1	0	0	0
CAKDRAYCGADCYWDAFDIW_CQQYYGTPFSF	IGHV3-23.IGHD2-21.IGHJ3.IGHM_IGKV4-1.IGKJ3.IGKC	TGTGCGAAAGATCGAGCATATTGTGGTGCTGACTGCTATTGGGATGCTTTTGATATCTGG_TGTCAGCAATATTATGGTACTCCATTCTCTTTC	0	1	0	0	0
CAKDRDDGFFDYW_CQQYDNLPPFTF	IGHV3-23.IGHJ4.IGHM_IGKV1-33.IGKJ3.IGKC	TGTGCGAAAGATCGGGATGATGGTTTCTTTGACTACTGG_TGTCAACAGTATGATAATCTCCCTCCTTTCACTTTC	0	1	0	0	0
CAKDRDGYTPEYW_CYSTDSSGNHRVF	IGHV3-30.IGHJ4.IGHM_IGLV3-10.IGLJ3.IGLC2	TGTGCGAAAGATAGAGATGGCTACACCCCAGAGTACTGG_TGTTACTCAACAGACAGCAGTGGTAATCATAGGGTGTTC	0	1	0	0	0
CAKDRDIVGAILGAFDIW_CNSYTSNSTFVVF	IGHV3-20.IGHJ3.IGHM_IGLV2-18.IGLJ1.IGLC1	TGTGCAAAAGATAGGGATATAGTGGGAGCCATCTTGGGTGCTTTTGATATCTGG_TGCAACTCATATACAAGCAACAGCACTTTCGTTGTCTTC	0	1	0	0	0
CAKDRDSSGWTDYYFHGLDVW_CLQHFSLPFTF	IGHV3-30.IGHJ6.IGHM_IGKV4-1.IGKJ2.IGKC	TGTGCCAAAGATCGGGATAGTAGTGGCTGGACCGACTACTACTTTCACGGTTTGGACGTCTGG_TGCCTGCAACATTTTTCTCTTCCCTTTACTTTT	0	1	0	0	0
CAKDREGNPDYW_CQSYDSSAWVF	IGHV3-30.IGHJ4.IGHM_IGLV6-57.IGLJ3.IGLC2	TGTGCGAAAGATCGAGAGGGTAATCCTGACTACTGG_TGTCAGTCTTATGATAGCAGCGCTTGGGTGTTC	0	1	0	0	0
CAKDREGYSSSWYWDSW_CQQYYSIPHTF	IGHV3-23.IGHD6-13.IGHJ4.IGHM_IGKV4-1.IGKJ2.IGKC	TGTGCCAAAGATCGGGAGGGTTATAGCAGCAGCTGGTACTGGGACTCCTGG_TGTCAGCAATATTATAGTATTCCTCACACTTTT	0	1	0	0	0
CAKDRFLEWFLDYW_CQQYYSTPYTF	IGHV3-30.IGHJ4.IGHM_IGKV4-1.IGKJ2.IGKC	TGTGCGAAAGATCGATTTTTGGAGTGGTTCCTTGACTACTGG_TGTCAGCAATATTATAGTACTCCGTACACTTTT	0	1	0	0	0
CAKDRGGWIQLWSLLPDYW_CYSTDSSGNHSWVF	IGHV3-30.IGHD5-18.IGHJ4.IGHM_IGLV3-10.IGLJ3.IGLC2	TGTGCGAAAGATCGGGGGGGGTGGATACAGCTATGGTCCCTTCTGCCGGACTACTGG_TGTTACTCAACAGACAGCAGTGGTAATCATAGTTGGGTGTTC	0	1	0	0	0
CAKDRGIAAAGGFDYW_CSSYAGSNTYVF	IGHV3-20.IGHJ4.IGHD_IGLV2-8.IGLJ1.IGLC1	TGTGCAAAAGACAGGGGTATAGCAGCAGCTGGGGGGTTTGACTACTGG_TGCAGCTCATATGCAGGCAGCAACACTTATGTCTTC	0	1	0	0	0
CAKDRGKQWLVDYW_CQAWDSSTYVVF	IGHV3-23.IGHJ4.IGHM_IGLV3-1.IGLJ2.IGLC2	TGTGCGAAAGACAGGGGGAAGCAGTGGCTGGTTGACTACTGG_TGTCAGGCGTGGGACAGCAGCACTTATGTGGTATTC	0	1	0	0	0
CAKDRGNFWTDPNFDYW_CQSADNSGGVVF	IGHV3-23.IGHJ4.IGHM_IGLV3-25.IGLJ2.IGLC2	TGTGCGAAAGATCGGGGCAATTTTTGGACCGACCCCAACTTTGACTATTGG_TGCCAATCCGCAGACAACAGTGGTGGAGTGGTCTTC	0	1	0	0	0
CAKDRGRAAAGARGFDYW_CCSYATGHTQWVF	IGHV3-33.IGHJ4.IGHM_IGLV2-23.IGLJ3.IGLC2	TGTGCGAAAGATCGGGGACGAGCAGCGGCTGGTGCAAGGGGATTTGACTACTGG_TGTTGCTCATATGCAACTGGTCACACTCAGTGGGTGTTC	0	1	0	0	0
CAKDRGTGYCSSTSCYPSYYYYYGMDVW_CSSYTSSSTLWVF	IGHV4-59.IGHD2-2.IGHJ6.IGHM_IGLV1-51.IGLJ3.IGLC2	TGTGCAAAAGATCGAGGTACCGGGTATTGTAGTAGTACCAGCTGCTATCCCTCTTACTACTACTACTACGGTATGGACGTCTGG_TGCAGCTCATATACAAGCAGCAGCACTCTTTGGGTGTTC	0	1	0	0	0
CAKDRGYYDSSGYYYGW_CETWDSNTPVRVF	IGHV3-23.IGHD3-22.IGHJ4.IGHM_IGLV4-60.IGLJ3.IGLC2	TGTGCGAAAGATCGTGGGTACTATGATAGTAGTGGTTATTACTACGGGTGG_TGTGAGACCTGGGACAGTAACACCCCTGTCCGGGTGTTC	0	1	0	0	0
CAKDRHYDSRGYLFDYW_CAAWDDSLNGVVF	IGHV3-23.IGHJ4.IGHM_IGLV1-44.IGLJ2.IGLC2	TGTGCGAAAGATCGTCACTATGATAGTAGGGGCTACCTCTTTGACTACTGG_TGTGCAGCATGGGATGACAGCCTGAATGGTGTGGTATTC	0	1	0	0	0
CAKDRIGLPRGYFDYW_CQQYNNWPPLTF	IGHV3-23.IGHJ4.IGHM_IGKV3-15.IGKJ4.IGKC	TGTGCGAAAGATAGGATAGGCCTACCTAGGGGGTACTTTGACTACTGG_TGTCAGCAGTATAATAATTGGCCTCCGCTCACTTTC	0	1	0	0	0
CAKDRISYYYDSSGYAHW_CQQYNNWPRTF	IGHV3-23.IGHD3-22.IGHJ4.IGHM_IGKV3-15.IGKJ1.IGKC	TGTGCGAAAGATCGAATCTCCTATTACTATGATAGTAGTGGTTACGCCCATTGG_TGTCAGCAGTATAATAACTGGCCTCGGACGTTC	0	1	0	0	0
CAKDRLDAFDIW_CQQYDNLPLTF	IGHV3-30.IGHJ3.IGHM_IGKV1-33.IGKJ4.IGKC	TGTGCGAAAGATCGACTCGATGCTTTTGATATCTGG_TGTCAACAGTATGATAATCTCCCGCTCACTTTC	0	1	0	0	0
CAKDRMNTIFGVVITGMDVW_CMQALQAPLTF	IGHV3-23.IGHD3-3.IGHJ6.IGHM_IGKV2-28.IGKJ4.IGKC	TGTGCGAAAGACCGGATGAATACGATTTTTGGAGTGGTTATTACAGGTATGGACGTCTGG_TGCATGCAAGCTCTACAAGCTCCGCTCACTTTC	0	1	0	0	0
CAKDRNKRGYSYGYISVDYW_CQQRSNWPPTF	IGHV3-23.IGHD5-18.IGHJ4.IGHM_IGKV3-11.IGKJ1.IGKC	TGTGCGAAAGATCGGAATAAACGTGGATACAGCTATGGTTATATTTCGGTGGACTACTGG_TGTCAGCAGCGTAGCAACTGGCCTCCTACGTTC	0	1	0	0	0
CAKDRPKWELPYYFDYW_CQQYNNWPRTF	IGHV3-23.IGHJ4.IGHM_IGKV3-15.IGKJ1.IGKC	TGTGCGAAAGATCGGCCGAAGTGGGAGCTACCGTACTACTTTGACTACTGG_TGTCAGCAGTATAATAACTGGCCTCGGACGTTC	0	1	0	0	0
CAKDRPSYGDYGIDYW_CQQRSGWPPFTF	IGHV3-23.IGHJ4.IGHM_IGKV3-11.IGKJ3.IGKC	TGTGCGAAAGATCGCCCTTCGTACGGTGACTACGGCATTGACTACTGG_TGTCAGCAGCGTAGCGGCTGGCCTCCCTTCACTTTC	0	1	0	0	0
CAKDRPYEDSYW_CLQHYSTLTWTF	IGHV3-30.IGHJ4.IGHA1_IGKV4-1.IGKJ1.IGKC	TGTGCGAAAGATCGACCGTATGAAGATAGTTATTGG_TGTCTGCAACATTATTCTACTCTTACGTGGACGTTC	0	1	0	0	0
CAKDRQLWFLVFCMDVW_CCSYAGSLVVF	IGHV3-30.IGHJ6.IGHM_IGLV2-23.IGLJ2.IGLC2	TGTGCGAAAGATAGGCAGCTATGGTTTTTAGTGTTTTGTATGGACGTCTGG_TGCTGCTCATATGCAGGTAGTCTTGTGGTATTC	0	1	0	0	0
CAKDRQQLVLDYW_CCSYAGSYTLVF	IGHV3-30.IGHJ4.IGHM_IGLV2-11.IGLJ2.IGLC2	TGTGCGAAAGATCGGCAGCAGCTGGTCTTAGACTACTGG_TGCTGCTCATATGCAGGCAGCTACACTTTGGTATTC	0	1	0	0	0
CAKDRQVNWFDPW_CQSADSSGTPNWVF	IGHV3-30.IGHJ5.IGHM_IGLV3-25.IGLJ3.IGLC2	TGTGCGAAAGACCGACAAGTAAACTGGTTCGACCCCTGG_TGTCAATCAGCAGACAGCAGTGGTACCCCCAATTGGGTGTTC	0	1	0	0	0
CAKDRRLGATYSGCFDVW_CQQYDTLPRTF	IGHV3-23.IGHJ3.IGHM_IGKV1-33.IGKJ1.IGKC	TGTGCGAAAGATCGACGTTTGGGAGCTACTTACTCAGGCTGTTTTGATGTCTGG_TGTCAACAGTATGATACTCTCCCTCGAACGTTC	0	1	0	0	0
CAKDRRWGGYFQHW_CQQYDNLRSTF	IGHV3-30.IGHJ1.IGHM_IGKV1-33.IGKJ5.IGKC	TGTGCGAAAGATCGGCGGTGGGGCGGATACTTCCAGCACTGG_TGTCAACAGTATGATAATCTCCGGAGCACCTTC	0	1	0	0	0
CAKDRSMIPDAFDIW_CQQSYSTPQFTF	IGHV3-43.IGHJ3.IGHM_IGKV1D-39.IGKJ3.IGKC	TGTGCAAAAGATCGGTCTATGATTCCCGATGCTTTTGATATCTGG_TGTCAACAGAGTTACAGTACCCCCCAGTTCACTTTC	0	1	0	0	0
CAKDRSNVGATTTFDHW_CQQVNSYPYTF	IGHV3-23.IGHJ4.IGHM_IGKV1-9.IGKJ2.IGKC	TGTGCGAAAGATCGGTCGAATGTGGGAGCTACCACGACTTTTGACCACTGG_TGTCAGCAGGTTAATAGTTATCCGTACACTTTT	0	1	0	0	0
CAKDRSRYYYYGMDVW_CSSFTTSSTYVVF	IGHV3-23.IGHJ6.IGHM_IGLV2-18.IGLJ2.IGLC2	TGTGCGAAAGATAGAAGTCGCTACTACTACTACGGTATGGACGTCTGG_TGCAGCTCTTTTACAACCAGCAGTACTTATGTGGTATTC	0	1	0	0	0
CAKDRSYGYRYYYYGMDVW_CQQYYSTPPFF	IGHV3-30.IGHJ6.IGHM_IGKV4-1.IGKJ2.IGKC	TGTGCGAAAGATCGCAGCTATGGTTACCGGTACTACTACTACGGTATGGACGTCTGG_TGTCAGCAATATTATAGTACTCCTCCGTTTTTT	0	1	0	0	0
CAKDRSYYYDSSGYLNYFDYW_CQQYNSYSPTF	IGHV3-23.IGHD3-22.IGHJ4.IGHM_IGKV4-1.IGKJ2.IGKC	TGTGCGAAAGACCGGTCGTATTACTATGATAGTAGTGGTTATCTCAATTACTTTGACTACTGG_TGCCAACAGTATAATAGTTATTCTCCGACTTTT	0	1	0	0	0
CAKDRTSYDYYYYGMDVW_CQQSYSTPLTF	IGHV3-30.IGHJ6.IGHM_IGKV1D-39.IGKJ4.IGKC	TGTGCGAAAGACAGGACCTCCTATGACTACTACTACTACGGTATGGACGTCTGG_TGTCAACAGAGTTACAGTACCCCCCTCACTTTC	0	1	0	0	0
CAKDRVRGRDGYKMGPGSRGMDVW_CQSYDSSNHSWVF	IGHV3-30.IGHJ6.IGHM_IGLV6-57.IGLJ3.IGLC2	TGTGCGAAAGATCGAGTTAGGGGTAGAGATGGCTACAAAATGGGCCCGGGGTCCCGTGGTATGGACGTCTGG_TGTCAGTCTTATGATAGCAGCAATCATTCTTGGGTGTTC	0	1	0	0	0
CAKDRVRGRNGMDVW_CCSYAGSSTLVF	IGHV3-30.IGHJ6.IGHM_IGLV2-23.IGLJ2.IGLC2	TGTGCGAAAGATCGGGTTCGGGGACGGAACGGTATGGACGTCTGG_TGCTGCTCATATGCAGGTAGTAGCACTTTGGTATTC	0	1	0	0	0
CAKDRWGYTAMDYYYYGMDVW_CQSYDSSLSGNVVF	IGHV3-30.IGHJ6.IGHD_IGLV1-40.IGLJ2.IGLC2	TGTGCGAAAGACCGGTGGGGCTATACAGCTATGGATTACTACTACTACGGTATGGACGTCTGG_TGCCAGTCCTATGACAGCAGCCTGAGTGGTAATGTGGTATTC	0	1	0	0	0
CAKDSASAVTYYGMDVW_CSSYTSSSTLVF	IGHV3-43.IGHJ6.IGHM_IGLV2-14.IGLJ2.IGLC2	TGTGCAAAAGATTCTGCCTCTGCGGTGACATACTACGGTATGGACGTCTGG_TGCAGCTCATATACAAGCAGCAGCACTCTGGTATTC	0	1	0	0	0
CAKDSFLSDPGVFDYW_CQTWGTGIHRVF	IGHV3-20.IGHJ4.IGHG3_IGLV4-69.IGLJ2.IGLC2	TGTGCAAAAGATTCTTTCCTCTCTGACCCTGGAGTCTTTGACTACTGG_TGTCAGACCTGGGGCACTGGCATTCATAGGGTATTC	0	1	0	0	0
CAKDSGGINGVCDYW_CQTWGTGNRVF	IGHV3-23.IGHJ4.IGHM_IGLV4-69.IGLJ3.IGLC2	TGTGCGAAGGATTCGGGGGGAATTAATGGTGTATGCGACTATTGG_TGTCAGACCTGGGGCACTGGCAATCGGGTGTTC	0	1	0	0	0
CAKDSGSYSGSYWGETILWGWFDPW_CQQRSNWPRTF	IGHV3-23.IGHD1-26.IGHJ5.IGHM_IGKV3-11.IGKJ1.IGKC	TGTGCGAAAGATTCGGGGTCGTATAGTGGGAGCTACTGGGGCGAGACGATCCTCTGGGGCTGGTTCGACCCCTGG_TGTCAGCAGCGTAGCAACTGGCCTCGGACGTTC	0	1	0	0	0
CAKDSIGSYYWAGRGLDYW_CQQYDNLPPYTF	IGHV3-30.IGHJ4.IGHM_IGKV1-33.IGKJ2.IGKC	TGTGCGAAAGATTCGATAGGGAGTTATTATTGGGCTGGTCGTGGCCTTGACTACTGG_TGTCAACAGTATGATAATCTCCCTCCGTACACTTTT	0	1	0	0	0
CAKDSMYYDFWSGYYSRSSYYGMDVW_CQQRSNWLTF	IGHV3-30.IGHD3-3.IGHJ6.IGHM_IGKV3-11.IGKJ4.IGKC	TGTGCGAAAGATTCGATGTATTACGATTTTTGGAGTGGTTATTATTCCCGGTCTTCCTACTACGGTATGGACGTCTGG_TGTCAGCAGCGTAGCAACTGGCTCACTTTC	0	1	0	0	0
CAKDSPNSDGYSGYDYFSPNYFDYW_CNSRDSSGNHPVVF	IGHV3-30.IGHD5-12.IGHJ4.IGHM_IGLV3-19.IGLJ2.IGLC2	TGTGCGAAAGATTCGCCGAACTCGGATGGATATAGTGGCTACGATTACTTCTCCCCGAACTACTTTGACTACTGG_TGTAACTCCCGGGACAGCAGTGGTAACCATCCTGTGGTATTC	0	1	0	0	0
CAKDSVGYGDYW_CQQHNSYPYTF	IGHV3-23.IGHJ4.IGHM_IGKV1-16.IGKJ2.IGKC	TGTGCGAAAGATTCGGTCGGGTATGGTGACTACTGG_TGCCAACAGCATAATAGTTACCCTTACACTTTT	0	1	0	0	0
CAKDTSSSGHLNWFDPW_CQSADSSDTYWVF	IGHV3-23.IGHJ5.IGHM_IGLV3-25.IGLJ3.IGLC2	TGTGCGAAAGATACGAGTAGCAGTGGCCATCTGAACTGGTTCGACCCCTGG_TGTCAATCAGCAGACAGCAGTGATACTTATTGGGTGTTC	0	1	0	0	0
CAKDTTTVFGVLIMSYFEHW_CQCYDSRHYWVF	IGHV3-30.IGHJ4.IGHM_IGLV6-57.IGLJ3.IGLC2	TGTGCGAAAGATACTACTACGGTTTTTGGAGTGCTTATTATGTCCTACTTTGAACATTGG_TGTCAGTGCTATGATAGCAGACATTATTGGGTGTTC	0	1	0	0	0
CAKDVDVLTGYYFDNW_CQQYASAPRTF	IGHV3-23.IGHD3-9.IGHJ4.IGHM_IGKV3-20.IGKJ1.IGKC	TGTGCCAAAGACGTTGATGTTTTGACTGGTTATTATTTCGACAACTGG_TGTCAGCAGTATGCTAGCGCCCCTCGGACGTTC	0	1	0	0	0
CAKDVGFDGGNSGDYW_CSSYTSSSTCVF	IGHV3-23.IGHJ4.IGHM_IGLV2-14.IGLJ3.IGLC2	TGTGCGAAAGATGTTGGCTTTGACGGTGGCAACTCCGGGGACTACTGG_TGCAGCTCATATACAAGCAGCAGCACTTGCGTGTTC	0	1	0	0	0
CAKDVKRWLQFIIAFDIW_CSSYTSSSTFVF	IGHV3-23.IGHJ3._IGLV2-18.IGLJ2.IGLC2	TGTGCGAAAGATGTAAAGAGATGGCTACAATTTATAATTGCTTTTGATATCTGG_TGCAGCTCATATACAAGCAGCAGCACTTTTGTATTC	0	1	0	0	0
CAKDVQLYSSGLGDYW_CQSADSSGTYPDEVF	IGHV3-23.IGHJ4.IGHM_IGLV3-25.IGLJ2.IGLC2	TGTGCGAAAGATGTCCAGCTGTATAGCAGTGGCTTGGGGGACTACTGG_TGTCAATCAGCAGACAGCAGTGGTACTTATCCGGATGAGGTATTC	0	1	0	0	0
CAKDWEYSSPSYFDYW_CQQSYSTLHTF	IGHV3-23.IGHD6-6.IGHJ4.IGHM_IGKV4-1.IGKJ4.IGKC	TGTGCGAAAGATTGGGAGTATAGCAGCCCGTCCTACTTTGACTACTGG_TGTCAACAGAGTTACAGTACCCTCCACACTTTC	0	1	0	0	0
CAKDWVGAVAGGGFDYW_CQQSHSTPFTF	IGHV3-23.IGHJ4.IGHM_IGKV1D-39.IGKJ2.IGKC	TGTGCGAAAGATTGGGTTGGAGCAGTGGCTGGTGGAGGCTTTGACTACTGG_TGTCAACAGAGTCACAGTACCCCGTTCACTTTT	0	1	0	0	0
CAKDYCSSTSCFYYYYGMDVW_CQAWDSSTVVF	IGHV3-30.IGHD2-2.IGHJ6.IGHM_IGLV3-1.IGLJ2.IGLC2	TGTGCGAAAGATTATTGTAGTAGTACCAGCTGCTTTTACTACTACTACGGTATGGACGTCTGG_TGTCAGGCGTGGGACAGCAGCACTGTGGTATTC	0	1	0	0	0
CAKDYDSSGYYSYYFDYW_CNSRDSSGNHLVF	IGHV3-23.IGHD3-22.IGHJ4.IGHM_IGLV3-19.IGLJ2.IGLC2	TGTGCGAAAGATTATGATAGTAGTGGTTATTACTCCTACTACTTTGACTACTGG_TGTAACTCCCGGGACAGCAGTGGTAACCATCTGGTGTTC	0	1	0	0	0
CAKDYEAYCSGDCRTHFDGW_CQQYYSTPPTF	IGHV3-23.IGHJ4.IGHM_IGKV4-1.IGKJ4.IGKC	TGTGCGAAAGACTACGAGGCATATTGTAGTGGTGACTGTCGAACTCATTTTGACGGCTGG_TGTCAGCAATATTATAGTACTCCTCCGACTTTC	0	1	0	0	0
CAKDYLERELLIAW_CAAWDDSLNGWVF	IGHV3-23.IGHJ5.IGHM_IGLV1-44.IGLJ3.IGLC2	TGTGCGAAAGATTACCTGGAACGGGAGCTACTAATAGCCTGG_TGTGCAGCATGGGATGACAGCCTGAATGGTTGGGTGTTC	0	1	0	0	0
CAKDYYDSSGLAINDYW_CETWDSNTHRVF	IGHV3-23.IGHD3-22.IGHJ4.IGHM_IGLV4-60.IGLJ3.IGLC2	TGTGCGAAAGATTACTATGATAGTAGTGGTTTGGCCATAAATGACTACTGG_TGTGAGACCTGGGACAGTAACACTCATAGGGTGTTC	0	1	0	0	0
CAKDYYEGGTGMDVW_CQSYDSSNVVF	IGHV3-30.IGHJ6.IGHM_IGLV6-57.IGLJ2.IGLC2	TGTGCGAAAGATTACTACGAGGGGGGGACCGGTATGGACGTCTGG_TGTCAGTCTTATGATAGCAGCAATGTGGTATTC	0	1	0	0	0
CAKEAASYSFESSPYGMDAW_CQQSYTTPYTF	IGHV3-30.IGHJ6.IGHM_IGKV1D-39.IGKJ2.IGKC	TGTGCGAAAGAGGCGGCTTCATACAGCTTTGAGTCCAGTCCCTACGGTATGGACGCCTGG_TGTCAACAGAGTTACACTACCCCGTACACTTTT	0	1	0	0	0
CAKEDDFWSGPAGDDAFDIW_CQSYDSSLSGSVF	IGHV3-23.IGHJ3.IGHM_IGLV1-40.IGLJ2.IGLC2	TGTGCGAAAGAGGATGATTTTTGGAGTGGCCCGGCCGGAGATGATGCTTTTGATATCTGG_TGCCAGTCCTATGACAGCAGCCTGAGTGGTTCGGTATTC	0	1	0	0	0
CAKEDDRRYCSGGSCYEDAFDIW_CQHYGSSFTF	IGHV3-30.IGHD2-15.IGHJ3.IGHM_IGKV3-20.IGKJ4.IGKC	TGTGCGAAAGAAGACGACCGGCGATATTGTAGTGGTGGTAGCTGCTACGAAGATGCTTTTGATATCTGG_TGTCAGCACTATGGTAGCTCATTCACTTTC	0	1	0	0	0
CAKEDSFPDVRAFDIW_CQQYNSYPYTF	IGHV3-23.IGHJ3.IGHM_IGKV3-20.IGKJ2.IGKC	TGTGCGAAAGAGGACAGTTTTCCCGATGTTAGGGCTTTTGATATCTGG_TGCCAACAGTATAATAGTTATCCGTACACTTTT	0	1	0	0	0
CAKEDSMVRGVKRGHYFDYW_CQQYYSTPRTF	IGHV3-23.IGHD3-10.IGHJ4.IGHM_IGKV4-1.IGKJ2.IGKC	TGTGCGAAAGAGGATTCTATGGTTCGGGGAGTTAAGAGGGGGCACTACTTTGACTACTGG_TGTCAGCAATATTATAGTACTCCTCGGACTTTT	0	1	0	0	0
CAKEDSSSWYPGAFDIW_CQQYYSTPRTF	IGHV3-30.IGHD6-13.IGHJ3.IGHM_IGKV4-1.IGKJ1.IGKC	TGTGCGAAAGAAGATAGCAGCAGCTGGTACCCCGGCGCTTTTGATATCTGG_TGTCAGCAATATTATAGTACTCCTCGGACGTTC	0	1	0	0	0
CAKEGAEYCSFTSCSHDYPSHYGMDVW_CMQALQSPLTF	IGHV3-30.IGHJ6.IGHM_IGKV2-28.IGKJ4.IGKC	TGTGCGAAAGAAGGGGCCGAATATTGTAGTTTTACCAGCTGCTCCCATGATTACCCCTCCCACTACGGAATGGACGTCTGG_TGCATGCAAGCTCTACAAAGTCCGCTCACTTTC	0	1	0	0	0
CAKEGASPRAHNYYYYGMDVW_CGTWDSSLSAGVF	IGHV3-30.IGHJ6.IGHM_IGLV1-51.IGLJ3.IGLC2	TGTGCGAAAGAGGGCGCGTCCCCGAGGGCGCATAACTACTACTACTACGGTATGGACGTCTGG_TGCGGAACATGGGATAGCAGCCTGAGTGCTGGAGTGTTC	0	1	0	0	0
CAKEGGAGPLEYW_CQTWGTGIHRVF	IGHV3-53.IGHJ4.IGHM_IGLV4-69.IGLJ2.IGLC2	TGTGCGAAAGAGGGGGGGGCTGGTCCCCTTGAGTACTGG_TGTCAGACCTGGGGCACTGGCATTCATAGGGTATTC	0	1	0	0	0
CAKEGGGSFGDNWFDPW_CQSYDSSLSGWVF	IGHV3-30.IGHJ5.IGHM_IGLV1-40.IGLJ1.IGLC1	TGTGCGAAAGAGGGTGGTGGTAGCTTCGGTGACAACTGGTTCGACCCCTGG_TGCCAGTCCTATGACAGCAGCCTGAGTGGTTGGGTCTTC	0	1	0	0	0
CAKEGLYSSRSSYYFDYW_CQQYHGYPLTF	IGHV3-23.IGHJ4.IGHM_IGKV1-16.IGKJ4.IGKC	TGTGCGAAAGAGGGGCTTTACAGTAGTAGAAGTTCCTACTACTTTGACTACTGG_TGCCAGCAGTATCATGGTTACCCTCTCACTTTC	0	1	0	0	0
CAKEGVRSGTSLYYFDYW_CQTWGTGIQVF	IGHV3-23.IGHJ4.IGHM_IGLV4-69.IGLJ3.IGLC2	TGTGCGAAGGAGGGGGTTCGTAGTGGAACCAGTCTATATTACTTTGACTATTGG_TGTCAGACCTGGGGCACTGGCATTCAGGTGTTC	0	1	0	0	0
CAKEIVDTAMVHW_CQAWDSSTVVF	IGHV3-30.IGHD5-18.IGHJ4.IGHM_IGLV3-1.IGLJ2.IGLC2	TGTGCGAAAGAAATTGTGGATACAGCTATGGTCCACTGG_TGTCAGGCGTGGGACAGCAGCACTGTGGTATTC	0	1	0	0	0
CAKEIYYDGAGTLRPIDYW_CQQYNTYSWTF	IGHV3-20.IGHJ4.IGHA1_IGKV1-5.IGKJ1.IGKC	TGTGCAAAAGAGATTTATTACGATGGTGCGGGGACTTTACGCCCTATTGACTACTGG_TGCCAACAGTATAATACTTATTCCTGGACGTTC	0	1	0	0	0
CAKEKQPQWLVTDYYFDYW_CQSYDSSLSVVVF	IGHV3-30.IGHJ4.IGHM_IGLV1-40.IGLJ2.IGLC2	TGTGCGAAAGAGAAACAGCCTCAGTGGCTGGTGACTGATTACTACTTTGACTACTGG_TGCCAGTCCTATGACAGCAGCCTGAGTGTTGTGGTATTC	0	1	0	0	0
CAKELAREDFDLW_CQAWDSSTGVVF	IGHV3-23.IGHJ2.IGHM_IGLV3-1.IGLJ2.IGLC2	TGTGCGAAAGAACTCGCCCGGGAGGACTTCGATCTCTGG_TGTCAGGCGTGGGACAGCAGCACTGGGGTGGTATTC	0	1	0	0	0
CAKELNYYDSSGYPFDYW_CQQRSNWPITF	IGHV3-30.IGHD3-22.IGHJ4.IGHM_IGKV3-11.IGKJ5.IGKC	TGTGCGAAAGAATTGAATTACTATGATAGTAGTGGTTATCCTTTTGACTACTGG_TGTCAGCAGCGTAGCAACTGGCCCATCACCTTC	0	1	0	0	0
CAKELRFLEWLGWFDPW_CNSRDSSGNHLVF	IGHV3-30.IGHD3-3.IGHJ5.IGHD_IGLV3-19.IGLJ2.IGLC2	TGTGCGAAAGAATTACGATTTTTGGAGTGGTTAGGCTGGTTCGACCCCTGG_TGTAACTCCCGGGACAGCAGTGGTAACCATCTGGTGTTC	0	1	0	0	0
CAKEMVMYNWNDGYFDYW_CQAWDSSALYVF	IGHV3-23.IGHD1-1.IGHJ4.IGHM_IGLV3-1.IGLJ1.IGLC1	TGTGCGAAAGAGATGGTGATGTACAACTGGAACGACGGCTACTTTGACTACTGG_TGTCAGGCGTGGGACAGCAGCGCCCTTTATGTCTTC	0	1	0	0	0
CAKENCAGDCYPRWFDPW_CASWDDTLIGWVF	IGHV3-23.IGHD2-21.IGHJ5.IGHM_IGLV1-44.IGLJ3.IGLC2	TGTGCGAAAGAGAATTGTGCTGGTGACTGCTATCCGAGGTGGTTCGACCCCTGG_TGTGCATCATGGGATGACACCCTGATTGGTTGGGTGTTC	0	1	0	0	0
CAKEPGRGSWYGGGFDYW_CQQYNNWPWTF	IGHV3-23.IGHJ4.IGHM_IGKV3-15.IGKJ1.IGKC	TGTGCGAAAGAGCCCGGCCGTGGCAGCTGGTACGGGGGGGGGTTTGACTACTGG_TGTCAGCAGTATAATAACTGGCCTTGGACGTTC	0	1	0	0	0
CAKEREQQLNEGYYFDYW_CQQYYSTPTF	IGHV3-23.IGHJ4.IGHM_IGKV4-1.IGKJ1.IGKC	TGTGCGAAAGAAAGGGAGCAGCAGCTGAACGAGGGGTACTACTTTGACTACTGG_TGTCAGCAATATTATAGTACTCCGACGTTC	0	1	0	0	0
CAKERNGCFDYW_CMQALQAPLTF	IGHV3-23.IGHJ4.IGHM_IGKV2-28.IGKJ4.IGKC	TGTGCGAAGGAAAGAAACGGGTGCTTTGACTACTGG_TGCATGCAAGCTCTACAAGCTCCGCTCACTTTC	0	1	0	0	0
CAKERTPTGTTAFDYW_CGTWDSSLMGLYVF	IGHV3-43.IGHJ4.IGHM_IGLV1-51.IGLJ1.IGLC1	TGTGCAAAAGAAAGGACACCGACTGGAACTACTGCTTTTGACTACTGG_TGCGGAACATGGGATAGCAGCCTGATGGGCCTTTATGTCTTC	0	1	0	0	0
CAKERVSGGSFSLT_CQQYYSTPYTF	IGHV3-30.IGHJ4.IGHM_IGKV4-1.IGKJ2.IGKC	TGTGCGAAAGAACGTGTGAGTGGTGGGAGCTTCTCCCTAACG_TGTCAGCAATATTATAGTACTCCGTACACTTTT	0	1	0	0	0
CAKESGGVGANDYW_CQQYNSYPWTF	IGHV3-23.IGHJ4.IGHD_IGKV1-5.IGKJ1.IGKC	TGTGCGAAAGAAAGTGGGGGAGTGGGAGCTAACGACTACTGG_TGCCAACAGTATAATAGTTATCCGTGGACGTTC	0	1	0	0	0
CAKESNAPDIW_CQQYDNLPLTF	IGHV3-30.IGHJ3._IGKV1-33.IGKJ3.	TGTGCGAAAGAGTCGAATGCTCCTGATATCTGG_TGTCAACAGTATGATAATCTCCCTCTCACTTTC	0	1	0	0	0
CAKESNAPDIW_CSAWDSSLSAWVF	IGHV3-30.IGHJ3.IGHM_IGLV10-54.IGLJ3.IGLC2	TGTGCGAAAGAGTCGAATGCTCCTGATATCTGG_TGCTCAGCATGGGACAGCAGCCTCAGTGCTTGGGTGTTC	0	1	0	0	0
CAKETPLPWEPEGWFDPW_CQQRSNWPPLTF	IGHV3-30.IGHJ5.IGHM_IGKV3-11.IGKJ4.IGKC	TGTGCGAAAGAGACCCCTTTACCGTGGGAGCCTGAGGGGTGGTTCGACCCCTGG_TGTCAGCAGCGTAGCAACTGGCCTCCGCTCACTTTC	0	1	0	0	0
CAKFNDVSNYATFDTW_CYSTDSSGNRVF	IGHV3-23.IGHJ5.IGHM_IGLV3-10.IGLJ3.IGLC2	TGTGCGAAATTCAATGATGTTAGTAATTATGCGACCTTTGACACCTGG_TGTTACTCAACAGACAGCAGTGGTAATCGGGTGTTC	0	1	0	0	0
CAKFYYDSSGRGFDYW_CQQYYSTPSLTF	IGHV3-30.IGHD3-22.IGHJ4.IGHM_IGKV4-1.IGKJ4.IGKC	TGTGCGAAATTTTACTATGATAGTAGTGGGCGAGGTTTTGACTACTGG_TGTCAGCAATATTATAGTACTCCCTCGCTCACTTTC	0	1	0	0	0
CAKGAGGGSWLIDYW_CQQYSTSPRTF	IGHV3-66.IGHJ4.IGHM_IGKV3-20.IGKJ1.IGKC	TGTGCGAAAGGGGCTGGCGGTGGTAGTTGGCTTATTGACTACTGG_TGTCAGCAGTATAGTACCTCACCTCGAACGTTC	0	1	0	0	0
CAKGAGVAVSAHGGGIDNW_CMIWHNSLGVF	IGHV3-43.IGHJ4.IGHM_IGLV5-45.IGLJ2.IGLC2	TGTGCAAAAGGAGCGGGTGTAGCAGTGTCTGCCCATGGGGGCGGGATTGACAACTGG_TGTATGATTTGGCACAACTCTCTAGGGGTATTC	0	1	0	0	0
CAKGAGYDFRTFDYW_CQQYYSTPVAF	IGHV3-30.IGHJ4.IGHM_IGKV4-1.IGKJ5.IGKC	TGTGCGAAAGGGGCCGGTTACGATTTCAGGACCTTTGACTACTGG_TGTCAGCAATATTATAGTACTCCCGTCGCCTTC	0	1	0	0	0
CAKGAHCSSTSCYTGWFDPW_CQAWDSSTPHVVF	IGHV3-30.IGHD2-2.IGHJ5.IGHM_IGLV3-1.IGLJ2.IGLC2	TGTGCGAAAGGGGCTCATTGTAGTAGTACCAGCTGCTATACTGGCTGGTTCGACCCCTGG_TGTCAGGCGTGGGACAGCAGCACTCCACATGTGGTATTC	0	1	0	0	0
CAKGALHGDYAESLDYW_CGTWHSNSKTVVF	IGHV3-43.IGHJ4.IGHM_IGLV5-52.IGLJ2.IGLC2	TGTGCAAAAGGCGCTCTCCACGGTGACTACGCGGAGTCCCTTGACTACTGG_TGTGGTACATGGCACAGCAACTCTAAGACTGTGGTATTC	0	1	0	0	0
CAKGALTDCSSTSCYLEWYFNQRDDYYYGMDVW_CQSYDSSLTGVF	IGHV3-30.IGHD2-2.IGHJ6.IGHM_IGLV1-40.IGLJ2.IGLC2	TGTGCGAAAGGTGCCCTAACGGATTGTAGTAGTACCAGCTGCTATCTTGAGTGGTACTTCAATCAACGGGACGACTACTACTACGGTATGGACGTCTGG_TGCCAGTCCTATGACAGCAGCCTCACTGGAGTATTC	0	1	0	0	0
CAKGASAWYLTFQNYW_CQQRYDWPGTF	IGHV3-23.IGHJ4.IGHM_IGKV3-11.IGKJ1.IGKC	TGTGCGAAGGGCGCGAGTGCCTGGTACTTGACTTTTCAGAACTACTGG_TGTCAGCAGCGTTACGACTGGCCTGGGACGTTC	0	1	0	0	0
CAKGAVDFDYW_CMQGTHWLFTF	IGHV3-30.IGHJ4.IGHM_IGKV2-30.IGKJ3.IGKC	TGTGCGAAAGGGGCTGTCGACTTTGACTACTGG_TGCATGCAAGGTACACACTGGCTATTCACTTTC	0	1	0	0	0
CAKGDGGDWNPALVRFDYW_CQQYYSTPLTF	IGHV3-23.IGHJ4.IGHM_IGKV4-1.IGKJ4.IGKC	TGTGCGAAAGGGGACGGAGGGGACTGGAACCCCGCTTTGGTGCGCTTTGACTACTGG_TGTCAGCAATATTATAGTACTCCGCTCACTTTC	0	1	0	0	0
CAKGDSSDYSPLRYW_CQQSYSTPLYTF	IGHV3-11.IGHJ4.IGHM_IGKV1D-39.IGKJ2.IGKC	TGTGCGAAAGGTGATAGTAGTGATTATTCCCCCCTTCGCTACTGG_TGTCAACAGAGTTACAGTACCCCTCTGTACACTTTT	0	1	0	0	0
CAKGDTTLGYYFDYW_CQQSYSTPTITF	IGHV3-30.IGHJ4.IGHM_IGKV4-1.IGKJ5.IGKC	TGTGCGAAAGGGGATACAACCTTGGGGTACTACTTTGACTACTGG_TGTCAGCAATCTTATAGTACTCCCACGATCACCTTC	0	1	0	0	0
CAKGEDGYYYHAMDVW_CAAWDDNLSGQVF	IGHV3-23.IGHJ6.IGHM_IGLV1-47.IGLJ3.IGLC2	TGTGCGAAAGGTGAAGATGGGTACTATTACCACGCTATGGACGTCTGG_TGTGCAGCATGGGATGACAACCTGAGTGGTCAGGTGTTC	0	1	0	0	0
CAKGEGSTIYSPLDYW_CQQYYSIPWTF	IGHV3-23.IGHJ4.IGHM_IGKV4-1.IGKJ1.IGKC	TGTGCGAAGGGGGAAGGTAGTACTATTTACTCACCCCTTGACTACTGG_TGTCAGCAATATTATAGTATTCCCTGGACGTTC	0	1	0	0	0
CAKGESNCSGGTCYSWEGFFPQW_CQQYYSTPYTF	IGHV3-23.IGHD2-15.IGHJ1.IGHM_IGKV4-1.IGKJ2.IGKC	TGTGCGAAAGGCGAATCCAATTGTAGTGGTGGTACCTGCTACTCATGGGAAGGCTTCTTCCCGCAGTGG_TGTCAGCAATATTATAGTACTCCGTACACTTTT	0	1	0	0	0
CAKGFFDSSGYYYW_CMIWHSSAWVF	IGHV3-23.IGHD3-22.IGHJ4.IGHM_IGLV5-45.IGLJ3.IGLC2	TGTGCGAAAGGGTTCTTCGATAGTAGTGGTTATTACTACTGG_TGTATGATTTGGCACAGCAGCGCTTGGGTGTTC	0	1	0	0	0
CAKGGDGHLYHFDSW_CQQYYSTPFTF	IGHV3-23.IGHJ4._IGKV4-1.IGKJ3.IGKC	TGTGCGAAAGGCGGAGATGGCCATCTCTACCACTTTGACTCCTGG_TGTCAGCAATATTACAGTACTCCATTCACTTTC	0	1	0	0	0
CAKGGDGYHDYW_CQQYGSSPPTTF	IGHV3-30.IGHJ4.IGHM_IGKV3-20.IGKJ1.IGKC	TGTGCGAAAGGGGGAGATGGCTACCATGACTACTGG_TGTCAGCAGTATGGTAGCTCACCTCCGACAACGTTC	0	1	0	0	0
CAKGGFLGRISYFEWW_CQQYYSTPWTF	IGHV3-23.IGHJ4.IGHM_IGKV4-1.IGKJ1.IGKC	TGTGCGAAGGGAGGGTTCCTGGGTAGAATATCATACTTTGAATGGTGG_TGTCAGCAATATTATAGTACTCCGTGGACGTTC	0	1	0	0	0
CAKGGIGAAGFDYW_CQAWDSSTVVF	IGHV3-23.IGHJ4.IGHM_IGLV3-1.IGLJ2.IGLC2	TGTGCGAAAGGAGGTATAGGAGCAGCTGGCTTTGATTATTGG_TGTCAGGCGTGGGACAGCAGCACTGTGGTATTC	0	1	0	0	0
CAKGGKYFDYW_CVSCTTTNTPLF	IGHV3-30.IGHJ4.IGHM_IGLV2-23.IGLJ1.IGLC1	TGTGCGAAAGGGGGAAAGTACTTTGACTACTGG_TGCGTCTCATGTACAACTACCAACACCCCCCTCTTC	0	1	0	0	0
CAKGGLAIVVVPAALLGPVWNMDVW_CCSYAGSSTFVVF	IGHV3-30.IGHD2-2.IGHJ6.IGHM_IGLV2-23.IGLJ2.IGLC2	TGTGCGAAAGGGGGGTTGGCTATTGTAGTAGTACCAGCTGCCCTCCTAGGGCCTGTTTGGAATATGGACGTCTGG_TGCTGCTCATATGCAGGTAGTAGCACTTTTGTGGTATTC	0	1	0	0	0
CAKGGLAYCGGDCPEDYFDYW_CQAWDSSTGGVF	IGHV3-23.IGHD2-21.IGHJ4.IGHM_IGLV3-1.IGLJ2.IGLC2	TGTGCGAAAGGGGGGCTAGCATATTGTGGTGGTGACTGCCCAGAAGACTACTTTGACTACTGG_TGTCAGGCGTGGGACAGCAGCACTGGGGGGGTATTC	0	1	0	0	0
CAKGGPCGGDCYLSFDIW_CMQALQTPKWTF	IGHV3-21.IGHD2-21.IGHJ3.IGHM_IGKV2D-28.IGKJ1.IGKC	TGTGCGAAAGGGGGCCCTTGTGGTGGTGACTGCTATCTTTCTTTTGATATCTGG_TGCATGCAAGCTCTACAAACTCCAAAGTGGACGTTC	0	1	0	0	0
CAKGGPYYDFWSGYYQFDYW_CQQYYTTPPTF	IGHV3-23.IGHD3-3.IGHJ4.IGHM_IGKV4-1.IGKJ2.IGKC	TGTGCGAAAGGGGGACCGTATTACGATTTTTGGAGTGGTTATTACCAATTTGACTACTGG_TGTCAGCAATATTATACTACTCCTCCTACTTTT	0	1	0	0	0
CAKGGRGFLEWLLIDYW_CQSYDSSNHGVF	IGHV3-30.IGHJ4.IGHM_IGLV6-57.IGLJ3.IGLC2	TGTGCGAAAGGGGGACGCGGGTTTTTGGAGTGGTTACTAATTGACTACTGG_TGTCAGTCTTATGATAGCAGCAATCATGGAGTGTTC	0	1	0	0	0
CAKGGSGYDYGDHPRLYYFDYW_CSSYTSSSTLYVF	IGHV3-30.IGHJ4.IGHM_IGLV2-14.IGLJ1.IGLC1	TGTGCGAAAGGGGGATCGGGCTATGACTACGGTGACCATCCACGGCTGTACTACTTTGACTACTGG_TGCAGCTCATATACAAGCAGCAGCACTCTTTATGTCTTC	0	1	0	0	0
CAKGGTVVELLNWLDPW_CQQYYSIPLTF	IGHV3-20.IGHJ5.IGHM_IGKV4-1.IGKJ4.IGKC	TGTGCAAAAGGGGGGACGGTAGTGGAGCTACTAAACTGGCTCGACCCCTGG_TGTCAGCAATATTATAGTATTCCCCTCACTTTC	0	1	0	0	0
CAKGGTVVELLNWLDPW_CQQYYSIPLTF	IGHV3-43.IGHJ5.IGHD_IGKV4-1.IGKJ4.IGKC	TGTGCAAAAGGGGGGACGGTAGTGGAGCTACTAAACTGGCTCGACCCCTGG_TGTCAGCAATATTATAGTATTCCCCTCACTTTC	0	1	0	0	0
CAKGGTVVELLNWLDPW_CQQYYSIPLTF	IGHV3-43.IGHJ5.IGHM_IGKV4-1.IGKJ4.IGKC	TGTGCAAAAGGGGGGACGGTAGTGGAGCTACTAAACTGGCTCGACCCCTGG_TGTCAGCAATATTATAGTATTCCCCTCACTTTC	0	1	0	0	0
CAKGGWELLRIQTNFDYW_CQAWDSRTVVF	IGHV3-23.IGHJ4.IGHM_IGLV3-1.IGLJ2.IGLC2	TGTGCGAAAGGGGGGTGGGAGCTACTACGTATACAAACCAACTTTGACTACTGG_TGTCAGGCGTGGGACAGCAGGACTGTGGTATTC	0	1	0	0	0
CAKGGYSSGWGGGFDYW_CQQYGSSPRTF	IGHV3-23.IGHJ4.IGHM_IGKV3-15.IGKJ1.IGKC	TGTGCGAAAGGAGGGTATAGCAGTGGCTGGGGGGGGGGATTTGACTACTGG_TGTCAGCAGTATGGTAGCTCACCTCGGACGTTC	0	1	0	0	0
CAKGHELRQWLVGDYFDYW_CQQYNNWPYTF	IGHV3-23.IGHJ4.IGHM_IGKV3-15.IGKJ2.IGKC	TGTGCGAAAGGCCATGAACTTAGGCAGTGGCTGGTGGGGGATTACTTTGACTACTGG_TGTCAGCAGTATAATAACTGGCCGTACACTTTT	0	1	0	0	0
CAKGHYPDYERDYFDDW_CQQYYSTPNTF	IGHV3-30.IGHJ4.IGHM_IGKV4-1.IGKJ2.IGKC	TGTGCGAAAGGACACTACCCTGACTACGAACGCGACTACTTTGACGACTGG_TGTCAGCAATATTATAGTACTCCTAACACTTTT	0	1	0	0	0
CAKGKGIAVADNFDYW_CCSYAGSTTFVVF	IGHV3-20.IGHD6-19.IGHJ4.IGHM_IGLV2-23.IGLJ2.IGLC2	TGTGCAAAGGGGAAGGGTATAGCAGTGGCGGATAACTTTGACTACTGG_TGCTGCTCATATGCAGGTAGTACCACGTTCGTGGTATTC	0	1	0	0	0
CAKGKIVVVTAILTDYW_CQQYDNLPPLTF	IGHV3-30.IGHD2-21.IGHJ4.IGHM_IGKV1-33.IGKJ4.IGKC	TGTGCGAAAGGGAAGATTGTGGTGGTGACTGCTATTCTCACTGACTACTGG_TGTCAACAGTATGATAATCTCCCTCCGCTCACTTTC	0	1	0	0	0
CAKGLASANLDPW_CAAWDDSLNGVVF	IGHV3-23.IGHJ5.IGHM_IGLV1-44.IGLJ2.IGLC2	TGTGCGAAAGGTTTAGCATCTGCTAATCTCGACCCCTGG_TGTGCAGCATGGGATGACAGCCTGAATGGCGTGGTATTC	0	1	0	0	0
CAKGLKLSLYHQFDYW_CQAWDSSTVF	IGHV3-30.IGHJ4.IGHM_IGLV3-1.IGLJ2.IGLC2	TGTGCGAAAGGCCTTAAGTTATCGTTATACCACCAATTTGACTACTGG_TGTCAGGCGTGGGACAGCAGCACTGTATTC	0	1	0	0	0
CAKGMKTSFYSGIDSW_CQQYYRVPFTF	IGHV3-23.IGHJ5.IGHM_IGKV4-1.IGKJ4.IGKC	TGTGCGAAAGGGATGAAGACCAGTTTCTATTCTGGGATTGACTCCTGG_TGTCAGCAATATTATCGTGTCCCGTTCACTTTC	0	1	0	0	0
CAKGMNYDFWSGYHYYYYGMDVW_CQQYGSSPRTF	IGHV3-30.IGHD3-3.IGHJ6.IGHM_IGKV3-15.IGKJ1.IGKC	TGTGCGAAAGGCATGAATTACGATTTTTGGAGTGGTTACCACTACTACTACTACGGTATGGACGTCTGG_TGTCAGCAGTATGGTAGCTCACCTCGGACGTTC	0	1	0	0	0
CAKGMSTSCYSAIDSW_CQQYFSIPLTF	IGHV3-23.IGHJ5.IGHM_IGKV4-1.IGKJ4.IGKC	TGTGCGAAAGGGATGAGTACCAGCTGCTATTCTGCGATTGACTCCTGG_TGTCAGCAATATTTTAGTATCCCGCTCACTTTC	0	1	0	0	0
CAKGNTAIRGLCDYW_CQQYNDWPPYTF	IGHV3-30.IGHJ4.IGHM_IGKV3-15.IGKJ2.IGKC	TGTGCGAAAGGGAACACAGCTATCCGAGGACTTTGTGACTACTGG_TGTCAGCAGTATAATGACTGGCCTCCGTACACTTTT	0	1	0	0	0
CAKGPDGPVVVAATLNWFDPW_CLLSYGGALDVVF	IGHV3-23.IGHD2-15.IGHJ5.IGHM_IGLV7-46.IGLJ2.IGLC2	TGTGCGAAAGGGCCTGATGGGCCAGTGGTGGTAGCTGCTACCCTCAACTGGTTCGACCCCTGG_TGCTTGCTCTCCTATGGTGGTGCTCTCGATGTGGTATTC	0	1	0	0	0
CAKGPHSDYFLSYFDYW_CQQYYNTPRTF	IGHV3-23.IGHJ4.IGHM_IGKV4-1.IGKJ1.IGKC	TGTGCGAAAGGTCCCCACAGTGACTACTTCTTATCCTACTTTGACTATTGG_TGTCAGCAATATTATAATACTCCTCGAACGTTC	0	1	0	0	0
CAKGPRVYYDSSGYYWSDYW_CQQYYSTPWTF	IGHV3-30.IGHD3-22.IGHJ4.IGHM_IGKV4-1.IGKJ1.IGKC	TGTGCGAAAGGGCCGAGGGTTTACTATGATAGTAGTGGTTATTATTGGTCTGACTACTGG_TGTCAGCAATATTATAGTACTCCGTGGACGTTC	0	1	0	0	0
CAKGPTAYCGISNCYGDFW_CQQYNSYSRAF	IGHV3-23.IGHJ4.IGHD_IGKV1-5.IGKJ2.IGKC	TGTGCGAAGGGACCGACGGCATATTGTGGTATTTCCAACTGCTATGGGGACTTCTGG_TGCCAACAGTATAATAGTTATTCTCGGGCTTTT	0	1	0	0	0
CAKGPYSGTTDWFDPW_CQAWDTSTVVF	IGHV3-23.IGHJ5.IGHM_IGLV3-1.IGLJ2.IGLC2	TGTGCGAAAGGGCCTTATAGTGGAACTACGGACTGGTTCGACCCCTGG_TGTCAGGCGTGGGACACCAGCACCGTGGTCTTC	0	1	0	0	0
CAKGQATVTTWAPFDYW_CQQYGSSPRTF	IGHV3-23.IGHJ4.IGHM_IGKV3-20.IGKJ1.IGKC	TGTGCGAAAGGCCAAGCTACGGTGACTACGTGGGCCCCCTTTGACTACTGG_TGTCAGCAGTATGGTAGCTCACCTCGGACGTTC	0	1	0	0	0
CAKGRDNYGYWFDYW_CQQYSNWPLTF	IGHV3-23.IGHD5-18.IGHJ4.IGHM_IGKV3-15.IGKJ4.IGKC	TGTGCGAAAGGTAGAGACAACTATGGTTACTGGTTTGACTACTGG_TGTCAGCAGTATAGTAACTGGCCGCTCACTTTC	0	1	0	0	0
CAKGREFSPGYSYSLDYW_CAAWDDSLNGYVF	IGHV3-23.IGHJ4.IGHM_IGLV1-44.IGLJ1.IGLC1	TGTGCGAAAGGGAGGGAATTCAGTCCCGGATACAGTTATAGTCTTGACTACTGG_TGTGCAGCATGGGATGACAGCCTGAATGGGTATGTCTTC	0	1	0	0	0
CAKGRGRTTYHGESW_CQQLGSSPYTF	IGHV3-23.IGHJ5.IGHM_IGKV1-9.IGKJ2.IGKC	TGCGCGAAAGGCCGGGGCCGTACGACTTACCATGGCGAGTCCTGG_TGTCAACAACTTGGTAGTTCCCCGTACACTTTT	0	1	0	0	0
CAKGRGSTGTTRYSFDYW_CGSYTSTDTLVF	IGHV3-23.IGHD1-1.IGHJ4.IGHM_IGLV2-18.IGLJ2.IGLC2	TGTGCGAAAGGGAGGGGTTCAACTGGAACGACGCGTTACTCCTTTGACTACTGG_TGCGGCTCATATACAAGTACCGACACTTTGGTCTTC	0	1	0	0	0
CAKGRPMVTW_CHQYGRSLSITF	IGHV3-7.IGHJ4.IGHM_IGKV3-20.IGKJ5.IGKC	TGTGCGAAAGGTCGACCTATGGTGACGTGG_TGTCACCAGTATGGTAGATCACTTTCGATCACCTTC	0	1	0	0	0
CAKGRRNFYVAVVTAIDYW_CSSYTTTSALVF	IGHV3-23.IGHD2-21.IGHJ4.IGHM_IGLV2-14.IGLJ2.IGLC2	TGTGCGAAGGGGCGGCGAAATTTCTATGTTGCGGTGGTGACTGCTATTGACTACTGG_TGCAGCTCATATACAACCACCAGCGCTCTGGTATTC	0	1	0	0	0
CAKGRRRDYSNYGWYFDLW_CQQYYSTPLTF	IGHV3-23.IGHD4-11.IGHJ2.IGHM_IGKV4-1.IGKJ4.IGKC	TGTGCGAAAGGGAGACGAAGAGACTACAGTAACTACGGCTGGTACTTCGATCTCTGG_TGTCAGCAATATTATAGTACTCCTCTCACTTTC	0	1	0	0	0
CAKGRVGATFDYFDYW_CSSYTDSNTGVF	IGHV3-23.IGHJ4.IGHM_IGLV2-14.IGLJ3.IGLC2	TGTGCGAAAGGTCGTGTGGGAGCTACTTTTGACTACTTTGACTACTGG_TGCAGCTCATATACAGACAGCAACACTGGGGTGTTC	0	1	0	0	0
CAKGSRGVTGTIVDHW_CQAWDSGTLVF	IGHV3-23.IGHJ4.IGHM_IGLV3-1.IGLJ2.IGLC2	TGTGCGAAGGGAAGTAGAGGTGTGACTGGTACTATAGTTGACCACTGG_TGTCAGGCGTGGGACAGCGGCACTTTGGTTTTC	0	1	0	0	0
CAKGSSSKTTYSALDCW_CQQYYGTPFTF	IGHV3-23.IGHJ4.IGHM_IGKV4-1.IGKJ3.IGKC	TGTGCGAAAGGGTCGTCTTCGAAAACTACTTACTCCGCATTAGACTGCTGG_TGTCAGCAATATTATGGTACTCCATTCACTTTC	0	1	0	0	0
CAKGSTYGSRSYFDFW_CQQYFDTPPWTF	IGHV3-43.IGHJ4.IGHM_IGKV4-1.IGKJ1.IGKC	TGTGCAAAAGGATCCACGTATGGTTCGAGGAGTTATTTTGACTTCTGG_TGTCAGCAATATTTTGATACTCCTCCGTGGACGTTC	0	1	0	0	0
CAKGTLIAVTGTGLVDYW_CQTWDTGFQVF	IGHV3-23.IGHJ4.IGHM_IGLV4-69.IGLJ3.IGLC2	TGTGCGAAAGGTACCCTTATAGCAGTGACTGGCACAGGTTTGGTTGACTACTGG_TGTCAGACCTGGGACACTGGCTTTCAGGTGTTC	0	1	0	0	0
CAKGTSQYSSSPFDDW_CAGWDDSLSGWVF	IGHV3-23.IGHJ4.IGHM_IGLV1-47.IGLJ3.IGLC2	TGTGCGAAAGGCACGTCGCAATATAGCAGTTCCCCTTTTGACGACTGG_TGTGCAGGATGGGATGACAGCCTGAGTGGTTGGGTGTTC	0	1	0	0	0
CAKGTWDLLVVVAIAFDIW_CQQYYYSPGTF	IGHV3-23.IGHJ3.IGHM_IGKV4-1.IGKJ2.IGKC	TGTGCGAAAGGGACGTGGGATCTACTCGTCGTCGTGGCGATTGCTTTTGATATCTGG_TGTCAGCAATATTATTATAGTCCTGGGACTTTT	0	1	0	0	0
CAKGVGVDDQFLHYDFWSGYYNPTEYFQHW_CQQYYSTPLTF	IGHV3-23.IGHD3-3.IGHJ1.IGHM_IGKV4-1.IGKJ4.IGKC	TGTGCGAAAGGTGTCGGAGTGGATGACCAGTTCCTTCATTACGATTTTTGGAGTGGTTATTATAACCCAACCGAATACTTCCAGCACTGG_TGTCAGCAATATTATAGTACTCCCCTCACTTTC	0	1	0	0	0
CAKGVQLERRGAFDIW_CQTWDAGFWVF	IGHV3-23.IGHD1-1.IGHJ3.IGHM_IGLV4-69.IGLJ3.IGLC2	TGTGCGAAAGGAGTACAACTGGAACGACGAGGGGCTTTTGATATCTGG_TGTCAGACCTGGGACGCCGGCTTTTGGGTGTTC	0	1	0	0	0
CAKGVYDFWSGYYVEGDAFDIW_CSSYTSSSTYVF	IGHV3-30.IGHD3-3.IGHJ3.IGHM_IGLV2-14.IGLJ1.IGLC1	TGTGCGAAAGGCGTTTACGATTTTTGGAGTGGTTATTATGTAGAAGGGGATGCTTTTGATATCTGG_TGCAGCTCATATACAAGCAGCAGCACTTATGTCTTC	0	1	0	0	0
CAKGWGDGYNLNNWFDPW_CQQSYSTPLTF	IGHV3-20.IGHJ5.IGHM_IGKV1D-39.IGKJ4.IGKC	TGTGCAAAAGGATGGGGAGATGGCTACAATTTGAACAACTGGTTCGACCCCTGG_TGTCAACAGAGTTACAGTACCCCTCTCACTTTC	0	1	0	0	0
CAKGYGSGSW_CQQYDNLPPYTF	IGHV3-23.IGHJ4.IGHM_IGKV1-33.IGKJ2.IGKC	TGTGCGAAAGGCTATGGTTCGGGGAGCTGG_TGTCAACAGTATGATAATCTCCCTCCGTACACTTTT	0	1	0	0	0
CAKGYSNVWRPTVDYW_CSSYTSSTTVVF	IGHV3-23.IGHJ4.IGHM_IGLV2-14.IGLJ2.IGLC2	TGTGCGAAAGGGTATAGTAATGTCTGGCGTCCGACGGTTGACTACTGG_TGCAGCTCATATACAAGCAGCACCACTGTGGTATTC	0	1	0	0	0
CAKHDIVPVFRNGLDPW_CAAWDDSLKGYVF	IGHV4-59.IGHJ5.IGHM_IGLV1-44.IGLJ1.IGLC1	TGTGCGAAACATGACATCGTGCCCGTTTTTCGCAATGGGCTCGACCCCTGG_TGTGCAGCATGGGATGACAGCCTGAAGGGTTATGTCTTC	0	1	0	0	0
CAKHIVLMVRAPVDYW_CQSYDSSNVVF	IGHV3-23.IGHJ4.IGHM_IGLV6-57.IGLJ2.IGLC2	TGTGCGAAACATATTGTACTAATGGTCCGAGCCCCGGTTGACTACTGG_TGTCAGTCTTATGATAGCAGCAATGTGGTATTC	0	1	0	0	0
CAKHMATNLAFDIW_CQAWDSSTAWTVF	IGHV3-23.IGHJ3.IGHM_IGLV3-1.IGLJ1.IGLC1	TGTGCGAAACACATGGCTACAAACCTTGCTTTTGATATCTGG_TGTCAGGCGTGGGACAGCAGCACTGCATGGACGGTCTTC	0	1	0	0	0
CAKHQAIAALCAFDIW_CQQYYSTPRTF	IGHV4-59.IGHJ3.IGHM_IGKV4-1.IGKJ2.IGKC	TGTGCGAAACATCAAGCCATAGCAGCTCTATGTGCTTTTGATATCTGG_TGTCAACAATATTATAGTACTCCTCGGACTTTT	0	1	0	0	0
CAKHQRYNYGSYYYYGMDVW_CQQYGSSPPITF	IGHV3-23.IGHJ6.IGHM_IGKV3-20.IGKJ4.IGKC	TGTGCGAAACATCAGAGATACAACTATGGTTCATACTACTACTACGGTATGGACGTCTGG_TGTCAGCAGTATGGTAGCTCACCCCCGATTACTTTC	0	1	0	0	0
CAKHTCSGGSCYHPLYGMDVW_CAAWDDSLSGWVF	IGHV5-51.IGHD2-15.IGHJ6.IGHM_IGLV1-47.IGLJ3.IGLC2	TGTGCGAAACACACTTGTAGTGGTGGTAGCTGCTACCACCCACTGTACGGTATGGACGTCTGG_TGTGCAGCATGGGATGACAGCCTGAGTGGTTGGGTGTTC	0	1	0	0	0
CAKIEMSTTSAVRELGYIDLW_CQTWGTGVLWFF	IGHV3-23.IGHJ2.IGHM_IGLV4-69.IGLJ3.IGLC2	TGTGCGAAAATAGAGATGTCTACAACTTCGGCTGTGCGGGAGTTGGGGTACATCGATCTCTGG_TGTCAGACCTGGGGCACTGGGGTTCTTTGGTTTTTC	0	1	0	0	0
CAKILLHHTYFDRSDYGVHSFDVW_CQQRSNWPPYTF	IGHV3-30.IGHJ3.IGHM_IGKV3-11.IGKJ2.IGKC	TGTGCGAAAATTCTCCTACACCATACTTACTTTGATAGGAGTGATTATGGGGTGCATTCTTTTGATGTCTGG_TGTCAGCAGCGTAGCAACTGGCCTCCGTACACTTTT	0	1	0	0	0
CAKIRDNSGYYLDAFDMW_CQQYYSTPFTF	IGHV3-23.IGHJ3.IGHD_IGKV4-1.IGKJ4.IGKC	TGTGCGAAAATACGGGATAATAGTGGTTACTACCTTGATGCTTTTGATATGTGG_TGTCAGCAATATTATAGTACTCCCTTCACTTTC	0	1	0	0	0
CAKISPWLVRGYNYYGLDVW_CSSYAGIYTYVF	IGHV3-23.IGHJ6._IGLV2-11.IGLJ1.IGLC1	TGTGCGAAAATAAGTCCGTGGCTGGTACGGGGATACAACTACTACGGTTTGGACGTCTGG_TGCAGCTCATATGCAGGCATCTACACTTATGTCTTC	0	1	0	0	0
CAKIVTSDYYHTHFDCW_CQQYYSTPYTF	IGHV3-23.IGHJ4.IGHM_IGKV4-1.IGKJ2.IGKC	TGTGCGAAAATAGTGACTAGTGATTATTACCACACCCACTTTGACTGCTGG_TGTCAGCAATATTATAGTACTCCGTACACTTTT	0	1	0	0	0
CAKLAMTTNYHDMDVW_CMQTLQTIRQYTF	IGHV4-34.IGHJ6.IGHM_IGKV2-28.IGKJ2.IGKC	TGTGCGAAACTGGCTATGACTACGAATTACCACGATATGGACGTCTGG_TGCATGCAAACTCTACAAACTATCCGCCAGTACACTTTT	0	1	0	0	0
CAKLGNYYDSSGYYQGLAVW_CQSYDSSNWVF	IGHV3-30.IGHD3-22.IGHJ4.IGHM_IGLV6-57.IGLJ3.IGLC2	TGTGCGAAACTCGGCAATTACTATGATAGTAGTGGTTATTACCAGGGGCTAGCGGTGTGG_TGTCAGTCTTATGATAGCAGCAATTGGGTGTTC	0	1	0	0	0
CAKLPLGNSGSPSSDYW_CQSADSSGTYVVF	IGHV3-30.IGHJ4.IGHM_IGLV3-25.IGLJ2.IGLC2	TGTGCGAAATTACCCCTCGGTAATAGTGGGAGCCCATCCTCAGACTACTGG_TGTCAATCAGCAGACAGCAGTGGTACTTATGTGGTATTC	0	1	0	0	0
CAKLSIHASSWLYESPFDYW_CQAWDSSTVVF	IGHV3-30.IGHJ4.IGHM_IGLV3-1.IGLJ2.IGLC2	TGTGCGAAATTATCCATCCACGCCAGCAGCTGGTTGTATGAGTCCCCCTTTGACTACTGG_TGTCAGGCGTGGGACAGCAGCACTGTGGTATTC	0	1	0	0	0
CAKLTPTGGLVPPFDYW_CMQGTHWPPWTF	IGHV3-30.IGHJ4.IGHM_IGKV2-30.IGKJ1.IGKC	TGTGCGAAACTCACCCCAACTGGAGGGCTGGTACCTCCTTTTGACTACTGG_TGCATGCAAGGTACACACTGGCCTCCGTGGACGTTC	0	1	0	0	0
CAKLVLGGSEDYW_CVLYLGSGIWVF	IGHV3-23.IGHJ4.IGHM_IGLV8-61.IGLJ3.IGLC2	TGTGCGAAACTCGTTCTGGGGGGCAGCGAAGACTACTGG_TGTGTGCTGTATTTGGGTAGTGGCATTTGGGTGTTC	0	1	0	0	0
CAKMGGGDLTGYSNFDYW_CQAWDSSTVVF	IGHV3-30.IGHJ4.IGHM_IGLV3-1.IGLJ2.IGLC2	TGTGCGAAAATGGGGGGTGGGGATTTGACTGGTTATTCTAACTTTGACTACTGG_TGTCAGGCGTGGGACAGCAGCACCGTGGTATTC	0	1	0	0	0
CAKMGLGWFGDSTVDYW_CQSYDSSLGGSNVF	IGHV3-30.IGHJ4.IGHM_IGLV1-40.IGLJ3.IGLC2	TGTGCGAAAATGGGGCTGGGGTGGTTCGGGGACAGTACGGTTGACTACTGG_TGCCAGTCCTATGACAGCAGCCTGGGTGGCTCGAACGTGTTC	0	1	0	0	0
CAKNLSGVYW_CQQYNSFPYTF	IGHV3-23.IGHJ4.IGHM_IGKV1-5.IGKJ2.IGKC	TGTGCGAAAAATCTTAGTGGTGTCTACTGG_TGCCAACAGTATAATAGTTTTCCGTACACTTTT	0	1	0	0	0
CAKNLYQQKVGQVFDYW_CQQRYSWPPLTF	IGHV3-30.IGHJ4.IGHM_IGKV3-11.IGKJ4.IGKC	TGTGCGAAAAATCTGTATCAACAAAAGGTCGGGCAGGTTTTTGACTACTGG_TGTCAGCAGCGTTACAGCTGGCCTCCGCTCACTTTC	0	1	0	0	0
CAKNRDTFFDYW_CQAWDGSTVF	IGHV3-23.IGHJ4.IGHM_IGLV3-1.IGLJ2.IGLC2	TGTGCGAAGAACCGGGATACATTCTTTGACTACTGG_TGTCAGGCGTGGGACGGCAGCACAGTATTC	0	1	0	0	0
CAKNSDYGGNSGWFDPW_CMQALQTPWTF	IGHV3-23.IGHD4-23.IGHJ5.IGHM_IGKV2D-28.IGKJ1.IGKC	TGTGCGAAGAACTCAGACTACGGTGGTAACTCCGGCTGGTTCGACCCCTGG_TGCATGCAAGCTCTACAAACCCCGTGGACGTTC	0	1	0	0	0
CAKPAPGEDNSGYYLYYFDCW_CQQYYSTPLTF	IGHV3-23.IGHJ4.IGHM_IGKV4-1.IGKJ4.IGKC	TGTGCGAAACCCGCCCCCGGAGAAGATAATAGTGGTTATTACCTCTACTACTTTGACTGCTGG_TGTCAGCAATATTATAGTACTCCGCTCACTTTT	0	1	0	0	0
CAKPAYGNSFDYW_CQHYNNWPITF	IGHV3-30.IGHJ4.IGHM_IGKV3-15.IGKJ5.IGKC	TGTGCGAAACCTGCCTATGGCAACTCCTTTGATTACTGG_TGTCAGCACTACAATAATTGGCCCATCACCTTT	0	1	0	0	0
CAKPRAAAEDYFDYW_CQQYYSTPSLTF	IGHV3-23.IGHJ4.IGHM_IGKV4-1.IGKJ4.IGKC	TGTGCGAAACCTCGAGCAGCAGCGGAGGACTACTTTGACTACTGG_TGTCAGCAATATTATAGTACTCCTTCGCTCACTTTC	0	1	0	0	0
CAKPTGSSGYYRGGYAFDIW_CISHTTDNTWVF	IGHV3-23.IGHJ3.IGHM_IGLV2-18.IGLJ3.IGLC2	TGTGCGAAACCGACCGGTAGTAGTGGTTATTACAGGGGCGGTTATGCTTTTGATATCTGG_TGCATCTCACATACAACCGACAACACCTGGGTGTTT	0	1	0	0	0
CAKPYGSGSSVRYFDYW_CQQYNKWPPAPF	IGHV3-23.IGHJ4.IGHM_IGKV3-15.IGKJ4.IGKC	TGTGCGAAACCCTATGGTTCGGGGAGTTCAGTGCGCTACTTTGACTACTGG_TGTCAGCAATATAATAAGTGGCCTCCGGCTCCTTTC	0	1	0	0	0
CAKPYGSGSSVRYLDYW_CQAWDSSTVVF	IGHV3-23.IGHJ4.IGHM_IGLV3-1.IGLJ2.IGLC2	TGTGCGAAACCCTATGGTTCGGGGAGCTCAGTGCGCTACCTTGACTACTGG_TGTCAGGCGTGGGACAGCAGCACCGTGGTATTC	0	1	0	0	0
CAKQASSTGMDVW_CQQYYSTPLTF	IGHV3-23.IGHJ6.IGHM_IGKV4-1.IGKJ4.IGKC	TGTGCGAAACAGGCTAGCAGCACCGGTATGGACGTCTGG_TGTCAGCAATATTATAGTACTCCGCTCACTTTC	0	1	0	0	0
CAKQGAGEIYNSYPFDYW_CQQYNNWPRTF	IGHV3-23.IGHJ4.IGHM_IGKV3-15.IGKJ1.IGKC	TGTGCGAAACAAGGGGCCGGTGAAATCTACAATAGTTACCCCTTTGACTACTGG_TGTCAGCAGTATAATAACTGGCCTCGAACGTTC	0	1	0	0	0
CAKQGDPYYYGSGSYLYYYYGMDVW_CMQALQTPTF	IGHV1-2.IGHD3-10.IGHJ6.IGHM_IGKV2D-28.IGKJ4.IGKC	TGTGCGAAACAAGGGGACCCGTATTACTATGGTTCGGGGAGTTATCTCTACTACTACTACGGTATGGACGTCTGG_TGCATGCAAGCTCTACAAACTCCGACTTTC	0	1	0	0	0
CAKQGRAAGW_CQSYDSSSWVF	IGHV3-74.IGHJ4.IGHM_IGLV6-57.IGLJ3.IGLC2	TGTGCAAAACAAGGTCGAGCGGCGGGGTGG_TGTCAGTCTTATGATAGCAGCAGTTGGGTGTTC	0	1	0	0	0
CAKQRPPGSSEYYFDYW_CQSADSSGTSVVF	IGHV3-23.IGHJ4.IGHM_IGLV3-25.IGLJ2.IGLC2	TGTGCGAAACAGCGCCCCCCGGGGAGCTCAGAGTACTACTTTGACTACTGG_TGTCAATCAGCAGACAGCAGTGGTACTTCTGTGGTATTC	0	1	0	0	0
CAKRASANDVYIDYW_CQQYDKSRLSF	IGHV3-23.IGHJ4.IGHM_IGKV3-20.IGKJ4.IGKC	TGTGCGAAGAGGGCCAGCGCCAATGATGTTTATATTGACTACTGG_TGTCAGCAGTATGATAAGTCACGGCTCAGTTTC	0	1	0	0	0
CAKRFRELLGGGFSDYW_CQQYGSSPLTF	IGHV3-30.IGHJ4.IGHM_IGKV3-20.IGKJ3.IGKC	TGTGCGAAAAGGTTCCGGGAGCTACTAGGCGGGGGCTTTTCTGACTACTGG_TGTCAGCAGTATGGTAGCTCACCCCTCACTTTC	0	1	0	0	0
CAKRGHMITFGGVSSDAFDIW_CQVWDSSTGVF	IGHV3-23.IGHD3-16.IGHJ3.IGHM_IGLV3-9.IGLJ3.IGLC2	TGTGCGAAAAGGGGGCATATGATTACGTTTGGGGGAGTATCCAGTGATGCTTTTGATATCTGG_TGTCAGGTGTGGGACAGCAGCACTGGGGTGTTC	0	1	0	0	0
CAKRGSSGWSRGYFDYW_CSSYTSSSTLVF	IGHV3-23.IGHJ4.IGHM_IGLV2-14.IGLJ1.IGLC1	TGTGCGAAAAGGGGGAGCAGCGGCTGGTCAAGGGGATACTTTGACTACTGG_TGCAGTTCATATACAAGCAGCAGCACTCTCGTCTTC	0	1	0	0	0
CAKRIFDYW_CQQYYNNPATF	IGHV3-23.IGHJ4.IGHM_IGKV4-1.IGKJ2.IGKC	TGTGCGAAGAGGATCTTTGACTACTGG_TGTCAACAATATTATAATAATCCGGCCACTTTT	0	1	0	0	0
CAKRIGDSGFDYW_CCSRDSSGNHWVF	IGHV4-4.IGHJ4.IGHM_IGLV3-19.IGLJ3.IGLC2	TGTGCGAAAAGAATCGGTGACTCCGGATTTGACTACTGG_TGTTGCTCCCGGGACAGTAGTGGTAACCATTGGGTGTTC	0	1	0	0	0
CAKRIVATIPYYYGMDVW_CSSYTSSSTYVF	IGHV3-23.IGHJ6.IGHM_IGLV2-23.IGLJ1.IGLC1	TGTGCGAAACGTATAGTGGCTACGATTCCCTACTACTACGGTATGGACGTCTGG_TGCAGCTCATATACAAGCAGCAGCACTTATGTCTTC	0	1	0	0	0
CAKRKGLGAVVDYW_CQSYDSSNQVF	IGHV3-23.IGHJ4.IGHM_IGLV6-57.IGLJ3.IGLC2	TGTGCGAAGAGGAAGGGTTTAGGAGCAGTCGTTGACTACTGG_TGTCAGTCTTATGATAGTAGCAATCAGGTGTTC	0	1	0	0	0
CAKRPTNWDYFDYW_CQQYYSTPYAF	IGHV3-23.IGHJ4.IGHM_IGKV4-1.IGKJ2.IGKC	TGTGCGAAAAGGCCCACCAACTGGGACTACTTTGACTACTGG_TGTCAGCAATATTATAGTACTCCGTACGCTTTT	0	1	0	0	0
CAKRPVGGGGYW_CQHYFSVPPWTF	IGHV3-23.IGHJ4.IGHM_IGKV4-1.IGKJ1.IGKC	TGTGCGAAAAGGCCCGTTGGCGGCGGCGGCTACTGG_TGTCAGCATTATTTTAGTGTTCCTCCTTGGACGTTC	0	1	0	0	0
CAKRRGAYYDTSGIDYW_CLLYYGGGNWVF	IGHV3-30.IGHJ4.IGHM_IGLV7-43.IGLJ3.IGLC2	TGTGCGAAAAGGAGGGGCGCTTACTATGATACTAGTGGCATTGACTACTGG_TGCCTGCTCTACTATGGTGGTGGTAATTGGGTGTTC	0	1	0	0	0
CAKRRLRIPVGILYYYGMDVW_CQQYDNLPITF	IGHV3-30.IGHJ6.IGHM_IGKV1-33.IGKJ5.IGKC	TGTGCGAAGCGGAGACTTAGAATACCAGTTGGTATACTCTACTACTACGGTATGGACGTCTGG_TGTCAACAGTATGATAATCTCCCGATCACCTTC	0	1	0	0	0
CAKRSYYYGMDVW_CQVWDSSSDHPVF	IGHV3-43.IGHJ6.IGHM_IGLV3-21.IGLJ2.IGLC2	TGTGCAAAAAGGAGCTACTACTACGGTATGGACGTCTGG_TGTCAGGTGTGGGATAGTAGTAGTGATCATCCGGTATTC	0	1	0	0	0
CAKSAYSSGSGYFDYW_CQSYDSSLSGWVF	IGHV3-20.IGHJ4.IGHM_IGLV1-40.IGLJ3.IGLC2	TGTGCAAAGTCCGCGTATAGCAGTGGCTCCGGCTACTTTGACTACTGG_TGCCAGTCCTATGACAGCAGCCTGAGTGGTTGGGTGTTC	0	1	0	0	0
CAKSEHSLLYYYYYGMDVW_CQQYGSSPPTYTF	IGHV3-30.IGHJ6.IGHM_IGKV3-20.IGKJ2.IGKC	TGTGCGAAAAGCGAACACAGCCTACTTTACTACTACTACTACGGTATGGACGTCTGG_TGTCAGCAGTATGGTAGCTCACCTCCGACGTACACTTTT	0	1	0	0	0
CAKSGASPPGNWFDSW_CSSYAGSPVVF	IGHV1-3.IGHJ5.IGHA2_IGLV2-11.IGLJ2.IGLC2	TGTGCGAAATCCGGGGCAAGTCCCCCGGGGAATTGGTTCGACTCCTGG_TGCTCCTCATATGCAGGCAGCCCCGTGGTTTTC	0	1	0	0	0
CAKSGDTYYWFDSW_CQQYSNWPLTF	IGHV3-23.IGHJ5.IGHM_IGKV3-15.IGKJ4.IGKC	TGTGCGAAAAGTGGAGACACATATTATTGGTTCGATTCCTGG_TGTCAGCAGTATAGTAACTGGCCGCTCACTTTC	0	1	0	0	0
CAKSGGDYYDSSGYYHFDYW_CQTWGAGGIF	IGHV3-20.IGHD3-22.IGHJ4.IGHM_IGLV4-69.IGLJ2.IGLC2	TGTGCAAAATCTGGAGGGGATTATTATGATAGTAGTGGTTATTATCACTTTGACTACTGG_TGTCAGACGTGGGGCGCTGGCGGGATATTC	0	1	0	0	0
CAKSGGPGYYDAPYYFDYW_CQQYGSSPLTF	IGHV3-30.IGHJ4.IGHM_IGKV3-20.IGKJ4.IGKC	TGTGCGAAAAGTGGAGGGCCGGGTTACTATGATGCGCCTTACTACTTTGACTACTGG_TGTCAGCAGTATGGTAGCTCACCGCTCACTTTC	0	1	0	0	0
CAKSGHVVYYYGMDVW_CQAWDSSTVVF	IGHV3-23.IGHJ6.IGHM_IGLV3-1.IGLJ2.IGLC2	TGTGCGAAATCGGGTCACGTCGTCTACTACTACGGTATGGACGTCTGG_TGTCAGGCGTGGGACAGCAGCACTGTGGTATTC	0	1	0	0	0
CAKSGITMIAQWGADAFDIW_CQQYNNWPPYTF	IGHV3-43.IGHJ3.IGHM_IGKV3-15.IGKJ2.IGKC	TGTGCAAAATCGGGGATTACTATGATAGCCCAGTGGGGGGCCGATGCTTTTGATATCTGG_TGTCAGCAGTATAATAACTGGCCTCCGTACACTTTT	0	1	0	0	0
CAKSGSGYYYNALDVW_CQQYYSSPVTF	IGHV3-23.IGHJ6.IGHM_IGKV4-1.IGKJ3.IGKC	TGTGCGAAAAGTGGTTCGGGGTATTACTACAACGCTTTGGACGTCTGG_TGTCAGCAATATTATAGTAGTCCTGTCACTTTC	0	1	0	0	0
CAKSIAARRVRSYYGMDVW_CMQALQTPLTF	IGHV3-30.IGHJ6.IGHM_IGKV2-28.IGKJ4.IGKC	TGTGCGAAAAGCATAGCAGCTCGTCGTGTCAGGTCCTACTACGGTATGGACGTCTGG_TGCATGCAAGCTCTACAAACTCCGCTCACTTTC	0	1	0	0	0
CAKSLGLVHTASAAVDYW_CQTWGTGINWVF	IGHV3-23.IGHJ4.IGHM_IGLV4-69.IGLJ3.IGLC2	TGTGCGAAATCTTTAGGGTTAGTTCATACAGCTTCGGCCGCTGTTGACTACTGG_TGTCAGACCTGGGGCACTGGTATTAATTGGGTGTTC	0	1	0	0	0
CAKSPPGSSWYLDYW_CMQALQAPLTF	IGHV3-23.IGHJ4.IGHM_IGKV2-28.IGKJ4.IGKC	TGTGCGAAATCCCCTCCGGGCAGCAGTTGGTATCTTGACTATTGG_TGCATGCAAGCTCTACAAGCTCCGCTCACTTTC	0	1	0	0	0
CAKSTNTAYYGIHVW_CLQHDNFPYTF	IGHV3-30.IGHJ6.IGHM_IGKV5-2.IGKJ2.IGKC	TGTGCGAAATCGACCAACACGGCCTACTACGGAATTCACGTCTGG_TGTCTACAACATGATAATTTCCCGTACACTTTT	0	1	0	0	0
CAKSVAVITGSPLDYW_CATWDTRLSAVVF	IGHV3-23.IGHJ4.IGHM_IGLV1-51.IGLJ2.IGLC2	TGTGCGAAAAGTGTGGCGGTTATTACTGGATCCCCACTTGACTACTGG_TGCGCAACATGGGATACCAGACTGAGTGCCGTGGTGTTC	0	1	0	0	0
CAKSVAVITGSPLDYW_CNCRDSSAYRIF	IGHV3-23.IGHJ4.IGHM_IGLV3-19.IGLJ3.IGLC2	TGTGCGAAAAGTGTGGCGGTTATTACTGGATCCCCACTTGACTACTGG_TGTAATTGTCGGGACAGTAGTGCTTACCGGATCTTC	0	1	0	0	0
CAKSVAVITGSPLDYW_CQQYYSTPWTF	IGHV3-23.IGHJ4.IGHM_IGKV4-1.IGKJ1.IGKC	TGTGCGAAAAGTGTGGCGGTTATTACTGGATCCCCACTTGACTACTGG_TGTCAGCAATATTATAGTACTCCCTGGACGTTC	0	1	0	0	0
CAKSVAVITGSPLDYW_CQTWGTGTWVF	IGHV3-23.IGHJ4.IGHM_IGLV4-69.IGLJ3.IGLC2	TGTGCGAAAAGTGTGGCGGTTATTACTGGATCCCCACTTGACTACTGG_TGTCAGACCTGGGGCACTGGCACTTGGGTGTTC	0	1	0	0	0
CAKSVEWLVIDYW_CCSYAGSSTWVF	IGHV3-43.IGHJ4.IGHD_IGLV2-23.IGLJ3.IGLC2	TGTGCAAAAAGTGTGGAGTGGCTGGTAATTGACTACTGG_TGCTGCTCATATGCAGGTAGTAGCACTTGGGTGTTC	0	1	0	0	0
CAKSVQTETSLNWFDPW_CQQYYSTPLTF	IGHV3-23.IGHJ5.IGHD_IGKV4-1.IGKJ3.IGKC	TGTGCGAAGTCCGTCCAAACTGAAACATCGCTTAACTGGTTCGACCCCTGG_TGTCAGCAATATTATAGTACTCCCCTCACTTTC	0	1	0	0	0
CAKSVQTETSLNWFDPW_CQQYYSTPLTF	IGHV3-33.IGHJ5.IGHM_IGKV4-1.IGKJ3.IGKC	TGTGCGAAGTCCGTCCAAACTGAAACATCGCTTAACTGGTTCGACCCCTGG_TGTCAGCAATATTATAGTACTCCCCTCACTTTC	0	1	0	0	0
CAKTALIYSETAGASPRNDNWFDPW_CMQALQTPWTF	IGHV3-23.IGHJ5.IGHM_IGKV2-28.IGKJ1.IGKC	TGTGCGAAAACCGCCCTGATATATAGTGAGACGGCGGGGGCTTCCCCCCGAAACGACAACTGGTTCGACCCCTGG_TGCATGCAAGCTCTACAAACTCCCTGGACGTTC	0	1	0	0	0
CAKTGRKSVYDSPWDYW_CQQYEMLPRTF	IGHV3-23.IGHJ4.IGHM_IGKV1-33.IGKJ2.IGKC	TGTGCGAAAACAGGGAGAAAAAGTGTCTACGACTCGCCTTGGGACTACTGG_TGTCAACAGTATGAGATGCTCCCTCGAACTTTT	0	1	0	0	0
CAKTGTTAAFDYW_CQAWDSSRGVF	IGHV3-30.IGHD1-7.IGHJ4.IGHM_IGLV3-1.IGLJ2.IGLC2	TGTGCGAAAACTGGAACTACGGCGGCCTTTGACTACTGG_TGTCAGGCGTGGGACAGCAGCCGAGGGGTATTC	0	1	0	0	0
CAKTGVGANPNFDYW_CQAWDSSTGVF	IGHV3-30.IGHJ4.IGHM_IGLV3-1.IGLJ1.IGLC1	TGTGCGAAAACGGGGGTGGGAGCCAATCCCAACTTTGACTACTGG_TGTCAGGCGTGGGACAGCAGCACTGGAGTCTTC	0	1	0	0	0
CAKTLGGGREAPASFRSQRDYW_CQSADTSGYYWVF	IGHV3-23.IGHJ4.IGHM_IGLV3-25.IGLJ3.IGLC2	TGTGCGAAAACTTTAGGTGGTGGCCGGGAAGCCCCGGCATCCTTCAGGAGTCAAAGGGACTACTGG_TGTCAATCAGCAGACACCAGTGGTTACTATTGGGTGTTC	0	1	0	0	0
CAKTPGELLPYYYYGMDVW_CMQALQTSITF	IGHV3-53.IGHJ6.IGHM_IGKV2-28.IGKJ5.IGKC	TGTGCGAAAACTCCGGGGGAGCTACTACCCTACTACTACTACGGTATGGACGTCTGG_TGCATGCAAGCTCTACAAACTTCGATCACCTTC	0	1	0	0	0
CAKTRITMIVVDDAFDIW_CSSYTSSSTLWVF	IGHV3-23.IGHD3-22.IGHJ3.IGHM_IGLV2-14.IGLJ3.IGLC2	TGTGCGAAAACACGTATTACTATGATAGTAGTGGACGATGCTTTTGATATCTGG_TGCAGCTCATATACAAGCAGCAGCACTCTTTGGGTGTTC	0	1	0	0	0
CAKTRIVGATNDAFDIW_CMQALQAPLTF	IGHV3-30.IGHD1-26.IGHJ3.IGHM_IGKV3-20.IGKJ4.	TGTGCGAAAACTCGTATAGTGGGAGCTACAAATGATGCTTTTGATATCTGG_TGCATGCAAGCTCTACAAGCTCCGCTCACTTTC	0	1	0	0	0
CAKVAGTTNLWYFDLW_CQAWDSSTVVF	IGHV3-53.IGHJ2.IGHM_IGLV3-1.IGLJ2.IGLC2	TGTGCGAAAGTGGCCGGAACAACCAATCTCTGGTACTTCGATCTCTGG_TGTCAGGCGTGGGACAGCAGCACTGTGGTATTC	0	1	0	0	0
CAKVAWFGELLSPWDYW_CQQYYSTPRTF	IGHV3-23.IGHD3-10.IGHJ4.IGHM_IGKV4-1.IGKJ1.IGKC	TGTGCGAAAGTCGCATGGTTCGGGGAGTTATTATCGCCCTGGGACTACTGG_TGTCAGCAATATTATAGTACTCCTCGGACGTTC	0	1	0	0	0
CAKVDCSSTSCYSGFDPW_CQSYDSSLSGYYVF	IGHV3-20.IGHD2-2.IGHJ5.IGHM_IGLV1-40.IGLJ1.IGLC1	TGTGCAAAAGTAGATTGTAGTAGTACCAGCTGTTATTCCGGGTTCGACCCCTGG_TGCCAGTCCTATGACAGCAGCCTGAGTGGATATTATGTCTTC	0	1	0	0	0
CAKVDSWGVFRGAFDIW_CQQYGSSPITF	IGHV3-30.IGHJ3.IGHM_IGKV3-20.IGKJ5.IGKC	TGTGCGAAAGTCGATTCGTGGGGGGTATTCCGGGGAGCTTTTGATATCTGG_TGTCAGCAGTATGGTAGCTCACCGATCACCTTC	0	1	0	0	0
CAKVEEVRFLEWLLPRGADYW_CQSADSSGTYSWVF	IGHV3-23.IGHD3-3.IGHJ4.IGHM_IGLV3-25.IGLJ3.IGLC2	TGTGCGAAAGTGGAAGAAGTCCGATTTTTGGAGTGGTTATTGCCCCGTGGAGCTGACTACTGG_TGTCAATCAGCAGACAGCAGTGGTACTTATTCTTGGGTGTTC	0	1	0	0	0
CAKVEPYNWNFDYW_CQQYGSSLWTF	IGHV3-23.IGHJ4.IGHM_IGKV3-20.IGKJ1.IGKC	TGTGCGAAAGTAGAACCGTATAACTGGAATTTTGACTACTGG_TGTCAGCAGTATGGTAGCTCACTGTGGACGTTC	0	1	0	0	0
CAKVGGGSSSLYYFDYW_CQQYYTTLYTF	IGHV3-23.IGHJ4.IGHM_IGKV4-1.IGKJ2.IGKC	TGTGCGAAAGTCGGGGGAGGGAGCAGCAGCCTGTATTACTTTGACTACTGG_TGTCAGCAATATTATACTACTCTGTACACTTTT	0	1	0	0	0
CAKVGGSGNDPLKRYYYYGMDVW_CQAWDSSTVVF	IGHV3-33.IGHJ6.IGHM_IGLV3-1.IGLJ2.IGLC2	TGTGCGAAAGTGGGTGGTTCGGGCAACGACCCATTAAAACGGTACTACTACTACGGTATGGACGTCTGG_TGTCAGGCGTGGGACAGCAGCACTGTGGTATTC	0	1	0	0	0
CAKVGHYDFWSADHLGAFDIW_CQQYYSTPFTF	IGHV3-23.IGHD3-3.IGHJ3.IGHM_IGKV4-1.IGKJ3.IGKC	TGTGCGAAAGTTGGGCATTACGATTTTTGGAGTGCCGATCATTTGGGTGCTTTTGATATCTGG_TGTCAGCAATATTATAGTACTCCCTTCACTTTC	0	1	0	0	0
CAKVGHYDSSGPLVYW_CQQYGSSPWTF	IGHV3-23.IGHJ4.IGHM_IGKV3-20.IGKJ1.IGKC	TGTGCGAAAGTTGGGCACTATGATAGTAGTGGCCCCTTAGTATACTGG_TGTCAGCAGTATGGTAGCTCACCGTGGACGTTC	0	1	0	0	0
CAKVGHYDSSGPLVYW_CQQYYSAPYTF	IGHV3-23.IGHJ4.IGHM_IGKV4-1.IGKJ2.IGKC	TGTGCGAAAGTTGGGCACTATGATAGTAGTGGCCCCTTAGTATACTGG_TGTCAGCAATATTATAGTGCTCCGTACACTTTT	0	1	0	0	0
CAKVGLWSRFDYW_CQSYDSSLSYVF	IGHV3-23.IGHJ4.IGHM_IGLV1-40.IGLJ1.IGLC1	TGTGCGAAAGTCGGCCTATGGTCCCGCTTTGACTACTGG_TGCCAGTCCTATGACAGCAGCCTGAGTTATGTCTTC	0	1	0	0	0
CAKVGVGSSGWYEDW_CQSYDSSNYVF	IGHV3-23.IGHJ1.IGHM_IGLV6-57.IGLJ1.IGLC1	TGTGCGAAAGTCGGGGTAGGGAGCAGTGGCTGGTACGAGGACTGG_TGTCAGTCTTATGATAGCAGCAATTATGTCTTC	0	1	0	0	0
CAKVGVSHSNYVDYW_CQQYYSIPWTF	IGHV5-51.IGHJ4._IGKV4-1.IGKJ1.IGKC	TGTGCGAAAGTGGGTGTTAGTCACAGTAATTACGTTGACTACTGG_TGTCAGCAATATTATAGTATTCCGTGGACGTTC	0	1	0	0	0
CAKVHPTAIQLWLRRWGNTRGTHFECW_CCSYAGSSTSYVF	IGHV3-23.IGHD5-18.IGHJ4.IGHM_IGLV2-23.IGLJ1.IGLC1	TGTGCGAAAGTCCACCCTACGGCGATACAGCTATGGTTACGGCGGTGGGGAAACACCCGGGGCACACACTTTGAGTGTTGG_TGCTGCTCATATGCAGGTAGTAGCACCTCTTATGTCTTC	0	1	0	0	0
CAKVIPEDGAAYW_CQQYYSTPLTF	IGHV3-23.IGHJ4.IGHM_IGKV4-1.IGKJ4.IGKC	TGCGCGAAAGTTATACCAGAAGATGGTGCAGCCTACTGG_TGTCAGCAATATTATAGTACTCCGCTCACTTTC	0	1	0	0	0
CAKVIVVGTIFGVVPYYFDYW_CQQYNKWPLTF	IGHV3-23.IGHD3-3.IGHJ4.IGHM_IGKV3-15.IGKJ4.IGKC	TGTGCGAAAGTAATAGTAGTGGGTACGATTTTTGGAGTGGTTCCATATTATTTTGACTACTGG_TGTCAGCAGTATAATAAGTGGCCTCTCACTTTC	0	1	0	0	0
CAKVIYGELLGDAFDVW_CMQALQTPITF	IGHV3-30.IGHJ3.IGHM_IGKV2-28.IGKJ5.IGKC	TGTGCGAAGGTCATCTACGGGGAACTGCTAGGTGATGCTTTTGATGTCTGG_TGCATGCAAGCTCTACAAACTCCGATCACCTTC	0	1	0	0	0
CAKVLPILRYFDWWGGAFDIW_CQQYNNWPYTF	IGHV3-23.IGHD3-9.IGHJ3.IGHM_IGKV3-15.IGKJ2.IGKC	TGTGCGAAAGTCCTACCAATCTTACGATATTTTGACTGGTGGGGCGGTGCTTTTGATATCTGG_TGTCAGCAGTATAATAACTGGCCGTACACTTTT	0	1	0	0	0
CAKVLPYSANAIEYW_CQQYDTYPFTF	IGHV3-30.IGHJ4.IGHM_IGKV1-16.IGKJ3.IGKC	TGTGCGAAAGTCCTTCCGTATAGTGCCAACGCAATTGAGTACTGG_TGCCAACAGTATGATACTTACCCATTCACTTTC	0	1	0	0	0
CAKVPGRAVYCSSTSCPFEYW_CATWDSILSVEMF	IGHV3-30.IGHD2-2.IGHJ4.IGHM_IGLV1-51.IGLJ2.IGLC2	TGTGCGAAAGTACCCGGCAGAGCTGTCTATTGTAGTAGTACCAGCTGCCCCTTTGAGTACTGG_TGCGCAACATGGGATAGTATCCTGAGTGTTGAGATGTTC	0	1	0	0	0
CAKVPLRYYYDSSGYYFDYW_CSSYAGSNNFRVF	IGHV3-23.IGHD3-22.IGHJ4.IGHM_IGLV2-8.IGLJ2.IGLC2	TGTGCGAAAGTACCACTAAGGTATTACTATGATAGTAGTGGTTACTACTTTGACTACTGG_TGCAGCTCATATGCAGGCAGCAACAATTTCAGGGTATTC	0	1	0	0	0
CAKVPLYHNFFDSRTSGVDAFDIW_CQQRNNWPPYTF	IGHV3-30.IGHJ3.IGHM_IGKV3-11.IGKJ2.IGKC	TGTGCGAAAGTGCCCCTATATCATAATTTCTTTGATAGTCGTACTTCTGGGGTGGACGCTTTTGATATTTGG_TGTCAACAGCGTAACAACTGGCCTCCGTATACTTTT	0	1	0	0	0
CAKVRGSGSYYGIDYYYGMDVW_CCSYAGSYTPYVF	IGHV3-23.IGHJ6.IGHM_IGLV2-11.IGLJ1.IGLC1	TGTGCGAAAGTCCGTGGTTCGGGGAGTTATTATGGGATTGACTACTACTACGGTATGGACGTCTGG_TGCTGCTCATATGCAGGCAGCTACACTCCTTATGTCTTC	0	1	0	0	0
CAKVRSPYGGNLDVFDIW_CQQYNSYSPTF	IGHV3-30.IGHJ3.IGHM_IGKV1-5.IGKJ1.IGKC	TGTGCGAAAGTTAGGTCTCCCTACGGTGGTAACCTTGATGTTTTTGATATCTGG_TGCCAACAGTATAATAGTTATTCTCCGACGTTC	0	1	0	0	0
CAKVRTYNWNYDYW_CQHYIRYPYMF	IGHV3-23.IGHD1-7.IGHJ4.IGHM_IGKV1-5.IGKJ1.IGKC	TGTGCGAAAGTCAGAACGTATAATTGGAACTATGATTATTGG_TGTCAACATTATATACGTTATCCTTACATGTTC	0	1	0	0	0
CAKVSVSHSNYVDYW_CGTWDSSLSAGVF	IGHV5-51.IGHJ4.IGHM_IGLV1-51.IGLJ3.IGLC2	TGTGCGAAAGTGAGTGTTAGTCACAGTAATTACGTTGACTACTGG_TGCGGAACATGGGATAGCAGCCTGAGTGCTGGGGTGTTC	0	1	0	0	0
CAKVSVSHSNYVDYW_CQTWGTVIHVVF	IGHV5-51.IGHJ4.IGHM_IGLV4-69.IGLJ2.IGLC2	TGTGCGAAAGTGAGTGTTAGTCACAGTAATTACGTTGACTACTGG_TGTCAGACGTGGGGCACTGTCATTCATGTGGTTTTC	0	1	0	0	0
CAKVSWDTLGDYW_CQQYNSYPWTF	IGHV3-23.IGHJ4.IGHM_IGKV1-5.IGKJ1.IGKC	TGTGCGAAAGTTTCATGGGATACATTAGGGGACTACTGG_TGCCAACAGTATAACAGTTACCCGTGGACGTTC	0	1	0	0	0
CAKVTGYSSGWSPRFDPW_CSSYTSSSTWVF	IGHV3-30.IGHD6-19.IGHJ5.IGHM_IGLV2-14.IGLJ3.IGLC2	TGTGCGAAAGTCACCGGGTATAGCAGTGGCTGGTCCCCGAGGTTCGACCCCTGG_TGCAGCTCATATACAAGCAGCAGCACTTGGGTGTTC	0	1	0	0	0
CAKVTLSHYYGSGVDYW_CLLYYGGAWVF	IGHV3-23.IGHJ4.IGHM_IGLV7-43.IGLJ3.IGLC2	TGTGCGAAAGTGACTTTATCCCATTACTATGGTTCGGGGGTTGACTACTGG_TGCCTGCTCTACTATGGTGGTGCTTGGGTGTTC	0	1	0	0	0
CAKVWLVGAGCFDYW_CQSADSSGTYWVF	IGHV3-23.IGHJ4.IGHM_IGLV3-25.IGLJ3.IGLC2	TGTGCGAAGGTGTGGCTGGTAGGCGCGGGGTGTTTTGACTACTGG_TGTCAATCAGCAGACAGCAGTGGTACTTATTGGGTGTTC	0	1	0	0	0
CAKVYTLLEWLSPLYFDYW_CQQYGSSPWTF	IGHV3-20.IGHJ4._IGKV3-20.IGKJ1.IGKC	TGTGCAAAAGTCTATACCCTTTTGGAGTGGTTATCCCCTCTGTACTTTGACTACTGG_TGTCAGCAGTATGGTAGCTCACCGTGGACGTTC	0	1	0	0	0
CAKVYWTDQLNWFDPW_CQQYYSSPLTF	IGHV6-1.IGHJ5.IGHM_IGKV4-1.IGKJ4.IGKC	TGTGCAAAAGTTTATTGGACCGACCAACTAAATTGGTTCGACCCCTGG_TGTCAGCAATATTATAGTTCTCCGCTCACTTTC	0	1	0	0	0
CAKYGGGQYSGYDSYDYW_CQSADSSGTYVVF	IGHV3-23.IGHJ4.IGHM_IGLV3-25.IGLJ2.IGLC2	TGTGCGAAATACGGGGGGGGACAATATAGTGGCTACGATTCGTACGACTACTGG_TGTCAATCAGCAGACAGCAGTGGTACTTATGTGGTATTC	0	1	0	0	0
CAKYGSSGWYGGSFSDYW_CLLYYGGASWVF	IGHV3-30.IGHJ4.IGHM_IGLV7-43.IGLJ3.IGLC2	TGTGCGAAATACGGTAGCAGTGGCTGGTACGGGGGGTCCTTTTCTGACTACTGG_TGCCTGCTCTACTATGGTGGTGCTTCTTGGGTGTTC	0	1	0	0	0
CAKYPRGYCSSTSCYTLDYW_CQQYDNLPLTF	IGHV3-30.IGHD2-2.IGHJ4.IGHM_IGKV1-33.IGKJ4.IGKC	TGTGCGAAATACCCTAGGGGATATTGTAGTAGTACCAGCTGCTATACTCTTGACTACTGG_TGTCAACAGTATGATAATCTCCCTCTCACTTTC	0	1	0	0	0
CALGERITMIVVVIAALDYW_CGTWDSSLSAGVF	IGHV1-69D.IGHD3-22.IGHJ4.IGHM_IGLV1-51.IGLJ2.IGLC2	TGTGCGTTGGGGGAGAGAATTACTATGATAGTAGTGGTTATTGCGGCCCTTGACTACTGG_TGCGGAACATGGGATAGCAGCCTGAGTGCTGGGGTATTC	0	1	0	0	0
CALKSGYSYGAFDYW_CSSYTSSSTVF	IGHV2-70.IGHD5-18.IGHJ4.IGHM_IGLV2-14.IGLJ3.IGLC2	TGTGCACTTAAAAGTGGATACAGCTATGGTGCGTTTGACTACTGG_TGCAGCTCATATACAAGCAGCAGCACGGTGTTC	0	1	0	0	0
CALLRDRIGYRVDYW_CVSCTTTNTPLF	IGHV3-33.IGHJ4.IGHM_IGLV2-14.IGLJ1.IGLC1	TGTGCGTTGCTGCGTGACCGGATCGGCTACCGCGTAGACTACTGG_TGCGTCTCATGTACAACTACCAACACCCCCCTCTTC	0	1	0	0	0
CALQPYPGYDQLFDYW_CQQYYSTPYTF	IGHV3-33.IGHJ4.IGHM_IGKV4-1.IGKJ2.IGKC	TGTGCGCTACAACCATATCCGGGCTACGATCAGCTATTTGACTACTGG_TGTCAGCAATATTATAGTACTCCGTACACTTTT	0	1	0	0	0
CALRSGPDSAKPLSW_CQQYYSTPWTF	IGHV2-5.IGHJ5.IGHM_IGKV4-1.IGKJ1.IGKC	TGTGCACTCAGGTCCGGCCCGGACAGTGCCAAGCCTCTTTCCTGG_TGTCAGCAATATTATAGTACTCCTTGGACGTTC	0	1	0	0	0
CALVIMRPLNWFDPW_CQQYGSSPLTF	IGHV4-39.IGHJ5.IGHM_IGKV3-20.IGKJ4.IGKC	TGTGCCCTAGTAATTATGCGGCCTCTCAACTGGTTCGACCCCTGG_TGTCAGCAGTATGGTAGCTCCCCACTCACTTTC	0	1	0	0	0
CAMASGIAVAATGYW_CAAWDDSLNGWVF	IGHV1-2.IGHJ4.IGHD_IGLV10-54.IGLJ3.IGLC2	TGTGCGATGGCCTCTGGGATAGCAGTGGCTGCCACGGGCTACTGG_TGTGCAGCATGGGATGACAGCCTGAATGGTTGGGTGTTC	0	1	0	0	0
CAMIGPSFDYW_CMSYAGSDNWVF	IGHV3-21.IGHJ4.IGHM_IGLV2-8.IGLJ3.IGLC2	TGTGCGATGATAGGGCCCTCCTTTGACTACTGG_TGCATGTCATATGCAGGCAGCGACAATTGGGTGTTC	0	1	0	0	0
CAMRPYTYGTPKYYYGMDAW_CQSADNSGGVVF	IGHV3-21.IGHJ6.IGHG1_IGLV3-25.IGLJ2.IGLC2	TGTGCGATGCGGCCTTACACCTATGGTACACCTAAGTATTACTATGGCATGGACGCGTGG_TGCCAATCCGCAGACAACAGTGGTGGAGTGGTCTTC	0	1	0	0	0
CANALDVVTDDYW_CMQGTHWPYTF	IGHV3-30.IGHJ4.IGHM_IGKV2-30.IGKJ2.IGKC	TGTGCGAACGCGCTCGATGTGGTGACTGATGACTACTGG_TGCATGCAAGGTACACACTGGCCGTACACTTTT	0	1	0	0	0
CANDYVWGSYRYTGMSYYYYGMDVW_CQQYDNLPAKPLTF	IGHV3-30.IGHD3-16.IGHJ6.IGHM_IGKV1-33.IGKJ4.IGKC	TGTGCGAATGATTACGTTTGGGGGAGTTATCGTTATACCGGTATGTCCTACTACTACTACGGTATGGACGTCTGG_TGTCAACAGTATGATAATCTCCCTGCTAAACCACTCACTTTC	0	1	0	0	0
CANDYYYDSSGYAW_CMQGTHWPRTF	IGHV3-21.IGHD3-22.IGHJ4.IGHM_IGKV2D-30.IGKJ1.IGKC	TGTGCGAACGACTATTACTATGATAGTAGTGGTTATGCGTGG_TGCATGCAAGGTACACACTGGCCCAGGACGTTC	0	1	0	0	0
CANELTGDFNYW_CQTWGTGIHVVF	IGHV3-23.IGHJ4.IGHM_IGLV4-69.IGLJ2.IGLC2	TGTGCGAACGAGCTGACTGGGGATTTTAACTACTGG_TGTCAGACCTGGGGCACTGGCATTCATGTGGTATTC	0	1	0	0	0
CANHNCGGDCWGGYFDYW_CQSADSSGTYVF	IGHV3-23.IGHJ4.IGHM_IGLV3-25.IGLJ1.IGLC1	TGTGCGAACCACAATTGTGGTGGTGACTGCTGGGGCGGCTACTTTGACTACTGG_TGTCAATCAGCAGACAGCAGTGGTACTTATGTCTTC	0	1	0	0	0
CANIRSGWYEYYYYYYGMDVW_CSSYTSSSTLNWVF	IGHV3-30.IGHJ6.IGHM_IGLV2-14.IGLJ3.IGLC2	TGTGCCAACATCCGCAGTGGCTGGTACGAATATTACTACTACTACTACGGTATGGACGTCTGG_TGCAGCTCATATACAAGCAGCAGCACTCTCAATTGGGTGTTC	0	1	0	0	0
CANLDGYNSPMVDYW_CAAWDDSLNGWVF	IGHV3-30.IGHJ4.IGHM_IGLV1-36.IGLJ3.IGLC2	TGTGCGAACTTGGATGGCTACAATTCGCCCATGGTTGACTACTGG_TGTGCAGCATGGGATGACAGCCTGAATGGTTGGGTGTTC	0	1	0	0	0
CANLGVASYYYGMDVW_CQQRSNWPPLTF	IGHV1-2.IGHJ6.IGHM_IGKV3-11.IGKJ4.IGKC	TGTGCCAACCTGGGGGTCGCCTCCTACTACTACGGTATGGACGTCTGG_TGTCAGCAGCGTAGCAACTGGCCTCCGCTCACTTTC	0	1	0	0	0
CANNRFYGDYVDYW_CLQHNTYPRTF	IGHV3-53.IGHJ4.IGHM_IGKV1-17.IGKJ2.IGKC	TGTGCGAATAACCGTTTCTATGGTGATTATGTTGACTACTGG_TGTCTACAGCATAATACTTACCCTCGGACTTTT	0	1	0	0	0
CANNWNADNW_CMQGTHWPPFTF	IGHV3-23.IGHJ4.IGHM_IGKV2-30.IGKJ4.IGKC	TGTGCGAACAACTGGAACGCGGACAACTGG_TGCATGCAAGGTACACACTGGCCTCCGTTCACTTTC	0	1	0	0	0
CANPPLGYCTNGVCYTPYFDYW_CMQALQTQITF	IGHV3-23.IGHD2-8.IGHJ4.IGHM_IGKV2-28.IGKJ5.IGKC	TGTGCGAATCCTCCACTGGGATATTGTACTAATGGTGTATGCTATACGCCTTACTTTGACTACTGG_TGCATGCAAGCTCTACAAACCCAGATCACCTTC	0	1	0	0	0
CANSNGGSYYGDAFDIW_CQQGNSFPLTF	IGHV3-23.IGHJ3.IGHM_IGKV1-12.IGKJ3.IGKC	TGTGCGAATTCGAACGGTGGGAGCTACTATGGTGATGCTTTTGATATCTGG_TGTCAACAGGGTAACAGTTTCCCTCTCACTTTC	0	1	0	0	0
CANSPSGTYSQGYW_CQAWDSSTAKEVF	IGHV3-21.IGHJ4.IGHM_IGLV3-1.IGLJ2.IGLC2	TGTGCGAATTCTCCTAGTGGGACCTACTCGCAAGGCTACTGG_TGTCAGGCGTGGGACAGCAGCACTGCTAAGGAGGTATTC	0	1	0	0	0
CANSYDRGWYFDYW_CQQYYSTITF	IGHV3-30.IGHJ4.IGHM_IGKV4-1.IGKJ5.IGKC	TGTGCGAATTCTTATGATAGGGGGTGGTACTTTGACTACTGG_TGTCAGCAATATTATAGTACGATCACCTTC	0	1	0	0	0
CANVDTAMVTGVDYW_CCSYAGSSTWVF	IGHV3-23.IGHD5-18.IGHJ4.IGHM_IGLV2-23.IGLJ3.IGLC2	TGTGCGAACGTGGATACAGCTATGGTTACGGGGGTTGACTACTGG_TGCTGCTCATATGCAGGTAGTAGCACTTGGGTGTTC	0	1	0	0	0
CAQGGYCSSTSCLPVGGMDVW_CQQSYSTLWTF	IGHV3-20.IGHD2-2.IGHJ6.IGHM_IGKV1D-39.IGKJ1.IGKC	TGTGCCCAAGGGGGATATTGTAGTAGTACCAGCTGCCTCCCCGTTGGGGGTATGGACGTCTGG_TGTCAACAGAGTTACAGTACCTTGTGGACGTTC	0	1	0	0	0
CARAAPVYCSSTSCHRFWFDPW_CAAWDDSLNGPVF	IGHV4-34.IGHD2-2.IGHJ5.IGHD_IGLV1-44.IGLJ2.IGLC2	TGTGCGAGAGCAGCGCCCGTATATTGTAGTAGTACCAGCTGCCACCGATTTTGGTTCGACCCCTGG_TGTGCAGCATGGGATGACAGCCTGAATGGTCCGGTATTC	0	1	0	0	0
CARAAVVVPAATEGDYYYYGMDVW_CQSADSSGTYVF	IGHV4-30-4.IGHD2-2.IGHJ6.IGHM_IGLV3-25.IGLJ1.IGLC1	TGTGCGAGAGCGGCTGTAGTAGTACCAGCTGCTACCGAGGGGGACTACTACTACTACGGTATGGACGTCTGG_TGTCAATCAGCAGACAGCAGTGGTACTTATGTCTTC	0	1	0	0	0
CARADADAAGGGFDVW_CHQFRSNTRTF	IGHV4-59.IGHJ6.IGHM_IGKV4-1.IGKJ1.IGKC	TGTGCGAGAGCGGACGCGGACGCTGCCGGAGGAGGTTTCGACGTCTGG_TGTCACCAATTTCGTAGTAATACTCGGACGTTC	0	1	0	0	0
CARADAFDIW_CQSADSSGTYVF	IGHV3-33.IGHJ3.IGHD_IGLV3-25.IGLJ1.IGLC1	TGTGCGAGGGCTGATGCTTTTGATATCTGG_TGTCAATCAGCAGACAGCAGTGGTACTTATGTCTTC	0	1	0	0	0
CARADAYYYYGMDVW_CQVWDSSSDHWVF	IGHV4-59.IGHJ6.IGHM_IGLV3-21.IGLJ3.IGLC2	TGTGCGAGGGCGGACGCCTACTACTACTACGGTATGGACGTCTGG_TGTCAGGTGTGGGATAGTAGTAGTGATCATTGGGTGTTC	0	1	0	0	0
CARADDYDGSGYYYLHYW_CQQYNFYYPYTF	IGHV4-30-4.IGHD3-22.IGHJ4.IGHM_IGKV1-5.IGKJ2.IGKC	TGTGCGAGGGCCGATGACTATGATGGTAGTGGTTATTACTACCTGCACTACTGG_TGCCAACAGTATAATTTTTATTATCCGTACACTTTT	0	1	0	0	0
CARADKLGYCSSTSCQGRYYYYGMDVW_CMQALQTPQTF	IGHV3-7.IGHD2-2.IGHJ6.IGHM_IGKV2-28.IGKJ2.IGKC	TGTGCGAGAGCGGACAAACTAGGATATTGTAGTAGTACCAGCTGCCAAGGCCGCTACTACTACTACGGTATGGACGTCTGG_TGCATGCAAGCTCTACAAACTCCTCAAACTTTT	0	1	0	0	0
CARADLSKTNFDYW_CQAWDTSTVVF	IGHV3-74.IGHJ4.IGHM_IGLV3-1.IGLJ2.IGLC2	TGTGCAAGAGCGGACCTATCGAAAACGAACTTTGACTACTGG_TGTCAGGCGTGGGACACCAGCACTGTGGTATTC	0	1	0	0	0
CARADQVGASTDYFDYW_CQTWDSTTAVF	IGHV1-2.IGHJ4.IGHM_IGLV3-1.IGLJ2.IGLC2	TGTGCGAGAGCAGACCAAGTGGGAGCTAGCACGGACTACTTTGACTACTGG_TGTCAGACGTGGGACAGCACCACTGCCGTATTC	0	1	0	0	0
CARADSGHNFDYW_CQQYYSTPYTF	IGHV4-30-4.IGHJ4.IGHM_IGKV4-1.IGKJ2.	TGTGCGAGAGCGGATAGTGGTCATAACTTTGACTACTGG_TGTCAGCAATATTATAGTACTCCGTACACTTTT	0	1	0	0	0
CARADYAGNWFAPW_CQQSYSIPLAF	IGHV4-61.IGHJ5.IGHM_IGKV1D-39.IGKJ4.IGKC	TGTGCGAGAGCCGACTACGCCGGCAACTGGTTCGCCCCCTGG_TGTCAACAGAGTTACAGTATTCCCCTCGCTTTC	0	1	0	0	0
CARAEQWFPLFDYW_CQQYGSSHRVTF	IGHV4-30-4.IGHJ4.IGHM_IGKV3-20.IGKJ4.IGKC	TGTGCGAGAGCTGAGCAGTGGTTCCCTCTTTTTGACTACTGG_TGTCAGCAGTATGGTAGCTCACACCGGGTCACTTTC	0	1	0	0	0
CARAERTTVVIGGGYYFDYW_CLLSYSGARLF	IGHV4-59.IGHJ4.IGHM_IGLV7-46.IGLJ3.IGLC2	TGTGCGAGAGCCGAAAGGACTACGGTGGTAATCGGGGGGGGTTACTACTTTGACTACTGG_TGCTTGCTCTCCTATAGTGGTGCTCGACTGTTC	0	1	0	0	0
CARAEVRWEEDYGDYPYYFDYW_CQAWDSSKGGVF	IGHV4-59.IGHD4-17.IGHJ4.IGHM_IGLV3-1.IGLJ2.IGLC2	TGTGCGAGAGCAGAGGTTAGGTGGGAAGAAGACTACGGTGACTACCCGTACTACTTTGACTACTGG_TGTCAGGCGTGGGACAGCAGCAAGGGTGGGGTATTC	0	1	0	0	0
CARAEWRSALYFQHW_CQVWDSSSDHPVF	IGHV4-59.IGHJ1.IGHM_IGLV3-21.IGLJ1.IGLC1	TGTGCGAGAGCCGAGTGGCGTTCGGCCCTATACTTCCAGCACTGG_TGCCAGGTGTGGGATAGCAGTAGTGATCATCCCGTCTTC	0	1	0	0	0
CARAFASYSNYDYYYYGMDVW_CQQYDNLPSLTF	IGHV1-46.IGHJ6.IGHM_IGKV1-33.IGKJ4.IGKC	TGTGCGAGAGCGTTTGCCTCCTACAGTAACTACGACTACTACTACTACGGTATGGACGTCTGG_TGTCAACAGTATGATAATCTCCCGTCGCTCACTTTC	0	1	0	0	0
CARAFEVRGVIIMRSWWFDPW_CCSYAGSYTFVF	IGHV3-74.IGHJ5.IGHM_IGLV2-11.IGLJ2.IGLC2	TGTGCAAGAGCCTTCGAAGTTCGGGGAGTTATTATAATGAGGTCGTGGTGGTTCGACCCCTGG_TGCTGCTCATATGCAGGCAGCTACACTTTCGTATTC	0	1	0	0	0
CARAFGPHRYRSATDWFDPW_CMQALQIPLTF	IGHV3-48.IGHJ5.IGHM_IGKV2D-28.IGKJ4.IGKC	TGTGCGAGAGCATTCGGGCCGCACCGATACAGAAGCGCGACGGACTGGTTCGACCCCTGG_TGCATGCAGGCTCTACAAATTCCCCTCACTTTC	0	1	0	0	0
CARAFGSSGYYDSW_CNSRDSSGNHLNVF	IGHV3-13.IGHJ5.IGHM_IGLV3-19.IGLJ1.IGLC1	TGTGCAAGAGCGTTTGGTAGCAGTGGTTATTACGACTCCTGG_TGTAACTCCCGGGACAGCAGTGGTAACCATCTGAATGTCTTC	0	1	0	0	0
CARAFQPTQRYSSSWSSYYFDYW_CLLSYSGARVF	IGHV4-30-4.IGHD6-13.IGHJ4.IGHM_IGLV7-46.IGLJ3.IGLC2	TGTGCGAGAGCTTTCCAACCCACTCAGAGGTATAGCAGCAGCTGGTCCTCGTACTACTTTGACTACTGG_TGCTTGCTCTCCTATAGTGGTGCTCGGGTGTTC	0	1	0	0	0
CARAGGALDYW_CQQYSYWPRLTF	IGHV3-30.IGHJ4.IGHM_IGKV3-15.IGKJ4.IGKC	TGTGCGAGAGCCGGTGGGGCTCTTGACTACTGG_TGTCAGCAGTACAGTTACTGGCCCCGTCTCACTTTC	0	1	0	0	0
CARAGGGHCSGGSCYTAFSYGMDVW_CQQYYTTPLTF	IGHV4-59.IGHD2-15.IGHJ6.IGHM_IGKV4-1.IGKJ3.IGKC	TGTGCGAGAGCCGGGGGGGGACATTGTAGTGGTGGTAGCTGCTACACCGCCTTCTCCTATGGTATGGACGTCTGG_TGTCAGCAATATTATACTACTCCTCTCACTTTC	0	1	0	0	0
CARAGGGLGDAFDIW_CQHPDTF	IGHV4-59.IGHJ3.IGHM_IGKV3-20.IGKJ2.IGKC	TGTGCGAGAGCCGGGGGGGGCCTAGGGGATGCTTTTGATATCTGG_TGTCAGCATCCCGACACTTTT	0	1	0	0	0
CARAGGNDYGDYFDYW_CLLSYSGARVF	IGHV4-59.IGHD4-17.IGHJ4.IGHM_IGLV7-46.IGLJ3.IGLC2	TGTGCGAGAGCGGGGGGGAACGACTACGGTGACTACTTTGACTACTGG_TGCTTGCTCTCCTATAGTGGTGCTCGGGTGTTC	0	1	0	0	0
CARAGGRPRAAAAQQGWFDPW_CQQRSNWPPTF	IGHV4-34.IGHJ5.IGHM_IGKV3-11.IGKJ3.IGKC	TGTGCGAGAGCTGGGGGGAGACCCCGAGCAGCAGCAGCCCAACAAGGGTGGTTCGACCCCTGG_TGTCAGCAGCGTAGCAACTGGCCTCCAACTTTC	0	1	0	0	0
CARAGGSSWYRYW_CQQYYSTPSLTF	IGHV4-34.IGHJ4.IGHM_IGKV4-1.IGKJ4.IGKC	TGTGCGAGAGCCGGGGGCAGCAGCTGGTACCGCTACTGG_TGTCAGCAATATTATAGTACTCCTTCTCTCACTTTC	0	1	0	0	0
CARAGITGTTYYYYGMDVW_CGTWDSSLSAAKVF	IGHV4-30-4.IGHD1-20.IGHJ6.IGHM_IGLV1-51.IGLJ1.IGLC1	TGTGCGAGAGCCGGTATAACTGGAACGACCTACTACTACTACGGTATGGACGTCTGG_TGCGGAACATGGGATAGCAGCCTGAGTGCTGCCAAGGTCTTC	0	1	0	0	0
CARAGRLRGVFDYW_CQQYDNLPQGLTF	IGHV1-69.IGHJ4.IGHM_IGKV1-33.IGKJ4.IGKC	TGTGCGAGAGCGGGCCGACTTCGTGGGGTCTTTGACTACTGG_TGTCAACAGTATGATAATCTCCCCCAGGGGCTCACTTTC	0	1	0	0	0
CARAGTAMVEYW_CAAWDDSLSGVVF	IGHV4-59.IGHJ4.IGHM_IGLV1-47.IGLJ2.IGLC2	TGTGCGAGAGCCGGTACAGCTATGGTAGAATACTGG_TGTGCAGCATGGGATGACAGCCTGAGTGGTGTGGTATTC	0	1	0	0	0
CARAGVEQQLVKWYFDYW_CQQYYSTPKTF	IGHV4-30-4.IGHJ4.IGHD_IGKV4-1.IGKJ3.IGKC	TGTGCGAGAGCGGGAGTCGAGCAGCAGCTGGTAAAATGGTACTTTGACTACTGG_TGTCAGCAATATTATAGTACTCCTAAAACTTTC	0	1	0	0	0
CARAGVVVAATYGMDVW_CQSADSSGTSLVF	IGHV1-2.IGHJ6.IGHM_IGLV3-25.IGLJ3.IGLC2	TGTGCGAGAGCGGGGGTGGTGGTAGCTGCTACCTACGGTATGGACGTCTGG_TGTCAATCAGCAGACAGCAGTGGTACTTCCTTGGTGTTC	0	1	0	0	0
CARAGYYYYGMDVW_CQQYNNWPPLTF	IGHV1-2.IGHJ6.IGHM_IGKV3-15.IGKJ4.IGKC	TGTGCGAGAGCAGGCTACTACTACTACGGTATGGACGTCTGG_TGTCAGCAGTATAATAACTGGCCTCCGCTCACTTTC	0	1	0	0	0
CARAHDILTAAPVGWFDPW_CQQYDNLPLTF	IGHV5-51.IGHJ5.IGHM_IGKV1-33.IGKJ4.IGKC	TGTGCGAGAGCCCACGATATTTTGACTGCCGCCCCTGTAGGCTGGTTCGACCCCTGG_TGTCAACAGTATGATAATCTCCCGCTCACTTTC	0	1	0	0	0
CARAIDESFQHW_CQQYYSTPITF	IGHV1-2.IGHJ1.IGHM_IGKV4-1.IGKJ3.IGKC	TGTGCGAGAGCGATAGACGAATCCTTCCAGCACTGG_TGTCAGCAATATTATAGTACTCCTATCACTTTC	0	1	0	0	0
CARAIKFSGSYFDYW_CGADHGSGSNFVWVF	IGHV4-59.IGHJ4.IGHM_IGLV9-49.IGLJ3.IGLC2	TGTGCGAGAGCGATAAAATTTAGTGGGAGCTACTTTGACTACTGG_TGTGGGGCAGACCATGGCAGTGGGAGCAACTTCGTTTGGGTGTTC	0	1	0	0	0
CARAIYGVYLFYFDQW_CAAWDDSLNGPVF	IGHV4-59.IGHJ4.IGHM_IGLV1-44.IGLJ3.IGLC2	TGTGCGAGAGCGATCTATGGAGTATATTTATTCTACTTTGACCAGTGG_TGTGCAGCGTGGGATGACAGCCTGAATGGTCCGGTGTTC	0	1	0	0	0
CARAKLRWAYYYNGMDVW_CNSRDTSGTHVRVF	IGHV4-34.IGHJ6.IGHM_IGLV3-19.IGLJ3.IGLC2	TGTGCGAGAGCCAAGCTACGGTGGGCCTACTACTACAACGGTATGGACGTCTGG_TGTAATTCCCGGGACACCAGTGGTACCCATGTGAGGGTGTTC	0	1	0	0	0
CARAKPRRYCSSTTCYTLVGYFDYW_CSSYTSSSTLYVF	IGHV4-59.IGHD2-2.IGHJ4.IGHM_IGLV2-14.IGLJ1.IGLC1	TGTGCGAGAGCCAAACCACGTCGATATTGTAGTAGTACCACCTGCTATACCTTGGTAGGCTACTTTGACTACTGG_TGCAGCTCATATACAAGCAGCAGCACTCTTTATGTCTTC	0	1	0	0	0
CARAKRSTVVRLPYFDYW_CSSYTSSSTLVF	IGHV1-18.IGHJ4.IGHM_IGLV2-14.IGLJ2.IGLC2	TGTGCGAGGGCCAAGCGGTCTACAGTAGTGCGCCTCCCTTACTTTGACTATTGG_TGCAGCTCATATACAAGCAGCAGCACTCTGGTATTC	0	1	0	0	0
CARALAAAGGFFDYW_CQQYGSPLTF	IGHV1-69D.IGHJ4.IGHM_IGKV3-20.IGKJ4.IGKC	TGTGCGAGAGCCCTAGCAGCAGCTGGAGGTTTTTTTGACTACTGG_TGTCAGCAGTATGGTAGCCCGCTCACTTTC	0	1	0	0	0
CARALCGGDCYLGRAFDIW_CSSYAGSNFWVF	IGHV4-30-4.IGHD2-21.IGHJ3.IGHM_IGLV2-23.IGLJ3.IGLC2	TGTGCGAGAGCCTTATGTGGTGGTGACTGCTATTTAGGGCGCGCTTTTGATATCTGG_TGCAGCTCATATGCAGGCAGCAACTTTTGGGTGTTC	0	1	0	0	0
CARALDYYDSSGYYPHGELDPW_CQQYYNTPQAF	IGHV3-7.IGHD3-22.IGHJ5.IGHM_IGKV4-1.IGKJ1.IGKC	TGTGCGAGAGCCCTCGATTACTATGATAGTAGTGGTTATTACCCTCATGGAGAACTCGACCCCTGG_TGTCAGCAATATTATAATACTCCTCAGGCGTTC	0	1	0	0	0
CARALDYYYDSSGYSHVPRYYFDYW_CQQYGSSPPTF	IGHV1-69D.IGHD3-22.IGHJ4.IGHM_IGKV3-20.IGKJ5.IGKC	TGTGCGAGAGCTCTAGATTATTACTATGATAGTAGTGGTTATTCACACGTCCCCCGATACTACTTTGACTACTGG_TGTCAGCAGTATGGTAGCTCACCTCCCACCTTC	0	1	0	0	0
CARALGKYSYGYLFDYW_CQQYGSSPELTF	IGHV3-33.IGHD5-18.IGHJ4.IGHM_IGKV3-20.IGKJ4.IGKC	TGTGCGAGAGCCCTTGGGAAATACAGCTATGGTTACCTTTTTGACTACTGG_TGTCAGCAGTATGGTAGCTCACCGGAGCTCACTTTC	0	1	0	0	0
CARALIGNVDYW_CQQYYRPSTF	IGHV1-8.IGHJ4.IGHM_IGKV4-1.IGKJ1.IGKC	TGTGCGAGAGCCCTAATTGGGAACGTTGACTACTGG_TGTCAGCAATATTATAGGCCCTCGACGTTC	0	1	0	0	0
CARALITAAGTDFDYW_CQHHGTF	IGHV4-34.IGHJ4.IGHM_IGKV3-20.IGKJ5.IGKC	TGTGCGAGAGCCCTTATAACAGCAGCTGGTACTGACTTTGACTACTGG_TGTCAGCACCATGGCACCTTC	0	1	0	0	0
CARALLRYFDWPPIDYW_CQVWDSSSDVVF	IGHV4-30-4.IGHD3-9.IGHJ4.IGHM_IGLV3-21.IGLJ2.IGLC2	TGTGCGAGAGCCCTATTACGATATTTTGACTGGCCCCCTATTGACTACTGG_TGTCAGGTGTGGGATAGTAGTAGTGATGTGGTATTC	0	1	0	0	0
CARALNIVVVPAPGNYW_CQQYGSSPLFTF	IGHV3-21.IGHD2-2.IGHJ4.IGHM_IGKV3-20.IGKJ3.IGKC	TGTGCGAGAGCCCTAAATATTGTAGTAGTACCAGCCCCAGGGAACTACTGG_TGTCAGCAGTATGGTAGCTCACCTCTATTCACTTTC	0	1	0	0	0
CARALRGLSSSNYYYYYGMDVW_CMQALQTPPYTF	IGHV3-13.IGHJ6.IGHM_IGKV2D-28.IGKJ2.IGKC	TGTGCAAGGGCCCTTCGGGGTCTGAGCAGCTCTAATTACTACTACTACTACGGTATGGACGTCTGG_TGCATGCAAGCTCTACAAACTCCTCCGTACACTTTT	0	1	0	0	0
CARALYSGSYYNFDYW_CQQSYSTPFTF	IGHV4-59.IGHJ4.IGHM_IGKV1D-39.IGKJ3.IGKC	TGTGCGAGAGCATTATATAGTGGGAGCTACTATAACTTTGACTACTGG_TGTCAACAGAGTTACAGTACCCCATTCACTTTC	0	1	0	0	0
CARAMSTGGYFDYW_CQQRSNWPLTF	IGHV4-30-4.IGHJ4.IGHM_IGKV3-11.IGKJ4.IGKC	TGTGCGAGAGCTATGTCTACCGGGGGCTACTTTGACTACTGG_TGTCAGCAGCGTAGCAACTGGCCTCTCACTTTC	0	1	0	0	0
CARANEPGIAVAGTNYYYGMDVW_CQQYNNWLYTF	IGHV1-69D.IGHD6-19.IGHJ6.IGHM_IGKV3-15.IGKJ2.IGKC	TGTGCGAGAGCAAATGAACCGGGTATAGCAGTGGCTGGTACGAACTACTACTACGGTATGGACGTCTGG_TGTCAGCAGTATAATAACTGGCTGTATACTTTT	0	1	0	0	0
CARANIVVVRGGMDVW_CQAWDSSIEDVVF	IGHV3-21.IGHJ6.IGHM_IGLV3-1.IGLJ2.IGLC2	TGTGCGAGAGCCAATATTGTAGTAGTAAGGGGCGGTATGGACGTCTGG_TGTCAGGCGTGGGACAGCAGCATCGAGGATGTGGTATTC	0	1	0	0	0
CARAPDVDIVVVVAAKYGMDVW_CQAWDSSPVVF	IGHV3-33.IGHD2-15.IGHJ6.IGHM_IGLV3-1.IGLJ2.IGLC2	TGTGCGAGAGCCCCGGATGTGGATATTGTAGTGGTGGTAGCTGCTAAGTACGGTATGGACGTCTGG_TGTCAGGCGTGGGACAGCAGTCCTGTGGTATTC	0	1	0	0	0
CARAPIGSYSNSW_CQQYYTTPQTF	IGHV3-21.IGHJ4.IGHM_IGKV4-1.IGKJ1.IGKC	TGTGCGAGAGCGCCGATTGGGAGCTACTCCAACTCCTGG_TGTCAGCAGTATTATACTACTCCTCAGACGTTC	0	1	0	0	0
CARAPPHPTAVAGTFFDSW_CHQYYSAPRTF	IGHV3-23.IGHJ4.IGHM_IGKV4-1.IGKJ1.IGKC	TGTGCGAGAGCCCCCCCCCACCCTACAGCAGTGGCTGGGACCTTTTTTGACTCCTGG_TGTCACCAATATTATAGTGCTCCTCGGACGTTC	0	1	0	0	0
CARAPPHPTAVAGTFFDSW_CQQYYSTPRTF	IGHV3-23.IGHJ4.IGHM_IGKV4-1.IGKJ1.IGKC	TGTGCGAGAGCCCCCCCCCACCCTACAGCAGTGGCTGGGACCTTTTTTGACTCCTGG_TGTCAGCAATATTATAGTACTCCTCGGACGTTC	0	1	0	0	0
CARAPPTRWSFGVASANHFDYW_CQSYDSNNFIWVF	IGHV3-13.IGHJ4.IGHM_IGLV6-57.IGLJ3.IGLC2	TGTGCAAGAGCCCCCCCTACCCGCTGGAGCTTCGGGGTAGCGTCTGCGAACCACTTTGACTACTGG_TGTCAGTCTTATGATAGCAACAACTTTATTTGGGTGTTC	0	1	0	0	0
CARAPPTTVTEGWELLGYW_CAAWDDSLSWVF	IGHV1-2.IGHJ4.IGHM_IGLV1-47.IGLJ3.IGLC2	TGTGCGAGAGCCCCCCCGACTACGGTGACGGAGGGGTGGGAGCTACTTGGCTACTGG_TGTGCAGCATGGGATGACAGCCTGAGTTGGGTGTTC	0	1	0	0	0
CARAPRATSDYYDSSGYYYYFDYW_CQAWDSSTAGDVF	IGHV4-30-4.IGHD3-22.IGHJ4._IGLV3-1.IGLJ1.IGLC1	TGTGCGAGAGCCCCCAGGGCGACGAGCGATTACTATGATAGTAGTGGTTATTACTACTACTTTGACTACTGG_TGTCAGGCGTGGGACAGCAGCACTGCAGGAGATGTCTTC	0	1	0	0	0
CARAPRRLGSACFDYW_CQQYGSSPSTF	IGHV1-46.IGHJ4.IGHM_IGKV3D-20.IGKJ1.IGKC	TGTGCGAGAGCTCCCCGCCGGCTCGGCTCGGCATGTTTTGACTACTGG_TGTCAGCAGTATGGTAGCTCACCGTCGACGTTC	0	1	0	0	0
CARAPSYYDFWSGPRGYYYYGMDVW_CQSYDSSLSGWVF	IGHV4-34.IGHD3-3.IGHJ6.IGHM_IGLV1-40.IGLJ3.IGLC2	TGTGCGAGAGCTCCTTCTTATTACGATTTTTGGAGTGGCCCCCGAGGCTACTACTACTACGGTATGGACGTCTGG_TGCCAGTCCTATGACAGCAGCCTGAGTGGTTGGGTGTTC	0	1	0	0	0
CARAPYGDYGLNYFDYW_CLLYFGGAQPWVF	IGHV3-7.IGHJ4.IGHM_IGLV7-43.IGLJ3.IGLC2	TGTGCGAGAGCCCCCTACGGTGACTACGGTTTGAACTACTTTGACTACTGG_TGCCTACTCTACTTTGGTGGTGCTCAGCCTTGGGTATTC	0	1	0	0	0
CARAPYRSYGYCSSTSCYDYYFGMDVW_CMQVLQTPLTF	IGHV1-69D.IGHD2-2.IGHJ6.IGHM_IGKV2-28.IGKJ3.IGKC	TGTGCGAGAGCTCCGTATCGTAGCTATGGGTATTGTAGTAGTACCAGCTGCTACGACTACTATTTCGGTATGGACGTCTGG_TGCATGCAAGTTCTACAAACTCCTCTCACTTTC	0	1	0	0	0
CARAQGYSSSFYYW_CQVWDSSSDVVF	IGHV4-34.IGHJ4.IGHM_IGLV3-21.IGLJ2.IGLC2	TGTGCGAGAGCCCAGGGATATAGCAGCTCGTTTTACTACTGG_TGTCAGGTGTGGGATAGTAGTAGTGATGTGGTATTC	0	1	0	0	0
CARAQWELIKDAFDIW_CNSRDSSGNHRVF	IGHV4-59.IGHJ3.IGHM_IGLV3-19.IGLJ1.IGLC1	TGTGCGAGAGCCCAGTGGGAGCTCATAAAAGATGCTTTTGATATCTGG_TGTAACTCCCGGGACAGCAGTGGTAACCATCGGGTCTTC	0	1	0	0	0
CARARCSGGSCYNPVYYYGMDVW_CAAWDDSLNGVVF	IGHV1-18.IGHD2-15.IGHJ6.IGHM_IGLV1-44.IGLJ2.IGLC2	TGTGCGAGAGCCCGTTGTAGTGGTGGTAGCTGCTACAACCCGGTCTACTACTACGGTATGGACGTCTGG_TGTGCAGCATGGGATGACAGCCTGAATGGTGTGGTATTC	0	1	0	0	0
CARARDCGGDCYSGNYFDYW_CQQSYSTPRTF	IGHV4-59.IGHD2-21.IGHJ4.IGHM_IGKV1D-39.IGKJ1.IGKC	TGTGCGAGAGCGCGAGATTGTGGTGGTGACTGCTATTCCGGGAACTACTTTGACTACTGG_TGTCAACAGAGTTACAGTACCCCGAGAACGTTC	0	1	0	0	0
CARARDRGLTPGDYW_CGTWDTSLSAMIF	IGHV5-51.IGHJ4.IGHM_IGLV1-51.IGLJ2.IGLC2	TGTGCGAGAGCGAGGGATAGGGGACTGACCCCGGGTGACTACTGG_TGCGGAACATGGGATACCAGCCTGAGTGCGATGATATTC	0	1	0	0	0
CARARDRGLTPGDYW_CQQYYTNPTWTF	IGHV1-2.IGHJ4.IGHM_IGKV4-1.IGKJ1.IGKC	TGTGCGAGAGCGAGGGATAGGGGACTGACCCCGGGTGACTACTGG_TGTCAGCAATATTATACTAATCCTACGTGGACGTTC	0	1	0	0	0
CARARDTAMVTPLDYW_CMQALQTPPWTF	IGHV4-30-4.IGHJ4.IGHM_IGKV2D-28.IGKJ2.IGKC	TGTGCCAGAGCTAGAGATACAGCTATGGTAACCCCCCTTGACTACTGG_TGCATGCAAGCTCTACAAACTCCCCCTTGGACTTTT	0	1	0	0	0
CARARDYYDSPIRMDVW_CQQYYSYPLTF	IGHV4-59.IGHJ6.IGHM_IGKV1-8.IGKJ4.IGKC	TGTGCGAGAGCCCGTGATTACTATGATAGCCCGATACGTATGGACGTCTGG_TGTCAACAGTATTATAGTTACCCCCTCACTTTC	0	1	0	0	0
CARARFDGVWGFDPW_CQQYGSPFTF	IGHV1-2.IGHJ5.IGHM_IGKV3-20.IGKJ3.IGKC	TGTGCGAGAGCAAGATTTGACGGGGTCTGGGGGTTCGACCCCTGG_TGTCAGCAGTATGGTAGCCCATTCACTTTC	0	1	0	0	0
CARARGSSSWTGGDYW_CAAWDDSLSGWVF	IGHV3-33.IGHJ4.IGHD_IGLV1-47.IGLJ3.IGLC2	TGTGCGAGAGCAAGGGGGAGCAGCAGCTGGACGGGGGGTGACTACTGG_TGTGCAGCATGGGATGACAGCCTGAGTGGTTGGGTGTTC	0	1	0	0	0
CARARLRQQLVSYYYYYGMDVW_CQQYGSSPPYTF	IGHV3-48.IGHJ6.IGHM_IGKV3-20.IGKJ2.IGKC	TGTGCGAGAGCTCGCCTCCGGCAGCAGCTGGTATCCTACTACTACTACTACGGTATGGACGTCTGG_TGTCAGCAGTATGGTAGCTCACCTCCGTACACTTTT	0	1	0	0	0
CARARRFGGVVIINTRFDYW_CNSRDSSGNHVVF	IGHV4-30-4.IGHJ4.IGHM_IGLV3-19.IGLJ2.IGLC2	TGTGCGAGAGCACGGCGCTTTGGTGGAGTGGTTATTATCAACACCCGATTTGACTACTGG_TGTAACTCCCGGGACAGCAGTGGTAACCATGTGGTATTC	0	1	0	0	0
CARARRGSLTGYYMGYW_CQAWDSSTAVF	IGHV1-8.IGHJ4.IGHM_IGLV3-1.IGLJ2.IGLC2	TGTGCGAGAGCCAGACGGGGATCTTTGACTGGTTATTATATGGGGTACTGG_TGTCAGGCGTGGGACAGCAGCACTGCCGTATTC	0	1	0	0	0
CARARYW_CGADHGSGSNFVWVF	IGHV3-21.IGHJ4.IGHD_IGLV9-49.IGLJ3.IGLC2	TGTGCGAGAGCCCGCTACTGG_TGTGGGGCAGACCATGGCAGTGGGAGCAACTTCGTGTGGGTGTTC	0	1	0	0	0
CARASDYYGSGSW_CMQALQTPWTF	IGHV3-48.IGHD3-10.IGHJ4.IGHM_IGKV2-28.IGKJ1.IGKC	TGTGCGAGAGCCTCAGATTACTATGGTTCGGGGAGCTGG_TGCATGCAAGCTCTACAAACTCCTTGGACGTTC	0	1	0	0	0
CARASGIYQPPLHW_CQQTYNTPRTF	IGHV4-34.IGHJ4.IGHM_IGKV1D-39.IGKJ1.IGKC	TGTGCGAGAGCCTCCGGGATATATCAGCCCCCTCTTCACTGG_TGTCAACAGACTTACAATACTCCTCGGACGTTC	0	1	0	0	0
CARASGKFQPPLYW_CCSYAGSYTYVF	IGHV4-34.IGHJ4.IGHM_IGLV2-11.IGLJ1.IGLC1	TGTGCGAGAGCCTCCGGAAAATTCCAGCCACCTCTCTACTGG_TGCTGCTCATATGCAGGCAGCTACACTTATGTCTTC	0	1	0	0	0
CARASGKLQPPVYW_CQQSSSIPRTF	IGHV4-34.IGHJ1.IGHM_IGKV1D-39.IGKJ1.IGKC	TGTGCGAGAGCCTCCGGGAAGTTACAGCCACCCGTTTACTGG_TGTCAACAGAGTTCCAGTATCCCTCGGACGTTC	0	1	0	0	0
CARASPFTYYYGSGSYYKTYYYYYGMDVW_CQAWDSSTYVVF	IGHV4-30-4.IGHD3-10.IGHJ6.IGHM_IGLV3-1.IGLJ2.IGLC2	TGTGCCAGAGCCTCCCCATTTACGTATTACTATGGTTCGGGGAGTTATTATAAGACCTACTACTACTACTACGGTATGGACGTCTGG_TGTCAGGCGTGGGACAGCAGCACTTATGTGGTATTC	0	1	0	0	0
CARASRGAFDIW_CCSYAGSSTLVF	IGHV4-59.IGHJ3.IGHM_IGLV2-23.IGLJ2.IGLC2	TGTGCGAGGGCGTCCAGGGGTGCTTTTGATATCTGG_TGCTGCTCATATGCAGGTAGTAGCACTCTGGTATTC	0	1	0	0	0
CARASYFDWLLTGYNDAFDIW_CQQYNSYPWTF	IGHV4-34.IGHD3-9.IGHJ3.IGHM_IGKV1-5.IGKJ1.IGKC	TGTGCGAGAGCCTCATATTTTGACTGGTTATTAACCGGATACAATGATGCTTTTGATATCTGG_TGCCAACAGTATAATAGTTATCCCTGGACGTTC	0	1	0	0	0
CARASYSGTWYLDYW_CQAWDSRTAVF	IGHV3-48.IGHJ4.IGHM_IGLV3-1.IGLJ2.IGLC2	TGTGCGAGAGCGTCCTATAGCGGCACCTGGTACCTGGACTACTGG_TGTCAGGCGTGGGACAGCAGGACTGCGGTGTTC	0	1	0	0	0
CARATGLNYYDPW_CQQRSDWPLTF	IGHV4-30-4.IGHJ5.IGHM_IGKV3-11.IGKJ4.IGKC	TGTGCGAGGGCCACCGGATTAAACTACTACGACCCCTGG_TGTCAGCAGCGTAGCGACTGGCCTCTCACTTTC	0	1	0	0	0
CARATSESTGYLPLDYW_CQQYYSTPFTF	IGHV4-30-4.IGHJ4.IGHM_IGKV4-1.IGKJ3.IGKC	TGTGCGAGAGCCACCTCTGAGAGTACTGGTTATTTACCACTTGACTACTGG_TGTCAGCAATATTATAGTACTCCCTTCACTTTC	0	1	0	0	0
CARATVTPGDGMDVW_CQAWDSSTWVF	IGHV3-13.IGHJ6.IGHD_IGLV3-1.IGLJ3.IGLC2	TGTGCAAGAGCTACGGTGACCCCGGGGGACGGTATGGACGTCTGG_TGTCAGGCGTGGGACAGCAGCACCTGGGTGTTC	0	1	0	0	0
CARAVGQQLDYYYYGMDVW_CSSYTSSSTVVF	IGHV1-69D.IGHJ6.IGHM_IGLV2-14.IGLJ2.IGLC2	TGTGCGAGAGCGGTGGGGCAGCAGCTGGACTACTACTACTACGGTATGGACGTCTGG_TGCAGCTCATATACAAGCAGCAGCACTGTGGTATTC	0	1	0	0	0
CARAVSEADGRLPFYIDYW_CQQYYSTPQTF	IGHV4-59.IGHJ4.IGHM_IGKV4-1.IGKJ1.IGKC	TGTGCGAGAGCGGTGTCTGAGGCGGACGGGCGGCTCCCATTCTACATTGACTACTGG_TGTCAGCAATATTATAGTACTCCTCAAACGTTC	0	1	0	0	0
CARAWIWFGESPNPHYGMDVW_CQQSYSTPRTF	IGHV1-2.IGHJ6.IGHM_IGKV1D-39.IGKJ1.IGKC	TGTGCGAGAGCGTGGATATGGTTCGGGGAGTCCCCCAACCCACACTACGGTATGGACGTCTGG_TGTCAACAGAGTTACAGTACCCCTCGGACGTTC	0	1	0	0	0
CARCGMAVAGGDW_CCSYTSRFTYVF	IGHV3-7.IGHJ4.IGHM_IGLV2-14.IGLJ1.IGLC1	TGTGCGAGGTGCGGTATGGCAGTGGCTGGCGGCGACTGG_TGCTGCTCATATACAAGCAGGTTCACTTATGTCTTC	0	1	0	0	0
CARDADRYDSSGYYTPGYW_CCSYAGSSTWVF	IGHV3-33.IGHD3-22.IGHJ4.IGHM_IGLV2-23.IGLJ3.IGLC2	TGTGCGAGAGATGCCGACCGGTATGATAGTAGTGGTTATTATACCCCAGGGTACTGG_TGCTGCTCATATGCAGGTAGTAGCACTTGGGTGTTC	0	1	0	0	0
CARDAGLDCSGGSCYTRDYW_CNSRDSSGNRVVF	IGHV1-18.IGHD2-15.IGHJ4.IGHM_IGLV3-19.IGLJ2.IGLC2	TGTGCGAGAGACGCGGGGCTGGATTGTAGTGGTGGTAGCTGCTACACCCGGGACTACTGG_TGTAACTCCCGGGACAGCAGTGGTAACCGCGTGGTATTC	0	1	0	0	0
CARDAGSSGWYGGGWFDPW_CQQYYSTPLTF	IGHV3-33.IGHD6-19.IGHJ5.IGHM_IGKV4-1.IGKJ4.IGKC	TGTGCGAGAGATGCGGGTAGCAGTGGCTGGTACGGGGGCGGGTGGTTCGACCCCTGG_TGTCAGCAATATTATAGTACTCCGCTCACTTTC	0	1	0	0	0
CARDALGTHPNPWESYYYYYGMDVW_CQSYDSSLSGHVVF	IGHV3-21.IGHJ6.IGHM_IGLV1-40.IGLJ2.IGLC2	TGTGCGAGAGATGCATTAGGGACCCACCCCAACCCGTGGGAGAGTTACTACTACTACTACGGTATGGACGTCTGG_TGCCAGTCCTATGACAGCAGCCTGAGTGGTCATGTGGTATTC	0	1	0	0	0
CARDARLRWYHDYW_CQQYNNWPPGYTF	IGHV3-33.IGHJ4.IGHM_IGKV3-15.IGKJ2.IGKC	TGTGCGAGAGATGCCCGACTACGGTGGTACCATGACTACTGG_TGTCAGCAGTATAATAACTGGCCTCCGGGGTACACTTTT	0	1	0	0	0
CARDCRGYSYSDVGFLCYW_CGTWDDVLNGRVF	IGHV3-33.IGHD5-18.IGHJ4.IGHM_IGLV1-44.IGLJ3.IGLC2	TGTGCGAGAGATTGTCGTGGATACAGTTATAGTGACGTGGGATTTTTGTGCTACTGG_TGTGGAACATGGGATGACGTCCTGAATGGCCGGGTGTTC	0	1	0	0	0
CARDDCGSPSCFPYW_CGTWDSSLSAVF	IGHV3-30.IGHJ4.IGHM_IGLV1-51.IGLJ7.IGLC7	TGTGCGAGAGATGATTGTGGTAGTCCCAGTTGCTTTCCTTACTGG_TGCGGAACATGGGACAGCAGCCTGAGTGCTGTGTTC	0	1	0	0	0
CARDDGSPVAFDYW_CMIWHNSAWVF	IGHV3-33.IGHJ4.IGHM_IGLV5-45.IGLJ3.IGLC2	TGTGCGAGAGATGACGGGAGCCCGGTGGCCTTTGACTACTGG_TGTATGATTTGGCACAACAGCGCTTGGGTGTTC	0	1	0	0	0
CARDDGSYLGGGYFDYW_CQQRSNWPPYTF	IGHV3-74.IGHJ4.IGHM_IGKV3-11.IGKJ2.IGKC	TGTGCAAGAGATGATGGGAGCTACTTAGGGGGTGGCTACTTTGACTACTGG_TGTCAGCAGCGTAGCAACTGGCCCCCTTACACTTTT	0	1	0	0	0
CARDDGVNAFDMW_CQQYGSSPPKYTF	IGHV3-33.IGHJ3.IGHM_IGKV3D-20.IGKJ2.IGKC	TGTGCGAGAGATGACGGTGTCAATGCTTTTGATATGTGG_TGTCAGCAGTATGGTAGCTCACCTCCGAAGTACACTTTT	0	1	0	0	0
CARDDLTGYSSSANWFDPW_CQQYGSSPKTF	IGHV4-59.IGHJ5.IGHM_IGKV3-20.IGKJ1.IGKC	TGTGCGAGAGATGACCTGACAGGGTATAGCAGCTCGGCGAACTGGTTCGACCCCTGG_TGTCAGCAGTATGGTAGCTCACCGAAGACGTTC	0	1	0	0	0
CARDEFFGVTTRGYGMDVW_CYSAADNSLRVF	IGHV3-33.IGHJ6.IGHM_IGLV3-27.IGLJ3.IGLC2	TGTGCGAGAGATGAGTTTTTTGGAGTGACTACGAGGGGATACGGTATGGACGTCTGG_TGTTACTCTGCGGCTGACAACAGTCTCCGGGTGTTC	0	1	0	0	0
CARDEGDSSGWSGFDYW_CAAWDDSLSGLVF	IGHV4-59.IGHD6-19.IGHJ4.IGHM_IGLV1-47.IGLJ2.IGLC2	TGTGCGAGAGACGAGGGGGATAGCAGTGGCTGGTCAGGGTTTGACTACTGG_TGTGCAGCATGGGATGACAGCCTGAGTGGTCTGGTATTC	0	1	0	0	0
CARDELSTGIVGAFSPHFDYW_CAAWDDSLSGWVF	IGHV3-7.IGHJ4.IGHM_IGLV1-47.IGLJ3.IGLC2	TGTGCGAGAGATGAGCTTAGTACTGGGATAGTGGGAGCTTTTTCCCCCCACTTTGACTACTGG_TGTGCAGCATGGGATGACAGCCTGAGTGGTTGGGTGTTC	0	1	0	0	0
CARDEYRDGQGVRYW_CQQVNSYPLTF	IGHV1-2.IGHJ4.IGHM_IGKV1-9.IGKJ4.IGKC	TGTGCGAGAGATGAATACAGAGACGGGCAGGGGGTCCGCTACTGG_TGTCAACAGGTTAATAGTTACCCTCTGACTTTC	0	1	0	0	0
CARDEYYYDSSGSRYFDLW_CQQRSNWLLTF	IGHV3-11.IGHD3-22.IGHJ2.IGHM_IGKV3-11.IGKJ4.IGKC	TGTGCGAGAGACGAGTATTACTATGATAGTAGTGGTTCGAGGTACTTCGATCTCTGG_TGTCAGCAGCGTAGCAACTGGCTTCTCACTTTC	0	1	0	0	0
CARDFASGSYYNPPAYSWFDPW_CNSRDSSGNRVF	IGHV4-30-4.IGHJ5.IGHM_IGLV3-19.IGLJ1.IGLC1	TGTGCGAGAGACTTTGCTTCGGGGAGTTATTATAATCCCCCTGCGTACAGCTGGTTCGACCCCTGG_TGTAACTCCCGGGACAGCAGTGGTAACCGGGTCTTC	0	1	0	0	0
CARDFESIAARPRWFDPW_CQQYYSTPITF	IGHV1-18.IGHD6-6.IGHJ5.IGHM_IGKV4-1.IGKJ5.IGKC	TGTGCGAGAGATTTTGAGAGTATAGCAGCTCGTCCTCGCTGGTTCGACCCCTGG_TGTCAGCAATATTATAGTACTCCGATCACCTTC	0	1	0	0	0
CARDFFLYGDYGGWFDPW_CAAWDDSLSGPVF	IGHV3-11.IGHD4-17.IGHJ5.IGHM_IGLV1-47.IGLJ2.IGLC2	TGTGCGAGAGATTTTTTTCTCTACGGTGACTACGGGGGCTGGTTCGACCCCTGG_TGTGCAGCATGGGATGACAGCCTGAGTGGTCCCGTATTC	0	1	0	0	0
CARDFGPRHGGVIVLW_CQQYDNLPPTF	IGHV3-33.IGHJ4.IGHM_IGKV1-33.IGKJ4.IGKC	TGTGCGAGAGATTTCGGCCCTCGACATGGCGGAGTTATCGTTCTCTGG_TGTCAACAGTATGATAATCTCCCTCCCACTTTC	0	1	0	0	0
CARDFKSSSLGYW_CMQALQAPLTF	IGHV1-69D.IGHJ4.IGHM_IGKV2-28.IGKJ4.IGKC	TGTGCGAGAGATTTTAAGTCCAGCTCGTTGGGCTACTGG_TGCATGCAAGCTCTACAAGCTCCGCTCACTTTC	0	1	0	0	0
CARDFNGYSNHFDFW_CQQYYSTPWTF	IGHV4-59.IGHJ4.IGHM_IGKV4-1.IGKJ1.IGKC	TGTGCGAGAGATTTCAACGGCTACAGTAACCACTTTGACTTCTGG_TGTCAGCAATATTATAGTACTCCGTGGACGTTC	0	1	0	0	0
CARDFNSVKYFDYW_CQAWDSSIVVF	IGHV3-33.IGHJ4.IGHM_IGLV3-1.IGLJ2.IGLC2	TGTGCGAGAGACTTCAACTCAGTTAAGTATTTTGACTACTGG_TGTCAGGCGTGGGACAGCAGCATCGTGGTATTC	0	1	0	0	0
CARDFPSLDAFDIW_CQSADSSGTYTYVF	IGHV3-21.IGHJ3.IGHM_IGLV3-25.IGLJ1.IGLC1	TGTGCGAGAGATTTCCCTTCCCTTGATGCTTTTGATATCTGG_TGTCAATCAGCAGACAGCAGTGGTACTTATACTTATGTCTTC	0	1	0	0	0
CARDFRTDYW_CQQYSTYRLTF	IGHV3-23.IGHJ4.IGHM_IGKV1-5.IGKJ4.IGKC	TGTGCGAGAGACTTTCGTACGGACTACTGG_TGCCAACAGTATAGCACCTATCGGCTCACTTTC	0	1	0	0	0
CARDFRYDILTGYSPIGDAFDIW_CQSYDSSLSGGGVF	IGHV3-33.IGHD3-9.IGHJ3.IGHM_IGLV1-40.IGLJ3.IGLC2	TGTGCGAGAGATTTTCGCTACGATATTTTGACTGGTTATTCCCCAATTGGCGATGCTTTTGATATCTGG_TGCCAGTCCTATGACAGCAGCCTGAGTGGTGGGGGGGTGTTC	0	1	0	0	0
CARDFSSGLGPYYYGMDVW_CQQLNSYSVTF	IGHV1-2.IGHJ6.IGHM_IGKV1-9.IGKJ3.IGKC	TGTGCGAGAGATTTCTCCAGTGGCCTCGGGCCCTACTACTACGGTATGGACGTCTGG_TGTCAACAGCTTAATAGTTACTCCGTCACTTTC	0	1	0	0	0
CARDFVGVVPATEIRDDYYYYYGMDVW_CQSADSSGTYEF	IGHV3-33.IGHJ6.IGHM_IGLV3-25.IGLJ3.IGLC2	TGTGCGAGAGATTTTGTCGGGGTAGTACCAGCTACCGAAATCCGAGACGATTACTACTACTACTACGGTATGGACGTCTGG_TGTCAATCAGCAGACAGCAGTGGTACTTATGAGTTC	0	1	0	0	0
CARDFWFDPW_CSSYAGSNNHVVF	IGHV3-21.IGHJ5.IGHM_IGLV2-8.IGLJ2.IGLC2	TGTGCGAGAGATTTCTGGTTCGACCCCTGG_TGCAGCTCATATGCAGGCAGCAACAATCATGTGGTATTC	0	1	0	0	0
CARDFWKPTVTDPWYYYGMDVW_CQQYGSSPPYTF	IGHV1-46.IGHJ6.IGHM_IGKV3-20.IGKJ2.IGKC	TGTGCGAGAGATTTCTGGAAGCCTACGGTGACCGACCCCTGGTACTACTACGGTATGGACGTCTGG_TGTCAGCAGTATGGTAGCTCACCTCCGTACACTTTT	0	1	0	0	0
CARDFWQSSGYDYW_CGTWDSSLSAGVF	IGHV3-21.IGHJ4.IGHM_IGLV1-51.IGLJ3.IGLC2	TGTGCGAGAGATTTCTGGCAGAGCAGTGGCTATGACTACTGG_TGCGGAACATGGGATAGCAGCCTGAGTGCTGGGGTGTTC	0	1	0	0	0
CARDFYYDRSGYHYQGGGVDYW_CQQYYSTPRTF	IGHV1-2.IGHD3-22.IGHJ4.IGHM_IGKV4-1.IGKJ1.IGKC	TGTGCGAGAGATTTTTACTATGATAGGAGTGGTTATCACTACCAAGGGGGAGGGGTTGACTATTGG_TGTCAGCAATATTATAGTACTCCTCGAACGTTC	0	1	0	0	0
CARDGAKGAFDIW_CQQYGSSPWTF	IGHV4-59.IGHJ3.IGHM_IGKV3-20.IGKJ1.IGKC	TGTGCGAGAGATGGCGCAAAGGGGGCTTTTGATATCTGG_TGTCAGCAGTATGGTAGCTCACCGTGGACGTTC	0	1	0	0	0
CARDGDRPGEYYYYGMDVW_CMQALQTPGYTF	IGHV4-59.IGHJ6.IGHM_IGKV2-28.IGKJ2.IGKC	TGTGCGAGAGATGGGGACCGACCGGGGGAATACTACTACTACGGTATGGACGTCTGG_TGCATGCAAGCTCTACAAACTCCAGGGTACACTTTT	0	1	0	0	0
CARDGDYGDVRRGSLYYYYGMDVW_CQSADSSGTCVVF	IGHV4-59.IGHJ6.IGHM_IGLV3-25.IGLJ2.IGLC2	TGTGCGAGAGATGGTGACTACGGTGACGTCCGGCGGGGATCCCTTTACTACTACTACGGTATGGACGTCTGG_TGTCAATCAGCAGACAGCAGTGGTACTTGTGTGGTATTC	0	1	0	0	0
CARDGDYGDYAGAFDIW_CHQSSSFPLAF	IGHV3-33.IGHD4-17.IGHJ3.IGHD_IGKV6-21.IGKJ3.IGKC	TGTGCGAGAGATGGTGACTACGGTGACTACGCGGGGGCTTTTGATATCTGG_TGTCATCAGAGTAGTAGTTTCCCCTTGGCTTTC	0	1	0	0	0
CARDGDYYDRSGYYGTFDYW_CCSYAVSRDVVF	IGHV3-33.IGHD3-22.IGHJ4.IGHM_IGLV2-23.IGLJ2.IGLC2	TGTGCGAGAGATGGCGACTACTATGATAGGAGTGGTTATTACGGGACGTTTGACTACTGG_TGCTGCTCATATGCAGTTAGTAGGGATGTGGTATTC	0	1	0	0	0
CARDGEMEPIPGPLYYFDYW_CQVWDSSTVF	IGHV3-21.IGHJ4.IGHM_IGLV3-1.IGLJ2.IGLC2	TGTGCGAGAGATGGGGAGATGGAACCAATCCCGGGCCCCTTATACTACTTTGACTACTGG_TGTCAGGTGTGGGACAGCAGCACGGTATTC	0	1	0	0	0
CARDGFGYYDSSGYYYASGWFDPW_CNSRDSSGNHLPNYVF	IGHV4-30-4.IGHD3-22.IGHJ5.IGHM_IGLV3-19.IGLJ1.IGLC1	TGTGCGAGAGATGGGTTTGGGTACTATGATAGTAGTGGTTATTACTACGCATCCGGCTGGTTCGACCCCTGG_TGTAACTCCCGGGACAGCAGTGGTAACCATCTCCCTAATTATGTCTTC	0	1	0	0	0
CARDGGDTCFDYW_CHQHRSFPFSF	IGHV1-2.IGHJ4.IGHD_IGKV4-1.IGKJ3.IGKC	TGTGCGAGAGATGGGGGCGATACCTGCTTTGACTACTGG_TGTCACCAACATCGTAGTTTTCCATTCAGTTTC	0	1	0	0	0
CARDGGITEPYW_CHQSSSLPYTF	IGHV3-53.IGHJ4.IGHM_IGKV6D-21.IGKJ2.IGKC	TGTGCGAGAGATGGGGGTATAACTGAGCCGTACTGG_TGTCATCAGAGTAGTAGTTTACCCTACACTTTT	0	1	0	0	0
CARDGGMRRWLQWGHGMDVW_CQQYNNWPPWTF	IGHV3-33.IGHJ6.IGHM_IGKV3-15.IGKJ1.IGKC	TGTGCGAGAGATGGGGGGATGAGGAGATGGCTACAATGGGGGCACGGTATGGACGTCTGG_TGTCAGCAGTATAATAACTGGCCTCCTTGGACGTTC	0	1	0	0	0
CARDGGRATAMVTVYYYGMDVW_CQSADSSGTCVVF	IGHV3-11.IGHD5-18.IGHJ6.IGHM_IGLV3-25.IGLJ2.IGLC2	TGTGCGAGAGATGGGGGCCGGGCTACAGCTATGGTTACGGTCTACTACTACGGTATGGACGTCTGG_TGTCAATCAGCAGACAGCAGTGGTACTTGTGTGGTATTC	0	1	0	0	0
CARDGGVMATMTSSRHW_CQQYYSPPYTF	IGHV1-18.IGHJ4.IGHM_IGKV4-1.IGKJ2.IGKC	TGTGCGAGAGATGGAGGGGTTATGGCTACAATGACTTCCAGTCGCCACTGG_TGTCAGCAATATTATAGTCCTCCGTACACTTTT	0	1	0	0	0
CARDGGYCSSTSCYGVGVDYW_CQSADSSGTYVVF	IGHV1-2.IGHD2-2.IGHJ4.IGHM_IGLV3-25.IGLJ2.IGLC2	TGTGCGAGAGATGGGGGATATTGTAGTAGTACCAGCTGCTATGGGGTTGGAGTTGACTACTGG_TGTCAATCAGCAGACAGCAGTGGTACTTATGTGGTATTC	0	1	0	0	0
CARDGGYGGNRRQPPRPLSGLFDPW_CCSYAGSSTFEWVF	IGHV3-11.IGHJ5.IGHM_IGLV2-23.IGLJ3.IGLC2	TGTGCGAGAGATGGAGGCTACGGTGGTAATCGACGCCAACCCCCCCGCCCCCTCTCCGGACTCTTCGACCCCTGG_TGCTGCTCATATGCAGGTAGTAGCACTTTCGAATGGGTGTTC	0	1	0	0	0
CARDGIVVVTAISPTYYYGMDVW_CQSADSSGTYQWVF	IGHV3-33.IGHD2-21.IGHJ6.IGHM_IGLV3-25.IGLJ3.IGLC2	TGTGCGAGAGATGGTATTGTGGTGGTGACTGCTATATCCCCTACTTACTACTACGGTATGGACGTCTGG_TGTCAATCAGCAGACAGCAGTGGTACTTATCAATGGGTGTTC	0	1	0	0	0
CARDGLAGWGGDYW_CLLYYGGLVVF	IGHV3-33.IGHJ4.IGHM_IGLV7-43.IGLJ2.IGLC2	TGTGCGAGAGATGGGCTTGCCGGGTGGGGCGGAGACTACTGG_TGCCTGCTCTACTATGGTGGTCTAGTGGTATTC	0	1	0	0	0
CARDGLAYSYGAHWFDPW_CQAWDSSTAWVF	IGHV1-69.IGHJ5.IGHM_IGLV3-1.IGLJ3.IGLC2	TGTGCGAGAGATGGGTTAGCATACAGCTATGGGGCCCACTGGTTCGACCCCTGG_TGTCAGGCGTGGGACAGCAGCACTGCATGGGTGTTC	0	1	0	0	0
CARDGLGCSSISCFFDYW_CQTWDSGIRVF	IGHV3-21.IGHJ4.IGHM_IGLV4-69.IGLJ3.IGLC2	TGTGCGAGAGACGGACTGGGGTGTAGTAGTATTAGTTGCTTCTTTGACTACTGG_TGTCAGACGTGGGACTCTGGCATTCGGGTGTTC	0	1	0	0	0
CARDGLRSNFFDYW_CQSYDSSLKRLF	IGHV6-1.IGHJ4.IGHM_IGLV1-40.IGLJ3.IGLC2	TGTGCAAGAGATGGACTCCGGTCGAACTTCTTTGACTACTGG_TGCCAGTCCTATGACAGCAGCCTGAAGAGGTTGTTC	0	1	0	0	0
CARDGNRFLEWLFLEDVW_CQQYSSYWTF	IGHV5-51.IGHD3-3.IGHJ6.IGHM_IGKV1-5.IGKJ1.IGKC	TGTGCGAGAGATGGGAATCGGTTTTTGGAGTGGTTATTCCTCGAGGACGTCTGG_TGCCAACAATATAGTAGTTACTGGACGTTC	0	1	0	0	0
CARDGNWGYCSGGSCYSDWYYYYGMDVW_CQQYYSTPQTF	IGHV3-30.IGHD2-15.IGHJ6.IGHM_IGKV4-1.IGKJ1.IGKC	TGTGCGAGAGACGGGAATTGGGGGTATTGTAGTGGTGGTAGCTGCTACTCCGATTGGTACTACTACTACGGTATGGACGTCTGG_TGTCAGCAATATTATAGTACTCCTCAGACGTTC	0	1	0	0	0
CARDGPGITIFGVVDYGMDVW_CQQYYSTPPTF	IGHV4-34.IGHD3-3.IGHJ6.IGHM_IGKV4-1.IGKJ4.IGKC	TGTGCGAGAGATGGGCCCGGTATTACGATTTTTGGAGTGGTTGACTACGGTATGGACGTCTGG_TGTCAGCAATATTATAGTACTCCTCCAACTTTC	0	1	0	0	0
CARDGPSSSWYWGDNYYYGMDVW_CQQYGSSPLTF	IGHV3-7.IGHD6-13.IGHJ6.IGHM_IGKV3-20.IGKJ4.IGKC	TGTGCGAGAGATGGCCCTAGCAGCAGCTGGTACTGGGGGGACAACTACTACTACGGTATGGACGTCTGG_TGTCAGCAGTATGGTAGCTCACCCCTCACTTTC	0	1	0	0	0
CARDGPYGSGSYCGIDYW_CQQYGSSPPYTF	IGHV1-2.IGHD3-10.IGHJ4.IGHM_IGKV3-20.IGKJ2.IGKC	TGTGCGAGAGATGGTCCTTATGGTTCGGGGAGTTATTGCGGGATTGACTACTGG_TGTCAGCAGTATGGTAGCTCACCTCCGTACACTTTT	0	1	0	0	0
CARDGPYSSSWPYFDYW_CQQRSNWPPITL	IGHV3-33.IGHJ4.IGHM_IGKV3-11.IGKJ5.IGKC	TGTGCGAGAGATGGCCCATACAGCAGCAGCTGGCCCTACTTTGACTACTGG_TGTCAGCAACGTAGCAACTGGCCTCCGATCACCCTC	0	1	0	0	0
CARDGQSYCSSTSCLNWFDPW_CQQSYSTPRTF	IGHV3-33.IGHD2-2.IGHJ5.IGHM_IGKV1D-39.IGKJ5.IGKC	TGTGCGAGAGATGGGCAGTCGTATTGTAGTAGTACCAGCTGCCTCAACTGGTTCGACCCCTGG_TGTCAACAGAGTTACAGTACCCCTCGGACCTTC	0	1	0	0	0
CARDGRDGYNFHYYYGMDVW_CNSYAGRNNLVF	IGHV4-59.IGHD5-24.IGHJ6.IGHM_IGLV2-8.IGLJ2.IGLC2	TGTGCGAGAGATGGGAGAGATGGCTACAATTTTCACTACTACTACGGTATGGACGTCTGG_TGCAATTCATATGCAGGCAGGAACAACCTGGTATTC	0	1	0	0	0
CARDGRYINWNYAPVPYYYYYYGMDVW_CSSYTSSSTLVF	IGHV1-2.IGHJ6.IGHM_IGLV2-14.IGLJ2.IGLC2	TGTGCGAGAGATGGGCGGTATATCAACTGGAACTACGCCCCAGTCCCCTATTACTACTACTACTACGGTATGGACGTCTGG_TGCAGCTCATATACAAGCAGCAGCACTCTGGTATTC	0	1	0	0	0
CARDGSGSYYNSFDYW_CGTWDSSLSVPYVF	IGHV4-30-4.IGHD3-10.IGHJ4.IGHM_IGLV1-51.IGLJ1.IGLC1	TGTGCCAGAGATGGTTCGGGGAGTTATTATAACTCATTTGACTACTGG_TGCGGAACATGGGATAGCAGCCTGAGTGTCCCTTATGTCTTC	0	1	0	0	0
CARDGSSSWFFDCW_CCSYAGSFLF	IGHV3-7.IGHJ4.IGHM_IGLV2-11.IGLJ2.IGLC2	TGTGCGAGAGATGGAAGCAGCAGCTGGTTCTTTGACTGCTGG_TGCTGCTCATATGCAGGCAGCTTCTTATTC	0	1	0	0	0
CARDGSVGRYRYYGMDVW_CHQSSSLPYTF	IGHV1-69D.IGHJ6.IGHM_IGKV6-21.IGKJ2.IGKC	TGTGCGAGAGATGGATCGGTAGGAAGGTACCGCTACTACGGTATGGACGTCTGG_TGTCATCAGAGTAGTAGTTTACCCTACACTTTT	0	1	0	0	0
CARDGSYSGSYYWVDYW_CQAWDSSTAWVF	IGHV1-46.IGHD1-26.IGHJ4.IGHM_IGLV3-1.IGLJ3.IGLC2	TGTGCGAGAGATGGATCCTATAGTGGGAGCTACTATTGGGTTGACTACTGG_TGTCAGGCGTGGGACAGCAGCACTGCATGGGTATTC	0	1	0	0	0
CARDGSYSGSYYWVDYW_CQQYYSSPLTF	IGHV1-46.IGHD1-26.IGHJ4.IGHM_IGKV4-1.IGKJ1.IGKC	TGTGCGAGAGATGGATCCTATAGTGGGAGCTACTATTGGGTTGACTACTGG_TGTCAGCAATATTATAGTTCTCCTCTGACGTTC	0	1	0	0	0
CARDGTFDIW_CNSRDSSGNHLEVF	IGHV1-2.IGHJ3.IGHM_IGLV3-19.IGLJ1.IGLC1	TGTGCGAGGGATGGTACTTTTGATATCTGG_TGTAACTCCCGGGACAGCAGTGGTAACCATCTAGAGGTCTTC	0	1	0	0	0
CARDGVGAIRGHDYW_CQVWDSSSDHRYVF	IGHV4-59.IGHJ4.IGHM_IGLV3-25.IGLJ1.IGLC1	TGTGCGAGAGATGGGGTGGGAGCTATTAGGGGCCATGACTACTGG_TGTCAGGTGTGGGATAGTAGTAGTGATCACCGTTATGTCTTC	0	1	0	0	0
CARDGYCSGGSCYSGGYYYYGMDVW_CQQRSNWPRTF	IGHV3-7.IGHD2-15.IGHJ6.IGHM_IGKV3-11.IGKJ1.IGKC	TGTGCGAGAGACGGATATTGTAGTGGTGGTAGCTGCTACTCAGGGGGTTACTACTACTACGGTATGGACGTCTGG_TGTCAGCAGCGTAGCAACTGGCCCAGGACGTTC	0	1	0	0	0
CARDGYDLRYGAFDIW_CQQYYSPPWTF	IGHV4-30-4.IGHJ3.IGHM_IGKV4-1.IGKJ1.IGKC	TGTGCGAGAGATGGTTACGATTTACGATATGGTGCTTTTGATATCTGG_TGTCAGCAATATTATAGTCCCCCGTGGACGTTC	0	1	0	0	0
CARDGYITAVDYW_CMIWHSSAWVF	IGHV3-11.IGHJ4.IGHM_IGLV3-12.IGLJ3.IGLC2	TGTGCGAGAGACGGATACATTACTGCGGTTGACTACTGG_TGTATGATTTGGCACAGCAGCGCTTGGGTGTTC	0	1	0	0	0
CARDGYSSDPMAFDIW_CGTWDTSLSLWVF	IGHV4-34.IGHJ3.IGHM_IGLV1-51.IGLJ3.IGLC2	TGTGCGAGAGATGGGTATAGCAGTGATCCCATGGCTTTTGATATCTGG_TGCGGAACATGGGATACCAGCCTGAGTCTTTGGGTGTTC	0	1	0	0	0
CARDGYSSDPMAFDIW_CQQYYSTPSTF	IGHV4-34.IGHJ3.IGHM_IGKV4-1.IGKJ1.IGKC	TGTGCGAGAGATGGGTATAGCAGTGATCCCATGGCTTTTGATATCTGG_TGTCAGCAATATTATAGTACTCCCTCGACGTTC	0	1	0	0	0
CARDGYSSSWRYYYYYGMDVW_CQAWDSSTVVF	IGHV3-21.IGHJ6.IGHM_IGLV3-1.IGLJ2.IGLC2	TGTGCGAGAGATGGGTATAGCAGCAGCTGGCGATACTACTACTACTACGGTATGGACGTCTGG_TGTCAGGCGTGGGACAGCAGCACTGTGGTATTC	0	1	0	0	0
CARDGYYDSSGYYSWNYYYYGMDVW_CNSYTSSFTSLF	IGHV4-59.IGHD3-22.IGHJ6.IGHD_IGLV2-14.IGLJ3.IGLC2	TGTGCGAGAGACGGTTACTATGATAGTAGTGGTTATTATTCCTGGAACTACTACTACTACGGTATGGACGTCTGG_TGCAACTCATATACAAGCAGTTTCACATCCCTGTTC	0	1	0	0	0
CARDGYYDSSGYYSWNYYYYGMDVW_CQTWGTGIHWVF	IGHV4-59.IGHD3-22.IGHJ6.IGHD_IGLV4-69.IGLJ3.IGLC2	TGTGCGAGAGACGGTTACTATGATAGTAGTGGTTATTATTCCTGGAACTACTACTACTACGGTATGGACGTCTGG_TGTCAGACCTGGGGCACTGGCATTCATTGGGTGTTC	0	1	0	0	0
CARDHCSGGSCNDAFDIW_CQQYYSTPCTF	IGHV1-2.IGHD2-15.IGHJ3.IGHM_IGKV4-1.IGKJ2.IGKC	TGTGCGAGAGATCATTGTAGTGGTGGTAGCTGCAACGATGCTTTTGATATCTGG_TGTCAGCAATATTATAGTACTCCGTGTACTTTT	0	1	0	0	0
CARDHEDSYGHYYYYGMDVW_CMQALQTPVYTF	IGHV4-30-4.IGHJ6.IGHM_IGKV2D-28.IGKJ2.IGKC	TGTGCGAGAGATCACGAAGACAGCTATGGCCACTACTACTACTACGGTATGGACGTCTGG_TGCATGCAAGCTCTACAAACTCCCGTGTACACTTTT	0	1	0	0	0
CARDHGLGVPAAAGWFDPW_CQQYYSPLRTF	IGHV1-3.IGHJ5.IGHM_IGKV4-1.IGKJ1.IGKC	TGTGCGAGAGATCACGGCCTTGGGGTACCAGCTGCCGCAGGTTGGTTCGACCCCTGG_TGTCAGCAATATTATAGTCCTCTCCGGACGTTC	0	1	0	0	0
CARDHGQGSGSYFGYW_CLQYGSSPYTF	IGHV1-69D.IGHJ4.IGHM_IGKV3-20.IGKJ2.IGKC	TGCGCGAGAGACCACGGTCAGGGTTCGGGGAGTTATTTCGGCTACTGG_TGTCTCCAGTATGGTAGTTCACCGTACACTTTT	0	1	0	0	0
CARDHHSSWYGMDVW_CQQYDNLPWTF	IGHV4-30-4.IGHJ6.IGHM_IGKV1-33.IGKJ1.IGKC	TGTGCGAGAGACCACCACAGCAGCTGGTACGGTATGGACGTCTGG_TGTCAACAGTATGATAATCTCCCGTGGACGTTC	0	1	0	0	0
CARDHITMIVSGWFDYW_CQSYDSSNHVVF	IGHV3-33.IGHJ4.IGHM_IGLV6-57.IGLJ2.IGLC2	TGTGCGAGAGATCATATTACTATGATAGTAAGCGGTTGGTTTGACTACTGG_TGTCAGTCTTATGATAGCAGCAATCATGTGGTATTC	0	1	0	0	0
CARDHLSRYGAEYYYYGMDVW_CQQYDNLPPSRTF	IGHV1-18.IGHJ6.IGHM_IGKV1-33.IGKJ3.IGKC	TGTGCGAGAGATCACCTCTCTCGTTATGGTGCCGAATACTACTACTACGGTATGGACGTCTGG_TGTCAACAGTATGATAATCTCCCTCCCTCGAGGACTTTC	0	1	0	0	0
CARDHRSDYDSSGPYFDYW_CQQSYSTRSF	IGHV1-18.IGHJ4.IGHM_IGKV1D-39.IGKJ2.IGKC	TGTGCGAGAGACCACCGTAGTGACTATGATAGTAGTGGACCATACTTTGACTACTGG_TGTCAACAGAGTTACAGTACCCGGTCTTTT	0	1	0	0	0
CARDHSAEWWPYYFDYW_CQQYNNWPQTF	IGHV1-18.IGHJ4.IGHM_IGKV3-15.IGKJ1.IGKC	TGTGCGAGAGATCATTCGGCGGAGTGGTGGCCGTACTACTTTGACTACTGG_TGTCAGCAGTATAATAACTGGCCTCAAACGTTC	0	1	0	0	0
CARDHSQVEDSSGYYLDAFDIW_CQSADSSGTYKVF	IGHV3-48.IGHD3-22.IGHJ3.IGHM_IGLV3-25.IGLJ2.IGLC2	TGTGCGAGAGATCATTCCCAGGTGGAGGATAGTAGTGGTTATTACCTTGATGCTTTTGATATCTGG_TGTCAATCAGCAGACAGCAGTGGTACTTATAAGGTATTC	0	1	0	0	0
CARDHYYDNNGVALQGAFDIW_CQLYGTSQGGTF	IGHV1-46.IGHJ3.IGHM_IGKV3-20.IGKJ1.IGKC	TGTGCGAGAGATCATTACTATGATAATAATGGCGTGGCCCTGCAGGGTGCTTTTGATATTTGG_TGTCAGCTGTATGGTACCTCACAGGGTGGGACGTTC	0	1	0	0	0
CARDIASPRAAVVYYYFDYW_CMQALQAPLTF	IGHV4-59.IGHJ4.IGHM_IGKV2-28.IGKJ4.IGKC	TGTGCGAGAGACATAGCCTCGCCTAGGGCGGCAGTGGTTTACTACTACTTTGACTACTGG_TGCATGCAAGCTCTACAAGCTCCGCTCACTTTC	0	1	0	0	0
CARDIIAARPDWFDPW_CSSYAGSNNFVVF	IGHV3-21.IGHD6-6.IGHJ5.IGHM_IGLV2-8.IGLJ2.IGLC2	TGTGCGAGAGACATCATAGCAGCTCGTCCGGACTGGTTCGACCCCTGG_TGCAGCTCATATGCAGGCAGCAACAATTTCGTGGTATTC	0	1	0	0	0
CARDILPTGRGMDVW_CQQYDNLLLTF	IGHV3-33.IGHJ6.IGHD_IGKV1-33.IGKJ4.IGKC	TGTGCGAGAGATATTTTGCCTACGGGGCGGGGTATGGACGTCTGG_TGTCAACAGTATGATAATCTCCTTCTCACTTTC	0	1	0	0	0
CARDIMIAVAYYYGMDVW_CGESHTIDGQVGWVF	IGHV4-61.IGHJ6.IGHM_IGLV4-3.IGLJ3.IGLC2	TGTGCGAGAGACATAATGATAGCAGTGGCTTACTACTACGGTATGGACGTCTGG_TGTGGAGAGAGCCACACGATTGATGGCCAAGTCGGTTGGGTATTC	0	1	0	0	0
CARDIPVYVQLEPQHYFDSW_CQQYYSTPYTF	IGHV3-7.IGHD1-1.IGHJ4.IGHM_IGKV4-1.IGKJ2.IGKC	TGTGCGAGAGATATTCCGGTCTACGTACAACTGGAACCGCAGCACTACTTTGACTCCTGG_TGTCAGCAATATTATAGTACTCCGTACACTTTT	0	1	0	0	0
CARDISMLEYW_CQSADSSATYVAF	IGHV3-7.IGHJ4.IGHM_IGLV3-25.IGLJ2.IGLC2	TGTGCGAGAGATATTTCAATGCTTGAGTACTGG_TGTCAATCAGCAGACAGCAGTGCTACTTATGTGGCATTC	0	1	0	0	0
CARDISPQPRFLEWFPPGYW_CQQYYSTPFTF	IGHV3-48.IGHJ4.IGHM_IGKV4-1.IGKJ3.IGKC	TGTGCGAGAGATATCTCCCCCCAACCCCGGTTTTTGGAGTGGTTCCCACCGGGCTACTGG_TGTCAGCAATATTATAGTACTCCTTTCACTTTC	0	1	0	0	0
CARDITMVRGDFFDYW_CCSYASSLYVF	IGHV4-34.IGHD3-10.IGHJ4.IGHM_IGLV2-11.IGLJ1.IGLC1	TGTGCGAGAGATATTACTATGGTTCGGGGAGATTTCTTTGACTACTGG_TGCTGCTCATATGCAAGCAGCCTTTATGTCTTC	0	1	0	0	0
CARDKAVGATRGGFYYYGMDVW_CQQYYSSVPTF	IGHV1-2.IGHJ6.IGHM_IGKV4-1.IGKJ2.IGKC	TGTGCGAGAGATAAGGCAGTGGGAGCCACAAGGGGGGGATTCTACTACTACGGGATGGACGTCTGG_TGTCAGCAATATTATAGTTCTGTTCCAACTTTT	0	1	0	0	0
CARDKGGYYDSSGYSNLDYW_CNSRDSSGNHLYVF	IGHV3-48.IGHD3-22.IGHJ4.IGHM_IGLV3-19.IGLJ1.IGLC1	TGTGCGAGAGATAAGGGGGGCTACTATGATAGTAGTGGTTATTCCAACTTGGACTACTGG_TGTAACTCCCGGGACAGCAGTGGTAACCATCTTTATGTCTTC	0	1	0	0	0
CARDKGGYYDSSGYSNLDYW_CQQYDNSPITF	IGHV3-48.IGHD3-22.IGHJ4.IGHM_IGKV3-20.IGKJ5.IGKC	TGTGCGAGAGATAAGGGGGGCTACTATGATAGTAGTGGTTATTCCAACTTGGACTACTGG_TGTCAACAGTATGATAACTCACCCATCACGTTC	0	1	0	0	0
CARDKKANKGITMVRGVVW_CMQALQTLFTF	IGHV3-21.IGHD3-10.IGHJ4.IGHM_IGKV2D-28.IGKJ3.IGKC	TGTGCGAGAGATAAAAAGGCGAACAAGGGTATTACTATGGTTCGGGGAGTCGTCTGG_TGCATGCAAGCTCTACAAACCCTATTCACTTTC	0	1	0	0	0
CARDKLSSTEYFQRW_CQQYSHSPATF	IGHV1-18.IGHJ1.IGHM_IGKV3-20.IGKJ1.IGKC	TGTGCGAGAGATAAACTTTCGAGTACTGAATATTTTCAGCGCTGG_TGTCAACAATATAGTCATTCACCCGCGACGTTC	0	1	0	0	0
CARDKLTYSSGWYDYW_CQAWDSSTVVF	IGHV3-7.IGHJ4.IGHM_IGLV3-1.IGLJ2.IGLC2	TGTGCGAGAGATAAACTAACTTATAGCAGTGGCTGGTATGACTACTGG_TGTCAGGCGTGGGACAGCAGCACCGTGGTATTC	0	1	0	0	0
CARDKRGRGYYYGMDVW_CQQSYSTPRTF	IGHV4-30-4.IGHJ6.IGHM_IGKV1D-39.IGKJ1.IGKC	TGTGCGAGAGACAAACGGGGGCGGGGCTACTACTACGGTATGGACGTCTGG_TGTCAACAGAGTTACAGTACCCCTCGGACGTTC	0	1	0	0	0
CARDKRTATGYYSLYYYGMDVW_CCSYAGSYASVF	IGHV1-2.IGHJ6.IGHM_IGLV2-11.IGLJ3.IGLC2	TGTGCGAGAGACAAACGTACTGCGACTGGTTATTATTCCCTCTACTACTACGGTATGGACGTCTGG_TGCTGCTCATATGCAGGCAGCTACGCCTCAGTGTTC	0	1	0	0	0
CARDKVDIVVVPAAIFRHYYYGMDVW_CQQRSKFTF	IGHV1-18.IGHD2-2.IGHJ6.IGHM_IGKV3D-11.IGKJ3.IGKC	TGTGCGAGAGATAAAGTTGATATTGTAGTAGTACCAGCTGCTATCTTCCGTCACTACTACTACGGTATGGACGTCTGG_TGTCAGCAGCGTAGCAAATTCACTTTC	0	1	0	0	0
CARDKWRESFYFDCW_CQQYYNTPYTF	IGHV1-2.IGHJ4.IGHM_IGKV4-1.IGKJ2.IGKC	TGTGCGAGAGATAAATGGCGCGAGAGTTTTTATTTTGACTGTTGG_TGTCAGCAATATTATAATACTCCGTACACTTTT	0	1	0	0	0
CARDLAEQWLGPHYYYYYGMDVW_CQQYDNLPYTF	IGHV3-48.IGHJ6.IGHM_IGKV1-33.IGKJ2.IGKC	TGTGCGAGAGATCTCGCGGAGCAGTGGCTGGGACCCCATTACTACTACTACTACGGTATGGACGTCTGG_TGTCAACAGTATGATAATCTCCCGTACACTTTT	0	1	0	0	0
CARDLASDKLLVRFAFDIW_CQQRNGWPLTF	IGHV4-61.IGHJ3.IGHM_IGKV3-11.IGKJ4.IGKC	TGTGCGAGAGATCTCGCCAGTGATAAGTTGCTGGTTCGGTTTGCTTTTGATATCTGG_TGTCAGCAGCGTAACGGCTGGCCGCTCACTTTC	0	1	0	0	0
CARDLDSSVYYPAIGMDVW_CDSRDSSGNLWMF	IGHV3-21.IGHJ6.IGHM_IGLV3-19.IGLJ3.IGLC2	TGTGCGAGGGATCTCGATAGTAGTGTTTATTACCCCGCAATCGGGATGGACGTCTGG_TGTGACTCCCGGGACAGCAGTGGTAACCTTTGGATGTTC	0	1	0	0	0
CARDLFRGVKPNWFDPW_CSSYTSSSTLGVF	IGHV1-18.IGHJ5.IGHM_IGLV2-14.IGLJ2.IGLC2	TGTGCGAGAGATCTTTTTCGAGGGGTTAAACCCAACTGGTTCGACCCCTGG_TGCAGCTCATATACAAGCAGCAGCACTCTCGGGGTATTC	0	1	0	0	0
CARDLGGATMDVW_CQAWDSSTAVVVF	IGHV1-69D.IGHJ6.IGHM_IGLV3-1.IGLJ2.IGLC2	TGTGCGAGAGATCTCGGGGGTGCTACTATGGACGTCTGG_TGTCAGGCGTGGGACAGCAGCACTGCAGTTGTGGTATTC	0	1	0	0	0
CARDLGGIDYW_CCSYAGGGTFVF	IGHV3-48.IGHJ4.IGHM_IGLV2-23.IGLJ2.IGLC2	TGTGCGAGAGATCTGGGGGGGATTGACTACTGG_TGCTGCTCATATGCAGGTGGTGGCACTTTCGTATTC	0	1	0	0	0
CARDLGGSGSYLDYW_CQQYGSSHFTF	IGHV1-2.IGHJ4.IGHM_IGKV3-20.IGKJ3.IGKC	TGTGCGAGAGATCTAGGTGGTTCGGGGAGTTATTTGGACTACTGG_TGTCAACAGTATGGTAGCTCACATTTCACTTTC	0	1	0	0	0
CARDLGGYYSPGAFDIW_CQQYGSSPWTF	IGHV1-69D.IGHJ3.IGHM_IGKV3-20.IGKJ1.IGKC	TGTGCGAGAGATCTAGGTGGTTATTATTCCCCGGGTGCTTTTGATATCTGG_TGTCAGCAGTATGGTAGCTCACCGTGGACGTTC	0	1	0	0	0
CARDLGIMVRGVTGAFDIW_CQQYDNLPPAF	IGHV1-69D.IGHJ3.IGHD_IGKV1-33.IGKJ3.IGKC	TGTGCGAGAGATTTGGGAATCATGGTTCGGGGAGTTACCGGTGCTTTTGATATCTGG_TGTCAACAGTATGATAATCTCCCTCCGGCTTTC	0	1	0	0	0
CARDLGRRVGGMDVW_CLLYYGGAQVF	IGHV3-48.IGHJ6.IGHM_IGLV7-43.IGLJ3.IGLC2	TGTGCGAGAGATCTTGGTCGCCGGGTCGGCGGTATGGACGTCTGG_TGCCTGCTCTACTATGGTGGTGCTCAGGTGTTC	0	1	0	0	0
CARDLGSGDLYW_CQSADSSGTYFWVF	IGHV3-33.IGHJ4.IGHM_IGLV3-25.IGLJ3.IGLC2	TGTGCGAGAGATCTGGGCAGTGGTGACTTGTACTGG_TGTCAATCAGCAGACAGCAGTGGTACTTATTTTTGGGTGTTC	0	1	0	0	0
CARDLGSGSVRGPW_CQAWDSSTAVF	IGHV3-21.IGHJ5.IGHM_IGLV3-1.IGLJ2.IGLC2	TGTGCGAGAGATCTGGGCAGTGGCTCGGTTCGAGGCCCCTGG_TGTCAGGCGTGGGACAGCAGCACTGCGGTATTC	0	1	0	0	0
CARDLGSGSVRGPW_CQQYDNLPYTF	IGHV3-21.IGHJ5.IGHM_IGKV1-33.IGKJ2.IGKC	TGTGCGAGAGATCTGGGCAGTGGCTCGGTTCGAGGCCCCTGG_TGTCAACAGTATGATAATCTCCCGTACACTTTT	0	1	0	0	0
CARDLGWRRSSPYYYYGMDVW_CMQGTHPYTF	IGHV1-2.IGHJ6.IGHM_IGKV2-30.IGKJ2.IGKC	TGTGCGAGAGATTTAGGCTGGAGACGTTCCAGCCCCTACTACTACTACGGTATGGACGTCTGG_TGCATGCAAGGTACACACCCGTACACTTTT	0	1	0	0	0
CARDLGYCSGGSCYTWGMDVW_CQQYYSTPRTF	IGHV1-2.IGHD2-15.IGHJ6.IGHM_IGKV4-1.IGKJ1.	TGTGCGAGAGACCTAGGATATTGTAGTGGTGGTAGCTGCTACACCTGGGGTATGGACGTCTGG_TGTCAGCAATATTATAGTACTCCTCGAACGTTC	0	1	0	0	0
CARDLKPLVRYFDWLGYW_CNSRDSSGNHPSVVF	IGHV3-33.IGHD3-9.IGHJ5.IGHM_IGLV3-19.IGLJ2.IGLC2	TGTGCGAGAGACCTCAAGCCCCTTGTACGATATTTTGACTGGTTAGGCTACTGG_TGTAACTCCCGGGACAGCAGTGGTAACCATCCGAGTGTGGTATTC	0	1	0	0	0
CARDLKYSSGWYGWFDPW_CQQYYSTPQTF	IGHV6-1.IGHD6-19.IGHJ5.IGHM_IGKV4-1.IGKJ1.IGKC	TGTGCAAGAGACCTCAAGTATAGCAGTGGCTGGTACGGTTGGTTCGACCCCTGG_TGTCAGCAATATTATAGTACTCCTCAGACGTTC	0	1	0	0	0
CARDLLLERHPALYYYYGMDVW_CQVWDSSSDHVVF	IGHV4-59.IGHJ6.IGHM_IGLV3-21.IGLJ2.IGLC2	TGTGCGAGAGATCTTCTTCTGGAACGACACCCAGCCCTCTACTACTACTACGGTATGGACGTCTGG_TGTCAGGTGTGGGATAGTAGTAGTGATCATGTGGTATTC	0	1	0	0	0
CARDLLLVSGIGVAKNDAFDIW_CMQALQTPITF	IGHV3-7.IGHJ3.IGHM_IGKV2-28.IGKJ5.IGKC	TGTGCGAGAGATCTCTTATTGGTTTCGGGCATTGGAGTTGCGAAAAATGATGCTTTTGATATCTGG_TGCATGCAAGCTCTACAAACCCCGATCACCTTC	0	1	0	0	0
CARDLMDIVVVVAQGYYYGMDVW_CMQALQTPWTF	IGHV3-33.IGHD2-15.IGHJ6.IGHM_IGKV2D-28.IGKJ1.IGKC	TGTGCGAGAGATTTGATGGATATTGTAGTGGTGGTAGCTCAGGGGTACTACTACGGTATGGACGTCTGG_TGCATGCAAGCTCTACAAACTCCTTGGACGTTC	0	1	0	0	0
CARDLNSGNYYNPPAYNWFDPW_CNSRDGSDNRVF	IGHV4-30-4.IGHJ5.IGHM_IGLV3-19.IGLJ1.IGLC1	TGTGCGAGAGATCTTAATTCGGGGAATTATTATAATCCGCCTGCGTATAATTGGTTCGACCCCTGG_TGTAATTCCCGGGACGGCAGTGATAACCGGGTCTTC	0	1	0	0	0
CARDLPPIAAAAGMDVW_CQQFYDSSTYAF	IGHV1-69D.IGHJ6.IGHM_IGKV4-1.IGKJ2.IGKC	TGTGCGAGAGATTTACCACCGATAGCAGCAGCTGCCGGTATGGACGTCTGG_TGTCAGCAATTTTATGATAGTTCCACGTACGCTTTT	0	1	0	0	0
CARDLPRERFVYGMDVW_CQQYGSSPALTF	IGHV3-7.IGHJ6.IGHM_IGKV3-20.IGKJ4.IGKC	TGTGCGAGAGATCTCCCGAGGGAACGATTTGTCTACGGTATGGACGTCTGG_TGTCAGCAGTATGGTAGCTCACCTGCGCTCACTTTC	0	1	0	0	0
CARDLQGGATAHYYYYGMDVW_CAAWDDSLSGVVF	IGHV3-33.IGHJ6.IGHM_IGLV1-47.IGLJ2.IGLC2	TGTGCGAGAGATCTCCAGGGGGGGGCTACCGCTCACTACTACTACTACGGTATGGACGTCTGG_TGTGCAGCATGGGATGACAGCCTGAGTGGCGTGGTATTC	0	1	0	0	0
CARDLQLRYFDWSQDWYFDLW_CQAWDSSTYVVF	IGHV1-18.IGHD3-9.IGHJ2.IGHM_IGLV3-1.IGLJ2.IGLC2	TGTGCGAGAGACCTTCAATTACGATATTTTGACTGGAGCCAAGACTGGTACTTCGATCTCTGG_TGTCAGGCGTGGGACAGCAGCACTTATGTGGTATTC	0	1	0	0	0
CARDLRAVLDYGATNDAFDIW_CQQSYSTLVTF	IGHV3-33.IGHJ3.IGHM_IGKV1D-39.IGKJ3.IGKC	TGTGCGAGAGACTTGCGGGCGGTTCTTGACTACGGTGCCACCAATGATGCTTTTGATATCTGG_TGTCAACAGAGTTACAGTACCCTGGTCACTTTC	0	1	0	0	0
CARDLRGIVVVPAGPRGSRYYYYGMDVW_CQQYGSSPRTF	IGHV3-11.IGHD2-2.IGHJ6.IGHD_IGKV3-20.IGKJ2.IGKC	TGTGCGAGAGATCTTAGAGGTATTGTAGTAGTACCAGCTGGCCCCCGGGGATCGCGCTACTACTACTACGGTATGGACGTCTGG_TGTCAGCAGTATGGTAGCTCACCTCGGACTTTT	0	1	0	0	0
CARDLRGSGNYYKVNYYGMDVW_CQQYGSSPWTF	IGHV4-59.IGHJ6.IGHM_IGKV3-20.IGKJ1.IGKC	TGTGCGAGAGATCTGAGGGGTTCCGGGAATTATTATAAGGTGAACTACTACGGTATGGACGTCTGG_TGCCAGCAGTATGGTAGCTCACCTTGGACGTTC	0	1	0	0	0
CARDLRGYCSRSSCSTSLDYW_CLLSYSGARWVF	IGHV1-69D.IGHJ4.IGHM_IGLV7-46.IGLJ3.IGLC2	TGTGCGAGAGATCTCCGAGGATATTGTAGTCGTAGTAGCTGCTCGACCAGCCTTGACTACTGG_TGCTTGCTCTCCTATAGTGGTGCTCGTTGGGTGTTC	0	1	0	0	0
CARDLRKREWFHYYYGMDVW_CMQALQTPRTF	IGHV3-48.IGHJ6.IGHD_IGKV2-28.IGKJ1.IGKC	TGTGCGAGAGATCTTAGGAAAAGGGAGTGGTTTCACTACTACTACGGTATGGACGTCTGG_TGCATGCAAGCTCTACAAACTCCTCGGACGTTC	0	1	0	0	0
CARDLRSGSSGWYPYYYGMDVW_CLLSYSGASYVF	IGHV1-69D.IGHJ6.IGHM_IGLV7-46.IGLJ1.IGLC1	TGTGCGAGAGATCTGAGAAGTGGTAGCAGTGGCTGGTACCCCTACTACTACGGTATGGACGTCTGG_TGCTTGCTCTCCTATAGTGGTGCCTCTTATGTCTTC	0	1	0	0	0
CARDLRSYSSGYSVDYW_CQSYDSSLSGYVF	IGHV3-48.IGHJ4.IGHM_IGLV1-40.IGLJ1.IGLC1	TGTGCGAGAGATTTAAGGAGCTATAGTAGTGGTTATTCGGTTGACTACTGG_TGCCAGTCCTATGACAGCAGCCTGAGTGGTTATGTCTTC	0	1	0	0	0
CARDLSGNYYYDYW_CGTWDSSLGVF	IGHV3-33.IGHJ4.IGHM_IGLV1-51.IGLJ1.IGLC1	TGTGCGAGAGACCTTAGTGGGAACTACTATTATGACTACTGG_TGCGGAACATGGGATAGCAGCCTGGGCGTCTTC	0	1	0	0	0
CARDLSGYNVLDYW_CSSYTINSTQVF	IGHV4-30-4.IGHJ4.IGHM_IGLV2-14.IGLJ1.IGLC1	TGTGCGAGAGATCTCAGTGGTTATAATGTCCTTGACTACTGG_TGCAGCTCATATACAATCAACAGCACTCAGGTCTTC	0	1	0	0	0
CARDLSHRSPYFDCW_CQTWGTGIRVF	IGHV4-59.IGHJ4.IGHM_IGLV4-69.IGLJ3.IGLC2	TGTGCGAGAGACCTTAGTCACCGTAGTCCCTACTTTGACTGCTGG_TGCCAGACCTGGGGCACTGGCATTAGGGTGTTC	0	1	0	0	0
CARDLSPEYSSSFGGLVDYW_CMQALQTPTF	IGHV3-11.IGHD6-6.IGHJ4.IGHM_IGKV2-28.IGKJ5.IGKC	TGTGCGAGAGATCTTAGCCCCGAGTATAGCAGCTCGTTCGGGGGGTTGGTTGACTACTGG_TGCATGCAAGCTCTACAAACTCCCACCTTC	0	1	0	0	0
CARDLTVDFWSGPEGYW_CQQYYSTPLTF	IGHV3-21.IGHJ4.IGHM_IGKV4-1.IGKJ4.IGKC	TGTGCGAGAGATCTCACAGTCGATTTTTGGAGTGGTCCCGAAGGCTACTGG_TGTCAGCAATATTATAGTACTCCGCTCACTTTC	0	1	0	0	0
CARDLVAGSGSADSW_CSTYGGGNPYVVVF	IGHV3-74.IGHJ5.IGHM_IGLV2-8.IGLJ2.IGLC2	TGTGCAAGAGATTTAGTCGCTGGTTCGGGGAGTGCAGACTCCTGG_TGCAGCACATATGGAGGCGGCAATCCTTATGTGGTGGTTTTC	0	1	0	0	0
CARDLVPWSRGHYYYAMGVW_CMQALQAPLTF	IGHV1-2.IGHJ6.IGHM_IGKV2-28.IGKJ4.IGKC	TGTGCGAGAGATTTGGTACCATGGAGTCGCGGCCACTACTACTACGCTATGGGCGTCTGG_TGCATGCAAGCTCTACAAGCTCCGCTCACTTTC	0	1	0	0	0
CARDLVVVVPAATGNYW_CCSYAGSSTYVVF	IGHV3-48.IGHD2-2.IGHJ4.IGHM_IGLV2-23.IGLJ2.IGLC2	TGTGCGAGAGATCTAGTTGTAGTAGTACCAGCTGCTACAGGGAACTACTGG_TGCTGCTCATATGCAGGTAGTAGCACTTATGTGGTATTC	0	1	0	0	0
CARDLWWLLGPLHWFDPW_CQQRSNWPLITF	IGHV3-11.IGHJ5.IGHM_IGKV3-11.IGKJ5.IGKC	TGTGCGAGAGATCTATGGTGGCTACTGGGACCGTTGCACTGGTTCGACCCCTGG_TGTCAGCAGCGTAGCAACTGGCCTCTGATCACCTTC	0	1	0	0	0
CARDLYNCSGGSCYSVYYYYGMDVW_CQAWDSSEVVF	IGHV3-33.IGHD2-15.IGHJ6.IGHM_IGLV3-1.IGLJ2.IGLC2	TGTGCGAGAGATCTGTACAATTGTAGTGGTGGTAGCTGCTACTCAGTTTACTACTACTACGGTATGGACGTCTGG_TGTCAGGCGTGGGACAGCAGCGAAGTGGTATTC	0	1	0	0	0
CARDLYYDFWSGYYIGRYFDYW_CSSYTSSSTRVF	IGHV3-7.IGHD3-3.IGHJ4.IGHM_IGLV2-14.IGLJ2.IGLC2	TGTGCGAGAGATCTGTATTACGATTTTTGGAGTGGTTATTATATAGGTCGCTACTTTGACTACTGG_TGCAGCTCATATACAAGCAGCAGCACTCGGGTATTC	0	1	0	0	0
CARDMITFGGVQDCW_CQQYYSTPTF	IGHV4-39.IGHD3-16.IGHJ4.IGHM_IGKV4-1.IGKJ5.IGKC	TGTGCGAGGGACATGATCACGTTTGGGGGAGTTCAGGACTGCTGG_TGTCAGCAATATTATAGTACTCCCACCTTC	0	1	0	0	0
CARDMRYYYYYGMDVW_CQTWGTGIRVF	IGHV3-48.IGHJ6.IGHM_IGLV4-69.IGLJ2.IGLC2	TGTGCGAGAGATATGCGTTACTACTACTACTACGGTATGGACGTCTGG_TGTCAGACCTGGGGCACTGGCATTCGAGTATTC	0	1	0	0	0
CARDNGGNSDYW_CCSYAGSPYVF	IGHV3-48.IGHD4-23.IGHJ4.IGHM_IGLV2-11.IGLJ1.IGLC1	TGCGCGAGAGACAACGGTGGTAACTCCGACTACTGG_TGCTGCTCATATGCAGGCAGTCCTTATGTCTTC	0	1	0	0	0
CARDNKKANYGGHSLESW_CQQRSNWPLTF	IGHV1-69D.IGHJ4.IGHM_IGKV3-11.IGKJ2.IGKC	TGTGCGAGAGATAATAAGAAAGCAAACTATGGTGGTCACTCTTTGGAGTCCTGG_TGTCAGCAGCGTAGCAACTGGCCTCTGACTTTT	0	1	0	0	0
CARDNNNIDYW_CQTWDTGRRVF	IGHV3-53.IGHJ4.IGHM_IGLV4-69.IGLJ2.IGLC2	TGTGCGAGAGACAACAACAACATTGACTACTGG_TGTCAGACCTGGGACACTGGCAGAAGGGTATTC	0	1	0	0	0
CARDNWPDCSGGSCYVDYW_CFSYAGSSGVF	IGHV3-33.IGHJ4.IGHM_IGLV2-23.IGLJ2.IGLC2	TGTGCGAGAGATAATTGGCCCGACTGCAGTGGTGGTAGTTGCTATGTCGACTACTGG_TGCTTCTCATATGCAGGTAGTAGCGGGGTATTC	0	1	0	0	0
CARDPAGTTAFDIW_CISYSTSNTPVAL	IGHV3-21.IGHJ3.IGHM_IGLV2-14.IGLJ2.IGLC2	TGTGCGAGAGATCCAGCTGGGACTACGGCTTTTGATATCTGG_TGCATCTCATATTCAACCAGCAACACTCCCGTGGCACTC	0	1	0	0	0
CARDPAICSGGSCYPSDYW_CYSTDSSGNHRVF	IGHV3-7.IGHD2-15.IGHJ4.IGHM_IGLV3-10.IGLJ3.IGLC2	TGTGCGAGAGACCCCGCCATTTGTAGTGGTGGTAGCTGCTACCCCTCGGACTACTGG_TGTTACTCAACAGACAGCAGTGGTAATCATAGGGTGTTC	0	1	0	0	0
CARDPEGALHWFDPW_CQQYYSSPLTF	IGHV3-21.IGHJ5.IGHM_IGKV4-1.IGKJ1.IGKC	TGTGCGAGAGATCCAGAGGGAGCTCTACACTGGTTCGACCCCTGG_TGTCAGCAATATTATAGTTCTCCTCTGACGTTC	0	1	0	0	0
CARDPFPVEWLVPTGPDYW_CQQSYSTPRTF	IGHV1-3.IGHJ4.IGHM_IGKV1D-39.IGKJ1.IGKC	TGTGCGAGAGATCCGTTTCCGGTTGAGTGGCTGGTACCCACAGGGCCTGACTACTGG_TGTCAACAGAGTTACAGTACCCCTCGGACGTTC	0	1	0	0	0
CARDPGALAFDPW_CQAWDSSTAWVF	IGHV6-1.IGHJ5.IGHM_IGLV3-1.IGLJ3.IGLC2	TGTGCAAGAGATCCTGGAGCTCTCGCGTTCGACCCCTGG_TGTCAGGCGTGGGACAGCAGCACTGCATGGGTGTTC	0	1	0	0	0
CARDPGDFEWFGPNFDYW_CQQRSNWPLTF	IGHV3-33.IGHJ4.IGHM_IGKV3-11.IGKJ4.IGKC	TGTGCGAGAGATCCCGGGGATTTCGAATGGTTCGGCCCCAACTTTGACTACTGG_TGTCAGCAGCGTAGCAACTGGCCGCTCACTTTC	0	1	0	0	0
CARDPGDSSGWFTWDYYYGMDVW_CQQANSFLPLTF	IGHV3-7.IGHJ6.IGHM_IGKV1-12.IGKJ4.IGKC	TGTGCGAGAGATCCGGGTGATAGCAGTGGCTGGTTCACTTGGGACTACTACTACGGTATGGACGTCTGG_TGTCAACAGGCTAACAGTTTCCTCCCGCTCACTTTC	0	1	0	0	0
CARDPGGVIQLWHYFDYW_CQAWDSSTYVVF	IGHV3-33.IGHJ4.IGHM_IGLV3-1.IGLJ2.IGLC2	TGTGCGAGAGATCCCGGTGGGGTGATACAGCTATGGCACTACTTTGACTACTGG_TGTCAGGCGTGGGACAGCAGCACTTATGTGGTATTC	0	1	0	0	0
CARDPGVGFGIAVAGFDYW_CQQYYSTPWTF	IGHV3-33.IGHJ4.IGHM_IGKV4-1.IGKJ1.IGKC	TGTGCGAGAGATCCCGGCGTAGGTTTTGGTATAGCAGTGGCTGGATTTGACTACTGG_TGTCAGCAATATTATAGTACTCCGTGGACGTTC	0	1	0	0	0
CARDPGYCSGGNCYRHWYFDLW_CGTWDTSLSAGLYVF	IGHV4-31.IGHD2-15.IGHJ2.IGHM_IGLV1-51.IGLJ1.IGLC1	TGTGCCAGAGATCCGGGATATTGTAGTGGTGGTAACTGCTACCGCCACTGGTACTTCGATCTCTGG_TGCGGAACATGGGATACCAGCCTGAGTGCTGGGCTTTATGTCTTC	0	1	0	0	0
CARDPGYYYDRRGAFDIW_CQQYGSSPQYTF	IGHV1-69D.IGHJ3.IGHM_IGKV3-20.IGKJ2.IGKC	TGTGCGAGAGATCCGGGGTATTACTATGATAGGCGGGGGGCTTTTGATATCTGG_TGTCAGCAGTATGGTAGCTCACCTCAGTACACTTTT	0	1	0	0	0
CARDPIPYFDSSGYYYFDYW_CQQYFDTPTF	IGHV1-69D.IGHJ4.IGHM_IGKV4-1.IGKJ1.IGKC	TGTGCGAGGGACCCCATCCCCTACTTTGATAGCAGTGGTTATTATTACTTCGACTACTGG_TGTCAGCAATATTTTGATACTCCCACGTTC	0	1	0	0	0
CARDPLYCSSTSCYPNWFDPW_CQAWDSSVVF	IGHV1-2.IGHD2-2.IGHJ5.IGHD_IGLV3-1.IGLJ2.IGLC2	TGCGCGAGAGATCCCCTATATTGTAGTAGTACCAGCTGCTATCCCAACTGGTTCGACCCCTGG_TGTCAGGCGTGGGACAGCAGCGTGGTATTC	0	1	0	0	0
CARDPMAGELLTEYFQHW_CAAWDDSLNGWVF	IGHV3-11.IGHJ1.IGHM_IGLV1-44.IGLJ3.IGLC2	TGTGCGAGAGATCCGATGGCGGGGGAGCTACTAACTGAATACTTCCAGCACTGG_TGTGCAGCATGGGATGACAGCCTGAATGGTTGGGTGTTC	0	1	0	0	0
CARDPPEAENYDAFDIW_CMQTLQIPLTF	IGHV1-46.IGHJ3.IGHM_IGKV2D-28.IGKJ4.IGKC	TGTGCGAGAGACCCCCCCGAGGCTGAGAATTATGATGCTTTTGATATCTGG_TGCATGCAAACTCTACAAATCCCGCTCACTTTC	0	1	0	0	0
CARDPPLTIFMYYFDYW_CQQYGDSPPYTF	IGHV3-21.IGHJ4.IGHM_IGKV3-20.IGKJ2.IGKC	TGTGCGAGAGATCCGCCTCTTACGATATTTATGTACTACTTTGACTACTGG_TGTCAGCAGTATGGTGACTCACCTCCGTACACTTTT	0	1	0	0	0
CARDPQPPYSSSWAFDYW_CQAWDSSTALF	IGHV1-69D.IGHJ4.IGHM_IGLV3-1.IGLJ2.IGLC2	TGTGCGAGAGATCCGCAGCCCCCGTATAGCAGCAGCTGGGCCTTTGACTACTGG_TGTCAGGCGTGGGACAGCAGCACTGCTTTATTC	0	1	0	0	0
CARDPRDGYYDYW_CHQSSSFPFTF	IGHV1-69D.IGHJ4.IGHM_IGKV6-21.IGKJ3.IGKC	TGTGCGAGAGATCCCCGAGATGGCTACTATGACTACTGG_TGTCATCAGAGTAGTAGTTTCCCCTTCACTTTC	0	1	0	0	0
CARDPRHFDWLTGVKDYYYYGMDVW_CQQRSNWPGTF	IGHV4-59.IGHJ6.IGHM_IGKV3-11.IGKJ3.IGKC	TGTGCGAGAGATCCCCGACATTTTGACTGGTTAACGGGGGTGAAAGACTACTACTACTACGGTATGGACGTCTGG_TGTCAGCAGCGTAGCAACTGGCCGGGGACTTTC	0	1	0	0	0
CARDPRYCSGGSCYSLPFIFDYW_CQQYGSSPRTF	IGHV3-7.IGHD2-15.IGHJ4.IGHM_IGKV3-20.IGKJ1.IGKC	TGTGCGAGAGATCCACGATATTGTAGTGGTGGTAGCTGCTACTCCCTCCCCTTTATTTTTGACTACTGG_TGTCAGCAGTATGGTAGCTCACCTCGGACGTTC	0	1	0	0	0
CARDPSSYDILTASYRHYYFDYW_CQQYGSSPPYTF	IGHV1-2.IGHD3-9.IGHJ4.IGHM_IGKV3-20.IGKJ2.IGKC	TGTGCGAGAGATCCCTCGTCTTACGATATTTTGACTGCTTCTTATAGACATTATTACTTTGATTACTGG_TGTCAGCAGTATGGTAGCTCACCTCCGTACACTTTT	0	1	0	0	0
CARDPTVGAIYFDYW_CCSYAGSSAYVF	IGHV4-4.IGHJ4.IGHM_IGLV2-23.IGLJ1.IGLC1	TGTGCGAGAGATCCAACCGTGGGAGCTATCTACTTTGACTACTGG_TGCTGCTCATATGCAGGTAGTAGCGCTTATGTCTTC	0	1	0	0	0
CARDPTYYYDSSGYYSPSGWFDPW_CQHYDNLPWTF	IGHV4-34.IGHD3-22.IGHJ5.IGHM_IGKV1-33.IGKJ1.IGKC	TGTGCGAGAGATCCAACGTATTACTATGATAGTAGTGGTTATTACTCCCCTTCGGGGTGGTTCGACCCCTGG_TGTCAGCACTATGATAATCTCCCGTGGACGTTC	0	1	0	0	0
CARDPVATTYFDYW_CSAWDSSLSAQVF	IGHV4-59.IGHJ4.IGHM_IGLV10-54.IGLJ3.IGLC2	TGTGCGAGAGATCCTGTGGCTACGACATACTTTGACTACTGG_TGCTCAGCATGGGACAGCAGCCTCAGTGCTCAGGTGTTC	0	1	0	0	0
CARDPYDYSGNSPFDSPFDYW_CQQYYSTPYTF	IGHV3-33.IGHD4-23.IGHJ4.IGHM_IGKV4-1.IGKJ2.IGKC	TGTGCGAGAGACCCTTATGACTACAGTGGTAACTCTCCCTTTGACTCTCCCTTTGACTACTGG_TGTCAGCAATATTATAGTACTCCGTACACTTTT	0	1	0	0	0
CARDPYSSSSGYFDPW_CQAWDSSTVVF	IGHV3-21.IGHD6-6.IGHJ5.IGHM_IGLV3-1.IGLJ2.IGLC2	TGTGCGAGAGATCCGTATAGCAGCTCGTCTGGGTACTTCGACCCCTGG_TGTCAGGCGTGGGACAGCAGCACTGTGGTATTC	0	1	0	0	0
CARDPYYYGSGSPYYYYGMDVW_CQTWSTGIRVF	IGHV1-69D.IGHD3-10.IGHJ6.IGHM_IGLV4-69.IGLJ3.IGLC2	TGTGCGAGAGACCCCTATTACTATGGTTCGGGGAGTCCATACTACTACTACGGTATGGACGTCTGG_TGTCAGACCTGGAGCACTGGCATTCGGGTGTTC	0	1	0	0	0
CARDQAYMVYYYYGMDVW_CQQYYSTPYTF	IGHV3-33.IGHJ6.IGHM_IGKV4-1.IGKJ2.IGKC	TGTGCGAGAGATCAAGCCTACATGGTCTACTACTACTACGGTATGGACGTCTGG_TGTCAGCAATATTATAGTACTCCGTACACTTTT	0	1	0	0	0
CARDQDPTGIADYGQGYYYYYYGMDVW_CQAWDSSTVF	IGHV3-21.IGHJ6.IGHM_IGLV3-1.IGLJ2.IGLC2	TGTGCGAGAGATCAAGACCCCACGGGAATCGCCGACTACGGTCAAGGGTATTACTACTACTACTACGGTATGGACGTCTGG_TGTCAGGCGTGGGACAGCAGCACTGTATTC	0	1	0	0	0
CARDQDYW_CMQSIQLPPAF	IGHV1-2.IGHJ4.IGHM_IGKV2D-29.IGKJ4.IGKC	TGTGCGAGAGATCAGGACTACTGG_TGCATGCAAAGTATACAGCTTCCTCCGGCTTTC	0	1	0	0	0
CARDQEEYDFWSGYYSRYFDYW_CNSRDSSGNLVVF	IGHV3-74.IGHD3-3.IGHJ4.IGHM_IGLV3-19.IGLJ2.IGLC2	TGTGCAAGAGATCAGGAGGAGTACGATTTTTGGAGTGGTTATTATTCCCGTTACTTTGACTACTGG_TGTAACTCCCGGGACAGCAGTGGTAACCTCGTGGTATTC	0	1	0	0	0
CARDQGRESSGWLRRGVYYGMDVW_CQQSYSTPNTF	IGHV1-3.IGHJ6.IGHM_IGKV3D-15.IGKJ2.IGKC	TGTGCGAGAGATCAAGGGAGGGAGAGCAGTGGCTGGTTAAGGCGGGGGGTTTACTACGGTATGGACGTCTGG_TGTCAACAGAGTTACAGTACCCCGAACACTTTT	0	1	0	0	0
CARDQGSDWNPYYYYGMDVW_CMQALQTPGTF	IGHV3-11.IGHJ6.IGHM_IGKV2-28.IGKJ1.IGKC	TGTGCGAGAGATCAGGGCAGCGACTGGAACCCCTACTACTACTACGGTATGGACGTCTGG_TGCATGCAAGCTCTACAAACTCCTGGGACGTTC	0	1	0	0	0
CARDQGSGYYYDSSGYPDIW_CMQALQAPLTF	IGHV3-33.IGHD3-22.IGHJ3.IGHM_IGKV2-30.IGKJ4.IGKC	TGTGCGAGAGATCAGGGATCCGGTTATTACTATGATAGTAGTGGTTACCCGGATATCTGG_TGCATGCAAGCTCTACAAGCTCCGCTCACTTTC	0	1	0	0	0
CARDQQLRYW_CQAWDSSTVVF	IGHV3-66.IGHJ4.IGHM_IGLV3-1.IGLJ2.IGLC2	TGTGCGAGAGATCAGCAGCTGCGTTACTGG_TGTCAGGCGTGGGACAGCAGCACTGTGGTTTTC	0	1	0	0	0
CARDQRVSLDVW_CQQLNSYPATF	IGHV3-66.IGHJ6.IGHM_IGKV1-9.IGKJ4.IGKC	TGTGCGAGAGATCAGCGGGTAAGCCTGGACGTCTGG_TGTCAACAGCTTAATAGTTACCCCGCCACTTTC	0	1	0	0	0
CARDQSAIITYYYNAMDVW_CSSYTISRDVVF	IGHV3-33.IGHJ6.IGHM_IGLV2-11.IGLJ2.IGLC2	TGTGCGAGAGATCAATCAGCGATTATAACCTACTACTACAACGCTATGGACGTCTGG_TGCAGCTCATATACAATCAGCAGGGATGTGGTATTC	0	1	0	0	0
CARDQTGEMEFRENWFDPW_CQQSNSVPLTF	IGHV1-69.IGHJ5.IGHG1_IGKV1D-39.IGKJ4.IGKC	TGTGCAAGAGATCAAACCGGTGAAATGGAATTTCGGGAGAACTGGTTCGACCCCTGG_TGTCAACAGAGTAACAGTGTCCCGCTCACTTTC	0	1	0	0	0
CARDRAAGKYYFDYW_CQQYDHLPLTF	IGHV3-66.IGHJ4.IGHM_IGKV1-33.IGKJ4.IGKC	TGTGCGAGAGATCGAGCAGCTGGCAAGTACTACTTTGACTACTGG_TGTCAACAGTATGATCATCTCCCGCTCACTTTC	0	1	0	0	0
CARDRAETDYW_CCSYASSSTSLYVF	IGHV1-2.IGHJ4.IGHD_IGLV2-23.IGLJ1.IGLC1	TGTGCCAGAGATCGGGCTGAGACCGACTACTGG_TGCTGCTCATATGCAAGTAGTAGCACTTCCCTTTATGTCTTC	0	1	0	0	0
CARDRAKYCSTTNCRLFDPW_CQQLNSYPPTF	IGHV3-21.IGHJ5.IGHM_IGKV1-9.IGKJ1.IGKC	TGTGCGAGAGATCGAGCGAAATATTGTAGTACTACCAACTGCCGCCTGTTCGACCCCTGG_TGTCAACAACTTAATAGTTACCCTCCAACGTTC	0	1	0	0	0
CARDRARSLDYW_CQQLNTYPLSF	IGHV3-33.IGHJ4.IGHM_IGKV1-9.IGKJ4.IGKC	TGTGCGAGAGATAGGGCCCGTAGCTTGGACTACTGG_TGTCAACAGCTTAATACTTACCCTCTCTCTTTC	0	1	0	0	0
CARDRASAANYW_CTAWDNSLRTWVF	IGHV1-2.IGHJ4.IGHM_IGLV10-54.IGLJ3.IGLC2	TGCGCGAGAGATCGGGCCAGCGCCGCAAATTACTGG_TGTACAGCATGGGACAACAGCCTCAGGACTTGGGTGTTC	0	1	0	0	0
CARDRASTRMDVW_CQQRNNWPLTF	IGHV3-33.IGHJ6.IGHM_IGKV3-11.IGKJ4.IGKC	TGTGCGAGAGACCGTGCTAGTACTCGTATGGACGTCTGG_TGTCAGCAGCGTAACAACTGGCCTCTCACTTTC	0	1	0	0	0
CARDRGDGSDYW_CQQYYSTTWTF	IGHV1-46.IGHJ4.IGHM_IGKV4-1.IGKJ1.IGKC	TGTGCGAGAGATAGGGGAGATGGCTCTGACTACTGG_TGTCAGCAATATTATAGTACTACGTGGACGTTC	0	1	0	0	0
CARDRGDGYNWDAFDIW_CSSYAGSNNVVF	IGHV3-21.IGHJ3.IGHM_IGLV2-8.IGLJ2.IGLC2	TGTGCGAGAGATCGGGGAGATGGCTACAATTGGGATGCTTTTGATATCTGG_TGCAGCTCATATGCAGGCAGCAACAATGTGGTATTC	0	1	0	0	0
CARDRGDKLWLREGFDYW_CQQYGSSPYTF	IGHV1-18.IGHJ4.IGHM_IGKV3-20.IGKJ2.IGKC	TGTGCGAGAGATCGGGGAGATAAGCTATGGTTACGTGAAGGATTTGACTACTGG_TGTCAGCAGTATGGTAGCTCTCCGTACACTTTT	0	1	0	0	0
CARDRGGMGADYW_CQAWGSSSVVF	IGHV4-30-2.IGHJ4.IGHM_IGLV3-1.IGLJ2.IGLC2	TGTGCCAGAGATCGGGGTGGGATGGGGGCTGACTACTGG_TGTCAGGCGTGGGGCAGCAGCAGTGTGGTATTC	0	1	0	0	0
CARDRGGYSYGAPFWFDPW_CMQSIQLPPAF	IGHV3-48.IGHJ5.IGHM_IGKV2D-29.IGKJ1.IGKC	TGTGCGAGAGATAGGGGGGGATACAGCTATGGTGCGCCGTTTTGGTTCGACCCCTGG_TGCATGCAAAGTATACAGCTTCCCCCGGCGTTC	0	1	0	0	0
CARDRGIAARFFDYW_CMQALQAPLTF	IGHV4-61.IGHD6-6.IGHJ4.IGHM_IGKV3-20.IGKJ4.IGKC	TGTGCGAGAGATCGGGGTATAGCAGCTCGTTTCTTTGACTATTGG_TGCATGCAAGCTCTACAAGCTCCGCTCACTTTC	0	1	0	0	0
CARDRGITMGGWYFDLW_CQQYYNTPLTF	IGHV3-74.IGHJ2.IGHM_IGKV4-1.IGKJ4.IGKC	TGTGCACGAGATCGGGGAATTACCATGGGGGGCTGGTACTTCGATCTCTGG_TGTCAGCAATATTATAATACTCCGCTCACTTTC	0	1	0	0	0
CARDRGPYCRGASCYDFAYW_CQQFGTSSYTF	IGHV3-13.IGHJ4.IGHM_IGKV3-20.IGKJ2.IGKC	TGTGCAAGAGATAGGGGGCCATATTGTAGAGGTGCCAGCTGCTATGACTTCGCCTACTGG_TGTCAGCAGTTTGGTACCTCATCGTACACTTTT	0	1	0	0	0
CARDRGSGNFDYW_CQSYDNRLSNSRVF	IGHV4-30-4.IGHJ4.IGHM_IGLV1-40.IGLJ3.IGLC2	TGTGCCAGAGATAGAGGTTCGGGGAACTTTGACTACTGG_TGCCAGTCCTATGACAACAGACTGAGTAATTCGAGGGTGTTC	0	1	0	0	0
CARDRGTYYDFWSGYNYYYYGMDVW_CQQYYSTPLTF	IGHV3-23.IGHD3-3.IGHJ6.IGHM_IGKV4-1.IGKJ4.IGKC	TGTGCGAGAGATAGGGGCACGTATTACGATTTTTGGAGTGGTTACAACTACTACTACTACGGTATGGACGTCTGG_TGTCAGCAATATTATAGTACTCCTCTCACTTTC	0	1	0	0	0
CARDRGYCSSTSCEPWGYW_CCSYAGSLLWRVF	IGHV1-18.IGHD2-2.IGHJ4.IGHM_IGLV2-11.IGLJ2.IGLC2	TGTGCGAGAGACCGAGGATATTGTAGTAGTACCAGCTGCGAACCCTGGGGCTACTGG_TGCTGCTCATATGCAGGCAGCTTACTTTGGAGGGTATTC	0	1	0	0	0
CARDRGYCSSTSCEPWGYW_CQQYDNLPPFTF	IGHV1-18.IGHD2-2.IGHJ4.IGHM_IGKV1-33.IGKJ3.IGKC	TGTGCGAGAGACCGAGGATATTGTAGTAGTACCAGCTGCGAACCCTGGGGCTACTGG_TGTCAACAGTATGATAATCTCCCTCCGTTCACTTTC	0	1	0	0	0
CARDRGYSYPFYGLDVW_CQSYDSSLSGSEVF	IGHV4-59.IGHJ6.IGHM_IGLV1-40.IGLJ2.IGLC2	TGTGCGAGAGACCGTGGATACAGCTATCCTTTCTATGGTTTGGACGTCTGG_TGCCAGTCCTATGACAGCAGCCTGAGTGGTTCGGAGGTATTC	0	1	0	0	0
CARDRHIAARPSGAFDIW_CNSRDSSGNHWVF	IGHV4-59.IGHD6-6.IGHJ3.IGHM_IGLV3-19.IGLJ3.IGLC2	TGTGCGAGAGATCGTCATATAGCAGCTCGTCCGTCCGGCGCTTTTGATATCTGG_TGTAACTCCCGGGACAGCAGTGGTAACCATTGGGTGTTC	0	1	0	0	0
CARDRHPPRRASSPAARLRGWGYNWFDPW_CQQRSNWPTF	IGHV3-33.IGHJ5.IGHM_IGKV3-11.IGKJ4.IGKC	TGTGCGAGAGACCGCCACCCTCCCCGTCGCGCCAGCAGCCCCGCTGCTCGTCTGCGCGGTTGGGGGTACAACTGGTTCGACCCCTGG_TGTCAGCAGCGTAGCAACTGGCCTACTTTC	0	1	0	0	0
CARDRKVTTPYYYYYYGMDVW_CQQYDNLPYTF	IGHV3-33.IGHJ6.IGHM_IGKV1-33.IGKJ2.IGKC	TGTGCGAGAGATCGGAAAGTAACTACCCCCTATTACTACTACTACTACGGTATGGACGTCTGG_TGTCAACAGTATGATAATCTCCCGTACACTTTT	0	1	0	0	0
CARDRLDYYDSSGYYGEFDYW_CNSRDSSGNHVVF	IGHV1-69D.IGHD3-22.IGHJ4.IGHM_IGLV3-19.IGLJ2.IGLC2	TGTGCGAGAGATCGGTTGGATTACTATGATAGTAGTGGTTATTACGGAGAATTTGACTACTGG_TGTAACTCCCGGGACAGCAGTGGTAACCATGTGGTATTC	0	1	0	0	0
CARDRNDGYGMDVW_CQSADTSDTSRVF	IGHV3-21.IGHJ6.IGHM_IGLV3-25.IGLJ3.IGLC2	TGTGCGAGAGATCGAAACGATGGCTACGGTATGGACGTCTGG_TGTCAATCAGCAGACACCAGTGATACTTCTCGGGTGTTC	0	1	0	0	0
CARDRNFYYYDSPLDYW_CQQRSNWPPMYTF	IGHV1-18.IGHJ4.IGHM_IGKV3-11.IGKJ2.IGKC	TGTGCGAGAGACCGTAACTTTTATTACTATGATAGTCCCCTTGACTACTGG_TGTCAGCAGCGTAGCAACTGGCCTCCCATGTACACTTTT	0	1	0	0	0
CARDRNSNWQYTW_CQVGWTY	IGHV4-61.IGHJ5.IGHM_IGKV3-20.IGKJ1.IGKC	TGTGCGAGGGATCGCAACAGCAACTGGCAGTACACCTGG_TGTCAGGTAGGGTGGACGTAC	0	1	0	0	0
CARDRNYYDSSGYYSEDDAFDIW_CQQRSNWQWTF	IGHV3-33.IGHD3-22.IGHJ3.IGHM_IGKV3-11.IGKJ1.IGKC	TGTGCGAGAGACCGAAATTACTATGATAGTAGTGGTTATTACTCCGAGGATGATGCTTTTGATATCTGG_TGTCAGCAGCGTAGCAACTGGCAGTGGACGTTC	0	1	0	0	0
CARDRPEMAYTLSDW_CSSYAGSNNLVVF	IGHV4-30-4.IGHJ4.IGHM_IGLV2-8.IGLJ2.IGLC2	TGTGCGAGAGATCGCCCGGAGATGGCTTACACCCTATCCGACTGG_TGCAGCTCATATGCAGGCAGCAACAATTTAGTGGTATTC	0	1	0	0	0
CARDRPPYGTTGTWFDPW_CQQYDNLPLTF	IGHV3-21.IGHJ5.IGHM_IGKV1-8.IGKJ4.IGKC	TGTGCGAGAGATCGCCCCCCCTACGGGACCACGGGAACCTGGTTCGACCCCTGG_TGTCAACAGTATGATAATCTCCCGCTCACTTTC	0	1	0	0	0
CARDRQYDSSVDYW_CQQYYSSPLIF	IGHV1-2.IGHJ4.IGHM_IGKV4-1.IGKJ4.IGKC	TGTGCGAGAGATCGTCAGTATGATAGTAGTGTCGACTACTGG_TGTCAGCAATATTATAGTAGTCCGCTCATTTTC	0	1	0	0	0
CARDRREGYCSGGSCLRSGWFDPW_CMQGTHWPPGYTF	IGHV4-30-4.IGHD2-15.IGHJ5.IGHM_IGKV2-30.IGKJ2.IGKC	TGTGCGAGAGATCGCCGGGAGGGATATTGTAGTGGTGGTAGCTGCCTACGTTCAGGGTGGTTCGACCCCTGG_TGCATGCAAGGTACACACTGGCCTCCGGGGTACACTTTT	0	1	0	0	0
CARDRSGSYYFDYW_CQAWDSSTAFYVF	IGHV3-48.IGHJ4.IGHM_IGLV3-1.IGLJ1.IGLC1	TGTGCGAGAGATCGTAGTGGGAGCTACTATTTTGACTACTGG_TGTCAGGCGTGGGACAGCAGCACTGCCTTTTATGTCTTC	0	1	0	0	0
CARDRSNGQVGWFDPW_CNSRDSSGNHLYVF	IGHV3-74.IGHJ5.IGHM_IGLV3-19.IGLJ1.IGLC1	TGTGCAAGAGATAGGAGTAACGGCCAAGTAGGATGGTTCGACCCCTGG_TGTAACTCCCGGGACAGCAGTGGTAACCATCTTTATGTCTTC	0	1	0	0	0
CARDRSREQLERRWDYYYYGMDVW_CQQYYSTIFTF	IGHV1-69D.IGHD1-1.IGHJ6.IGHM_IGKV4-1.IGKJ3.IGKC	TGTGCGAGAGACCGCAGCCGGGAACAACTGGAACGACGGTGGGACTACTACTACTACGGTATGGACGTCTGG_TGTCAGCAATATTATAGTACTATATTCACTTTC	0	1	0	0	0
CARDRTDHFDTNGYYPNWFDPW_CLQSDTVPFYTL	IGHV1-2.IGHJ5.IGHM_IGKV1-39.IGKJ2.IGKC	TGTGCGAGAGATCGGACAGACCATTTTGATACAAACGGTTATTACCCTAATTGGTTCGACCCCTGG_TGTCTACAGAGTGACACAGTCCCTTTCTATACTCTC	0	1	0	0	0
CARDRTDHFDTNGYYPNWFDPW_CSSYAGSSNLVF	IGHV1-2.IGHJ5.IGHM_IGLV2-8.IGLJ3.IGLC2	TGTGCGAGAGATCGGACAGACCATTTTGATACAAACGGTTATTACCCTAATTGGTTCGACCCCTGG_TGCAGCTCATATGCAGGCAGCAGCAACTTGGTGTTC	0	1	0	0	0
CARDRTGGQAYYYYGMDVW_CQQYNSYPWTF	IGHV3-53.IGHJ6.IGHM_IGKV1-5.IGKJ1.IGKC	TGTGCGAGAGATCGGACTGGTGGCCAGGCCTACTACTACTACGGTATGGACGTCTGG_TGCCAACAGTATAATAGTTATCCGTGGACGTTC	0	1	0	0	0
CARDRTYGNYGHTYTDYW_CSSYTSSSTYVF	IGHV3-21.IGHJ4.IGHM_IGLV2-14.IGLJ1.IGLC1	TGTGCGAGAGACCGCACCTACGGTAACTACGGGCACACGTATACTGACTACTGG_TGCAGCTCATATACAAGCAGCAGCACTTATGTCTTC	0	1	0	0	0
CARDRVEVAGTVGPAGPYYYYGMDVW_CQSYDTSNLVVF	IGHV3-53.IGHJ6.IGHM_IGLV6-57.IGLJ2.IGLC2	TGTGCGAGAGATAGGGTGGAGGTGGCTGGTACGGTGGGACCCGCGGGCCCATACTACTACTACGGTATGGACGTCTGG_TGTCAGTCTTATGATACCAGCAATCTCGTGGTTTTC	0	1	0	0	0
CARDRVGAPDDAFDIW_CQQSYSTPTLTF	IGHV1-69D.IGHJ3.IGHM_IGKV1D-39.IGKJ4.IGKC	TGTGCGAGAGATCGGGTGGGAGCCCCCGATGATGCTTTTGATATCTGG_TGTCAACAGAGTTACAGTACCCCTACCCTCACTTTC	0	1	0	0	0
CARDRVLREGYDFWSGYVYYYHGMDVW_CSSYTSTSTLYVF	IGHV3-64D.IGHD3-3.IGHJ6.IGHM_IGLV2-14.IGLJ1.IGLC1	TGTGCGAGAGATCGAGTCCTGAGAGAAGGTTACGATTTTTGGAGTGGTTATGTCTACTACTACCACGGTATGGACGTCTGG_TGCAGCTCATATACAAGCACCAGCACCCTATATGTCTTC	0	1	0	0	0
CARDRVTLVRGVIIDYYGMDVW_CAAWDDSLNVVAF	IGHV6-1.IGHD3-10.IGHJ6.IGHM_IGLV1-44.IGLJ2.IGLC2	TGTGCAAGAGATCGAGTTACTTTGGTTCGGGGAGTTATTATCGACTACTATGGTATGGACGTCTGG_TGTGCAGCATGGGATGACAGCCTGAATGTCGTGGCATTC	0	1	0	0	0
CARDRVVVVPAAMGNWFDPW_CQQRSNLWTF	IGHV3-21.IGHD2-2.IGHJ5.IGHM_IGKV3-11.IGKJ1.IGKC	TGTGCGAGAGATCGTGTTGTAGTAGTACCAGCTGCTATGGGAAACTGGTTCGACCCCTGG_TGTCAGCAGCGTAGCAACCTGTGGACGTTC	0	1	0	0	0
CARDRWELHGRGDFDYW_CQQYYSTPRAF	IGHV3-21.IGHJ4.IGHM_IGKV4-1.IGKJ4.IGKC	TGTGCGAGAGATAGGTGGGAGCTCCACGGTCGGGGGGACTTTGACTACTGG_TGTCAGCAATATTATAGTACTCCTCGGGCTTTC	0	1	0	0	0
CARDRYGNYDLDYW_CCSYAGSYTFVF	IGHV3-48.IGHJ4.IGHM_IGLV2-11.IGLJ2.IGLC2	TGTGCGCGAGATCGCTACGGTAACTACGACCTAGATTATTGG_TGCTGCTCATATGCAGGCAGCTACACTTTCGTATTC	0	1	0	0	0
CARDRYSGSYYMFDYW_CLLYFGGVVVF	IGHV3-33.IGHD1-26.IGHJ4.IGHM_IGLV7-43.IGLJ2.IGLC2	TGTGCGAGAGATCGCTATAGTGGGAGCTACTATATGTTTGACTACTGG_TGCCTGCTCTACTTTGGTGGTGTCGTAGTATTC	0	1	0	0	0
CARDSACISASCPIYWYFDLW_CQQYYSTPRTF	IGHV3-48.IGHJ2.IGHM_IGKV4-1.IGKJ1.IGKC	TGTGCGAGAGATTCGGCTTGTATTAGTGCCAGCTGCCCAATCTACTGGTACTTCGATCTCTGG_TGTCAGCAATATTATAGTACTCCTCGAACGTTC	0	1	0	0	0
CARDSAYDSRLLGYFEYW_CQQYYSTPRTF	IGHV3-23.IGHJ4.IGHM_IGKV4-1.IGKJ1.IGKC	TGCGCGAGAGATTCTGCCTATGATAGTAGATTGTTAGGCTACTTTGAATATTGG_TGTCAGCAATATTATAGTACTCCTCGGACGTTC	0	1	0	0	0
CARDSEPGIRLTGISAYW_CQQYHDWPLTF	IGHV3-7.IGHJ4.IGHM_IGKV3-15.IGKJ1.IGKC	TGTGCGAGAGATTCGGAACCGGGTATAAGACTGACTGGCATCAGTGCCTACTGG_TGTCAGCAGTATCATGACTGGCCTCTGACGTTC	0	1	0	0	0
CARDSFVLMVDSSGR_CQSYDTYTVVF	IGHV3-74.IGHJ4.IGHM_IGLV6-57.IGLJ2.IGLC2	TGTGCAAGAGATTCCTTTGTCTTGATGGTCGATAGTAGTGGCCGG_TGTCAGTCTTATGATACCTACACTGTGGTATTC	0	1	0	0	0
CARDSGDSSGYYSQSDAFDIW_CQAWDSSTVVF	IGHV4-30-4.IGHD3-22.IGHJ3.IGHM_IGLV3-1.IGLJ2.IGLC2	TGTGCGAGAGATTCTGGGGATAGTAGTGGTTATTACTCGCAGAGTGATGCTTTTGATATCTGG_TGTCAGGCGTGGGACAGCAGCACTGTGGTATTC	0	1	0	0	0
CARDSGDYDERYYYYYGMDVW_CAAWDDSLSGWVF	IGHV3-21.IGHJ6.IGHM_IGLV1-47.IGLJ3.IGLC2	TGTGCGAGAGATAGCGGTGACTACGATGAACGCTACTACTACTACTACGGTATGGACGTCTGG_TGTGCAGCATGGGATGACAGCCTGAGTGGTTGGGTGTTC	0	1	0	0	0
CARDSGGTYPLTYW_CQQYYTIPYTF	IGHV1-46.IGHJ4.IGHM_IGKV4-1.IGKJ2.IGKC	TGTGCGAGAGATAGTGGTGGGACCTACCCCCTAACCTACTGG_TGTCAGCAATATTATACTATTCCGTACACTTTT	0	1	0	0	0
CARDSGGTYPLTYW_CQVWDSSTAVVF	IGHV1-46.IGHJ4.IGHM_IGLV3-1.IGLJ2.IGLC2	TGTGCGAGAGATAGTGGTGGGACCTACCCCCTAACCTACTGG_TGTCAGGTGTGGGACAGCAGCACTGCCGTGGTATTC	0	1	0	0	0
CARDSHTAMAYYGMDVW_CQQYYSTPLTF	IGHV3-66.IGHJ6.IGHM_IGKV4-1.IGKJ4.IGKC	TGTGCGAGAGATTCTCATACAGCTATGGCCTACTACGGTATGGACGTCTGG_TGTCAGCAATATTATAGTACCCCTCTCACTTTC	0	1	0	0	0
CARDSLHYYDSSGYYATYYYYYGMDVW_CQSADSSGTYPGVF	IGHV1-18.IGHD3-22.IGHJ6.IGHM_IGLV3-25.IGLJ2.IGLC2	TGTGCGAGAGACTCCCTTCATTACTATGATAGTAGTGGTTATTACGCGACATACTACTACTACTACGGTATGGACGTCTGG_TGTCAATCAGCAGACAGCAGTGGTACTTATCCAGGGGTATTC	0	1	0	0	0
CARDSPAVGQRRSYGYTPSGLIDYW_CQQRSNWPQLTF	IGHV4-30-4.IGHJ4.IGHM_IGKV3-11.IGKJ4.IGKC	TGTGCGAGAGATTCCCCTGCCGTCGGGCAAAGACGCAGCTATGGTTACACACCCTCCGGACTGATTGACTACTGG_TGTCAGCAGCGTAGCAACTGGCCTCAGCTCACTTTC	0	1	0	0	0
CARDSQSDIAWFDPW_CMQALQAPLTF	IGHV3-33.IGHJ5.IGHD_IGKV2-28.IGKJ4.IGKC	TGTGCGAGAGACTCGCAGTCGGACATCGCCTGGTTCGACCCCTGG_TGCATGCAAGCTCTACAAGCTCCGCTCACTTTC	0	1	0	0	0
CARDSQWVIRGYIDYW_CQQYGSSPPYTF	IGHV4-34.IGHJ4.IGHM_IGKV3-20.IGKJ2.IGKC	TGTGCGAGAGACTCGCAGTGGGTGATCCGTGGATACATTGACTACTGG_TGTCAGCAATATGGTAGTTCACCTCCGTACACTTTT	0	1	0	0	0
CARDSRVDTAMAEIDYW_CNSRDSSGNHPWVF	IGHV1-69.IGHJ4.IGHM_IGLV3-19.IGLJ1.IGLC1	TGTGCGAGAGATTCCCGTGTGGATACAGCTATGGCCGAGATTGACTACTGG_TGTAACTCCCGGGACAGCAGTGGTAACCATCCGTGGGTCTTC	0	1	0	0	0
CARDSSAVGYYSTQDAFDIW_CAAWDDSLNGWVF	IGHV4-30-4.IGHJ3.IGHM_IGLV1-44.IGLJ3.IGLC2	TGTGCGAGAGATAGTTCGGCTGTCGGTTATTACTCAACGCAGGATGCTTTTGATATCTGG_TGTGCAGCATGGGATGACAGCCTGAATGGTTGGGTGTTC	0	1	0	0	0
CARDSSDYFDYW_CQAWDSSTAYVVF	IGHV3-66.IGHJ4.IGHM_IGLV3-1.IGLJ2.IGLC2	TGTGCGAGAGATAGTTCGGACTACTTTGACTACTGG_TGTCAGGCGTGGGACAGCAGCACTGCCTATGTGGTATTC	0	1	0	0	0
CARDSSSWSDWFDPW_CAAWDDSLSGWVF	IGHV1-18.IGHJ5.IGHM_IGLV1-47.IGLJ3.IGLC2	TGTGCGAGAGATAGCAGCAGCTGGTCCGACTGGTTCGACCCCTGG_TGTGCAGCATGGGATGACAGCCTGAGTGGTTGGGTGTTC	0	1	0	0	0
CARDSTFVSEGVDPW_CCSYAGGNVHVSF	IGHV4-39.IGHJ5.IGHM_IGLV2-8.IGLJ2.IGLC2	TGTGCGAGGGACTCGACATTTGTGTCCGAAGGCGTCGACCCCTGG_TGCTGCTCATATGCAGGCGGCAACGTCCATGTGTCATTC	0	1	0	0	0
CARDSTTAYSSGWRYYYYGMDVW_CAAWDDSLSGVVF	IGHV1-2.IGHD6-19.IGHJ6.IGHM_IGLV1-47.IGLJ2.IGLC2	TGTGCGAGAGATTCGACCACCGCGTATAGCAGTGGCTGGCGCTACTACTACTACGGTATGGACGTCTGG_TGTGCAGCATGGGATGACAGCCTGAGTGGTGTGGTATTC	0	1	0	0	0
CARDSVEVRGRFYYYNGMDVW_CSAWDNSLVAWVF	IGHV4-61.IGHJ6.IGHM_IGLV10-54.IGLJ3.IGLC2	TGTGCGAGAGATTCTGTGGAGGTGCGGGGACGATTTTATTACTACAATGGTATGGACGTCTGG_TGCTCAGCATGGGACAACAGCCTCGTTGCTTGGGTGTTC	0	1	0	0	0
CARDSWGTDYKILDYW_CTAWDDSLNAYVF	IGHV3-33.IGHJ4.IGHG1_IGLV1-44.IGLJ1.IGLC1	TGTGCGAGAGATTCGTGGGGAACTGATTACAAGATCCTTGACTACTGG_TGTACAGCTTGGGATGACAGCCTGAATGCTTATGTCTTC	0	1	0	0	0
CARDSYDSSGYYIQSVEYW_CQQYGSSPRITF	IGHV3-33.IGHD3-22.IGHJ4.IGHM_IGKV3-20.IGKJ5.IGKC	TGTGCGAGAGATTCCTATGATAGTAGTGGTTATTACATCCAGTCGGTTGAGTACTGG_TGTCAGCAGTATGGTAGCTCACCTAGGATCACCTTC	0	1	0	0	0
CARDSYGDYLSDHW_CETWDSNTRVF	IGHV3-48.IGHD4-17.IGHJ4.IGHM_IGLV4-60.IGLJ2.IGLC2	TGTGCGAGGGATTCCTACGGTGACTACCTTTCTGACCACTGG_TGTGAGACCTGGGACAGTAATACTAGAGTATTC	0	1	0	0	0
CARDTASSVNWGPIDYW_CMQALQTPYTF	IGHV3-74.IGHJ4.IGHM_IGKV2-28.IGKJ2.IGKC	TGTGCAAGAGATACGGCCTCCTCCGTTAATTGGGGACCTATTGACTACTGG_TGCATGCAAGCTCTACAAACTCCGTACACTTTT	0	1	0	0	0
CARDTDFRYLDYW_CCSYAGSSLWVF	IGHV6-1.IGHJ4.IGHM_IGLV2-23.IGLJ3.IGLC2	TGTGCAAGAGATACCGATTTTCGGTACCTCGACTACTGG_TGCTGCTCATATGCAGGTAGTAGCCTTTGGGTGTTC	0	1	0	0	0
CARDTMTAPGTFDCW_CQQSFTNPRTF	IGHV6-1.IGHJ4.IGHM_IGKV1D-39.IGKJ1.IGKC	TGTGCAAGAGATACTATGACAGCACCTGGTACTTTTGACTGCTGG_TGTCAACAGAGTTTCACTAATCCTCGGACGTTC	0	1	0	0	0
CARDTREGYFDSSGYQPW_CQQYYSTLWTF	IGHV3-7.IGHJ5.IGHM_IGKV4-1.IGKJ1.IGKC	TGTGCGAGAGATACGCGAGAGGGCTATTTTGATAGTAGTGGTTATCAGCCCTGG_TGTCAGCAATATTATAGTACTTTGTGGACGTTC	0	1	0	0	0
CARDTRLLWFGELVYYYYGMDVW_CQQYGSSPPEFTF	IGHV3-66.IGHD3-10.IGHJ6.IGHM_IGKV3-20.IGKJ4.IGKC	TGTGCGAGAGATACAAGATTACTATGGTTCGGGGAGTTAGTTTACTACTACTACGGTATGGACGTCTGG_TGTCAGCAGTATGGTAGCTCACCTCCGGAATTCACTTTC	0	1	0	0	0
CARDTRLLWFGELVYYYYGMDVW_CSSYTSSSTPVVF	IGHV3-66.IGHD3-10.IGHJ6.IGHM_IGLV2-14.IGLJ2.IGLC2	TGTGCGAGAGATACAAGATTACTATGGTTCGGGGAGTTAGTTTACTACTACTACGGTATGGACGTCTGG_TGCAGCTCATATACAAGCAGCAGCACTCCCGTGGTATTC	0	1	0	0	0
CARDTVDCSSTSCYTGYYYYGMDVW_CQAWDSSTVVF	IGHV1-46.IGHD2-2.IGHJ6.IGHM_IGLV3-1.IGLJ2.IGLC2	TGTGCGAGAGATACGGTAGATTGTAGTAGTACCAGCTGCTATACGGGTTACTACTACTACGGTATGGACGTCTGG_TGTCAGGCGTGGGACAGCAGCACTGTGGTATTC	0	1	0	0	0
CARDVGAGDGYTHGYFDYW_CQQYYSTSF	IGHV6-1.IGHJ4.IGHM_IGKV4-1.IGKJ2.IGKC	TGTGCAAGAGATGTGGGTGCCGGAGATGGCTACACCCATGGCTACTTTGACTACTGG_TGTCAGCAATATTATAGTACTTCTTTT	0	1	0	0	0
CARDVGGYCSSISCRPGYFDCW_CQQYGTSPRTF	IGHV3-21.IGHJ4.IGHM_IGKV3-20.IGKJ1.IGKC	TGTGCGAGAGATGTGGGGGGATATTGTAGCAGTATTAGCTGCCGCCCGGGGTATTTTGACTGCTGG_TGTCAGCAGTATGGTACTTCGCCTCGGACGTTC	0	1	0	0	0
CARDVGVYDFWSGHDNNWFDPW_CQQYYSIPLTF	IGHV3-66.IGHD3-3.IGHJ5.IGHM_IGKV4-1.IGKJ4.	TGTGCGAGAGATGTGGGCGTTTACGATTTTTGGAGTGGTCATGACAACAACTGGTTCGACCCCTGG_TGTCAGCAATATTATAGTATTCCGCTCACTTTC	0	1	0	0	0
CARDVGVYYYDSSGYYYSWFDPW_CAAWDDSLNAWVF	IGHV4-61.IGHD3-22.IGHJ5.IGHM_IGLV1-44.IGLJ3.IGLC2	TGTGCGAGAGATGTAGGGGTCTATTACTATGATAGTAGTGGTTATTACTACAGCTGGTTCGACCCCTGG_TGTGCAGCATGGGATGACAGCCTGAATGCCTGGGTGTTC	0	1	0	0	0
CARDVIRDYW_CQQYYSTPITF	IGHV4-59.IGHJ4.IGHM_IGKV4-1.IGKJ5.IGKC	TGTGCGAGAGACGTAATAAGGGACTACTGG_TGTCAGCAATATTATAGTACTCCGATCACCTTC	0	1	0	0	0
CARDVKQQIEGLYYFDSW_CQQSYSTPSLTF	IGHV6-1.IGHJ4.IGHM_IGKV1D-39.IGKJ4.IGKC	TGTGCAAGAGATGTGAAGCAGCAGATTGAGGGCCTGTACTACTTTGACAGCTGG_TGTCAACAGAGTTACAGTACCCCTTCGCTCACTTTC	0	1	0	0	0
CARDVNGEQLPPVGWFDPW_CQSADSSGTQAVF	IGHV1-2.IGHJ5.IGHM_IGLV3-25.IGLJ2.IGLC2	TGTGCGAGAGATGTAAACGGCGAGCAGCTACCCCCTGTGGGGTGGTTCGACCCCTGG_TGTCAATCAGCAGACAGCAGTGGTACTCAAGCGGTATTC	0	1	0	0	0
CARDVSGSYQGAFDIW_CQQYYSTPWTF	IGHV1-18.IGHJ3.IGHM_IGKV4-1.IGKJ1.IGKC	TGTGCGAGAGATGTGAGTGGGAGCTACCAGGGGGCTTTTGATATCTGG_TGTCAGCAATATTATAGTACTCCGTGGACGTTC	0	1	0	0	0
CARDVTVFGILIKPNWFDPW_CHSADTSGASWVF	IGHV1-69D.IGHJ5.IGHM_IGLV3-25.IGLJ3.IGLC2	TGTGCGAGAGATGTTACAGTTTTTGGGATACTTATAAAACCAAATTGGTTCGACCCCTGG_TGTCATTCAGCGGACACTAGTGGTGCTTCCTGGGTGTTC	0	1	0	0	0
CARDVTVFGILIKPNWFDPW_CVSCTTTNTPLF	IGHV1-69D.IGHJ5.IGHM_IGLV2-14.IGLJ1.IGLC1	TGTGCGAGAGATGTTACAGTTTTTGGGATACTTATAAAACCAAATTGGTTCGACCCCTGG_TGCGTCTCATGTACAACTACCAACACCCCCCTCTTC	0	1	0	0	0
CARDVVVAGRFDPW_CSSYTSSTTLDVF	IGHV3-7.IGHJ5.IGHM_IGLV2-14.IGLJ2.IGLC2	TGTGCGAGAGATGTGGTGGTGGCTGGTAGATTCGACCCCTGG_TGCAGCTCATATACAAGCAGCACCACTCTCGACGTATTC	0	1	0	0	0
CARDVVYDSSGYTGGGFCDYW_CQQYNNWPPWTF	IGHV1-2.IGHJ4.IGHM_IGKV3-15.IGKJ1.IGKC	TGTGCGAGAGACGTAGTGTATGATAGTAGTGGTTATACGGGGGGGGGATTTTGTGACTACTGG_TGTCAGCAATATAATAACTGGCCTCCGTGGACGTTC	0	1	0	0	0
CARDWATGAMAELVDYW_CAAWDDSLSGPVF	IGHV1-2.IGHJ4.IGHM_IGLV1-47.IGLJ3.IGLC2	TGTGCGAGAGATTGGGCGACCGGAGCTATGGCCGAGCTTGTGGACTACTGG_TGTGCAGCATGGGATGACAGCCTGAGTGGTCCGGTGTTC	0	1	0	0	0
CARDWAYCGGDCHYYFDYW_CQQYDDWPRTF	IGHV1-18.IGHD2-21.IGHJ4.IGHM_IGKV3-15.IGKJ5.IGKC	TGTGCGAGAGATTGGGCATATTGTGGTGGTGACTGCCATTACTACTTTGACTACTGG_TGTCAACAATATGATGACTGGCCTCGGACCTTC	0	1	0	0	0
CARDWDLDYW_CQQYYGTPRTF	IGHV3-23.IGHJ4.IGHM_IGKV4-1.IGKJ1.IGKC	TGTGCGAGAGATTGGGACCTCGACTACTGG_TGTCAGCAATATTATGGTACTCCTCGGACGTTC	0	1	0	0	0
CARDWGAHCGGDCYPGDYW_CMIWYSSAWVF	IGHV3-33.IGHD2-21.IGHJ4.IGHM_IGLV5-45.IGLJ3.IGLC2	TGTGCGAGAGACTGGGGGGCACATTGTGGTGGTGACTGCTATCCTGGGGACTACTGG_TGTATGATTTGGTACAGCAGCGCTTGGGTTTTC	0	1	0	0	0
CARDWIRGTIRGNWFDPW_CQAWDSSTAHVVF	IGHV1/OR15-1.IGHJ5.IGHM_IGLV3-1.IGLJ2.IGLC2	TGTGCGAGAGATTGGATTCGGGGAACTATTCGGGGTAACTGGTTCGACCCCTGG_TGTCAGGCGTGGGACAGCAGCACTGCACATGTGGTATTC	0	1	0	0	0
CARDWRHSAGSDPNFDYW_CMQGTHWPPTF	IGHV3-33.IGHJ4.IGHM_IGKV2-30.IGKJ1.IGKC	TGTGCGAGAGATTGGCGTCATAGCGCCGGTTCGGATCCAAATTTTGACTACTGG_TGCATGCAAGGTACACACTGGCCTCCGACGTTC	0	1	0	0	0
CARDWYFDYW_CQAWDSSTGVF	IGHV1-2.IGHJ4.IGHM_IGLV3-21.IGLJ1.IGLC1	TGTGCGAGAGACTGGTATTTTGACTACTGG_TGTCAGGCGTGGGACAGCAGCACTGGAGTCTTC	0	1	0	0	0
CARDWYNAYDFG_CQAWDSSTAVF	IGHV3-66.IGHJ4.IGHM_IGLV3-21.IGLJ2.IGLC2	TGTGCGAGAGATTGGTATAATGCCTACGATTTTGGG_TGTCAGGCGTGGGACAGCAGCACTGCCGTATTC	0	1	0	0	0
CARDYDSSGSADAFDIW_CQSADSSGTYVF	IGHV3-21.IGHJ3.IGHM_IGLV3-25.IGLJ1.IGLC1	TGTGCGAGAGACTATGATAGTAGTGGTTCGGCTGATGCTTTTGATATCTGG_TGTCAATCAGCAGACAGCAGTGGTACTTATGTCTTC	0	1	0	0	0
CARDYDWGAFDVW_CCSYAGKYTPWVF	IGHV3-7.IGHJ3.IGHM_IGLV2-11.IGLJ3.IGLC2	TGTGCGAGGGATTATGATTGGGGCGCTTTTGATGTCTGG_TGCTGCTCATATGCAGGCAAGTACACTCCTTGGGTGTTC	0	1	0	0	0
CARDYDYVWGSYRLSYYYFDYW_CNSRDSSGNHWVF	IGHV3-21.IGHD3-16.IGHJ4.IGHM_IGLV3-19.IGLJ3.IGLC2	TGTGCGAGAGATTATGATTACGTTTGGGGGAGTTATCGCCTATCCTATTACTACTTTGACTACTGG_TGTAACTCCCGGGACAGCAGTGGTAACCATTGGGTGTTC	0	1	0	0	0
CARDYFPFTMINSANAFDIW_CHQSSSLPGTF	IGHV1-18.IGHJ3.IGHM_IGKV6D-21.IGKJ4.IGKC	TGTGCGAGAGATTACTTCCCCTTTACTATGATAAATTCAGCCAATGCTTTTGATATCTGG_TGTCATCAGAGTAGTAGTTTACCGGGAACTTTC	0	1	0	0	0
CARDYGDGYNWGVFDYW_CQQYYSTPPVTF	IGHV3-33.IGHJ4.IGHM_IGKV4-1.IGKJ3.IGKC	TGTGCGAGAGATTATGGAGATGGCTACAATTGGGGGGTTTTTGACTACTGG_TGTCAGCAATATTATAGTACTCCTCCAGTCACTTTC	0	1	0	0	0
CARDYGDRNPSYYYYGMDVW_CLLYYGGLGVF	IGHV4-4.IGHJ6.IGHM_IGLV7-43.IGLJ1.IGLC1	TGTGCGAGAGACTACGGTGACCGCAATCCTAGCTACTACTACTACGGTATGGACGTCTGG_TGCCTGCTCTACTATGGTGGGTTAGGAGTCTTC	0	1	0	0	0
CARDYGDYVPAYYYYGMDVW_CQVWDSRLWVF	IGHV1-8.IGHD4-17.IGHJ6.IGHM_IGLV3-9.IGLJ3.IGLC2	TGTGCGAGAGACTACGGTGACTACGTACCCGCCTACTACTACTACGGTATGGACGTCTGG_TGTCAGGTGTGGGACAGCAGGCTTTGGGTGTTC	0	1	0	0	0
CARDYGGNPGFFDYW_CSSYTGISTFF	IGHV4-34.IGHD4-23.IGHJ4.IGHA1_IGLV2-14.IGLJ2.IGLC2	TGTGCGAGGGACTACGGTGGTAACCCGGGGTTCTTTGACTACTGG_TGCAGCTCATATACAGGCATCAGCACTTTCTTC	0	1	0	0	0
CARDYGRLYYYDSSGYGYYYGMDVW_CQQPRTF	IGHV3-21.IGHD3-22.IGHJ6.IGHM_IGKV3-20.IGKJ1.IGKC	TGTGCGAGAGATTACGGGAGACTCTATTACTATGATAGTAGTGGTTATGGCTACTACTACGGTATGGACGTCTGG_TGTCAGCAGCCAAGAACGTTC	0	1	0	0	0
CARDYHVDYYYYGMDVW_CQVWDSSSDHPVF	IGHV4-59.IGHD4-17.IGHJ6.IGHM_IGLV3-21.IGLJ3.IGLC2	TGTGCGAGAGATTACCACGTTGACTACTACTACTACGGTATGGACGTCTGG_TGTCAGGTGTGGGATAGTAGTAGTGATCATCCGGTGTTC	0	1	0	0	0
CARDYPTGWLFYSLNWFDPW_CQQYNSYIVTF	IGHV3-7.IGHJ5.IGHM_IGKV1-5.IGKJ4.IGKC	TGTGCGAGAGACTACCCTACCGGGTGGTTATTTTACTCTTTAAACTGGTTCGACCCCTGG_TGTCAACAGTATAATAGTTATATTGTCACTTTC	0	1	0	0	0
CARDYYDRGRDYYYGMDVW_CQQYGSSPRTF	IGHV3-21.IGHJ6.IGHM_IGKV3-20.IGKJ1.IGKC	TGTGCGAGAGATTATTACGATAGAGGCCGGGACTACTACTACGGTATGGACGTCTGG_TGTCAGCAGTATGGTAGCTCACCTCGGACGTTC	0	1	0	0	0
CARDYYDSSGYYAFDYW_CETWDRNSWVF	IGHV1-46.IGHD3-22.IGHJ4.IGHD_IGLV9-49.IGLJ3.IGLC2	TGTGCGAGAGATTACTATGATAGTAGTGGTTATTACGCCTTTGACTACTGG_TGTGAGACCTGGGACAGAAACTCTTGGGTGTTC	0	1	0	0	0
CARDYYDTIDYW_CQTWGTGIVVF	IGHV3-33.IGHJ4.IGHM_IGLV4-69.IGLJ2.IGLC2	TGTGCGAGAGATTACTATGATACCATTGACTACTGG_TGTCAGACCTGGGGCACTGGCATCGTGGTATTC	0	1	0	0	0
CARDYYDYVPLDYW_CQAWDSNTAIF	IGHV3-7.IGHJ4.IGHM_IGLV3-1.IGLJ2.IGLC2	TGTGCGAGGGACTATTATGATTACGTCCCCCTTGATTACTGG_TGTCAGGCGTGGGACAGCAATACTGCGATATTC	0	1	0	0	0
CARDYYFDASGYYYRGGGVDYW_CQHYSKWPPWTF	IGHV1-2.IGHJ4.IGHM_IGKV3-15.IGKJ1.IGKC	TGTGCGAGAGACTATTACTTTGATGCTTCAGGTTATTACTACAGGGGAGGAGGGGTTGACTACTGG_TGTCAGCACTATAGTAAGTGGCCTCCGTGGACGTTC	0	1	0	0	0
CARDYYYDNSGYKYKGGGVDYW_CQHFNNWPPWTF	IGHV1-2.IGHJ4.IGHM_IGKV3-15.IGKJ1.IGKC	TGTGCGAGAGATTATTATTATGATAATAGTGGTTATAAATACAAAGGAGGAGGGGTTGACTACTGG_TGTCAGCACTTTAATAATTGGCCTCCGTGGACGTTC	0	1	0	0	0
CARDYYYDSSGYYYQGGGVDYW_CQHYSNWPPWTF	IGHV1-2.IGHD3-22.IGHJ4.IGHM_IGKV3-15.IGKJ1.IGKC	TGTGCGAGAGATTATTACTATGATAGTAGTGGTTATTACTACCAAGGGGGAGGGGTTGACTACTGG_TGTCAACACTATAGTAACTGGCCTCCGTGGACGTTC	0	1	0	0	0
CAREADYGSGSYYLDYW_CQQANSFPPTF	IGHV4-30-4.IGHD3-10.IGHJ4.IGHM_IGKV1-12.IGKJ1.IGKC	TGTGCGAGAGAGGCAGACTATGGTTCGGGGAGTTATTACCTTGACTACTGG_TGTCAACAGGCTAACAGTTTCCCTCCGACGTTC	0	1	0	0	0
CAREAHRPYNWNHGSEYFQHW_CQQYYSTPYTF	IGHV4-34.IGHJ1.IGHM_IGKV4-1.IGKJ2.IGKC	TGTGCGAGGGAGGCCCACCGACCTTATAACTGGAACCACGGATCTGAATACTTCCAGCACTGG_TGTCAACAATATTATAGTACTCCGTACACTTTT	0	1	0	0	0
CAREAKGDYGGNSGSWVLAYW_CMQGTHWPQTF	IGHV3-33.IGHD4-23.IGHJ4.IGHM_IGKV2-30.IGKJ2.IGKC	TGTGCGAGAGAAGCTAAGGGGGACTACGGTGGTAACTCCGGTTCGTGGGTGCTGGCCTACTGG_TGCATGCAAGGTACACACTGGCCTCAAACTTTT	0	1	0	0	0
CAREALTQGLRLFDQW_CQQYNNWPPWTF	IGHV1-2.IGHJ4.IGHM_IGKV3-15.IGKJ1.IGKC	TGTGCGAGAGAGGCACTGACACAGGGACTACGGCTCTTTGACCAATGG_TGTCAGCAGTATAATAACTGGCCTCCTTGGACGTTC	0	1	0	0	0
CAREASYYNILTGYTSHFDYW_CKSRDSSGNLWVF	IGHV3-21.IGHD3-9.IGHJ4.IGHM_IGLV3-19.IGLJ3.IGLC2	TGTGCGAGAGAGGCCTCCTATTACAATATTTTGACTGGTTATACGTCCCACTTTGACTACTGG_TGTAAATCACGGGACAGCAGTGGTAACCTTTGGGTGTTC	0	1	0	0	0
CAREAVSKRNWFDPW_CQQRTNWPFTF	IGHV6-1.IGHJ5.IGHM_IGKV3-11.IGKJ3.IGKC	TGTGCAAGAGAGGCGGTTTCGAAACGAAACTGGTTCGACCCCTGG_TGTCAGCAGCGTACCAACTGGCCATTCACTTTC	0	1	0	0	0
CAREAYFDWLSPQKDDAFDIW_CNSRDSSGNHLGVF	IGHV3-21.IGHJ3.IGHM_IGLV3-19.IGLJ2.IGLC2	TGTGCGAGAGAGGCATATTTTGACTGGTTATCCCCCCAAAAAGATGATGCTTTTGATATCTGG_TGTAACTCCCGGGACAGCAGTGGTAACCATCTGGGGGTATTC	0	1	0	0	0
CAREAYYDSSGTNGPFDNW_CQQYYSTLTF	IGHV3-33.IGHD3-22.IGHJ4.IGHM_IGKV4-1.IGKJ4.IGKC	TGTGCGAGAGAGGCTTACTATGATAGTAGTGGTACAAACGGACCCTTTGACAACTGG_TGTCAGCAATATTATAGTACTCTCACTTTC	0	1	0	0	0
CAREDDGYSGSFYYYGMDVW_CQQRSNGLTWTF	IGHV1-18.IGHJ6.IGHM_IGKV3D-11.IGKJ1.IGKC	TGTGCGAGAGAGGACGATGGCTACTCCGGATCTTTTTACTACTACGGTATGGACGTCTGG_TGTCAGCAACGCAGCAACGGGCTTACGTGGACGTTC	0	1	0	0	0
CAREDDYGDYGGSFDIW_CQQYYSTPLTF	IGHV3-21.IGHD4-17.IGHJ3.IGHM_IGKV4-1.IGKJ4.IGKC	TGTGCGAGAGAGGATGACTACGGTGACTACGGAGGTTCTTTTGATATCTGG_TGTCAGCAATATTATAGTACTCCGCTCACTTTC	0	1	0	0	0
CAREDRYYYGSGSYYHPPDPYYYYGMDVW_CNSRDSSGNHLGVF	IGHV3-66.IGHD3-10.IGHJ6.IGHM_IGLV3-25.IGLJ3.IGLC2	TGTGCGAGAGAGGATCGGTATTACTATGGTTCGGGGAGTTATTATCATCCCCCCGACCCTTACTACTACTACGGTATGGACGTCTGG_TGTAACTCCCGGGACAGCAGTGGTAACCATCTCGGGGTGTTC	0	1	0	0	0
CAREDSSGWVSFDYW_CQQYGSSPFF	IGHV1-3.IGHJ4.IGHM_IGKV3-20.IGKJ3.IGKC	TGTGCGAGAGAGGATAGCAGTGGCTGGGTCAGCTTTGACTACTGG_TGTCAGCAGTATGGTAGCTCACCCTTTTTC	0	1	0	0	0
CAREDTMVRGVPLETSNWFDPW_CQAWDSSTAVVF	IGHV1-2.IGHJ5.IGHM_IGLV3-1.IGLJ2.IGLC2	TGTGCGAGAGAGGATACTATGGTTCGGGGAGTCCCACTTGAGACTAGTAACTGGTTCGACCCCTGG_TGTCAGGCGTGGGACAGCAGCACTGCCGTGGTATTC	0	1	0	0	0
CAREDYGDYSFDYW_CQQYYSTPRTF	IGHV4-30-4.IGHJ4.IGHM_IGKV4-1.IGKJ1.IGKC	TGTGCCAGAGAAGACTACGGTGACTACTCTTTTGACTACTGG_TGTCAGCAATATTATAGTACTCCCCGGACGTTC	0	1	0	0	0
CAREEMTLAGRAWPYYDYYYGMDVW_CSSYTSSSTLVF	IGHV3-74.IGHJ6.IGHM_IGLV2-14.IGLJ2.IGLC2	TGTGCAAGAGAGGAAATGACACTGGCTGGCCGGGCCTGGCCATATTACGACTACTACTACGGCATGGACGTCTGG_TGCAGCTCATATACAAGCAGCAGCACTCTGGTATTC	0	1	0	0	0
CAREEVTIDCW_CQAWDSSTGVVF	IGHV6-1.IGHJ4.IGHM_IGLV3-16.IGLJ2.IGLC2	TGTGCAAGAGAGGAGGTGACTATTGACTGCTGG_TGTCAGGCGTGGGACAGCAGCACTGGGGTGGTATTC	0	1	0	0	0
CAREFEGRISIFGFW_CQQRSDWPPITL	IGHV4-59.IGHJ3.IGHM_IGKV3-11.IGKJ5.IGKC	TGTGCGCGAGAATTTGAGGGGCGTATTTCCATTTTTGGCTTCTGG_TGTCAGCAACGTAGCGACTGGCCTCCGATCACCCTC	0	1	0	0	0
CAREFPIAVAGPAFDIW_CSSYTSSSTLGVF	IGHV1-2.IGHJ3.IGHM_IGLV2-14.IGLJ2.IGLC2	TGTGCGAGAGAATTCCCAATAGCAGTGGCTGGCCCTGCTTTTGATATCTGG_TGCAGCTCATATACAAGCAGCAGCACTCTTGGGGTATTC	0	1	0	0	0
CAREFPYCSGGSCYSGGFDYW_CQAWDSSTVVF	IGHV3-64.IGHD2-15.IGHJ4.IGHM_IGLV3-1.IGLJ2.IGLC2	TGTGCGAGAGAATTCCCTTATTGTAGTGGTGGTAGCTGCTACTCGGGAGGCTTTGACTACTGG_TGTCAGGCGTGGGACAGCAGCACTGTGGTATTC	0	1	0	0	0
CAREGAEGSMDVW_CQTWGTGIRVF	IGHV3-48.IGHJ6.IGHM_IGLV4-69.IGLJ3.IGLC2	TGTGCGAGAGAGGGGGCGGAAGGCAGTATGGACGTCTGG_TGTCAGACCTGGGGCACTGGCATTCGGGTGTTC	0	1	0	0	0
CAREGASGIYSGSYEFDYW_CMQGTHWPLTF	IGHV1-69D.IGHJ4.IGHM_IGKV2-30.IGKJ4.IGKC	TGTGCGAGAGAGGGTGCGTCTGGCATATATAGTGGGAGCTACGAGTTTGACTACTGG_TGCATGCAAGGTACACACTGGCCTCTCACTTTC	0	1	0	0	0
CAREGDSSGYHLSYFDYW_CQQYYSTPFTF	IGHV3-23.IGHJ4.IGHM_IGKV4-1.IGKJ3.IGKC	TGTGCGAGAGAGGGTGATAGTAGTGGTTATCACCTGTCCTACTTTGACTACTGG_TGTCAGCAATATTATAGTACTCCATTCACTTTC	0	1	0	0	0
CAREGDYGDYDLRSW_CQSYDVSVSGSRVF	IGHV3-66.IGHD4-17.IGHJ5.IGHM_IGLV1-40.IGLJ3.IGLC2	TGTGCGAGAGAGGGGGACTACGGTGACTACGATTTGCGCTCCTGG_TGCCAGTCGTATGACGTCAGTGTGAGTGGTTCGAGAGTGTTC	0	1	0	0	0
CAREGFADYGGRPFDFW_CQQYGTSPFTF	IGHV1-69D.IGHJ4.IGHM_IGKV3-20.IGKJ2.IGKC	TGTGCGAGGGAAGGTTTTGCTGACTACGGTGGTAGGCCCTTTGACTTCTGG_TGTCAGCAGTATGGTACCTCACCGTTTACTTTT	0	1	0	0	0
CAREGFGDYGGRPFDFW_CQQYGSSPFTF	IGHV1-69D.IGHD4-23.IGHJ4.IGHM_IGKV3-20.IGKJ2.IGKC	TGTGCGAGAGAAGGTTTTGGTGACTACGGTGGTAGGCCCTTTGACTTCTGG_TGTCAGCAGTATGGTAGCTCACCGTTTACTTTT	0	1	0	0	0
CAREGFGDYGGRPFDFW_CQQYYYSPPTF	IGHV1-69D.IGHD4-23.IGHJ4.IGHM_IGKV4-1.IGKJ4.IGKC	TGTGCGAGAGAAGGTTTTGGTGACTACGGTGGTAGGCCCTTTGACTTCTGG_TGTCAGCAGTATTATTATTCTCCTCCCACTTTC	0	1	0	0	0
CAREGGATIFGVVIIWFDPW_CQQRSNWPALTF	IGHV6-1.IGHD3-3.IGHJ5.IGHD_IGKV3-11.IGKJ4.IGKC	TGTGCAAGAGAGGGGGGGGCTACGATTTTTGGAGTGGTTATTATCTGGTTCGACCCCTGG_TGTCAGCAGCGTAGCAACTGGCCTGCGCTCACTTTC	0	1	0	0	0
CAREGGDGGSGSLHFDYW_CSSYTSSSTRVF	IGHV1-46.IGHJ4.IGHM_IGLV2-14.IGLJ1.IGLC1	TGTGCGAGAGAGGGGGGCGATGGTGGTTCGGGGAGTCTCCACTTTGACTACTGG_TGCAGCTCATATACAAGCAGCAGCACTCGGGTCTTC	0	1	0	0	0
CAREGGVGATSLDYW_CSSYTSSSIYVF	IGHV4-34.IGHJ4.IGHM_IGLV2-14.IGLJ1.IGLC1	TGTGCGAGAGAGGGGGGAGTGGGAGCTACTAGCCTTGACTACTGG_TGCAGCTCATATACAAGCAGCAGCATTTATGTCTTC	0	1	0	0	0
CAREGHDPGGYYWYFDLW_CLLYYDGAWVF	IGHV1-18.IGHJ2.IGHM_IGLV7-43.IGLJ3.IGLC2	TGTGCGAGAGAGGGACATGATCCTGGTGGTTATTACTGGTACTTCGATCTCTGG_TGTTTGCTCTACTATGATGGTGCTTGGGTGTTC	0	1	0	0	0
CAREGHSSGWSGYEFDPW_CCSYAGSSTLWVF	IGHV3-48.IGHD6-19.IGHJ5.IGHM_IGLV2-23.IGLJ3.IGLC2	TGTGCGAGAGAGGGGCATAGCAGTGGCTGGTCCGGGTACGAGTTCGACCCCTGG_TGCTGCTCATATGCAGGTAGTAGCACTCTTTGGGTGTTC	0	1	0	0	0
CAREGITMFRGVTAQEYYYYGMDVW_CQAWDSSTARF	IGHV1-18.IGHD3-10.IGHJ6.IGHM_IGLV3-1.IGLJ2.IGLC2	TGTGCGAGAGAGGGTATTACTATGTTTCGGGGAGTTACGGCGCAAGAGTACTACTACTACGGTATGGACGTCTGG_TGTCAGGCGTGGGACAGCAGCACTGCAAGATTC	0	1	0	0	0
CAREGLGYYDILTGYYYYYGMDVW_CNSRDSSGNHLGVF	IGHV3-21.IGHD3-9.IGHJ6.IGHM_IGLV3-19.IGLJ2.IGLC2	TGTGCGAGAGAGGGACTAGGGTATTACGATATTTTGACTGGATACTACTACTACTACGGTATGGACGTCTGG_TGTAACTCCCGGGACAGCAGTGGTAACCATCTGGGGGTATTC	0	1	0	0	0
CAREGNGWPPSDIHHW_CCSYAGTYNLVF	IGHV3-33.IGHJ1.IGHM_IGLV2-11.IGLJ2.IGLC2	TGTGCGAGAGAAGGAAATGGCTGGCCCCCCAGTGACATCCACCACTGG_TGCTGCTCATATGCAGGCACCTACAATTTGGTATTC	0	1	0	0	0
CAREGNGYSSGWYSYW_CQQYNNWPPGYTF	IGHV3-21.IGHD6-19.IGHJ4.IGHM_IGKV3-15.IGKJ2.IGKC	TGTGCGAGAGAGGGGAACGGGTATAGCAGTGGCTGGTACTCCTACTGG_TGTCAGCAGTATAATAACTGGCCGCCGGGGTACACTTTT	0	1	0	0	0
CAREGNWNQGRAFDIW_CQQYYSTPLTF	IGHV4-30-4.IGHJ3.IGHM_IGKV4-1.IGKJ2.IGKC	TGTGCGAGAGAGGGGAACTGGAACCAAGGACGTGCTTTTGATATCTGG_TGTCAGCAATATTATAGTACTCCTCTCACTTTT	0	1	0	0	0
CAREGNYYGSGSYYIHYYYYGMDVW_CGTWDSSLSAVF	IGHV3-33.IGHD3-10.IGHJ6.IGHD_IGLV1-51.IGLJ2.IGLC2	TGTGCGAGAGAGGGGAATTACTATGGTTCGGGGAGTTATTATATCCACTACTACTACTACGGTATGGACGTCTGG_TGCGGAACATGGGATAGCAGCCTGAGTGCCGTGTTC	0	1	0	0	0
CAREGQPAFDIW_CYSTDSSGNHWVF	IGHV3-21.IGHJ3.IGHD_IGLV3-21.IGLJ3.IGLC2	TGTGCGAGAGAGGGTCAACCTGCTTTTGATATCTGG_TGTTACTCAACAGACAGCAGTGGTAATCATTGGGTGTTC	0	1	0	0	0
CAREGRVSTVVTTFLDFW_CSSYTSGSTLVVF	IGHV3-21.IGHJ4.IGHM_IGLV2-14.IGLJ2.IGLC2	TGTGCGAGAGAGGGGAGAGTTTCTACGGTGGTAACCACTTTTCTTGACTTCTGG_TGCAGCTCATATACTAGCGGCAGCACCCTTGTTGTGTTT	0	1	0	0	0
CAREGSGWPTDAFDIW_CQQYNKWPRTF	IGHV3-11.IGHJ3.IGHM_IGKV3-15.IGKJ1.IGKC	TGTGCGAGAGAAGGCAGTGGCTGGCCCACCGATGCTTTTGATATCTGG_TGTCAGCAGTATAATAAGTGGCCTCGGACGTTC	0	1	0	0	0
CAREGSVYGSGSYYWFDPW_CQQYNNWPPWTF	IGHV4-34.IGHD3-10.IGHJ5.IGHM_IGKV3-15.IGKJ1.IGKC	TGTGCGAGAGAAGGCTCAGTTTATGGTTCGGGGAGTTATTACTGGTTCGACCCCTGG_TGTCAGCAGTATAATAACTGGCCTCCGTGGACGTTC	0	1	0	0	0
CAREGTYDFWSGYYTGGITGGVDGMDVW_CQSADSSGTYPGVF	IGHV3-7.IGHD3-3.IGHJ6.IGHM_IGLV3-25.IGLJ2.IGLC2	TGTGCGAGAGAGGGGACTTACGATTTTTGGAGTGGTTATTATACGGGGGGGATTACCGGGGGCGTGGACGGTATGGACGTCTGG_TGTCAATCAGCAGACAGCAGTGGTACTTATCCGGGGGTATTC	0	1	0	0	0
CAREGVGMIVVLAWTEVAFDIW_CNSRDSGGNHLGVF	IGHV3-21.IGHJ3.IGHM_IGLV3-19.IGLJ2.IGLC2	TGTGCGAGAGAGGGGGTGGGTATGATAGTAGTGCTTGCTTGGACCGAAGTGGCTTTTGATATCTGG_TGTAACTCCCGGGACAGCGGTGGTAACCATCTGGGGGTATTC	0	1	0	0	0
CAREGVTYNYESSGYCGYW_CQQYYSIPQTF	IGHV3-53.IGHJ4.IGHM_IGKV4-1.IGKJ2.IGKC	TGTGCGAGAGAGGGGGTTACTTATAACTATGAGAGTAGTGGTTACTGTGGCTACTGG_TGTCAGCAATATTATAGTATTCCTCAGACTTTT	0	1	0	0	0
CAREGYSGYDWYYW_CSSYTSSSTLEF	IGHV4-61.IGHD5-12.IGHJ4.IGHM_IGLV2-14.IGLJ2.IGLC2	TGTGCGAGAGAGGGATATAGTGGCTACGATTGGTACTACTGG_TGCAGCTCATATACAAGCAGCAGCACTCTCGAATTC	0	1	0	0	0
CAREGYYGSGNGWFDPW_CNSRDSSGNHVVF	IGHV4-59.IGHJ5.IGHM_IGLV3-19.IGLJ2.IGLC2	TGTGCGAGAGAGGGTTACTATGGTTCGGGGAACGGCTGGTTCGACCCCTGG_TGTAACTCCCGGGACAGCAGTGGTAACCATGTGGTATTC	0	1	0	0	0
CAREIAVTGWYHDYW_CQQYNNWPLTF	IGHV4-39.IGHJ4.IGHM_IGKV3-15.IGKJ4.IGKC	TGTGCGAGAGAAATAGCAGTGACTGGTTGGTACCATGACTACTGG_TGTCAGCAGTATAATAACTGGCCTCTCACTTTC	0	1	0	0	0
CAREIPGGYYFDYW_CAAWDDSLNGHVVF	IGHV1-69D.IGHJ4.IGHM_IGLV1-36.IGLJ2.IGLC2	TGTGCGAGAGAGATCCCTGGGGGGTACTACTTTGACTACTGG_TGTGCAGCATGGGATGACAGCCTGAATGGTCATGTGGTATTC	0	1	0	0	0
CAREIWFGGYDYW_CQQYYNDFPTF	IGHV1-18.IGHJ4.IGHM_IGKV4-1.IGKJ2.IGKC	TGTGCGAGAGAGATATGGTTCGGGGGGTATGACTACTGG_TGTCAACAATATTATAATGATTTTCCCACTTTT	0	1	0	0	0
CAREKGYCSGVSCYGGYFDLW_CQQYYSSPRTF	IGHV4-34.IGHD2-15.IGHJ2.IGHM_IGKV4-1.IGKJ1.IGKC	TGTGCGAGAGAGAAAGGATATTGTAGTGGTGTTAGCTGCTACGGAGGATACTTCGATCTCTGG_TGTCAGCAATATTATAGTTCTCCTCGGACGTTC	0	1	0	0	0
CARELEQGHRDGYGMDVW_CQQYNSYPYTF	IGHV1-46.IGHJ6.IGHD_IGKV1-5.IGKJ2.IGKC	TGTGCGAGAGAGTTGGAACAGGGGCACCGGGATGGCTACGGTATGGACGTCTGG_TGCCAACAGTATAATAGTTATCCGTACACTTTT	0	1	0	0	0
CARELKRGISCSGGTCSLPYHWFDPW_CNSRDSSGNHQVF	IGHV4-61.IGHD2-15.IGHJ5.IGHM_IGLV3-19.IGLJ1.IGLC1	TGTGCGAGAGAATTGAAGAGAGGGATCAGTTGTAGTGGTGGTACCTGCTCCCTCCCGTATCACTGGTTCGACCCCTGG_TGTAACTCCCGGGACAGCAGTGGTAACCATCAGGTCTTC	0	1	0	0	0
CARELLWFGEFPLPYYGMDVW_CQAWDSSTYYVF	IGHV3-48.IGHD3-10.IGHJ6.IGHM_IGLV3-1.IGLJ1.IGLC1	TGTGCGAGAGAATTACTATGGTTCGGGGAGTTTCCCCTACCTTACTACGGTATGGACGTCTGG_TGTCAGGCGTGGGACAGCAGCACGTATTATGTCTTC	0	1	0	0	0
CARELLWFGELSGRYNWFDPW_CQAWDSSTYVVF	IGHV4-30-4.IGHD3-10.IGHJ5.IGHM_IGLV3-1.IGLJ2.IGLC2	TGTGCCAGAGAATTACTATGGTTCGGGGAGTTATCAGGACGGTACAACTGGTTCGACCCCTGG_TGTCAGGCGTGGGACAGCAGCACTTATGTGGTATTC	0	1	0	0	0
CARELQTGLW_CQVWDSSSDHPVF	IGHV3-33.IGHJ4.IGHM_IGLV3-12.IGLJ2.IGLC2	TGTGCGAGAGAGTTGCAGACGGGGTTGTGG_TGTCAGGTGTGGGATAGTAGTAGTGATCATCCGGTATTC	0	1	0	0	0
CARELTVTVGRGAFDIW_CAAWDDSLRGHVVF	IGHV4-30-4.IGHJ3.IGHM_IGLV1-47.IGLJ2.IGLC2	TGTGCGAGAGAATTGACGGTGACTGTGGGACGCGGTGCTTTTGATATCTGG_TGTGCAGCATGGGATGACAGCCTGAGGGGTCATGTGGTATTC	0	1	0	0	0
CARELYDSSGCYDYW_CAAWDDSLNGRVVF	IGHV3-21.IGHJ4.IGHM_IGLV1-44.IGLJ2.IGLC2	TGTGCGAGAGAGTTATATGATAGTAGTGGTTGCTATGACTACTGG_TGTGCAGCATGGGATGACAGCCTGAATGGCCGTGTGGTATTC	0	1	0	0	0
CARELYYYYGMDVW_CQSADSSGTYVF	IGHV3-33.IGHJ6.IGHM_IGLV3-25.IGLJ1.IGLC1	TGTGCGAGAGAACTCTACTACTACTACGGTATGGACGTCTGG_TGTCAATCAGCAGACAGCAGTGGTACTTATGTCTTC	0	1	0	0	0
CAREMRGNWFDPW_CMQSIQLPLTF	IGHV4-59.IGHJ5.IGHM_IGKV2D-29.IGKJ4.IGKC	TGTGCGAGAGAAATGAGGGGCAACTGGTTCGACCCCTGG_TGCATGCAAAGTATACAGCTTCCGCTCACTTTC	0	1	0	0	0
CAREMSGNLEWLSPAAYYYYGMDVW_CNSRDSSGNHVVF	IGHV3-64.IGHJ6.IGHM_IGLV3-19.IGLJ2.IGLC2	TGTGCGAGAGAAATGAGTGGGAATTTGGAGTGGTTATCCCCGGCCGCCTACTACTACTACGGTATGGACGTCTGG_TGTAACTCCCGGGACAGCAGTGGTAACCATGTGGTATTC	0	1	0	0	0
CAREMYDSGSYNFDYW_CQQSYSSPRTF	IGHV4-34.IGHJ4.IGHM_IGKV1D-39.IGKJ1.IGKC	TGTGCGAGAGAAATGTATGATTCGGGAAGTTATAACTTTGACTACTGG_TGTCAACAGAGTTACAGTTCCCCTCGGACGTTC	0	1	0	0	0
CARENGGGRPFDYW_CQAWDSSTHVVF	IGHV4-59.IGHJ4.IGHM_IGLV3-1.IGLJ2.IGLC2	TGCGCGAGAGAGAACGGGGGTGGCCGACCATTTGACTACTGG_TGTCAGGCGTGGGACAGCAGCACTCATGTGGTATTC	0	1	0	0	0
CARENPPGIAAAGTGFDYW_CGTWDSSLSAGNVF	IGHV4-30-4.IGHD6-13.IGHJ4.IGHM_IGLV1-51.IGLJ1.IGLC1	TGTGCGAGAGAAAATCCCCCGGGTATAGCAGCAGCTGGTACGGGCTTTGACTACTGG_TGCGGAACATGGGATAGCAGCCTGAGTGCTGGAAATGTCTTC	0	1	0	0	0
CARENTMIVAVGAFDIW_CCSYAGSSTFVVF	IGHV3-20.IGHJ3.IGHM_IGLV2-23.IGLJ2.IGLC2	TGTGCGAGAGAAAATACTATGATAGTAGCCGTCGGAGCTTTTGATATCTGG_TGCTGCTCATATGCAGGTAGTAGCACTTTCGTGGTATTC	0	1	0	0	0
CAREPLGLELHTDADGFDIW_CSAWDSSLSAWVF	IGHV1-2.IGHJ3.IGHM_IGLV10-54.IGLJ3.IGLC2	TGTGCGAGAGAGCCCTTAGGACTGGAACTACACACCGATGCTGACGGTTTTGATATCTGG_TGCTCAGCATGGGACAGCAGCCTCAGTGCTTGGGTGTTC	0	1	0	0	0
CAREPPGGIAVADSGEYW_CQQRSNWPPRLTF	IGHV3-33.IGHJ4.IGHM_IGKV3-11.IGKJ4.IGKC	TGTGCGAGAGAGCCTCCGGGTGGTATAGCAGTGGCTGACTCAGGGGAATACTGG_TGTCAGCAGCGTAGCAACTGGCCTCCGAGGCTCACTTTC	0	1	0	0	0
CAREPPGYGDYDYYFDYW_CQSADSSGTLILF	IGHV4-4.IGHJ4.IGHM_IGLV3-25.IGLJ2.IGLC2	TGTGCGAGGGAGCCCCCCGGCTACGGTGACTACGATTACTACTTTGACTACTGG_TGTCAATCAGCAGACAGCAGTGGTACTCTAATACTATTC	0	1	0	0	0
CAREPRGWTGFDQW_CQQYYSTPPLFTF	IGHV4-4.IGHJ4.IGHM_IGKV4-1.IGKJ3.IGKC	TGTGCGAGAGAGCCCCGTGGCTGGACGGGGTTTGACCAGTGG_TGTCAGCAGTATTATAGTACTCCTCCGCTATTCACTTTC	0	1	0	0	0
CAREPSYSSSSSGFDYW_CQQYGSSPLTF	IGHV4-59.IGHJ4.IGHM_IGKV3-20.IGKJ4.IGKC	TGTGCGAGAGAACCCTCGTATAGCAGTTCGTCCTCGGGTTTTGACTATTGG_TGTCAGCAGTATGGTAGCTCACCGCTCACTTTC	0	1	0	0	0
CAREPTGWTGFDYW_CHQYSRNPPLFTF	IGHV4-4.IGHJ4.IGHM_IGKV4-1.IGKJ3.IGKC	TGTGCGAGAGAGCCCACTGGTTGGACGGGGTTTGACTACTGG_TGTCACCAATATTCTCGTAATCCTCCGCTATTCACTTTC	0	1	0	0	0
CAREQEVYSGSYFNWFDPW_CQSADSSGTPHVVF	IGHV3-48.IGHD1-26.IGHJ5.IGHM_IGLV3-25.IGLJ2.IGLC2	TGTGCGAGAGAGCAGGAGGTCTATAGTGGGAGCTACTTCAACTGGTTCGACCCCTGG_TGTCAATCAGCAGACAGCAGTGGTACCCCCCATGTGGTATTC	0	1	0	0	0
CAREQRVRGVSVFFLFDYW_CSYADSSVVF	IGHV3-33.IGHJ4.IGHM_IGLV2-23.IGLJ2.IGLC2	TGTGCGAGAGAGCAACGGGTTCGGGGAGTTAGTGTGTTTTTTCTTTTTGACTACTGG_TGCTCATATGCAGATAGTAGCGTGGTATTC	0	1	0	0	0
CAREQYTDNWYGAFDIW_CQSADSSGTWVF	IGHV3-23.IGHJ3.IGHM_IGLV3-25.IGLJ3.IGLC2	TGTGCGCGAGAGCAATATACCGACAACTGGTACGGGGCTTTTGATATCTGG_TGTCAATCAGCAGACAGCAGTGGTACTTGGGTGTTC	0	1	0	0	0
CAREQYTDNWYGAFDIW_CQTWDTGIRVF	IGHV3-53.IGHJ3.IGHM_IGLV4-69.IGLJ3.IGLC2	TGTGCGCGAGAGCAATATACCGACAACTGGTACGGGGCTTTTGATATCTGG_TGTCAGACCTGGGACACTGGCATTCGGGTGTTT	0	1	0	0	0
CARERALDFYGMDVW_CAAWDDSLNGQVF	IGHV1-69D.IGHJ6.IGHD_IGLV1-44.IGLJ1.IGLC1	TGTGCGAGAGAACGCGCACTGGACTTCTACGGTATGGACGTCTGG_TGTGCAGCATGGGATGACAGCCTGAATGGTCAAGTCTTC	0	1	0	0	0
CARERATPRLDYGDSYYYYYGMDVW_CQQYDNLPLTF	IGHV3-33.IGHD4-17.IGHJ6.IGHM_IGKV1-33.IGKJ4.IGKC	TGTGCGAGAGAAAGGGCTACCCCCCGCCTAGACTACGGTGACTCCTACTACTACTACTACGGTATGGACGTCTGG_TGTCAACAGTATGATAATCTCCCGCTCACTTTC	0	1	0	0	0
CARERAYINSNWYTEYNWFDPW_CLQYNNWPPLTF	IGHV1-3.IGHJ5.IGHM_IGKV3-15.IGKJ4.IGKC	TGTGCGAGAGAAAGGGCCTATATTAATAGCAACTGGTACACGGAGTACAACTGGTTCGATCCCTGG_TGTCTGCAGTATAATAACTGGCCCCCGCTCACTTTC	0	1	0	0	0
CARERGLYSYGSRIEKTYYGMDVW_CMQALQTPRTF	IGHV1-58.IGHJ6.IGHM_IGKV2D-28.IGKJ1.IGKC	TGTGCGAGAGAGAGGGGGTTATACAGCTATGGTAGTCGTATTGAGAAAACCTACTACGGTATGGACGTCTGG_TGCATGCAAGCTCTACAAACTCCTAGGACGTTC	0	1	0	0	0
CARERHEDYYDSSGFDYW_CNSRDSSGNHLGVF	IGHV1-2.IGHD3-22.IGHJ4.IGHM_IGLV3-19.IGLJ2.IGLC2	TGTGCGAGGGAACGACACGAAGATTACTATGATAGTAGTGGTTTTGACTACTGG_TGTAACTCCCGGGACAGCAGTGGTAACCATCTGGGAGTATTC	0	1	0	0	0
CARERHEDYYDSSGFDYW_CQKYNSALWTF	IGHV1-46.IGHD3-22.IGHJ4.IGHM_IGKV1-27.IGKJ1.IGKC	TGTGCGAGGGAACGACACGAAGATTACTATGATAGTAGTGGTTTTGACTACTGG_TGTCAAAAGTATAACAGTGCCCTGTGGACGTTC	0	1	0	0	0
CARERLGSTTGIAANW_CQQYNNWPPLTF	IGHV3-7.IGHJ4.IGHM_IGKV3-15.IGKJ4.IGKC	TGTGCGAGAGAAAGGTTGGGTTCGACAACTGGTATAGCAGCAAACTGG_TGTCAGCAGTATAATAACTGGCCTCCGCTCACTTTC	0	1	0	0	0
CARERLSATSKGFDFW_CSSYTSSSTGYVF	IGHV1-2.IGHJ4.IGHM_IGLV2-14.IGLJ1.IGLC1	TGTGCGAGAGAAAGGTTATCAGCAACAAGTAAGGGCTTTGACTTCTGG_TGCAGCTCATATACAAGCAGCAGCACTGGTTACGTCTTC	0	1	0	0	0
CARERPHDYGDHGAFDIW_CQQYDNPLITF	IGHV1-69D.IGHD4-17.IGHJ3.IGHM_IGKV1-33.IGKJ5.IGKC	TGTGCGAGAGAGAGGCCCCATGACTACGGTGACCACGGCGCTTTTGATATCTGG_TGTCAACAGTATGATAATCCCTTGATCACCTTC	0	1	0	0	0
CARERSIRPYSSGWYGYYYGMDVW_CQSADSSGTYQVF	IGHV4-61.IGHD6-19.IGHJ6.IGHM_IGLV3-25.IGLJ3.IGLC2	TGTGCGAGAGAACGGTCAATACGCCCCTATAGCAGTGGCTGGTACGGGTACTACTACGGTATGGACGTCTGG_TGTCAATCAGCAGACAGCAGTGGTACTTATCAGGTGTTC	0	1	0	0	0
CARERVAAAGTYYYYYGMDVW_CQAWDSSTEVF	IGHV1-2.IGHD6-13.IGHJ6.IGHM_IGLV3-1.IGLJ2.IGLC2	TGTGCGAGAGAGAGAGTAGCAGCAGCTGGTACTTACTACTACTACTACGGTATGGACGTCTGG_TGTCAGGCGTGGGACAGCAGCACTGAGGTGTTC	0	1	0	0	0
CARESAAYSSGWYPWDYW_CQSSDSSGTHPVVF	IGHV3-23.IGHD6-19.IGHJ4.IGHM_IGLV3-25.IGLJ2.IGLC2	TGTGCGAGAGAAAGCGCCGCGTACAGCAGTGGCTGGTACCCATGGGACTACTGG_TGTCAATCATCAGACAGCAGTGGTACTCATCCCGTGGTATTC	0	1	0	0	0
CARESGSYGTYYYYYGMDVW_CGTWDSSLSAVVF	IGHV1-3.IGHJ6.IGHM_IGLV1-51.IGLJ2.IGLC2	TGTGCGAGAGAAAGTGGGAGCTACGGGACGTACTACTACTACTACGGTATGGACGTCTGG_TGCGGAACATGGGATAGCAGCCTGAGTGCTGTGGTATTC	0	1	0	0	0
CARESHYGDFYNAFDIW_CQQYNNWPYTF	IGHV3-11.IGHJ3.IGHM_IGKV3D-15.IGKJ2.IGKC	TGTGCGAGAGAGTCGCACTACGGTGACTTCTATAATGCTTTTGATATCTGG_TGTCAGCAGTATAATAACTGGCCGTACACTTTT	0	1	0	0	0
CARESIAARNYYYGMDVW_CMQALQTPRTF	IGHV1-18.IGHD6-6.IGHJ6.IGHM_IGKV2D-28.IGKJ1.IGKC	TGTGCGAGAGAGAGTATAGCAGCTCGTAACTACTACTACGGTATGGACGTCTGG_TGCATGCAAGCTCTACAAACTCCTCGGACGTTC	0	1	0	0	0
CARESMTTVVKPFDYW_CQVWDSSTVVF	IGHV4-39.IGHD4-23.IGHJ4.IGHM_IGLV3-9.IGLJ2.IGLC2	TGTGCGAGAGAGTCGATGACTACGGTGGTAAAGCCCTTTGACTACTGG_TGTCAGGTGTGGGACAGCAGCACTGTGGTATTC	0	1	0	0	0
CARESPAPIAAAAKGDYW_CNSRDTNSNQLF	IGHV1-8.IGHJ4.IGHM_IGLV3-19.IGLJ3.IGLC2	TGTGCGAGAGAATCACCTGCACCCATAGCAGCAGCTGCCAAGGGGGACTACTGG_TGTAACTCCCGGGACACCAATAGTAACCAGCTGTTC	0	1	0	0	0
CARESPDLSGSYYFDYW_CQSADTSGTYRVF	IGHV3-53.IGHJ4.IGHM_IGLV3-25.IGLJ3.IGLC2	TGTGCGAGAGAATCTCCCGACCTTAGTGGGAGCTACTACTTTGACTACTGG_TGTCAATCAGCAGACACCAGTGGTACTTATCGGGTGTTC	0	1	0	0	0
CARESQRAPYCGGDCYRGHYYYYGMDVW_CQQYYSTPPTF	IGHV4-59.IGHD2-21.IGHJ6.IGHM_IGKV4-1.IGKJ2.IGKC	TGTGCGAGAGAGTCCCAACGAGCGCCCTATTGTGGTGGTGACTGTTATAGGGGACACTACTACTACTACGGTATGGACGTCTGG_TGTCAGCAATATTATAGTACTCCTCCCACTTTT	0	1	0	0	0
CARESSGRDLDYW_CSSYTRSSTYVF	IGHV3-48.IGHJ4.IGHM_IGLV2-14.IGLJ1.IGLC1	TGTGCGAGAGAGAGTAGTGGGAGAGACCTTGACTACTGG_TGCAGCTCATATACAAGGAGCAGCACTTATGTCTTC	0	1	0	0	0
CARESSGWSPYYYYYGMDVW_CMQALQTRAF	IGHV4-59.IGHJ6.IGHM_IGKV2-28.IGKJ2.IGKC	TGTGCGAGAGAAAGCAGTGGCTGGTCCCCTTACTACTACTACTACGGTATGGACGTCTGG_TGCATGCAAGCTCTACAAACTCGGGCTTTT	0	1	0	0	0
CARESYGYW_CQAWDSSTAVF	IGHV1-46.IGHJ4.IGHM_IGLV3-1.IGLJ2.IGLC2	TGTGCGAGAGAGTCCTATGGCTACTGG_TGTCAGGCGTGGGACAGCAGCACTGCGGTATTC	0	1	0	0	0
CARETATGWIDPW_CQQHGSSPWTF	IGHV4-59.IGHJ5.IGHM_IGKV3-20.IGKJ1.IGKC	TGTGCGAGAGAGACAGCGACAGGGTGGATCGACCCCTGG_TGTCAGCAGCATGGTAGCTCACCGTGGACGTTC	0	1	0	0	0
CARETFFPYCSGGSCYSAYYFDYW_CQSYDSSLSGYVF	IGHV3-33.IGHD2-15.IGHJ4.IGHM_IGLV1-40.IGLJ1.IGLC1	TGTGCGAGAGAAACATTTTTTCCGTATTGTAGTGGTGGTAGCTGCTACTCTGCGTACTACTTTGACTACTGG_TGCCAGTCCTATGACAGCAGCCTGAGTGGTTATGTCTTC	0	1	0	0	0
CARETIIDATDNSYYYGMDVW_CQQYHNWPRTF	IGHV3-33.IGHJ6.IGHM_IGKV3-15.IGKJ1.IGKC	TGTGCGAGAGAGACCATTATTGACGCAACTGATAACTCCTACTACTACGGTATGGACGTCTGG_TGTCAGCAGTATCATAACTGGCCCCGGACGTTC	0	1	0	0	0
CARETIYSNGYVYHAMDVW_CCSFASGYTLIF	IGHV1-2.IGHJ6.IGHD_IGLV2-23.IGLJ2.IGLC2	TGTGCGAGAGAAACTATATACAGTAATGGTTACGTATATCATGCCATGGACGTCTGG_TGCTGCTCATTTGCAAGTGGTTACACTTTAATATTC	0	1	0	0	0
CARETVSIAVAANYYYYYGMDVW_CQQYNNWPRTF	IGHV3-33.IGHJ6.IGHM_IGKV3-15.IGKJ1.IGKC	TGTGCGAGAGAGACCGTTAGCATAGCAGTGGCTGCAAATTACTACTACTACTACGGTATGGACGTCTGG_TGTCAGCAGTATAATAACTGGCCTCGGACGTTC	0	1	0	0	0
CARETVTHYFDYW_CGTWGSSLSAGGVF	IGHV4-34.IGHJ4.IGHG1_IGLV1-51.IGLJ3.IGLC2	TGTGCGAGAGAAACGGTGACCCACTACTTTGACTACTGG_TGCGGAACATGGGGTAGCAGCCTGAGTGCTGGGGGGGTGTTC	0	1	0	0	0
CAREVDDSSGYHGYFDYW_CQSADSSGTYVVF	IGHV3-21.IGHD3-22.IGHJ4.IGHM_IGLV3-25.IGLJ2.IGLC2	TGTGCGAGAGAGGTTGATGATAGTAGTGGTTATCACGGCTACTTTGACTACTGG_TGTCAATCAGCAGACAGCAGTGGTACTTATGTGGTATTC	0	1	0	0	0
CAREVFSSWSRGDSW_CSSYTSTNTVVF	IGHV4-34.IGHJ5.IGHM_IGLV2-14.IGLJ2.IGLC2	TGTGCGAGAGAAGTTTTCAGCAGCTGGTCAAGGGGTGACTCCTGG_TGCAGCTCATATACAAGCACCAACACCGTGGTTTTC	0	1	0	0	0
CAREVPQYSGKSHWFDPW_CQSADSSGNLYVF	IGHV4-30-4.IGHJ5.IGHM_IGLV3-25.IGLJ1.IGLC1	TGTGCCAGAGAGGTACCTCAATATAGTGGGAAGTCGCACTGGTTCGACCCCTGG_TGTCAATCAGCAGACAGCAGTGGTAATCTTTATGTCTTC	0	1	0	0	0
CAREVRFGRTYYYYGMDVW_CMQVLQTPYTF	IGHV3-33.IGHJ6.IGHM_IGKV2-28.IGKJ2.IGKC	TGTGCGAGAGAGGTTAGGTTTGGACGAACCTACTACTACTACGGTATGGACGTCTGG_TGCATGCAAGTTCTACAAACTCCGTACACTTTT	0	1	0	0	0
CAREVRRDGMDVW_CAAWDDSLNGVVF	IGHV3-21.IGHJ6.IGHM_IGLV1-44.IGLJ2.IGLC2	TGTGCGAGAGAGGTAAGGCGGGACGGTATGGACGTCTGG_TGTGCAGCATGGGATGACAGCCTGAATGGTGTGGTATTC	0	1	0	0	0
CAREVSAAGFDPW_CQQYYTPRTF	IGHV4-30-4.IGHJ5.IGHM_IGKV4-1.IGKJ1.IGKC	TGTGCGAGAGAGGTGTCAGCAGCCGGATTCGACCCCTGG_TGTCAGCAATATTATACTCCCCGGACGTTC	0	1	0	0	0
CAREVTTDWFDPW_CQAWDSSVVF	IGHV4-39.IGHJ5.IGHM_IGLV3-1.IGLJ2.IGLC2	TGTGCGAGAGAGGTGACTACCGACTGGTTCGACCCCTGG_TGTCAGGCGTGGGACAGTAGTGTGGTATTC	0	1	0	0	0
CAREVYDFWSGYSYYYYGMDVW_CNSRDSSGNPYVVF	IGHV3-33.IGHD3-3.IGHJ6.IGHM_IGLV3-19.IGLJ2.IGLC2	TGTGCGAGAGAAGTTTACGATTTTTGGAGTGGTTATTCCTACTACTACTACGGTATGGACGTCTGG_TGTAACTCCCGGGACAGCAGTGGTAACCCTTATGTGGTATTC	0	1	0	0	0
CAREVYYDFWSGNHQHDAFDIW_CNSRDSSGNHQGVF	IGHV3-21.IGHD3-3.IGHJ3.IGHM_IGLV3-19.IGLJ2.IGLC2	TGTGCGAGAGAGGTGTATTACGATTTTTGGAGTGGAAACCACCAGCATGATGCTTTTGATATCTGG_TGTAACTCCCGGGACAGCAGTGGTAACCATCAGGGAGTATTC	0	1	0	0	0
CAREWTLDCW_CRSYTTSSTWVF	IGHV3-66.IGHJ4.IGHM_IGLV2-14.IGLJ3.IGLC2	TGTGCGAGAGAGTGGACCCTTGACTGCTGG_TGCAGGTCATATACAACCAGCAGCACTTGGGTGTTC	0	1	0	0	0
CAREYDGSDYW_CLQHNRYPWTF	IGHV3-48.IGHJ4.IGHM_IGKV1-17.IGKJ1.IGKC	TGTGCGAGAGAGTACGACGGGTCAGACTACTGG_TGTCTACAGCATAATCGTTACCCGTGGACGTTC	0	1	0	0	0
CAREYYSDLNYYYSMDVW_CQQSYSSPRTF	IGHV3-66.IGHJ6.IGHM_IGKV1D-39.IGKJ1.IGKC	TGTGCGAGAGAGTATTATAGTGACCTGAACTACTACTACAGTATGGACGTCTGG_TGTCAACAGAGTTACAGTTCCCCTCGTACATTC	0	1	0	0	0
CARFGEPNSGSYLAYW_CQQYYSTPLTF	IGHV1-2.IGHJ4.IGHM_IGKV4-1.IGKJ3.IGKC	TGTGCGAGGTTCGGGGAACCGAATAGTGGGAGCTATCTTGCCTACTGG_TGTCAGCAATATTATAGTACTCCTCTCACTTTC	0	1	0	0	0
CARFGGGECFDYW_CQQYFSSWTF	IGHV3-7.IGHJ4.IGHM_IGKV4-1.IGKJ1.IGKC	TGTGCGAGATTTGGTGGTGGCGAATGTTTTGACTACTGG_TGTCAGCAATATTTTAGTTCGTGGACGTTC	0	1	0	0	0
CARFGGYSYYYYGMDVW_CQQYGSSPQTF	IGHV5-51.IGHJ6.IGHM_IGKV3-20.IGKJ1.IGKC	TGTGCGAGATTCGGCGGATACAGCTACTACTACTACGGTATGGACGTCTGG_TGTCAGCAGTATGGTAGCTCACCTCAGACGTTC	0	1	0	0	0
CARFGITMIVVTSPGDDAFDIW_CMQSIQLPWTF	IGHV5-51.IGHD3-22.IGHJ3.IGHM_IGKV2D-29.IGKJ1.IGKC	TGTGCGAGATTTGGGATTACTATGATAGTAGTGACTTCACCGGGCGATGATGCTTTTGATATCTGG_TGCATGCAAAGTATACAGCTTCCGTGGACGTTC	0	1	0	0	0
CARFGPVVVAAPPFMFDPW_CSSYTSSSTLALF	IGHV4-30-4.IGHJ5.IGHM_IGLV2-14.IGLJ2.IGLC2	TGTGCGAGATTTGGTCCGGTGGTGGTAGCTGCGCCCCCTTTCATGTTCGACCCCTGG_TGCAGCTCATATACAAGCAGCAGTACTCTCGCCCTATTC	0	1	0	0	0
CARFLNAHYTSGNYPNCFDPW_CQSYDSSLSAYVF	IGHV4-30-4.IGHJ5.IGHM_IGLV1-40.IGLJ1.IGLC1	TGTGCGAGATTTTTGAATGCTCACTATACTTCGGGGAATTACCCCAACTGCTTCGACCCCTGG_TGCCAGTCCTATGACAGCAGCCTGAGTGCTTATGTCTTC	0	1	0	0	0
CARFQADIVVVVAATYYYYGMDVW_CQVWDSSSDHVVF	IGHV3-23.IGHD2-15.IGHJ6.IGHM_IGLV3-21.IGLJ2.IGLC2	TGTGCGAGATTCCAGGCTGATATTGTAGTGGTGGTAGCTGCTACCTACTACTACTACGGTATGGACGTCTGG_TGTCAGGTGTGGGATAGTAGTAGTGATCATGTGGTATTC	0	1	0	0	0
CARFSSSTSLGAFDIW_CQQRSNWPPWTF	IGHV1-69D.IGHJ3.IGHM_IGKV3-11.IGKJ1.IGKC	TGTGCGAGATTTTCTAGTAGTACCAGCTTAGGGGCTTTTGATATCTGG_TGTCAGCAGCGTAGCAACTGGCCTCCGTGGACGTTC	0	1	0	0	0
CARFYDSSGSHFDYW_CAAWDDSLSGVVF	IGHV5-10-1.IGHJ4.IGHM_IGLV1-47.IGLJ2.IGLC2	TGTGCGAGATTTTATGATAGTAGTGGTTCCCACTTTGACTACTGG_TGTGCAGCATGGGATGACAGCCTGAGTGGTGTGGTATTC	0	1	0	0	0
CARFYDYVWGSYRRRFEKGFDYW_CNSRDSSGNHLDVVF	IGHV4-4.IGHD3-16.IGHJ4.IGHM_IGLV3-19.IGLJ2.IGLC2	TGTGCGAGGTTCTATGATTACGTTTGGGGGAGTTATCGTCGTCGGTTCGAGAAAGGATTTGACTACTGG_TGTAACTCCCGGGACAGCAGTGGTAACCATCTAGACGTGGTATTC	0	1	0	0	0
CARGAAREYYYYYGMDVW_CQAWDSSTVVF	IGHV1-8.IGHJ6.IGHM_IGLV3-1.IGLJ2.IGLC2	TGTGCGAGAGGGGCTGCCCGAGAATACTACTACTACTACGGTATGGACGTCTGG_TGTCAGGCGTGGGACAGCAGCACTGTGGTATTC	0	1	0	0	0
CARGADTGGSDFDYW_CLLYYSGPGVF	IGHV3-21.IGHJ4.IGHM_IGLV7-46.IGLJ2.IGLC2	TGTGCGAGAGGCGCCGATACAGGAGGCTCCGACTTTGACTACTGG_TGTTTGCTCTACTATAGTGGTCCTGGGGTATTC	0	1	0	0	0
CARGADWFDPW_CQQRSNWPLTF	IGHV3-48.IGHJ5.IGHM_IGKV4-1.IGKJ4.IGKC	TGTGCGAGAGGAGCGGACTGGTTCGACCCCTGG_TGTCAGCAGCGTAGCAACTGGCCTCTCACTTTC	0	1	0	0	0
CARGAGGQLLDYFDYW_CQQYYSTPFTF	IGHV4-59.IGHJ4.IGHM_IGKV4-1.IGKJ3.IGKC	TGTGCGAGAGGGGCCGGGGGCCAGCTGCTCGACTACTTTGACTATTGG_TGTCAGCAATATTATAGTACTCCCTTCACTTTC	0	1	0	0	0
CARGAGGSYSYFDYW_CQQYNTYPYTF	IGHV1-46.IGHJ4.IGHM_IGKV1-5.IGKJ2.IGKC	TGTGCGAGAGGGGCGGGTGGGAGCTACTCCTACTTTGACTACTGG_TGCCAACAGTATAATACTTACCCGTACACTTTT	0	1	0	0	0
CARGAGRIGELLDW_CQAWDSSTVVF	IGHV1-69D.IGHJ4.IGHM_IGLV3-1.IGLJ2.IGLC2	TGTGCGAGAGGAGCGGGACGGATCGGGGAGTTATTAGACTGG_TGTCAGGCGTGGGACAGCAGCACTGTGGTATTC	0	1	0	0	0
CARGAMGKNWFDPW_CGTWDSSLSSWVF	IGHV4-34.IGHJ5.IGHM_IGLV1-51.IGLJ3.IGLC2	TGTGCGAGAGGGGCTATGGGCAAAAACTGGTTCGACCCCTGG_TGCGGAACATGGGATAGCAGCCTGAGTTCTTGGGTGTTC	0	1	0	0	0
CARGAPSGTTWGVFFYW_CVLYMGSGIPVF	IGHV3-74.IGHJ4.IGHM_IGLV8-61.IGLJ3.IGLC2	TGTGCAAGAGGGGCCCCGAGTGGGACCACGTGGGGGGTTTTTTTCTACTGG_TGTGTGCTGTATATGGGTAGTGGCATTCCGGTGTTC	0	1	0	0	0
CARGAPVVTPSPYYYYGMDVW_CAAWDDSLSGYWVF	IGHV4-59.IGHJ6.IGHM_IGLV1-47.IGLJ3.IGLC2	TGTGCGAGAGGGGCCCCGGTGGTAACTCCGAGTCCCTACTACTACTACGGTATGGACGTCTGG_TGTGCAGCATGGGATGACAGCCTGAGTGGTTATTGGGTGTTC	0	1	0	0	0
CARGARILWFGLW_CMQALQAPLTF	IGHV3-7.IGHJ2.IGHM_IGKV2-30.IGKJ4.IGKC	TGTGCGAGAGGCGCGCGAATATTATGGTTCGGACTCTGG_TGCATGCAAGCTCTACAAGCTCCGCTCACTTTC	0	1	0	0	0
CARGATFYGMDVW_CQQYGSSPWTF	IGHV1-69D.IGHJ6.IGHM_IGKV3-20.IGKJ1.IGKC	TGTGCGAGAGGGGCTACCTTCTACGGTATGGACGTCTGG_TGTCAGCAGTATGGTAGCTCACCGTGGACGTTC	0	1	0	0	0
CARGAYLSDSSPYPQHYW_CQQYDNSPPITF	IGHV1-46.IGHJ4.IGHM_IGKV3-20.IGKJ5.IGKC	TGTGCGAGGGGAGCCTATCTCTCTGATAGTAGTCCTTACCCCCAGCATTATTGG_TGTCAGCAGTATGATAACTCACCTCCGATCACCTTC	0	1	0	0	0
CARGDAAFDIW_CQVWDSSIDRPRVF	IGHV5-51.IGHJ3.IGHM_IGLV3-21.IGLJ3.IGLC2	TGTGCGAGAGGCGACGCGGCTTTTGATATCTGG_TGTCAGGTGTGGGATAGTAGTATTGATCGTCCGAGAGTGTTC	0	1	0	0	0
CARGDDYGDSSFDYW_CAAWDDSLNGYVF	IGHV3-33.IGHJ4.IGHM_IGLV1-44.IGLJ1.IGLC1	TGTGCGAGAGGGGACGACTACGGTGATTCTAGCTTTGACTACTGG_TGTGCAGCATGGGATGACAGCCTGAATGGTTATGTCTTC	0	1	0	0	0
CARGDGGLHFDYW_CQQYYNTPSTF	IGHV5-51.IGHJ4.IGHM_IGKV4-1.IGKJ2.IGKC	TGTGCGAGGGGAGATGGCGGTCTACATTTTGACTACTGG_TGTCAACAATATTATAATACTCCGTCCACTTTT	0	1	0	0	0
CARGDGSTYYGMDVW_CMQSIQLPLTF	IGHV5-51.IGHJ6.IGHM_IGKV2D-29.IGKJ4.IGKC	TGTGCGAGAGGAGACGGGTCCACCTACTACGGTATGGACGTCTGG_TGCATGCAAAGTATACAGCTTCCTCTCACTTTC	0	1	0	0	0
CARGDGYHYYYYGMDVW_CQQYNNWPLTF	IGHV4-30-4.IGHJ6.IGHD_IGKV3-15.IGKJ4.IGKC	TGTGCGAGAGGCGATGGTTATCACTACTACTACTACGGTATGGACGTCTGG_TGTCAGCAGTATAATAACTGGCCCCTCACTTTC	0	1	0	0	0
CARGDLAGSSFAW_CGTWDSSLSAYVF	IGHV1-69D.IGHJ5.IGHM_IGLV1-51.IGLJ1.IGLC1	TGTGCGAGAGGGGACTTAGCTGGTAGTTCGTTCGCCTGG_TGCGGAACATGGGATAGCAGCCTGAGTGCTTATGTCTTC	0	1	0	0	0
CARGDLNSWKEPLGHW_CQHYYSSPLTF	IGHV3-33.IGHJ4.IGHM_IGKV4-1.IGKJ4.IGKC	TGTGCGAGGGGCGATTTGAATTCGTGGAAAGAGCCGCTTGGCCACTGG_TGTCAGCATTATTATAGTAGTCCCCTCACTTTC	0	1	0	0	0
CARGDLWFDFW_CQQYYSNSPYTF	IGHV3-53.IGHJ4.IGHM_IGKV4-1.IGKJ2.IGKC	TGTGCGAGGGGTGACCTATGGTTTGACTTCTGG_TGTCAGCAATACTATAGTAATTCTCCGTACACTTTT	0	1	0	0	0
CARGDPSIYYYGMDVW_CQQYGSSPTF	IGHV1-2.IGHJ6.IGHD_IGKV3-20.IGKJ4.IGKC	TGTGCGAGAGGAGATCCCTCCATCTACTACTACGGTATGGACGTCTGG_TGTCAGCAGTATGGTAGCTCACCCACTTTC	0	1	0	0	0
CARGDSITMVRGLNWFDPW_CQQYYSTPLTF	IGHV4-59.IGHD3-10.IGHJ5.IGHD_IGKV4-1.IGKJ4.IGKC	TGTGCGAGAGGGGACAGTATTACTATGGTTCGGGGCCTAAACTGGTTCGACCCCTGG_TGTCAGCAATATTATAGTACTCCTCTCACTTTC	0	1	0	0	0
CARGDSSSSSLIERYEYYFDYW_CNSRDSSGNHLVF	IGHV4-59.IGHD6-6.IGHJ4.IGHM_IGLV3-19.IGLJ2.IGLC2	TGTGCGAGAGGAGATAGCAGCTCGTCCAGTCTCATCGAACGTTACGAGTACTACTTTGACTACTGG_TGTAACTCCCGGGACAGCAGTGGTAACCATCTGGTATTC	0	1	0	0	0
CARGDVVGATGSHDAFDIW_CQQYDNLPLTF	IGHV1-69.IGHJ3.IGHM_IGKV1-33.IGKJ4.IGKC	TGTGCGAGAGGGGACGTAGTGGGAGCTACTGGCTCGCATGATGCTTTTGATATCTGG_TGTCAACAGTATGATAATCTCCCGCTCACTTTC	0	1	0	0	0
CARGDYFDSSDQYVDAFDIW_CQHYNNWPPWTF	IGHV3-7.IGHJ3.IGHM_IGKV3-15.IGKJ2.IGKC	TGTGCGAGAGGGGATTACTTTGATAGTAGTGACCAGTACGTTGATGCTTTTGATATCTGG_TGTCAGCACTATAATAACTGGCCTCCGTGGACTTTT	0	1	0	0	0
CARGDYSNYGWFAPW_CMQGTHWPPGTF	IGHV4-59.IGHD4-11.IGHJ5.IGHM_IGKV2-30.IGKJ1.IGKC	TGTGCGAGAGGGGACTACAGTAACTACGGTTGGTTCGCCCCCTGG_TGCATGCAAGGTACACACTGGCCTCCGGGGACGTTC	0	1	0	0	0
CARGDYSSNWYVSDYW_CNSRDSSGNLVF	IGHV3-48.IGHJ4._IGLV3-19.IGLJ2.IGLC2	TGTGCGAGAGGGGACTATAGCAGTAACTGGTACGTTAGTGATTACTGG_TGTAACTCCCGGGACAGCAGTGGTAACCTTGTATTC	0	1	0	0	0
CARGDYVDSSDQYVDAFDIW_CQHYNNWPPWTF	IGHV3-7.IGHJ3.IGHM_IGKV3-15.IGKJ2.IGKC	TGTGCGAGAGGGGATTACGTTGATAGTAGTGACCAGTATGTTGATGCTTTTGATATCTGG_TGTCAGCACTATAATAACTGGCCTCCGTGGACTTTT	0	1	0	0	0
CARGDYYDSSDHYVDAFDIW_CQQYYSTPQTF	IGHV3-7.IGHJ3.IGHM_IGKV4-1.IGKJ1.IGKC	TGTGCGAGAGGAGATTACTACGATAGTAGTGACCATTACGTTGATGCTTTTGATATTTGG_TGTCAGCAATATTATAGTACTCCTCAAACGTTC	0	1	0	0	0
CARGDYYDSSGSYVDAFDVW_CQQYYSTPWTF	IGHV3-7.IGHD3-22.IGHJ3.IGHM_IGKV4-1.IGKJ1.	TGTGCGAGAGGAGATTACTATGATAGTAGTGGCTCTTACGTGGATGCCTTTGATGTCTGG_TGTCAGCAATATTATAGTACTCCGTGGACGTTC	0	1	0	0	0
CARGEGGDLDDW_CQSADSSGTYVNWVF	IGHV4-4.IGHJ4.IGHM_IGLV3-25.IGLJ3.IGLC2	TGTGCGAGAGGGGAAGGCGGTGACCTTGACGACTGG_TGTCAATCAGCAGACAGCAGTGGTACTTATGTTAATTGGGTGTTC	0	1	0	0	0
CARGEGYCSAGSCYSYW_CQQYGITPRTF	IGHV4-59.IGHD2-15.IGHJ4.IGHM_IGKV3-20.IGKJ1.IGKC	TGTGCGAGAGGGGAAGGATATTGTAGTGCTGGTAGCTGCTATTCCTACTGG_TGTCAGCAGTATGGTATTACACCTCGGACGTTC	0	1	0	0	0
CARGEMLGASDPW_CQQYYSTPQTF	IGHV1-18.IGHJ5.IGHM_IGKV4-1.IGKJ1.IGKC	TGTGCGAGAGGAGAAATGTTGGGTGCTTCCGACCCCTGG_TGTCAGCAATATTACAGTACTCCTCAGACGTTC	0	1	0	0	0
CARGEPVRIAAAGTFDYW_CQQYYSTPYTF	IGHV4-30-4.IGHD6-13.IGHJ4.IGHM_IGKV4-1.IGKJ2.IGKC	TGTGCGAGAGGGGAACCCGTACGTATAGCAGCAGCTGGTACGTTTGACTACTGG_TGTCAGCAATATTATAGTACTCCGTACACTTTT	0	1	0	0	0
CARGESSSSVVDYW_CSSYTSSNTWVF	IGHV4-39.IGHJ4.IGHM_IGLV2-14.IGLJ3.IGLC2	TGTGCGAGAGGGGAATCTAGCAGTTCGGTAGTTGACTACTGG_TGCAGCTCATATACAAGCAGCAACACTTGGGTGTTC	0	1	0	0	0
CARGETNTYYDFWSGYRLFDYW_CAAWDDSLNAWVF	IGHV3-21.IGHD3-3.IGHJ4.IGHM_IGLV1-44.IGLJ3.IGLC2	TGTGCGAGAGGGGAGACCAACACGTATTACGATTTTTGGAGTGGTTACCGCTTATTTGACTACTGG_TGTGCAGCATGGGATGACAGCCTGAATGCCTGGGTGTTC	0	1	0	0	0
CARGEVWGSIYGMDVW_CMQGTHWPPYTF	IGHV6-1.IGHJ6.IGHM_IGKV2-30.IGKJ2.IGKC	TGTGCAAGAGGGGAGGTCTGGGGCAGTATCTACGGTATGGACGTCTGG_TGCATGCAAGGTACACACTGGCCTCCGTACACTTTT	0	1	0	0	0
CARGFHLPPYDFWSGRSTYGMDVW_CQQYNNWPPVTF	IGHV1-46.IGHJ6.IGHM_IGKV3-15.IGKJ2.IGKC	TGTGCGAGAGGGTTTCATTTACCGCCGTACGATTTTTGGAGTGGAAGATCAACCTACGGTATGGACGTCTGG_TGTCAGCAGTATAATAACTGGCCTCCGGTCACTTTT	0	1	0	0	0
CARGFILELTGYYGMDVW_CMQALQTPWTF	IGHV4-59.IGHJ6.IGHM_IGKV2-28.IGKJ1.IGKC	TGTGCGAGAGGGTTCATACTGGAACTAACGGGCTACTACGGTATGGACGTCTGG_TGCATGCAAGCTCTACAAACTCCGTGGACGTTC	0	1	0	0	0
CARGFYDSSGSKRGWDDAFDIW_CQAWDSSTAWVF	IGHV4-30-2.IGHJ3.IGHM_IGLV3-1.IGLJ3.IGLC2	TGTGCCAGAGGGTTCTATGATAGTAGTGGTTCAAAGCGGGGTTGGGATGATGCTTTTGATATCTGG_TGTCAGGCGTGGGACAGCAGCACTGCATGGGTATTC	0	1	0	0	0
CARGFYDSSGSKRGWDDAFDIW_CQAWDSSTGVF	IGHV4-31.IGHJ3.IGHM_IGLV3-1.IGLJ2.IGLC2	TGTGCCAGAGGGTTCTATGATAGTAGTGGTTCAAAGCGGGGTTGGGATGATGCTTTTGATATCTGG_TGTCAGGCGTGGGACAGCAGCACCGGGGTATTC	0	1	0	0	0
CARGGAARRSNPFDYW_CQQYGSSPRTF	IGHV3-7.IGHJ4.IGHM_IGKV3-20.IGKJ1.IGKC	TGTGCGAGAGGGGGAGCAGCTCGTCGCTCCAATCCTTTTGACTACTGG_TGTCAGCAGTATGGTAGCTCACCAAGGACGTTC	0	1	0	0	0
CARGGAIAARQNDWFDPW_CQVWDSSTVVF	IGHV4-30-4.IGHJ5.IGHM_IGLV3-9.IGLJ2.IGLC2	TGTGCGAGAGGAGGGGCTATAGCAGCTCGTCAGAACGACTGGTTCGACCCCTGG_TGTCAGGTGTGGGACAGCAGCACTGTAGTATTC	0	1	0	0	0
CARGGDFDYW_CMIWHSSDGVF	IGHV4-39.IGHJ4.IGHM_IGLV5-45.IGLJ3.IGLC2	TGTGCGAGGGGGGGTGACTTTGACTATTGG_TGTATGATTTGGCACAGCAGCGATGGAGTGTTC	0	1	0	0	0
CARGGFAAAMDVW_CSSYTDNSIHVF	IGHV3-74.IGHJ6.IGHM_IGLV2-8.IGLJ1.IGLC1	TGTGCAAGAGGGGGATTTGCAGCAGCTATGGACGTCTGG_TGCAGTTCATATACAGACAACAGCATTCATGTCTTC	0	1	0	0	0
CARGGGGDSYYYYYYGMDVW_CSSYAGSKGVVF	IGHV1-2.IGHJ6.IGHM_IGLV2-8.IGLJ2.IGLC2	TGTGCGAGAGGGGGGGGCGGTGACTCCTATTACTACTACTACTACGGTATGGACGTCTGG_TGCAGCTCATATGCAGGCAGCAAGGGTGTGGTATTC	0	1	0	0	0
CARGGGIAARPNDYW_CQVWDSSSDHWVF	IGHV4-34.IGHD6-6.IGHJ4.IGHM_IGLV3-21.IGLJ3.IGLC2	TGTGCGAGAGGGGGGGGTATAGCAGCTCGTCCTAATGACTACTGG_TGTCAGGTGTGGGATAGTAGTAGTGATCATTGGGTGTTC	0	1	0	0	0
CARGGGLGIGNDWYFDLW_CQVWDSSSSGVF	IGHV3-74.IGHJ2.IGHM_IGLV3-21.IGLJ2.IGLC2	TGTGCAAGAGGGGGCGGGCTGGGGATCGGCAATGACTGGTACTTCGATCTCTGG_TGTCAGGTGTGGGATAGTAGTAGCTCCGGAGTATTC	0	1	0	0	0
CARGGGYDAFDIW_CGTWDSSLSAWVF	IGHV3-33.IGHJ3.IGHM_IGLV1-51.IGLJ3.IGLC2	TGTGCGAGGGGGGGGGGATATGATGCTTTTGATATCTGG_TGCGGAACATGGGATAGCAGCCTGAGTGCGTGGGTGTTC	0	1	0	0	0
CARGGHGCTNDICYTPWSQSHDYW_CQQYYSTSITF	IGHV1-3.IGHJ4.IGHM_IGKV4-1.IGKJ5.IGKC	TGTGCGAGAGGTGGGCATGGTTGCACTAATGATATTTGCTACACTCCCTGGAGTCAGTCCCATGACTATTGG_TGTCAGCAATATTATAGTACGTCGATCACCTTC	0	1	0	0	0
CARGGHSFGGVITTDYW_CNSRDSSGNHQEF	IGHV3-66.IGHJ4.IGHM_IGLV3-19.IGLJ2.IGLC2	TGTGCGAGAGGGGGGCATTCGTTTGGGGGAGTTATCACCACTGACTACTGG_TGTAACTCCCGGGACAGCAGTGGTAACCATCAGGAATTC	0	1	0	0	0
CARGGLEPYW_CQQYGSSQGYTF	IGHV1-2.IGHJ4.IGHM_IGKV3-20.IGKJ2.IGKC	TGTGCGAGAGGGGGGCTGGAACCCTACTGG_TGTCAGCAGTATGGTAGCTCACAGGGGTACACTTTT	0	1	0	0	0
CARGGLEPYW_CSSYTSSSTLVVF	IGHV1-2.IGHJ4.IGHM_IGLV2-14.IGLJ2.IGLC2	TGTGCGAGAGGGGGGCTGGAACCCTACTGG_TGCAGCTCATATACAAGCAGCAGCACTCTCGTGGTATTC	0	1	0	0	0
CARGGLVGATQDFDYW_CQQYYTIPYTF	IGHV5-51.IGHJ4.IGHM_IGKV4-1.IGKJ2.IGKC	TGTGCGAGGGGGGGCTTAGTGGGAGCTACGCAAGACTTTGACTACTGG_TGTCAGCAATATTATACTATACCGTACACTTTT	0	1	0	0	0
CARGGMDTAMVYYFDYW_CQAWDSSTVVF	IGHV4-4.IGHD5-18.IGHJ4.IGHM_IGLV3-1.IGLJ2.IGLC2	TGTGCGAGAGGGGGTATGGATACAGCTATGGTTTACTACTTTGACTACTGG_TGTCAGGCGTGGGACAGCAGCACTGTGGTATTC	0	1	0	0	0
CARGGNHDYGDYSFDYW_CSSYTSSSTYVF	IGHV4-30-4.IGHJ4.IGHM_IGLV2-14.IGLJ1.IGLC1	TGTGCGAGAGGGGGTAACCATGACTACGGTGACTATTCATTTGACTACTGG_TGCAGCTCATATACAAGCAGCAGCACTTATGTCTTC	0	1	0	0	0
CARGGNTMIVVATHFDYW_CQQRSNWRELTF	IGHV1-2.IGHJ4._IGKV3-11.IGKJ4.IGKC	TGTGCGAGAGGGGGGAATACTATGATAGTAGTGGCCACGCACTTTGACTACTGG_TGTCAGCAGCGTAGCAACTGGCGGGAGCTCACTTTC	0	1	0	0	0
CARGGNTVTYYYYYGMDVW_CQAWDSSTSYVF	IGHV3-7.IGHJ6.IGHM_IGLV3-1.IGLJ1.IGLC1	TGTGCGAGAGGGGGAAATACAGTAACTTACTACTACTACTACGGTATGGACGTCTGG_TGTCAGGCGTGGGACAGCAGCACTTCTTATGTCTTC	0	1	0	0	0
CARGGPEWVWGSYRYCYFDYW_CQQYYSTPYTF	IGHV4-34.IGHD3-16.IGHJ4.IGHM_IGKV4-1.IGKJ2.IGKC	TGTGCGAGAGGCGGTCCCGAGTGGGTTTGGGGGAGTTATCGTTATTGCTACTTTGACTACTGG_TGTCAGCAATATTATAGTACTCCTTACACTTTT	0	1	0	0	0
CARGGPPIEVTAPLFDYW_CQQYYSTPNTF	IGHV4-59.IGHJ4.IGHM_IGKV4-1.IGKJ2.IGKC	TGTGCGAGAGGGGGCCCCCCAATCGAAGTGACTGCTCCCCTCTTTGACTACTGG_TGTCAGCAATATTATAGTACTCCTAACACTTTT	0	1	0	0	0
CARGGRDGYNYDYW_CQTWGTGINWVF	IGHV3-13.IGHD5-24.IGHJ4.IGHM_IGLV4-69.IGLJ3.IGLC2	TGTGCAAGAGGCGGTAGAGATGGCTACAATTATGACTACTGG_TGTCAGACCTGGGGCACTGGCATTAATTGGGTGTTC	0	1	0	0	0
CARGGRGSNYYYYGMDVW_CQAWDSSTHVVF	IGHV4-59.IGHJ6.IGHM_IGLV3-1.IGLJ2.IGLC2	TGTGCGAGGGGGGGGAGGGGATCCAACTACTACTACTACGGTATGGACGTCTGG_TGTCAGGCGTGGGACAGCAGCACTCATGTGGTATTC	0	1	0	0	0
CARGGRYFDWLKGNKAFDIW_CQYYGGSLWTF	IGHV4-34.IGHJ3.IGHM_IGKV3-20.IGKJ1.IGKC	TGTGCGAGAGGCGGGCGATATTTTGACTGGTTAAAAGGAAACAAGGCTTTTGATATCTGG_TGTCAGTACTATGGTGGCTCACTGTGGACGTTC	0	1	0	0	0
CARGGSYLDYW_CQQYGSSPRTF	IGHV3-33.IGHJ4.IGHM_IGKV3-20.IGKJ1.IGKC	TGTGCGAGAGGCGGGAGCTATCTTGACTACTGG_TGTCAGCAGTATGGTAGCTCACCTCGGACGTTC	0	1	0	0	0
CARGGSYYGVDPW_CQVWDSSSDHWVF	IGHV6-1.IGHJ5.IGHM_IGLV3-1.IGLJ3.IGLC2	TGTGCAAGAGGCGGGAGCTACTACGGGGTCGACCCCTGG_TGTCAGGTGTGGGATAGTAGTAGTGATCATTGGGTGTTC	0	1	0	0	0
CARGGSYYRDFGYW_CQSHDNSVSGYVF	IGHV1-69.IGHJ4.IGHM_IGLV1-40.IGLJ1.IGLC1	TGTGCGAGAGGTGGGAGCTACTACCGAGACTTTGGCTACTGG_TGCCAGTCCCATGACAACAGCGTGAGTGGTTATGTCTTC	0	1	0	0	0
CARGGTDIVVVPAARIYYYYGMDVW_CQAWDSSTVVF	IGHV3-33.IGHD2-2.IGHJ6.IGHM_IGLV3-1.IGLJ2.IGLC2	TGTGCGAGAGGGGGGACCGATATTGTAGTAGTACCAGCTGCCCGAATCTACTACTACTACGGTATGGACGTCTGG_TGTCAGGCGTGGGACAGCAGCACTGTGGTATTC	0	1	0	0	0
CARGGTRDYTGASTDYW_CQQYDHPPFTF	IGHV3-11.IGHJ4.IGHM_IGKV1-33.IGKJ3.IGKC	TGTGCGAGGGGGGGTACCCGTGACTATACTGGTGCTAGTACTGACTACTGG_TGTCAACAGTATGATCACCCCCCGTTCACTTTC	0	1	0	0	0
CARGGVAAAGTADPW_CSSYTSSSTVVF	IGHV1-18.IGHD6-13.IGHJ5.IGHM_IGLV2-14.IGLJ2.IGLC2	TGTGCGAGAGGGGGGGTAGCAGCAGCTGGTACGGCCGACCCCTGG_TGCAGCTCATATACAAGCAGCAGCACTGTGGTATTC	0	1	0	0	0
CARGGVLTLTPFDYW_CQQYYNTPPTF	IGHV3-74.IGHJ4.IGHD_IGKV4-1.IGKJ4.IGKC	TGTGCAAGAGGGGGAGTACTAACTCTCACACCTTTTGACTACTGG_TGTCAGCAATATTATAATACTCCTCCCACTTTC	0	1	0	0	0
CARGGVLTLTPFDYW_CQTWDTGIQVF	IGHV3-74.IGHJ4.IGHM_IGLV4-69.IGLJ2.IGLC2	TGTGCAAGAGGGGGAGTACTAACTCTCACACCTTTTGACTACTGG_TGTCAGACCTGGGACACTGGCATTCAGGTATTC	0	1	0	0	0
CARGGVVLEWLLIGYW_CQQYYSTPPLTF	IGHV3-33.IGHJ4.IGHM_IGKV4-1.IGKJ4.IGKC	TGTGCGAGGGGGGGGGTGGTTTTGGAGTGGTTATTAATCGGCTACTGG_TGTCAGCAATATTATAGTACTCCCCCGCTCACTTTC	0	1	0	0	0
CARGGWLQAPGDYW_CMQALQAPLTF	IGHV4-30-4.IGHJ4.IGHM_IGKV2-30.IGKJ4.IGKC	TGTGCGAGAGGGGGATGGCTACAAGCACCGGGTGACTACTGG_TGCATGCAAGCTCTACAAGCTCCGCTCACTTTC	0	1	0	0	0
CARGGYDILTGYYSYYYYGMDVW_CQQYGSSPWTF	IGHV3-7.IGHD3-9.IGHJ6.IGHM_IGKV3-20.IGKJ1.IGKC	TGTGCGAGAGGGGGTTACGATATTTTGACTGGTTATTACTCCTACTACTACTACGGTATGGACGTCTGG_TGTCAGCAGTATGGTAGCTCGCCGTGGACGTTC	0	1	0	0	0
CARGGYDSGTTAHFDYW_CQAWDSSTGVF	IGHV5-51.IGHJ4.IGHM_IGLV3-1.IGLJ1.IGLC1	TGTGCGAGGGGTGGCTACGACTCAGGTACGACAGCACACTTTGACTACTGG_TGTCAGGCGTGGGACAGCAGCACTGGAGTCTTC	0	1	0	0	0
CARGGYDYVWGSYRSIFDYW_CQQYGSSPQTF	IGHV4-34.IGHD3-16.IGHJ4.IGHM_IGKV3-20.IGKJ2.IGKC	TGTGCCCGAGGGGGTTATGATTACGTTTGGGGGAGTTATCGCTCTATCTTTGACTACTGG_TGTCAGCAGTATGGTAGCTCACCTCAAACTTTT	0	1	0	0	0
CARGGYSNAYNFFDYW_CQSADSSGWVF	IGHV3-33.IGHJ4.IGHM_IGLV3-25.IGLJ3.IGLC2	TGTGCGAGAGGGGGTTATAGTAATGCCTACAATTTCTTTGACTACTGG_TGTCAATCAGCAGACAGCAGTGGTTGGGTGTTC	0	1	0	0	0
CARGGYYDSSW_CQQYYSTPRTF	IGHV4-30-4.IGHJ4.IGHM_IGKV4-1.IGKJ1.IGKC	TGTGCGAGAGGAGGGTACTATGATAGTAGCTGG_TGTCAGCAATATTATAGTACTCCTCGGACGTTC	0	1	0	0	0
CARGHEVSDAFDIW_CMQGTHWPLLRALDGTYTF	IGHV4-31.IGHJ3.IGHM_IGKV2-30.IGKJ2.IGKC	TGTGCCAGAGGACATGAGGTTAGCGATGCTTTTGATATCTGG_TGCATGCAAGGTACACACTGGCCTCTCCTGAGGGCCTTGGACGGAACGTACACTTTT	0	1	0	0	0
CARGHLVWYDILTGYFRGTKTLSNDAFDIW_CNSRDSSGNHRVF	IGHV4-34.IGHD3-9.IGHJ3.IGHM_IGLV3-19.IGLJ3.IGLC2	TGTGCGAGAGGCCACCTCGTATGGTACGATATTTTGACTGGTTATTTCCGGGGGACTAAGACCCTCTCAAATGATGCTTTTGATATCTGG_TGTAACTCCCGGGACAGCAGTGGTAACCATCGGGTGTTC	0	1	0	0	0
CARGHSATYYDLLDYW_CGTWDTSLSAVVF	IGHV3-23.IGHJ4.IGHM_IGLV1-51.IGLJ2.IGLC2	TGTGCGAGAGGACATAGTGCGACCTACTACGACCTTCTTGACTACTGG_TGCGGAACATGGGATACCAGCCTGAGTGCTGTGGTATTC	0	1	0	0	0
CARGHYGSGSYPVWYYGMDVW_CQQYGSSSWTF	IGHV3-21.IGHD3-10.IGHJ6.IGHM_IGKV3-20.IGKJ1.IGKC	TGTGCGAGAGGTCACTATGGTTCGGGGAGTTATCCTGTTTGGTACTACGGTATGGACGTCTGG_TGTCAGCAGTATGGTAGCTCATCGTGGACGTTC	0	1	0	0	0
CARGIRDGGAVRLEW_CQQYYSTPYTF	IGHV4-34.IGHJ4.IGHD_IGKV4-1.IGKJ2.IGKC	TGTGCGAGAGGCATTAGAGATGGCGGGGCTGTACGGTTAGAGTGG_TGTCAGCAATATTATAGTACTCCGTACACTTTT	0	1	0	0	0
CARGIREQQLEYYYYGMDVW_CQQYDNLPLTF	IGHV1-46.IGHJ6.IGHM_IGKV1-33.IGKJ4.IGKC	TGTGCGAGAGGAATCAGGGAGCAGCAGCTGGAGTACTACTACTACGGTATGGACGTCTGG_TGTCAACAGTATGATAATCTCCCGCTCACTTTC	0	1	0	0	0
CARGIVVPAATGLGWFDPW_CQQYYSTPLTF	IGHV4-59.IGHD2-2.IGHJ5.IGHM_IGKV4-1.IGKJ4.IGKC	TGTGCGAGAGGGATAGTAGTACCAGCTGCTACGGGGTTAGGTTGGTTCGACCCCTGG_TGTCAGCAATATTATAGTACTCCTCTCACTTTC	0	1	0	0	0
CARGIWTTAKSAYYFDHW_CHQYNTYSLYTF	IGHV1-3.IGHJ4.IGHM_IGKV1-5.IGKJ2.IGKC	TGTGCGAGAGGTATATGGACTACGGCAAAATCAGCCTACTACTTTGACCACTGG_TGCCACCAATATAATACTTATTCCCTGTACACTTTT	0	1	0	0	0
CARGKDDIAAAVTNWFDPW_CCSYAGSSTFEWVF	IGHV5-51.IGHJ5.IGHM_IGLV2-23.IGLJ3.IGLC2	TGTGCGAGAGGTAAAGACGATATAGCAGCAGCTGTAACTAACTGGTTCGACCCCTGG_TGCTGCTCATATGCAGGTAGTAGCACTTTCGAATGGGTGTTC	0	1	0	0	0
CARGKDDIAAAVTNWFDPW_CMQALQAPLTF	IGHV1-18.IGHJ5.IGHM_IGKV2-28.IGKJ4.IGKC	TGTGCGAGAGGTAAAGACGATATAGCAGCAGCTGTAACTAACTGGTTCGACCCCTGG_TGCATGCAAGCTCTACAAGCTCCGCTCACTTTC	0	1	0	0	0
CARGKDGYNRPFDIW_CQQYDSSPRTF	IGHV5-51.IGHJ3.IGHM_IGKV3-20.IGKJ1.IGKC	TGTGCGAGAGGCAAAGATGGCTACAATCGCCCTTTTGATATCTGG_TGTCAGCAGTATGATAGCTCACCTCGGACGTTC	0	1	0	0	0
CARGKEVAAAGTKNYYYYYGMDVW_CQAWDSSTALVF	IGHV1-69.IGHJ6.IGHM_IGLV3-1.IGLJ2.IGLC2	TGTGCGAGAGGGAAAGAGGTAGCAGCAGCTGGCACGAAGAATTACTACTACTACTACGGTATGGACGTCTGG_TGTCAGGCGTGGGACAGCAGCACTGCCCTGGTATTC	0	1	0	0	0
CARGKGLNYDFWSGFSSYYYYGMDVW_CNSRDSSGNHVVF	IGHV5-51.IGHD3-3.IGHJ6.IGHM_IGLV3-19.IGLJ2.IGLC2	TGTGCGAGAGGTAAAGGCCTAAATTACGATTTTTGGAGTGGTTTCTCAAGCTACTACTACTACGGTATGGACGTCTGG_TGTAACTCCCGGGACAGCAGTGGTAACCATGTGGTATTC	0	1	0	0	0
CARGKPRYSYGEPYYYYGMDVW_CQQYNNWPPPWTF	IGHV4-34.IGHJ6.IGHM_IGKV3-15.IGKJ1.IGKC	TGTGCGAGAGGCAAACCCCGATACAGCTATGGGGAACCCTACTACTACTACGGTATGGACGTCTGG_TGTCAGCAGTATAATAACTGGCCTCCGCCTTGGACGTTC	0	1	0	0	0
CARGKSIAAVPLPDYW_CQQYDNLLH	IGHV4-34.IGHJ4.IGHM_IGKV1-33.IGKJ3.IGKC	TGTGCGAGAGGCAAGTCAATAGCCGCAGTACCACTACCTGACTACTGG_TGTCAACAGTATGATAATCTCCTCCAC	0	1	0	0	0
CARGKSIAAVPLPDYW_CSSYTSISGVF	IGHV4-34.IGHJ4.IGHD_IGLV2-14.IGLJ3.IGLC2	TGTGCGAGAGGCAAGTCAATAGCCGCAGTACCACTACCTGACTACTGG_TGCAGCTCATATACAAGCATCAGCGGGGTGTTC	0	1	0	0	0
CARGLAEGYYVSLPTDYW_CQAWDSSTYVF	IGHV1-8.IGHJ4.IGHM_IGLV3-1.IGLJ1.IGLC1	TGTGCGAGAGGGTTGGCGGAGGGTTATTACGTTTCGCTCCCTACCGACTACTGG_TGTCAGGCGTGGGACAGCAGCACTTATGTCTTC	0	1	0	0	0
CARGLDKSALGYFDYW_CQQYGSSLPYTF	IGHV4-61.IGHJ4.IGHM_IGKV3-20.IGKJ2.IGKC	TGTGCGAGAGGCTTGGATAAGTCAGCTCTGGGCTACTTTGACTACTGG_TGTCAGCAGTATGGTAGCTCACTCCCGTACACTTTT	0	1	0	0	0
CARGLDSSPTFGYW_CNSRDSSGNHVVF	IGHV1-8.IGHJ4.IGHM_IGLV3-19.IGLJ2.IGLC2	TGTGCGAGAGGCTTAGATAGTAGCCCCACGTTTGGCTACTGG_TGTAACTCCCGGGACAGCAGTGGTAACCATGTGGTATTC	0	1	0	0	0
CARGLDSSPTFGYW_CQAWDSSTAKEVF	IGHV1-8.IGHJ4.IGHM_IGLV3-1.IGLJ2.IGLC2	TGTGCGAGAGGCTTAGATAGTAGCCCCACGTTTGGCTACTGG_TGTCAGGCGTGGGACAGCAGCACTGCTAAGGAGGTATTC	0	1	0	0	0
CARGLDSSPTFGYW_CQQYYSTPWTF	IGHV1-8.IGHJ4.IGHM_IGKV4-1.IGKJ1.IGKC	TGTGCGAGAGGCTTAGATAGTAGCCCCACGTTTGGCTACTGG_TGTCAGCAATATTATAGTACCCCGTGGACGTTC	0	1	0	0	0
CARGLERGSNKRSFDIW_CQTWDSSSGVVF	IGHV3-21.IGHJ3.IGHM_IGLV3-1.IGLJ2.IGLC2	TGTGCGAGGGGACTAGAACGAGGTTCTAATAAACGTAGTTTTGATATCTGG_TGTCAGACGTGGGACAGCAGCAGCGGAGTGGTATTC	0	1	0	0	0
CARGLGIRVGAYYNWFDPW_CSSYTSSSTLYVF	IGHV1-8.IGHJ5.IGHM_IGLV2-14.IGLJ1.IGLC1	TGTGCGAGAGGCCTAGGGATAAGGGTGGGAGCTTACTACAACTGGTTCGACCCCTGG_TGCAGCTCATATACAAGCAGCAGCACCCTTTATGTCTTC	0	1	0	0	0
CARGLGRKVRGVIIKKSWFDPW_CQQYYSTPPGTF	IGHV4-34.IGHJ5.IGHM_IGKV4-1.IGKJ1.IGKC	TGTGCGAGAGGTCTGGGGCGGAAGGTTCGGGGAGTTATTATAAAAAAGAGCTGGTTCGACCCCTGG_TGTCAGCAATATTATAGTACTCCTCCGGGGACGTTC	0	1	0	0	0
CARGLGSGWYGGYW_CGADHGSGSNFVF	IGHV4-34.IGHJ4.IGHM_IGLV9-49.IGLJ3.IGLC2	TGTGCGAGAGGACTGGGCAGTGGCTGGTACGGTGGCTACTGG_TGTGGGGCAGACCATGGCAGTGGGAGCAACTTCGTGTTC	0	1	0	0	0
CARGLGYTNGHTGLDYW_CQHRSNWPPLTF	IGHV4-59.IGHJ4.IGHM_IGKV3D-11.IGKJ4.IGKC	TGTGCGAGAGGTCTTGGATATACCAACGGTCACACAGGGCTTGACTACTGG_TGTCAGCACCGTAGCAACTGGCCTCCGCTCACTTTC	0	1	0	0	0
CARGLLRLRLGDLWGYW_CSSYTSSSTLKF	IGHV1-8.IGHD3-16.IGHJ4.IGHM_IGLV2-14.IGLJ2.IGLC2	TGTGCGAGAGGGCTTTTACGATTACGTTTGGGGGACTTATGGGGGTACTGG_TGCAGCTCATATACAAGCAGCAGCACTCTCAAATTC	0	1	0	0	0
CARGLLYNYW_CQTWGTGIWVF	IGHV4-59.IGHJ4.IGHM_IGLV4-69.IGLJ3.IGLC2	TGTGCGAGAGGGTTATTATATAACTACTGG_TGTCAGACCTGGGGCACTGGCATTTGGGTGTTC	0	1	0	0	0
CARGLMGDIW_CQQYGSSPLTF	IGHV4-30-4.IGHJ3.IGHM_IGKV3-20.IGKJ1.IGKC	TGTGCGAGGGGTTTAATGGGGGATATCTGG_TGTCAGCAGTATGGTAGCTCACCTCTGACGTTC	0	1	0	0	0
CARGLMGDIW_CSTWDGSLNAVVF	IGHV4-30-4.IGHJ3.IGHM_IGLV10-54.IGLJ2.IGLC2	TGTGCGAGGGGTTTAATGGGGGATATCTGG_TGCTCAACATGGGACGGCAGCCTCAATGCCGTGGTGTTC	0	1	0	0	0
CARGLRVYGSAAAARSGWFDPW_CAAWDDSLNGWVF	IGHV1-2.IGHJ5.IGHM_IGLV1-44.IGLJ3.IGLC2	TGTGCGAGAGGATTGCGGGTCTACGGAAGTGCAGCAGCCGCTCGCTCGGGCTGGTTCGACCCCTGG_TGTGCAGCATGGGATGACAGCCTGAATGGTTGGGTGTTC	0	1	0	0	0
CARGLSRGSGYYPYYYYYGMDVW_CCSYAGSSTPNWVF	IGHV4-34.IGHJ6.IGHM_IGLV2-23.IGLJ3.IGLC2	TGTGCGAGAGGCCTATCTCGGGGGAGTGGTTATTACCCATACTACTACTACTACGGTATGGACGTCTGG_TGCTGCTCATATGCAGGTAGTAGCACCCCCAATTGGGTGTTC	0	1	0	0	0
CARGLTAAATAPFHYW_CAAWDDSLNGWVF	IGHV3-33.IGHJ4.IGHM_IGLV1-44.IGLJ3.IGLC2	TGTGCGCGAGGACTCACGGCAGCAGCAACTGCCCCCTTTCACTACTGG_TGTGCAGCATGGGATGACAGCCTGAATGGTTGGGTGTTC	0	1	0	0	0
CARGLVGARLGYW_CQQRRSWPPYTF	IGHV4-4.IGHJ4.IGHM_IGKV3-11.IGKJ2.IGKC	TGTGCGAGAGGCCTCGTGGGAGCCCGCCTTGGCTACTGG_TGTCAGCAGCGTCGCAGCTGGCCCCCGTACACTTTT	0	1	0	0	0
CARGLVGARLGYW_CQQYYSAPPLTF	IGHV4-34.IGHJ4.IGHM_IGKV4-1.IGKJ4.IGKC	TGTGCGAGAGGCCTCGTGGGAGCCCGCCTTGGCTACTGG_TGTCAGCAATACTATAGTGCTCCTCCGCTCACTTTC	0	1	0	0	0
CARGLYGDYLSDYW_CETGDSDTQVF	IGHV3-48.IGHJ4.IGHM_IGLV4-60.IGLJ3.IGLC2	TGTGCGAGAGGCCTCTACGGTGACTACCTATCGGACTACTGG_TGTGAGACCGGGGACAGTGACACTCAGGTGTTC	0	1	0	0	0
CARGLYGDYLSDYW_CQQHYHFPYTF	IGHV3-48.IGHJ4._IGKV4-1.IGKJ2.IGKC	TGTGCGAGAGGCCTCTACGGTGACTACCTATCGGACTACTGG_TGTCAGCAACATTATCATTTTCCGTACACCTTT	0	1	0	0	0
CARGLYGSGRGLNWFDPW_CQSYDSSLSGSWVF	IGHV4-30-4.IGHJ5.IGHM_IGLV1-40.IGLJ3.IGLC2	TGTGCCAGAGGCCTCTATGGTTCGGGGAGGGGCCTGAACTGGTTCGACCCCTGG_TGCCAGTCCTATGACAGCAGCCTGAGTGGTTCTTGGGTGTTC	0	1	0	0	0
CARGLYQLPNYYYGMDVW_CQQYGSSSYTF	IGHV1-46.IGHJ6.IGHD_IGKV3-20.IGKJ2.IGKC	TGTGCGAGAGGGTTGTACCAGCTGCCCAACTACTACTACGGTATGGACGTCTGG_TGTCAGCAGTATGGTAGCTCATCTTACACTTTT	0	1	0	0	0
CARGLYYDFWSGYAPYYYYYGMDVW_CNSRDSSGNHLVF	IGHV4-59.IGHD3-3.IGHJ6.IGHM_IGLV3-19.IGLJ2.IGLC2	TGTGCGAGAGGCCTGTATTACGATTTTTGGAGTGGTTATGCCCCTTACTACTACTACTACGGTATGGACGTCTGG_TGTAACTCCCGGGACAGCAGTGGTAACCATCTAGTGTTC	0	1	0	0	0
CARGMGSEDSWFDPW_CQAWDSSTVVF	IGHV1-2.IGHJ5.IGHM_IGLV3-1.IGLJ2.IGLC2	TGTGCGAGAGGAATGGGGTCGGAGGATAGCTGGTTCGACCCCTGG_TGTCAGGCGTGGGACAGCAGCACGGTGGTATTC	0	1	0	0	0
CARGNSGYYSCLDYW_CNSYTSSSTQVF	IGHV3-33.IGHJ4.IGHM_IGLV2-14.IGLJ2.IGLC2	TGTGCGAGAGGGAATAGTGGTTATTACTCCTGTCTGGACTACTGG_TGCAACTCATATACAAGCAGCAGCACTCAGGTATTC	0	1	0	0	0
CARGNYAGNSGGLDYW_CQSADSSSTYCVF	IGHV3-48.IGHD4-23.IGHJ4.IGHM_IGLV3-25.IGLJ3.IGLC2	TGTGCGAGAGGGAACTACGCTGGTAACTCCGGGGGCCTCGACTACTGG_TGTCAATCAGCAGACAGCAGTAGTACTTATTGCGTGTTC	0	1	0	0	0
CARGNYYSSGTFYEVYGMDVW_CNSRDSSGDHVVF	IGHV4-59.IGHJ6.IGHD_IGLV3-19.IGLJ2.IGLC2	TGTGCGAGAGGAAATTACTATAGTTCGGGGACTTTTTATGAGGTCTACGGTATGGACGTCTGG_TGTAACTCCCGGGACAGCAGTGGTGACCATGTGGTGTTC	0	1	0	0	0
CARGPALRWLQFWVYW_CQQYNNWPPLTF	IGHV4-34.IGHJ4.IGHM_IGKV3-15.IGKJ4.IGKC	TGTGCGAGAGGCCCGGCCCTCAGGTGGCTACAATTTTGGGTCTACTGG_TGTCAGCAGTATAATAACTGGCCTCCGCTCACTTTC	0	1	0	0	0
CARGPEALRGYYYYGMDVW_CQHYNNWPPLTF	IGHV3-7.IGHJ6.IGHM_IGKV3-15.IGKJ4.IGKC	TGTGCGAGAGGACCAGAGGCTCTGAGGGGATACTACTACTACGGTATGGACGTCTGG_TGTCAGCACTATAATAACTGGCCTCCGCTCACTTTC	0	1	0	0	0
CARGPGYDYAFDIW_CQQYNNWPPYTF	IGHV3-33.IGHJ3.IGHM_IGKV3-15.IGKJ2.IGKC	TGTGCGAGAGGTCCAGGGTATGATTATGCTTTTGATATCTGG_TGTCAGCAGTATAATAACTGGCCTCCGTACACTTTT	0	1	0	0	0
CARGPPLEVYGTNSRDW_CMIWHSSAWVF	IGHV1-8.IGHJ4.IGHM_IGLV5-45.IGLJ3.IGLC2	TGTGCGAGAGGCCCACCTCTTGAGGTTTACGGTACTAATTCCAGGGACTGG_TGTATGATTTGGCACAGCAGCGCTTGGGTGTTC	0	1	0	0	0
CARGPPNWDW_CQQYGSSPGTF	IGHV4-34.IGHJ4.IGHM_IGKV3-20.IGKJ2.IGKC	TGTGCGAGAGGCCCTCCTAATTGGGACTGG_TGTCAGCAGTATGGTAGCTCACCAGGCACTTTT	0	1	0	0	0
CARGPQLGYCSSTSCSYYYGMDVW_CQQYGSSPRTF	IGHV1-8.IGHD2-2.IGHJ6.IGHM_IGKV3-20.IGKJ1.IGKC	TGTGCGAGAGGGCCCCAGCTAGGATATTGTAGTAGTACCAGCTGCTCCTACTACTACGGTATGGACGTCTGG_TGTCAGCAGTATGGTAGCTCACCCCGGACGTTC	0	1	0	0	0
CARGPQLGYCSSTSCSYYYGMDVW_CQQYYSTPLTF	IGHV1-8.IGHD2-2.IGHJ6.IGHM_IGKV4-1.IGKJ4.IGKC	TGTGCGAGAGGGCCCCAGCTAGGATATTGTAGTAGTACCAGCTGCTCCTACTACTACGGTATGGACGTCTGG_TGTCAGCAGTATTATAGTACTCCCCTCACTTTC	0	1	0	0	0
CARGPRSITIFGVVGQNAPIFRWARGNHAFDIW_CMQALQTPWTF	IGHV3-11.IGHD3-3.IGHJ3.IGHM_IGKV2D-28.IGKJ1.IGKC	TGTGCGAGAGGTCCCCGCTCTATTACGATTTTTGGAGTGGTTGGACAAAACGCCCCGATTTTTAGGTGGGCCCGGGGAAACCATGCTTTTGATATCTGG_TGCATGCAAGCTCTACAAACTCCCTGGACGTTC	0	1	0	0	0
CARGPRSSTSLPLKYYYYGMDVW_CQRYGSSPGTF	IGHV3-33.IGHJ6.IGHM_IGKV3-20.IGKJ2.IGKC	TGTGCGAGAGGTCCGCGTAGTAGTACCAGCTTACCCCTAAAATACTACTACTACGGTATGGACGTCTGG_TGTCAGCGGTATGGTAGCTCACCGGGGACTTTT	0	1	0	0	0
CARGPSPREGATGQSIFDIW_CQQYGSSPLYTF	IGHV1-69D.IGHJ3.IGHD_IGKV3-20.IGKJ2.IGKC	TGTGCGAGAGGCCCCTCCCCGCGTGAGGGAGCTACGGGGCAGTCAATTTTTGATATCTGG_TGTCAGCAGTATGGTAGCTCACCCCTGTACACTTTT	0	1	0	0	0
CARGPSPREGATGQSIFDIW_CQSYDSSLSGYVF	IGHV1-46.IGHJ3._IGLV1-40.IGLJ1.IGLC1	TGTGCGAGAGGCCCCTCCCCGCGTGAGGGAGCTACGGGGCAGTCAATTTTTGATATCTGG_TGCCAGTCCTATGACAGCAGCCTGAGTGGTTATGTCTTC	0	1	0	0	0
CARGPSYDFWSGKGAYYYGMDVW_CQSYDSSLRVF	IGHV4-34.IGHD3-3.IGHJ6._IGLV2-8.IGLJ3.IGLC2	TGTGCGAGAGGCCCGTCTTACGATTTTTGGAGTGGTAAGGGGGCCTACTACTACGGTATGGACGTCTGG_TGCCAGTCCTATGACAGCAGCCTGAGGGTGTTC	0	1	0	0	0
CARGPTEIRGGRWLQPFDYW_CQQSYITPWTF	IGHV1-69D.IGHJ4.IGHM_IGKV1D-39.IGKJ1.IGKC	TGTGCGAGAGGCCCGACGGAAATTAGGGGCGGGAGATGGCTACAACCTTTTGACTACTGG_TGTCAACAGAGTTACATTACCCCGTGGACGTTC	0	1	0	0	0
CARGPTGRFDYW_CQAWDSSTAYVF	IGHV1-8.IGHJ4.IGHM_IGLV3-1.IGLJ1.IGLC1	TGTGCGAGAGGACCTACAGGGAGATTTGACTACTGG_TGTCAGGCGTGGGACAGCAGCACTGCTTATGTCTTC	0	1	0	0	0
CARGPTRGWQLNWFDPW_CQSYDSSLSVLYVF	IGHV3-13.IGHJ5.IGHM_IGLV1-40.IGLJ1.IGLC1	TGTGCAAGAGGGCCAACGCGGGGGTGGCAGTTGAATTGGTTCGACCCCTGG_TGCCAGTCCTATGACAGTAGCCTGAGTGTCCTTTATGTCTTC	0	1	0	0	0
CARGPVGYYDFWTGYARGSFDYW_CMQSIQLPPTF	IGHV3-11.IGHD3-3.IGHJ4.IGHM_IGKV2D-29.IGKJ2.IGKC	TGTGCGAGAGGTCCGGTGGGGTATTACGATTTTTGGACTGGTTATGCCCGTGGATCTTTTGACTACTGG_TGCATGCAGAGTATACAGCTTCCTCCTACTTTT	0	1	0	0	0
CARGPVSYSSSWYGGIDAFDIW_CQTWDSGIWVF	IGHV1-46.IGHD6-13.IGHJ3.IGHM_IGLV4-69.IGLJ3.IGLC2	TGTGCGAGAGGCCCTGTTTCCTATAGCAGCAGCTGGTACGGGGGGATTGATGCTTTTGATATCTGG_TGTCAGACCTGGGACTCTGGCATTTGGGTGTTC	0	1	0	0	0
CARGPVVGATRYFDYW_CQHRFNWPGTF	IGHV3-48.IGHJ4.IGHM_IGKV3-11.IGKJ1.IGKC	TGTGCGAGAGGGCCGGTGGTGGGAGCTACTCGTTACTTTGACTACTGG_TGTCAGCATCGTTTCAACTGGCCAGGGACGTTC	0	1	0	0	0
CARGPWARDAFDIW_CQQYGSSPYTF	IGHV4-34.IGHJ3.IGHM_IGKV3-20.IGKJ2.IGKC	TGTGCGAGGGGCCCCTGGGCTCGCGATGCTTTTGATATCTGG_TGTCAGCAGTATGGTAGCTCACCGTACACTTTT	0	1	0	0	0
CARGPYSGSYLHYFDYW_CQQYNNWPPWTF	IGHV4-59.IGHD1-26.IGHJ4.IGHM_IGKV3-15.IGKJ1.IGKC	TGTGCGAGGGGACCGTATAGTGGGAGCTACTTGCACTACTTTGACTACTGG_TGTCAGCAGTATAATAACTGGCCTCCGTGGACGTTC	0	1	0	0	0
CARGQEQLWFYW_CQQYDNLPPLTF	IGHV4-59.IGHJ4.IGHM_IGKV1-33.IGKJ5.IGKC	TGTGCGAGAGGCCAAGAACAGCTATGGTTCTACTGG_TGTCAACAGTATGATAATCTCCCTCCGCTCACCTTC	0	1	0	0	0
CARGQGPKEMAPRVGDYW_CQAWDSSTVVF	IGHV1-8.IGHJ4.IGHM_IGLV3-1.IGLJ2.IGLC2	TGTGCGAGAGGCCAAGGCCCCAAAGAGATGGCGCCCAGAGTTGGTGACTACTGG_TGTCAGGCGTGGGACAGCAGCACTGTGGTATTC	0	1	0	0	0
CARGQGYSSGLV_CGTWDSSLSAVVF	IGHV3-21.IGHJ4.IGHM_IGLV1-51.IGLJ2.IGLC2	TGTGCGAGAGGTCAGGGTTATAGCAGTGGCTTGGTG_TGCGGAACATGGGATAGCAGCCTGAGTGCTGTGGTATTC	0	1	0	0	0
CARGQLELRAYYYYGMDVW_CMQALQTPPSYTF	IGHV1-46.IGHJ6.IGHM_IGKV2-28.IGKJ2.IGKC	TGTGCGAGAGGGCAACTGGAACTACGGGCCTACTACTACTACGGTATGGACGTCTGG_TGCATGCAAGCTCTACAAACTCCTCCAAGCTACACTTTT	0	1	0	0	0
CARGQQTDVIGWSLLPDWFDPW_CAAWDDSLNGGVF	IGHV4-59.IGHJ5.IGHM_IGLV1-44.IGLJ3.IGLC2	TGTGCGAGAGGCCAACAAACGGATGTCATTGGCTGGTCCCTTCTCCCAGACTGGTTCGACCCCTGG_TGTGCAGCATGGGATGACAGCCTGAATGGTGGGGTGTTC	0	1	0	0	0
CARGQQYSSSWYRGYYGMDVW_CCSYAGSSTSLYVF	IGHV1-46.IGHD6-13.IGHJ6.IGHM_IGLV2-23.IGLJ1.IGLC1	TGTGCGAGAGGGCAACAGTATAGCAGCAGCTGGTACCGGGGCTACTACGGTATGGACGTCTGG_TGCTGCTCATATGCAGGTAGTAGCACTTCCCTTTATGTCTTC	0	1	0	0	0
CARGQVAYIAAW_CQAWDSSTVVF	IGHV4-59.IGHJ5.IGHM_IGLV3-1.IGLJ2.IGLC2	TGTGCGAGAGGTCAGGTCGCTTACATAGCAGCCTGG_TGTCAGGCGTGGGACAGCAGCACTGTGGTATTC	0	1	0	0	0
CARGQWGYYYDSSGYLLPSFDYW_CMQALQTPLTF	IGHV3-23.IGHD3-22.IGHJ4.IGHM_IGKV2-28.IGKJ4.IGKC	TGTGCGAGAGGGCAGTGGGGTTATTACTATGATAGTAGTGGTTATTTACTCCCCTCCTTTGACTACTGG_TGCATGCAAGCTCTACAAACTCCTCTCACTTTC	0	1	0	0	0
CARGRAAAGTGIAVAGPDYW_CGADHGSGSNFVWVF	IGHV4-34.IGHD6-19.IGHJ4.IGHM_IGLV9-49.IGLJ3.IGLC2	TGTGCGAGAGGTCGGGCAGCAGCTGGTACCGGTATAGCAGTGGCTGGACCTGACTACTGG_TGTGGGGCAGACCATGGCAGTGGGAGCAACTTCGTGTGGGTGTTC	0	1	0	0	0
CARGRAAAGTGIAVAGPDYW_CQQRSDWPPTF	IGHV4-59.IGHD6-19.IGHJ4.IGHM_IGKV3-11.IGKJ3.IGKC	TGTGCGAGAGGTCGGGCAGCAGCTGGTACCGGTATAGCAGTGGCTGGACCTGACTACTGG_TGTCAGCAGCGTAGCGACTGGCCTCCGACTTTC	0	1	0	0	0
CARGREDGGNFRLFDYW_CMQSLQFPYTF	IGHV4-34.IGHJ4.IGHM_IGKV2D-29.IGKJ2.IGKC	TGTGCGAGAGGCCGGGAGGATGGTGGTAACTTCCGACTCTTTGACTACTGG_TGCATGCAAAGTCTACAGTTTCCTTACACTTTT	0	1	0	0	0
CARGREGSSWYREFDYW_CQHYNNWPPWTF	IGHV4-34.IGHJ4.IGHM_IGKV3-15.IGKJ2.IGKC	TGTGCGAGAGGCCGTGAGGGCAGCAGCTGGTACAGGGAATTTGACTACTGG_TGTCAGCACTATAATAACTGGCCTCCGTGGACTTTT	0	1	0	0	0
CARGRFDYVFDYW_CQSYDSSLSGYVF	IGHV3-11.IGHJ4.IGHM_IGLV1-40.IGLJ1.IGLC1	TGTGCGAGAGGGAGGTTTGATTATGTATTTGACTATTGG_TGCCAGTCCTATGACAGCAGCCTGAGTGGTTATGTCTTC	0	1	0	0	0
CARGRFGEFLTWFDPW_CMQALQSPLTF	IGHV4-59.IGHJ5.IGHD_IGKV2-28.IGKJ4.IGKC	TGTGCGAGAGGGAGGTTCGGGGAGTTTTTAACCTGGTTCGACCCCTGG_TGCATGCAAGCTCTACAAAGTCCGCTCACTTTC	0	1	0	0	0
CARGRFVDSW_CQVWDSSTAVVF	IGHV3-48.IGHJ4.IGHM_IGLV3-9.IGLJ2.IGLC2	TGTGCAAGAGGACGATTTGTTGACTCCTGG_TGTCAGGTGTGGGACAGCAGCACTGCAGTGGTATTC	0	1	0	0	0
CARGRGGTYYYHGMDVW_CQHQRTF	IGHV4-34.IGHJ6.IGHM_IGKV4-1.IGKJ2.IGKC	TGTGCGAGAGGCCGAGGTGGGACCTACTATTATCACGGTATGGACGTCTGG_TGTCAGCATCAAAGGACTTTT	0	1	0	0	0
CARGRGIVLMVYAIEENFDYW_CAAWDDSLTWVF	IGHV3-33.IGHD2-8.IGHJ4.IGHM_IGLV1-44.IGLJ3.IGLC2	TGTGCGAGAGGGAGGGGTATTGTACTAATGGTGTATGCTATAGAGGAGAACTTTGACTACTGG_TGTGCAGCATGGGATGACAGCCTGACTTGGGTGTTC	0	1	0	0	0
CARGRGLLLWFGSPAGYFDYW_CQQYGTSPYTF	IGHV4-34.IGHJ4.IGHM_IGKV3-20.IGKJ2.IGKC	TGTGCGAGAGGCCGTGGGTTATTACTATGGTTCGGGTCCCCGGCAGGGTACTTTGACTACTGG_TGTCAGCAGTATGGTACCTCACCGTACACTTTT	0	1	0	0	0
CARGRGLRLGTITMIVVVHRGVAFDIW_CQQYYSTPSSF	IGHV4-34.IGHD3-22.IGHJ3.IGHM_IGKV4-1.IGKJ2.IGKC	TGTGCGAGAGGCCGAGGACTCAGACTCGGGACTATTACTATGATAGTAGTGGTACACCGAGGGGTTGCTTTTGATATCTGG_TGTCAGCAATATTATAGTACTCCCTCTTCCTTT	0	1	0	0	0
CARGRGSSWPNWFDPW_CQAWDSSTAVVF	IGHV4-30-4.IGHJ5.IGHM_IGLV3-1.IGLJ2.IGLC2	TGTGCGAGAGGTCGAGGCAGCAGCTGGCCCAACTGGTTCGACCCCTGG_TGTCAGGCGTGGGACAGCAGCACTGCCGTGGTTTTC	0	1	0	0	0
CARGRGTVTTGLYWYFDLW_CCSYARSSTLVF	IGHV1-8.IGHJ2.IGHM_IGLV2-23.IGLJ3.IGLC2	TGTGCGAGAGGCCGGGGGACGGTGACTACAGGCCTCTACTGGTACTTCGATCTCTGG_TGCTGCTCATATGCACGTAGTAGCACTTTGGTGTTC	0	1	0	0	0
CARGRGVPAFGFDYW_CMQALQTPSYTF	IGHV1-18.IGHJ4.IGHM_IGKV2-28.IGKJ2.IGKC	TGTGCGAGAGGTCGGGGGGTCCCCGCTTTTGGGTTTGACTACTGG_TGCATGCAAGCTCTACAAACTCCTTCGTACACTTTT	0	1	0	0	0
CARGRLKIDYW_CSSYTSNSTLLF	IGHV2-70.IGHJ4.IGHM_IGLV2-14.IGLJ2.IGLC2	TGTGCACGGGGGAGACTAAAGATTGACTACTGG_TGCAGCTCATATACAAGCAACAGCACTCTCCTATTC	0	1	0	0	0
CARGRLLWFGELLSARLTGPIFDYW_CQQSYSTLPYTF	IGHV4-39.IGHD3-10.IGHJ4.IGHM_IGKV1D-39.IGKJ2.IGKC	TGTGCGAGAGGCCGATTACTATGGTTCGGGGAGTTATTATCCGCCCGGCTTACTGGACCTATATTTGACTACTGG_TGTCAACAGAGTTACAGTACCCTCCCGTACACTTTT	0	1	0	0	0
CARGRNGMDVW_CSSYTSSSTYVF	IGHV3-53.IGHJ6.IGHM_IGLV2-14.IGLJ1.IGLC1	TGTGCGAGAGGAAGAAATGGTATGGACGTCTGG_TGCAGCTCATATACAAGCAGCAGCACTTATGTCTTC	0	1	0	0	0
CARGRNITMVRGVHRFDYW_CQQYGSSPLTF	IGHV1-69D.IGHD3-10.IGHJ4.IGHM_IGKV3-20.IGKJ2.IGKC	TGTGCGAGAGGACGGAATATTACTATGGTTCGGGGAGTTCACCGCTTTGACTACTGG_TGTCAGCAGTATGGTAGCTCACCTCTAACTTTT	0	1	0	0	0
CARGRQCSDGNCYYPSHFDYW_CQAWDSSTAGWVF	IGHV4-59.IGHJ4.IGHM_IGLV3-1.IGLJ3.IGLC2	TGTGCGAGAGGGCGACAATGTAGCGATGGTAACTGCTATTATCCGTCCCACTTTGACTACTGG_TGTCAGGCGTGGGACAGCAGCACTGCCGGTTGGGTGTTC	0	1	0	0	0
CARGRQEVGTSSTLLAYW_CASWDDSLSGSYVF	IGHV1-2.IGHJ4.IGHM_IGLV1-47.IGLJ1.IGLC1	TGTGCGAGAGGGCGACAGGAAGTGGGGACGAGTTCCACACTGCTGGCCTACTGG_TGTGCATCATGGGATGACAGCCTGAGTGGTTCTTATGTCTTC	0	1	0	0	0
CARGRRAYDSSGYYYLFFDYW_CQQRSNWPPITF	IGHV1-69D.IGHD3-22.IGHJ4.IGHM_IGKV3-11.IGKJ5.IGKC	TGTGCGAGAGGAAGGCGGGCCTATGATAGTAGTGGTTATTACTACCTGTTCTTTGACTACTGG_TGTCAGCAGCGTAGCAACTGGCCTCCGATCACCTTC	0	1	0	0	0
CARGRRIAARNWFDPW_CSSYTSSSTWVF	IGHV4-34.IGHD6-6.IGHJ5.IGHM_IGLV2-14.IGLJ3.IGLC2	TGTGCGAGAGGCCGGCGTATAGCAGCTCGTAACTGGTTCGACCCCTGG_TGCAGCTCATATACAAGCAGCAGCACTTGGGTGTTC	0	1	0	0	0
CARGRRLWELRAW_CMQALQTPGTF	IGHV3-66.IGHJ5.IGHM_IGKV2-28.IGKJ3.IGKC	TGTGCGAGAGGCCGGCGGTTGTGGGAGCTACGAGCCTGG_TGCATGCAAGCTCTACAAACTCCGGGGACTTTC	0	1	0	0	0
CARGRRSITMVRGVNVNWFDPW_CQSYDSSLSGSYVF	IGHV1-3.IGHD3-10.IGHJ5.IGHM_IGLV1-40.IGLJ1.IGLC1	TGTGCGAGAGGACGTAGGAGTATTACTATGGTTCGGGGAGTTAACGTAAACTGGTTCGACCCCTGG_TGCCAGTCCTATGACAGCAGCCTGAGTGGCTCTTATGTCTTC	0	1	0	0	0
CARGRRVWFGDHDAFDIW_CAAWDDSLSGVVF	IGHV1-2.IGHJ3.IGHM_IGLV1-47.IGLJ2.IGLC2	TGTGCGAGAGGGAGGAGGGTATGGTTCGGGGACCACGATGCTTTTGATATCTGG_TGTGCAGCATGGGATGACAGCCTGAGTGGGGTGGTATTC	0	1	0	0	0
CARGRSGSYLFYHYYAMDVW_CQQYYTTPDTF	IGHV3-74.IGHJ6.IGHM_IGKV4-1.IGKJ2.IGKC	TGTGCAAGAGGGCGTAGTGGCAGCTACCTTTTCTACCACTACTACGCTATGGACGTCTGG_TGTCAGCAATATTATACTACTCCGGACACTTTT	0	1	0	0	0
CARGRSIWLSKEYFQHW_CCSYAGSSTSYVF	IGHV4-34.IGHJ1.IGHM_IGLV2-23.IGLJ1.IGLC1	TGTGCGAGAGGACGATCAATCTGGTTATCCAAGGAGTACTTCCAGCACTGG_TGCTGCTCATATGCAGGTAGTAGCACTTCTTATGTCTTC	0	1	0	0	0
CARGRSRGGLVVVPAANHYYYYGMDVW_CQQYGSSPRTF	IGHV4-34.IGHD2-2.IGHJ6.IGHM_IGKV3-20.IGKJ1.IGKC	TGTGCGAGAGGCCGAAGCCGGGGGGGTCTTGTAGTAGTACCAGCTGCTAACCACTACTACTACTACGGTATGGACGTCTGG_TGTCAGCAGTATGGTAGCTCACCTCGGACGTTC	0	1	0	0	0
CARGRSRHHGDSRNWFDTW_CQQYNNWPLTF	IGHV3-33.IGHJ5.IGHM_IGKV3-15.IGKJ4.IGKC	TGTGCGAGAGGGCGAAGTCGTCATCACGGTGACTCACGCAACTGGTTCGACACTTGG_TGTCAGCAGTATAATAACTGGCCTCTCACTTTC	0	1	0	0	0
CARGRTGRGSYRGGWFDPW_CQQYYSTPLYTF	IGHV1-8.IGHJ5.IGHM_IGKV4-1.IGKJ2.IGKC	TGTGCGAGAGGCCGGACCGGAAGGGGGAGCTACAGGGGGGGCTGGTTCGACCCCTGG_TGTCAGCAATATTATAGTACTCCTCTGTACACTTTT	0	1	0	0	0
CARGRVTGQDFDYW_CQAWDSNTGVF	IGHV1-8.IGHJ4.IGHM_IGLV3-1.IGLJ3.IGLC2	TGTGCGAGAGGCCGGGTGACTGGACAAGACTTTGACTACTGG_TGTCAGGCGTGGGACAGCAACACGGGGGTGTTC	0	1	0	0	0
CARGRWSPTFDVW_CQHYNGDSRAF	IGHV4-34.IGHJ3.IGHM_IGKV1-5.IGKJ1.IGKC	TGTGCGAGAGGCCGGTGGTCCCCGACTTTTGATGTCTGG_TGCCAACATTATAATGGTGACTCTCGGGCGTTC	0	1	0	0	0
CARGRYSGSYSLTTRQKFDYW_CSSYTSSSTLLVVF	IGHV4-34.IGHD1-26.IGHJ4.IGHM_IGLV2-14.IGLJ2.IGLC2	TGTGCGAGAGGCCGGTATAGTGGGAGCTACTCGCTTACCACGCGACAGAAGTTTGACTACTGG_TGCAGCTCATATACAAGCAGCAGCACTCTCCTTGTGGTATTC	0	1	0	0	0
CARGSAAMVPENWFDPW_CQSYDSSLSGWGVF	IGHV4-34.IGHJ5.IGHM_IGLV1-40.IGLJ3.IGLC2	TGTGCGAGAGGCTCGGCAGCTATGGTTCCGGAGAACTGGTTCGACCCCTGG_TGCCAGTCCTATGACAGCAGCCTGAGTGGTTGGGGGGTGTTC	0	1	0	0	0
CARGSEYIVVVTAPDYW_CQQYYTSPTLTF	IGHV1-3.IGHD2-21.IGHJ4.IGHM_IGKV4-1.IGKJ4.IGKC	TGTGCGAGAGGCTCGGAATATATTGTGGTGGTGACTGCCCCTGACTACTGG_TGTCAGCAATACTATACTAGTCCTACGCTGACTTTC	0	1	0	0	0
CARGSGGTYPAPLDYW_CQQYHSTPCTF	IGHV3-33.IGHJ4.IGHM_IGKV4-1.IGKJ2.IGKC	TGTGCGAGGGGGTCGGGTGGGACCTACCCCGCTCCCCTTGACTACTGG_TGTCAGCAATATCATAGTACCCCTTGCACTTTT	0	1	0	0	0
CARGSGRCFYGGNCDYYYYGMDVW_CQQRSNWPPLTF	IGHV4-34.IGHJ6.IGHM_IGKV3-11.IGKJ4.IGKC	TGTGCGAGAGGCAGCGGGCGTTGTTTCTACGGTGGTAACTGCGACTACTACTACTACGGTATGGACGTCTGG_TGTCAGCAGCGTAGCAACTGGCCTCCGCTCACTTTC	0	1	0	0	0
CARGSHYGSGSYYGLAYW_CQQYIDWPLTF	IGHV4-34.IGHD3-10.IGHJ4.IGHM_IGKV3-15.IGKJ4.IGKC	TGTGCGAGAGGCTCCCACTATGGTTCGGGGAGTTATTATGGGCTTGCCTACTGG_TGTCAGCAGTATATTGACTGGCCGCTCACCTTC	0	1	0	0	0
CARGSHYGSGSYYGLAYW_CQQYNKWPITF	IGHV4-34.IGHD3-10.IGHJ4.IGHM_IGKV3-15.IGKJ5.IGKC	TGTGCGAGAGGCTCCCACTATGGTTCGGGGAGTTATTATGGGCTTGCCTACTGG_TGTCAGCAGTATAATAAGTGGCCGATCACCTTC	0	1	0	0	0
CARGSIAAGRWFDPW_CQQYGSSPETF	IGHV3-33.IGHD6-6.IGHJ5.IGHD_IGKV3-20.IGKJ2.IGKC	TGTGCGAGGGGAAGTATAGCAGCTGGTCGGTGGTTCGACCCCTGG_TGTCAGCAGTATGGTAGTTCACCTGAGACTTTT	0	1	0	0	0
CARGSPAGYGSGSLNWFDPW_CQQYYNTPFTF	IGHV4-59.IGHJ5.IGHM_IGKV4-1.IGKJ3.IGKC	TGTGCGAGAGGATCACCGGCGGGGTATGGTTCGGGGAGTCTAAACTGGTTCGACCCCTGG_TGTCAGCAATATTATAATACCCCTTTCACTTTC	0	1	0	0	0
CARGSQHYYYGMDVW_CGTWDNGLSAWVF	IGHV3-11.IGHJ6.IGHM_IGLV1-51.IGLJ3.IGLC2	TGTGCGAGAGGGTCCCAACACTACTACTACGGTATGGACGTCTGG_TGCGGAACATGGGATAATGGCCTGAGTGCCTGGGTGTTC	0	1	0	0	0
CARGSRFLEWLSGVANAFDIW_CQQYGSSPRTF	IGHV4-34.IGHD3-3.IGHJ3.IGHM_IGKV3-20.IGKJ2.IGKC	TGTGCGAGAGGGTCACGATTTTTGGAGTGGTTATCTGGTGTCGCGAATGCTTTTGATATCTGG_TGTCAGCAGTATGGTAGCTCACCTCGGACTTTT	0	1	0	0	0
CARGSRGDYYASSGYQSDYW_CQQRSNWPLTF	IGHV3-21.IGHD3-22.IGHJ4.IGHM_IGKV3-11.IGKJ5.IGKC	TGTGCGAGAGGGAGTCGCGGGGATTACTATGCTAGTAGTGGTTATCAGAGTGACTACTGG_TGTCAGCAGCGTAGCAACTGGCCCCTCACCTTC	0	1	0	0	0
CARGSRIVGSPHFDSW_CQQSYSTLLTF	IGHV4-39.IGHJ4.IGHM_IGKV1D-39.IGKJ4.IGKC	TGTGCGAGAGGTTCCAGAATAGTGGGATCTCCTCACTTTGACTCCTGG_TGTCAACAGAGTTACAGTACCCTCCTCACTTTC	0	1	0	0	0
CARGSRIVGSPHFDSW_CQSADSSGALGVF	IGHV4-34.IGHJ4.IGHM_IGLV3-25.IGLJ3.IGLC2	TGTGCGAGAGGTTCCAGAATAGTGGGATCTCCTCACTTTGACTCCTGG_TGTCAATCAGCAGACAGCAGTGGTGCTCTAGGAGTGTTC	0	1	0	0	0
CARGSSGWTVWGIFDYW_CQQYDNLPTF	IGHV1-3.IGHJ4.IGHM_IGKV1-33.IGKJ4.IGKC	TGTGCGAGAGGTAGCAGTGGCTGGACCGTTTGGGGGATCTTTGACTACTGG_TGTCAACAGTATGATAATCTGCCCACTTTC	0	1	0	0	0
CARGSSGWYHYW_CMQGTHWPPYTF	IGHV3-33.IGHD6-19.IGHJ4.IGHM_IGKV2-30.IGKJ2.IGKC	TGTGCGAGGGGTAGCAGTGGCTGGTACCACTACTGG_TGCATGCAAGGTACACACTGGCCTCCGTACACTTTT	0	1	0	0	0
CARGSVAVGGQLYFDYW_CSSYAGSNFWVF	IGHV4-59.IGHJ4.IGHM_IGLV2-8.IGLJ3.IGLC2	TGTGCGAGAGGATCGGTAGCAGTGGGTGGTCAGCTCTACTTTGACTACTGG_TGCAGCTCATATGCAGGCAGCAACTTTTGGGTGTTC	0	1	0	0	0
CARGTDTSGSYSYWYFDLW_CQVWDSTSDHPGVF	IGHV1-8.IGHJ2.IGHM_IGLV3-21.IGLJ2.IGLC2	TGTGCGAGAGGCACTGATACCAGTGGTTCTTACTCATACTGGTACTTCGATCTCTGG_TGTCAGGTGTGGGATAGTACTAGTGATCATCCGGGAGTATTC	0	1	0	0	0
CARGTEESGLNTYYYDSSGYYVYYFDYW_CAAWDDSLSGWVF	IGHV4-30-4.IGHD3-22.IGHJ4.IGHM_IGLV1-47.IGLJ3.IGLC2	TGTGCGAGAGGGACCGAGGAGAGCGGGCTAAATACGTATTACTATGATAGTAGTGGTTATTACGTATACTACTTTGACTACTGG_TGTGCAGCATGGGATGACAGCCTGAGTGGTTGGGTGTTC	0	1	0	0	0
CARGTMYVWGSYHWHWFDPW_CQSADSSGTYWVF	IGHV1-69D.IGHD3-16.IGHJ5.IGHM_IGLV3-25.IGLJ3.IGLC2	TGTGCGAGGGGCACTATGTACGTTTGGGGGAGTTATCATTGGCACTGGTTCGACCCCTGG_TGTCAATCAGCAGACAGCAGTGGTACTTATTGGGTGTTC	0	1	0	0	0
CARGTRESRDGYNYHYW_CQQYDNLPLTF	IGHV1-3.IGHD5-24.IGHJ4.IGHM_IGKV1-33.IGKJ4.IGKC	TGTGCGAGGGGGACGCGAGAAAGTAGAGATGGCTACAATTACCACTACTGG_TGTCAACAGTATGATAATCTCCCGCTCACTTTC	0	1	0	0	0
CARGTVAVIQVYDYW_CQQYGSSPPTF	IGHV3-53.IGHJ4.IGHM_IGKV3-20.IGKJ2.IGKC	TGTGCGAGAGGAACGGTAGCAGTGATTCAGGTCTATGACTACTGG_TGTCAGCAATATGGTAGCTCACCCCCGACTTTT	0	1	0	0	0
CARGTYSIDSW_CSSYAGSNNVVF	IGHV3-66.IGHJ4.IGHM_IGLV2-8.IGLJ2.IGLC2	TGTGCGAGAGGGACTTACAGCATTGACTCCTGG_TGCAGCTCATATGCAGGCAGCAACAATGTGGTGTTC	0	1	0	0	0
CARGTYTSWYYFDYW_CSSYTSSSTLVF	IGHV3-33.IGHJ4.IGHM_IGLV2-14.IGLJ2.IGLC2	TGTGCGAGAGGCACCTATACTTCTTGGTACTACTTTGACTACTGG_TGCAGCTCATATACAAGCAGCAGCACTCTGGTATTC	0	1	0	0	0
CARGTYYDFWSGYGRGSYFDYW_CQQRSNWPLTF	IGHV4-59.IGHD3-3.IGHJ4.IGHM_IGKV3-11.IGKJ4.IGKC	TGTGCGAGAGGGACGTATTACGATTTTTGGAGTGGTTATGGCAGGGGGTCCTACTTTGACTACTGG_TGTCAGCAGCGTAGCAACTGGCCTCTCACTTTC	0	1	0	0	0
CARGVAFDIW_CQSYDSSNLWVF	IGHV3-33.IGHJ3.IGHM_IGLV6-57.IGLJ3.IGLC2	TGTGCGAGAGGGGTTGCTTTTGATATCTGG_TGTCAGTCTTATGATAGCAGCAACCTTTGGGTGTTC	0	1	0	0	0
CARGVGAKVDVW_CNSRDSSGNVVF	IGHV4-30-4.IGHJ6.IGHM_IGLV3-19.IGLJ2.IGLC2	TGTGCGAGGGGGGTGGGAGCCAAGGTGGACGTCTGG_TGTAACTCCCGGGACAGCAGTGGTAACGTGGTATTC	0	1	0	0	0
CARGVGVGVRGHYYYGMDVW_CQSYDSSLSGYVF	IGHV1-2.IGHJ6.IGHM_IGLV1-40.IGLJ1.IGLC1	TGTGCGAGAGGGGTGGGCGTGGGGGTTCGGGGACACTACTACTACGGTATGGACGTCTGG_TGCCAGTCCTATGACAGCAGCCTGAGTGGTTATGTCTTC	0	1	0	0	0
CARGVGVVTAIRWFDPW_CQAWDSSTVVF	IGHV3-7.IGHD2-21.IGHJ5.IGHM_IGLV3-1.IGLJ2.IGLC2	TGTGCGAGAGGGGTTGGGGTGGTGACTGCTATTCGCTGGTTCGACCCCTGG_TGTCAGGCGTGGGACAGCAGCACTGTGGTATTC	0	1	0	0	0
CARGVGYNGAWYFDYW_CQQYSNWPPWTF	IGHV4-59.IGHJ4.IGHM_IGKV3-15.IGKJ1.IGKC	TGTGCGAGAGGGGTTGGCTACAACGGTGCGTGGTACTTTGACTACTGG_TGTCAACAGTATAGTAACTGGCCTCCGTGGACGTTC	0	1	0	0	0
CARGVIVTGYYYYAMDFW_CCSYAGIYSLKIF	IGHV3-53.IGHJ6.IGHM_IGLV2-11.IGLJ2.IGLC2	TGTGCGAGAGGTGTAATTGTGACTGGGTACTACTACTACGCTATGGACTTCTGG_TGCTGCTCATATGCAGGCATCTACTCTTTGAAAATATTC	0	1	0	0	0
CARGVLRFLEWQGDYW_CQQYNNWPPLTF	IGHV4-34.IGHD3-3.IGHJ4.IGHM_IGKV3-15.IGKJ4.IGKC	TGTGCGAGAGGCGTATTACGATTTTTGGAGTGGCAAGGAGACTACTGG_TGTCAGCAGTATAATAACTGGCCTCCGCTCACTTTC	0	1	0	0	0
CARGVNAGTDYW_CVIWHNRAYVF	IGHV1-8.IGHJ4.IGHM_IGLV5-45.IGLJ1.IGLC1	TGTGCGAGGGGCGTAAACGCTGGTACTGACTACTGG_TGTGTGATTTGGCACAACAGAGCTTATGTCTTC	0	1	0	0	0
CARGVNNIAVAGLDVW_CQQTHITPGTF	IGHV3-33.IGHJ6.IGHM_IGKV1-39.IGKJ1.	TGTGCGAGAGGAGTCAATAATATAGCAGTTGCTGGATTGGACGTCTGG_TGTCAACAGACTCACATTACCCCCGGGACGTTC	0	1	0	0	0
CARGVPAAISYFQHW_CQQYGSSPYTF	IGHV3-48.IGHJ1.IGHM_IGKV3-20.IGKJ2.IGKC	TGTGCGAGGGGAGTGCCAGCTGCTATATCATACTTCCAGCACTGG_TGTCAGCAGTATGGTAGCTCACCGTACACTTTT	0	1	0	0	0
CARGVPATVYGMDVW_CQSADSSGTYVVF	IGHV3-33.IGHJ6.IGHD_IGLV3-25.IGLJ2.IGLC2	TGTGCGAGAGGTGTCCCAGCCACTGTCTACGGTATGGACGTCTGG_TGTCAATCAGCAGACAGCAGTGGTACTTATGTGGTATTC	0	1	0	0	0
CARGVPDYDIFTSFYRAEIDYFDYW_CQAWDSSTVF	IGHV3-33.IGHJ4.IGHM_IGLV3-1.IGLJ2.IGLC2	TGTGCGAGAGGAGTTCCCGATTACGATATTTTCACTAGTTTTTATAGGGCCGAGATCGATTACTTTGACTACTGG_TGTCAGGCGTGGGACAGCAGCACTGTATTC	0	1	0	0	0
CARGVPFRFDYGGTPGWFDPW_CQVWDSSSDHVVF	IGHV4-30-4.IGHJ5.IGHM_IGLV3-21.IGLJ2.IGLC2	TGTGCGAGAGGGGTCCCATTTCGGTTTGACTACGGTGGTACCCCGGGGTGGTTCGACCCCTGG_TGTCAGGTGTGGGATAGTAGTAGTGATCATGTGGTATTC	0	1	0	0	0
CARGVPGGRGYFDYW_CMQTSRWPYTF	IGHV4-30-4.IGHJ4.IGHM_IGKV2-30.IGKJ2.IGKC	TGTGCGAGAGGCGTTCCGGGGGGGAGGGGTTACTTTGACTACTGG_TGCATGCAGACTTCACGCTGGCCGTACACTTTT	0	1	0	0	0
CARGVPMYYDILTGYDGGAFDIW_CQQYNSYWTF	IGHV3-7.IGHD3-9.IGHJ3.IGHM_IGKV1-5.IGKJ1.IGKC	TGTGCGAGAGGGGTCCCAATGTATTACGATATTTTGACTGGTTATGACGGGGGTGCTTTTGATATCTGG_TGCCAACAGTATAATAGTTATTGGACGTTC	0	1	0	0	0
CARGVPSPFDYW_CQQYYTTPFTF	IGHV1-8.IGHJ4.IGHM_IGKV4-1.IGKJ3.IGKC	TGTGCGAGAGGCGTACCATCCCCATTTGACTACTGG_TGTCAGCAATATTATACTACTCCATTCACTTTC	0	1	0	0	0
CARGVRIAAAAARRNWFDPW_CGTWDSSLSAYVF	IGHV1-2.IGHJ5.IGHM_IGLV1-51.IGLJ1.IGLC1	TGTGCGAGAGGGGTTCGTATAGCAGCAGCTGCCGCACGAAGGAACTGGTTCGACCCCTGG_TGCGGAACATGGGATAGCAGCCTGAGTGCTTATGTCTTC	0	1	0	0	0
CARGVSYCSSTSCFFDYW_CQQYYDTPWTF	IGHV4-59.IGHD2-2.IGHJ4.IGHM_IGKV4-1.IGKJ1.IGKC	TGTGCGAGAGGGGTCAGCTATTGTAGTAGTACCAGCTGCTTCTTTGACTACTGG_TGTCAGCAATATTATGATACTCCGTGGACGTTC	0	1	0	0	0
CARGVTGERGYW_CMQALQTPWTF	IGHV4-59.IGHJ4.IGHM_IGKV2-28.IGKJ1.IGKC	TGTGCGAGAGGAGTAACTGGGGAACGCGGCTACTGG_TGCATGCAAGCTCTACAAACTCCGTGGACGTTC	0	1	0	0	0
CARGVVPAAIVYGMDVW_CLLSYSGARVF	IGHV1-69D.IGHD2-2.IGHJ6.IGHD_IGLV7-46.IGLJ3.IGLC2	TGTGCGAGAGGAGTAGTACCAGCTGCTATTGTCTACGGTATGGACGTCTGG_TGCTTGCTCTCCTATAGTGGTGCTCGGGTGTTC	0	1	0	0	0
CARGVWLVFA_CMQGTHWPYTF	IGHV3-7.IGHJ4.IGHM_IGKV2-30.IGKJ2.IGKC	TGTGCGAGAGGGGTGTGGCTGGTATTTGCG_TGCATGCAAGGTACACATTGGCCGTACACTTTT	0	1	0	0	0
CARGWAAIW_CQQYNNWPRTF	IGHV3-7.IGHJ3.IGHM_IGKV3-15.IGKJ1.IGKC	TGTGCGAGAGGCTGGGCGGCCATCTGG_TGTCAGCAGTATAATAATTGGCCCCGGACGTTC	0	1	0	0	0
CARGWAELRW_CHQYYTTPRTF	IGHV3-7.IGHJ4.IGHM_IGKV4-1.IGKJ1.IGKC	TGTGCGAGAGGTTGGGCGGAGCTACGGTGG_TGTCACCAATATTATACTACTCCTAGGACGTTC	0	1	0	0	0
CARGWDYFDYW_CQQYYSTPRTF	IGHV4-34.IGHJ4.IGHM_IGKV4-1.IGKJ1.IGKC	TGTGCGAGAGGTTGGGACTACTTTGACTACTGG_TGTCAGCAATATTATAGTACTCCTAGGACGTTC	0	1	0	0	0
CARGWGVGATTGVNFDYW_CMIWHSSAWVF	IGHV3-48.IGHJ4.IGHD_IGLV5-45.IGLJ3.IGLC2	TGTGCGAGAGGCTGGGGGGTGGGAGCTACTACTGGCGTAAACTTTGACTACTGG_TGTATGATTTGGCACAGCAGCGCTTGGGTGTTC	0	1	0	0	0
CARGWVATILYLGPFDYW_CQQYYSTLYTF	IGHV4-34.IGHJ4.IGHM_IGKV4-1.IGKJ2.IGKC	TGTGCGAGAGGATGGGTGGCTACAATTCTTTATCTCGGCCCATTTGACTACTGG_TGTCAGCAATATTATAGTACTCTGTACACTTTT	0	1	0	0	0
CARGYCSGGSCYPFDYW_CQQYYSTPWTF	IGHV4-31.IGHD2-15.IGHJ4.IGHM_IGKV4-1.IGKJ1.IGKC	TGTGCCAGAGGATATTGTAGTGGTGGTAGTTGCTACCCCTTTGACTACTGG_TGTCAGCAATATTATAGTACTCCTTGGACGTTC	0	1	0	0	0
CARGYDFWSGYYFPGLYYYGMDVW_CSSYAGSNNLGVF	IGHV3-21.IGHD3-3.IGHJ6.IGHM_IGLV2-8.IGLJ2.IGLC2	TGTGCGAGGGGTTACGATTTTTGGAGTGGTTATTATTTCCCGGGGCTATACTACTACGGTATGGACGTCTGG_TGCAGCTCATATGCAGGCAGCAACAATTTAGGAGTATTC	0	1	0	0	0
CARGYDSSGPFDYW_CQQSYSTYTF	IGHV3-53.IGHJ4.IGHM_IGKV1D-39.IGKJ2.IGKC	TGTGCGAGAGGTTACGATAGTAGTGGCCCATTTGACTACTGG_TGTCAACAGAGTTACAGTACCTACACTTTT	0	1	0	0	0
CARGYEALDYFDYW_CQQYYSYPPTF	IGHV1-2.IGHJ4.IGHM_IGKV1-8.IGKJ1.	TGTGCGAGAGGGTACGAGGCCCTGGACTACTTTGACTACTGG_TGTCAACAGTATTATAGTTACCCTCCGACGTTC	0	1	0	0	0
CARGYGDYGLDDYW_CQQYNNWPPSVTF	IGHV4-30-4.IGHJ4.IGHM_IGKV3-15.IGKJ4.IGKC	TGTGCCAGAGGATACGGTGACTACGGCCTCGATGACTACTGG_TGTCAGCAGTATAATAACTGGCCTCCCTCGGTCACTTTC	0	1	0	0	0
CARGYGSGSYYTGYYYYGMDVW_CQQYYSTPWTF	IGHV3-11.IGHD3-10.IGHJ6.IGHM_IGKV4-1.IGKJ1.IGKC	TGTGCGAGAGGATATGGTTCGGGGAGTTATTATACCGGTTACTACTACTACGGTATGGACGTCTGG_TGTCAGCAATATTATAGTACTCCGTGGACGTTC	0	1	0	0	0
CARGYGYSQFDFW_CSSYTSSSTLVF	IGHV4-59.IGHJ2.IGHM_IGLV2-14.IGLJ2.IGLC2	TGTGCGAGAGGGTACGGTTACTCCCAATTCGATTTCTGG_TGCAGCTCATATACAAGCAGCAGCACTCTCGTGTTC	0	1	0	0	0
CARGYNWNDEGAAFDIW_CQQYDNLFTF	IGHV3-21.IGHD1-20.IGHJ3.IGHM_IGKV1-33.IGKJ3.IGKC	TGTGCGAGAGGGTATAACTGGAACGACGAGGGAGCTGCTTTTGATATCTGG_TGTCAACAGTATGATAATCTTTTCACTTTC	0	1	0	0	0
CARGYPNSGCYGDW_CQQSYSTPFTF	IGHV3-11.IGHJ4.IGHM_IGKV1D-39.IGKJ3.IGKC	TGTGCGAGAGGTTATCCGAATAGTGGCTGCTACGGGGACTGG_TGTCAACAGAGTTACAGTACCCCCTTCACTTTC	0	1	0	0	0
CARGYSTDYGGNSAW_CQQYGSSPWTF	IGHV3-74.IGHD4-23.IGHJ5.IGHM_IGKV3-20.IGKJ1.IGKC	TGTGCAAGAGGATATTCCACCGACTACGGTGGTAACTCCGCCTGG_TGTCAGCAGTATGGTAGCTCACCCTGGACGTTC	0	1	0	0	0
CARGYSTDYGGNSAW_CQQYYTYPLTF	IGHV3-74.IGHD4-23.IGHJ5.IGHM_IGKV1-16.IGKJ4.IGKC	TGTGCAAGAGGATATTCCACCGACTACGGTGGTAACTCCGCCTGG_TGCCAACAATATTATACTTACCCTCTCACTTTC	0	1	0	0	0
CARGYYCSGGSCYGYGMDVW_CQQYGNSPQTF	IGHV1-8.IGHD2-15.IGHJ6.IGHM_IGKV3-20.IGKJ1.IGKC	TGTGCGAGAGGCTATTATTGTAGTGGTGGTAGCTGTTACGGCTACGGTATGGACGTCTGG_TGTCAGCAGTATGGTAACTCACCTCAGACGTTC	0	1	0	0	0
CARGYYCYW_CQQYYSYPQGTF	IGHV1-2.IGHJ4.IGHD_IGKV4-1.IGKJ1.IGKC	TGTGCGAGAGGCTATTATTGCTACTGG_TGTCAACAGTATTATAGTTACCCTCAGGGGACGTTC	0	1	0	0	0
CARGYYDSSGYQRGHYYYYGMDVW_CQAWDSSWVF	IGHV1-8.IGHD3-22.IGHJ6.IGHM_IGLV3-1.IGLJ3.IGLC2	TGTGCGAGAGGCTACTATGATAGTAGTGGTTATCAACGCGGCCATTACTACTACTACGGTATGGACGTCTGG_TGTCAGGCGTGGGACAGCAGCTGGGTGTTC	0	1	0	0	0
CARGYYYASSVGTSPGFDYW_CQTWDSSSGVVF	IGHV3-74.IGHJ4.IGHM_IGLV3-1.IGLJ2.IGLC2	TGTGCAAGAGGTTATTACTATGCTAGTAGTGTGGGAACCTCCCCGGGCTTTGACTACTGG_TGTCAGACGTGGGACAGCAGCAGCGGGGTGGTATTC	0	1	0	0	0
CARGYYYDSSGYDYYYYGMDVW_CQSYDSSLSGVVF	IGHV3-23.IGHD3-22.IGHJ6.IGHM_IGLV1-40.IGLJ2.IGLC2	TGTGCGAGGGGGTATTACTATGATAGTAGTGGTTATGACTACTACTACTACGGTATGGACGTCTGG_TGCCAGTCCTATGACAGCAGCCTGAGTGGTGTGGTATTC	0	1	0	0	0
CARHADPTILPLYWYFDLW_CQQYYSSPPTF	IGHV4-39.IGHJ2.IGHM_IGKV4-1.IGKJ1.IGKC	TGTGCGAGACATGCAGACCCAACAATCCTTCCCCTCTACTGGTACTTCGATCTCTGG_TGTCAGCAATATTATAGTTCTCCTCCAACGTTC	0	1	0	0	0
CARHAENYSTGWFRLPYYFDYW_CQKYNSAPTWTF	IGHV4-59.IGHJ4.IGHM_IGKV1-27.IGKJ1.IGKC	TGTGCGAGACATGCGGAGAATTATAGCACTGGCTGGTTTAGACTTCCATACTACTTTGACTACTGG_TGTCAAAAGTATAATAGTGCCCCAACGTGGACGTTC	0	1	0	0	0
CARHALGGRGYSYGALMGEW_CQQYYSTPYTF	IGHV5-10-1.IGHJ4.IGHM_IGKV4-1.IGKJ2.IGKC	TGTGCGAGACATGCCCTTGGAGGACGTGGATACAGCTATGGCGCACTCATGGGGGAGTGG_TGTCAGCAATATTATAGTACTCCGTACACTTTT	0	1	0	0	0
CARHAQYRSAWDPFDYW_CQQSYSAPLTF	IGHV4-39.IGHJ4.IGHM_IGKV1D-39.IGKJ4.IGKC	TGTGCGAGGCATGCCCAGTATAGGAGCGCCTGGGACCCTTTTGACTACTGG_TGTCAACAGAGTTACAGTGCCCCTCTCACTTTC	0	1	0	0	0
CARHASLVDGFDVW_CRQHYSIPPTF	IGHV4-39.IGHJ3.IGHM_IGKV4-1.IGKJ4.IGKC	TGTGCGAGACATGCGTCGCTGGTAGATGGTTTTGATGTCTGG_TGTCGGCAACATTACAGTATTCCTCCCACTTTC	0	1	0	0	0
CARHEVPAAPLYYYGMDVW_CQQYYSTPALTF	IGHV4-39.IGHJ6.IGHM_IGKV4-1.IGKJ4.IGKC	TGTGCGAGACACGAAGTACCAGCTGCCCCCTTGTACTACTACGGTATGGACGTCTGG_TGTCAGCAATATTATAGTACTCCTGCGCTCACTTTC	0	1	0	0	0
CARHFERMGYYYDSSGHAFDIW_CMQALQAPLTF	IGHV5-51.IGHD3-22.IGHJ3.IGHM_IGKV2-30.IGKJ4.IGKC	TGTGCGAGACATTTTGAGCGAATGGGATATTACTATGATAGTAGTGGACATGCTTTTGATATCTGG_TGCATGCAAGCTCTACAAGCTCCGCTCACTTTC	0	1	0	0	0
CARHGDYRLWPAPRPHRFDPW_CMQALQTPITF	IGHV3-33.IGHJ5.IGHM_IGKV2D-28.IGKJ4.IGKC	TGTGCGAGACACGGTGACTACCGACTTTGGCCTGCCCCACGGCCCCACAGATTCGACCCCTGG_TGCATGCAAGCTCTACAAACTCCGATCACTTTC	0	1	0	0	0
CARHGERDDAFDIW_CQQYYSTPFTF	IGHV4-59.IGHJ3.IGHM_IGKV4-1.IGKJ3.IGKC	TGTGCGAGACATGGGGAGCGAGATGATGCTTTTGATATCTGG_TGTCAGCAATATTATAGTACTCCATTCACTTTC	0	1	0	0	0
CARHGGAARPRGIYYYYGMDVW_CQQYGSSPQTF	IGHV4-39.IGHJ6.IGHM_IGKV3-20.IGKJ1.IGKC	TGTGCGAGACATGGCGGGGCAGCTCGTCCCCGGGGCATTTACTACTACTACGGTATGGACGTCTGG_TGTCAGCAGTATGGTAGCTCACCTCAGACGTTC	0	1	0	0	0
CARHGGYYDFDFW_CCSYAGDYTHVF	IGHV3-30.IGHJ4.IGHM_IGLV2-11.IGLJ1.IGLC1	TGTGCGAGACATGGGGGGTATTATGACTTTGACTTCTGG_TGCTGCTCATATGCAGGCGACTACACTCATGTCTTC	0	1	0	0	0
CARHGGYYGSGSFGAFDIW_CQQYYSTPYTF	IGHV5-51.IGHD3-10.IGHJ3.IGHM_IGKV4-1.IGKJ2.IGKC	TGTGCGAGACACGGAGGTTACTATGGTTCGGGGAGTTTTGGTGCTTTTGATATCTGG_TGTCAGCAATATTATAGTACTCCTTACACTTTT	0	1	0	0	0
CARHGIRPPPGSFWSGGYDRSPSRYAMDVW_CAAWDDSLNGWVF	IGHV5-51.IGHJ6.IGHM_IGLV1-44.IGLJ3.IGLC2	TGTGCGAGACATGGAATCAGGCCCCCACCAGGTAGTTTTTGGAGTGGTGGTTATGACAGAAGTCCCTCCAGGTACGCTATGGACGTCTGG_TGTGCAGCATGGGATGACAGCCTGAATGGTTGGGTGTTC	0	1	0	0	0
CARHGIWGSSFWFDPW_CQSADSSGTYVVF	IGHV4-59.IGHJ5.IGHM_IGLV3-25.IGLJ2.IGLC2	TGTGCGAGACATGGGATTTGGGGCTCGTCCTTCTGGTTCGACCCCTGG_TGTCAATCAGCAGACAGCAGTGGTACTTATGTGGTATTC	0	1	0	0	0
CARHGYGSGSHYPFDSW_CQSYDSSLSGWVF	IGHV4-39.IGHD3-10.IGHJ5.IGHM_IGLV1-40.IGLJ3.IGLC2	TGTGCGAGACATGGGTATGGTTCGGGGAGTCATTACCCGTTTGACTCCTGG_TGCCAGTCCTATGACAGCAGCCTGAGTGGTTGGGTGTTC	0	1	0	0	0
CARHGYSDHDAFDIW_CQSADSSGTYVF	IGHV4-39.IGHJ3.IGHM_IGLV3-25.IGLJ1.IGLC1	TGTGCGAGACACGGATACAGCGATCACGATGCTTTTGATATCTGG_TGTCAATCAGCAGACAGCAGTGGTACTTATGTCTTC	0	1	0	0	0
CARHGYSSSWYELGFDYW_CQSADNSGGVVF	IGHV4-39.IGHD6-13.IGHJ4.IGHM_IGLV3-25.IGLJ2.IGLC2	TGTGCGAGACATGGGTATAGCAGCAGCTGGTACGAGCTTGGCTTTGACTACTGG_TGCCAATCCGCAGACAACAGTGGTGGAGTGGTCTTC	0	1	0	0	0
CARHIGTGWYIDYW_CQQRSQWPPSLTF	IGHV5-51.IGHJ4.IGHM_IGKV3-11.IGKJ4.IGKC	TGTGCGAGACATATTGGCACTGGCTGGTACATTGACTACTGG_TGTCAACAACGTAGCCAATGGCCTCCGTCCCTCACTTTC	0	1	0	0	0
CARHIRLGRPTDLTGIAVAGDPRYYYYYGMDVW_CQSADSSGTYGVF	IGHV4-59.IGHJ6.IGHM_IGLV3-25.IGLJ3.IGLC2	TGTGCGAGGCACATCCGGCTCGGTCGTCCCACCGATCTTACGGGTATAGCAGTGGCTGGGGACCCCCGGTACTACTACTACTACGGTATGGACGTCTGG_TGTCAATCAGCAGACAGCAGTGGTACTTATGGGGTGTTC	0	1	0	0	0
CARHIYDFWSGYHYYYYYGMDVW_CQAWDSSTGVVF	IGHV4-39.IGHD3-3.IGHJ6.IGHM_IGLV3-25.IGLJ2.IGLC2	TGTGCGAGACACATTTACGATTTTTGGAGTGGTTACCATTACTACTACTACTACGGTATGGACGTCTGG_TGTCAGGCGTGGGACAGCAGCACTGGGGTGGTATTC	0	1	0	0	0
CARHKLPDYYYDTREPYFFDQW_CQQSYSTPTF	IGHV4-30-4.IGHJ4.IGHM_IGKV1D-39.IGKJ1.IGKC	TGTGCGAGACATAAGCTCCCGGATTATTACTATGATACGAGAGAGCCTTACTTCTTTGACCAATGG_TGTCAACAGAGTTACAGTACCCCGACGTTC	0	1	0	0	0
CARHLANCDGDCYLRWFDPW_CQQYYRTPHTF	IGHV4-39.IGHD2-21.IGHJ5.IGHM_IGKV4-1.IGKJ2.IGKC	TGTGCGAGACACCTAGCAAATTGTGATGGTGACTGCTATTTACGCTGGTTCGACCCCTGG_TGTCAGCAATATTATAGGACTCCGCACACTTTT	0	1	0	0	0
CARHLASGYSSGWPTGGWFDPW_CNSRDSSGNHPRVF	IGHV4-59.IGHJ5.IGHM_IGLV3-19.IGLJ2.IGLC2	TGTGCGAGACACTTGGCTTCCGGGTATAGCAGTGGCTGGCCAACCGGGGGGTGGTTCGACCCCTGG_TGTAACTCCCGGGACAGCAGTGGTAACCATCCAAGGGTATTC	0	1	0	0	0
CARHLPYGDYDAFDIW_CQQYASSPRTF	IGHV5-10-1.IGHJ3.IGHM_IGKV3-20.IGKJ1.IGKC	TGTGCGAGACATTTGCCATACGGTGATTATGATGCTTTTGATATCTGG_TGTCAGCAGTATGCTAGTTCACCTCGGACGTTC	0	1	0	0	0
CARHNIVVVPAAIDNWFDPW_CLLYYDGAQHVVF	IGHV5-10-1.IGHD2-2.IGHJ5.IGHM_IGLV7-46.IGLJ2.IGLC2	TGTGCGAGACACAATATTGTAGTAGTACCAGCTGCTATTGACAACTGGTTCGACCCCTGG_TGCCTCCTCTACTATGATGGTGCTCAGCATGTGGTATTC	0	1	0	0	0
CARHPHYYDGSGYYYYFDYW_CSSYAGSNTISVF	IGHV3-66.IGHD3-22.IGHJ4.IGHM_IGLV2-11.IGLJ1.IGLC1	TGTGCGAGACATCCCCATTACTATGATGGTAGTGGTTATTACTATTACTTTGACTACTGG_TGCTCCTCATATGCAGGCAGCAACACTATAAGTGTCTTC	0	1	0	0	0
CARHPLYGHEDGMDVW_CQQYDHPPFTF	IGHV5-10-1.IGHJ6.IGHM_IGKV1-33.IGKJ3.IGKC	TGTGCGAGACACCCACTCTATGGTCACGAGGACGGTATGGACGTCTGG_TGTCAACAGTATGATCACCCCCCGTTCACTTTC	0	1	0	0	0
CARHPSASGTRVDYW_CQQTYNTPFTF	IGHV4-59.IGHJ4.IGHM_IGKV1D-39.IGKJ2.IGKC	TGTGCGAGACATCCATCAGCTTCTGGTACTCGGGTTGACTACTGG_TGTCAACAGACTTACAATACACCTTTCACTTTT	0	1	0	0	0
CARHPSGSPRIDFDCW_CQQYDNLPLTF	IGHV4-59.IGHJ4.IGHM_IGKV1-33.IGKJ4.IGKC	TGTGCGAGACATCCGAGTGGGAGCCCCAGAATCGACTTTGATTGCTGG_TGTCAACAGTATGATAATCTCCCGCTCACTTTC	0	1	0	0	0
CARHPVRGYSYGPDYW_CQQYYSTPSMYTF	IGHV5-51.IGHD5-18.IGHJ4.IGHM_IGKV4-1.IGKJ2.IGKC	TGTGCGAGACACCCCGTTCGGGGATACAGCTATGGTCCCGACTACTGG_TGTCAGCAATATTATAGTACTCCGTCCATGTACACTTTT	0	1	0	0	0
CARHPYNWNYPIDYW_CCSYAGTSLVF	IGHV4-39.IGHD1-7.IGHJ4.IGHM_IGLV2-11.IGLJ1.IGLC1	TGTGCGAGACACCCATATAACTGGAACTACCCGATTGACTACTGG_TGCTGCTCATATGCAGGCACCTCCTTAGTCTTC	0	1	0	0	0
CARHQETYYDFWSGTPFDYW_CQSYDSSNPWVF	IGHV4-39.IGHD3-3.IGHJ4.IGHM_IGLV6-57.IGLJ3.IGLC2	TGTGCGAGACACCAAGAGACGTATTACGATTTTTGGAGTGGTACCCCTTTTGACTACTGG_TGTCAGTCTTATGATAGCAGCAATCCTTGGGTGTTC	0	1	0	0	0
CARHQSTAMDPFDYW_CQAWDSSIVF	IGHV5-51.IGHJ4.IGHM_IGLV3-1.IGLJ2.IGLC2	TGTGCGAGACACCAAAGTACAGCTATGGATCCCTTTGACTACTGG_TGTCAGGCGTGGGACAGCAGCATCGTATTC	0	1	0	0	0
CARHRDGNFPGNFDYW_CQQYYSTPWTF	IGHV4-59.IGHJ4.IGHM_IGKV4-1.IGKJ1.IGKC	TGTGCGAGACATCGAGATGGCAACTTTCCAGGGAATTTTGACTACTGG_TGTCAGCAATATTATAGTACTCCGTGGACGTTC	0	1	0	0	0
CARHRDGYNLDYW_CQSADSSGTSVVF	IGHV5-51.IGHJ4.IGHD_IGLV3-25.IGLJ2.IGLC2	TGTGCGAGACACAGAGATGGCTACAACCTTGACTACTGG_TGTCAATCAGCAGACAGCAGTGGTACTTCTGTGGTATTC	0	1	0	0	0
CARHRDPNNLQWFDPW_CCSYATGTTWVF	IGHV5-51.IGHJ5.IGHD_IGLV2-14.IGLJ3.IGLC2	TGTGCGCGACACAGAGATCCCAACAATTTACAATGGTTCGACCCCTGG_TGCTGCTCATATGCAACCGGCACCACTTGGGTCTTC	0	1	0	0	0
CARHRGEELLRPIDYW_CQQYYSIPQTF	IGHV4-39.IGHJ4.IGHM_IGKV4-1.IGKJ2.IGKC	TGTGCGAGACATCGTGGAGAGGAGTTACTACGGCCAATTGACTACTGG_TGTCAGCAATATTATAGTATTCCTCAGACTTTT	0	1	0	0	0
CARHRGGAGAAANWFDPW_CQVWDSSPAVVF	IGHV4-59.IGHJ5.IGHM_IGLV3-9.IGLJ2.IGLC2	TGTGCGAGACATCGGGGCGGTGCAGGAGCTGCGGCCAACTGGTTCGACCCCTGG_TGTCAGGTGTGGGACAGCAGCCCTGCTGTGGTGTTC	0	1	0	0	0
CARHRGGFW_CQQYYSTPWTF	IGHV3-7.IGHJ4.IGHM_IGKV4-1.IGKJ1.	TGTGCGAGACACCGCGGTGGCTTCTGG_TGTCAGCAATATTATAGTACTCCGTGGACGTTC	0	1	0	0	0
CARHRGIAARRSHVTWFDPW_CQSYDSSLSGPVVF	IGHV4-39.IGHD6-6.IGHJ5.IGHM_IGLV1-40.IGLJ2.IGLC2	TGTGCGAGACATCGGGGTATAGCAGCTCGTCGTTCTCATGTTACCTGGTTCGACCCCTGG_TGCCAGTCCTATGACAGCAGCCTGAGTGGTCCTGTGGTATTC	0	1	0	0	0
CARHRGSGWLNGFYFDSW_CQQYYNTPWTF	IGHV4-59.IGHJ4.IGHM_IGKV4-1.IGKJ1.IGKC	TGTGCGAGACATCGGGGCAGTGGCTGGCTCAATGGGTTCTACTTTGACTCCTGG_TGTCAGCAATATTATAATACTCCGTGGACGTTC	0	1	0	0	0
CARHRPYDILTGLQCFDSW_CQQYYNIPLTF	IGHV4-59.IGHD3-9.IGHJ4.IGHM_IGKV4-1.IGKJ4.IGKC	TGTGCGAGACATCGCCCTTACGATATTTTGACTGGTCTACAGTGCTTTGACTCCTGG_TGTCAGCAATATTATAATATTCCTCTCACTTTC	0	1	0	0	0
CARHRSGSGSYRFDYW_CLQHDNSKLF	IGHV4-39.IGHJ4.IGHD_IGKV5-2.IGKJ1.IGKC	TGTGCGAGACATAGGAGTGGTTCGGGGAGTTACCGCTTTGACTACTGG_TGTCTACAACATGATAATTCCAAGCTGTTC	0	1	0	0	0
CARHRVLRFLEWLYPNWFDPW_CQQYYSTPRTF	IGHV4-34.IGHD3-3.IGHJ5.IGHM_IGKV4-1.IGKJ1.IGKC	TGTGCGAGACATCGCGTATTACGATTTTTGGAGTGGTTATACCCCAACTGGTTCGACCCCTGG_TGTCAGCAATATTATAGTACTCCTCGGACGTTC	0	1	0	0	0
CARHRYCSGGSCPAPFDYW_CMQALQAPHTF	IGHV4-39.IGHD2-15.IGHJ4.IGHM_IGKV2-28.IGKJ2.IGKC	TGTGCGAGACACCGGTATTGTAGTGGTGGTAGCTGCCCCGCCCCCTTTGACTACTGG_TGCATGCAAGCTCTACAAGCCCCGCACACTTTT	0	1	0	0	0
CARHSGGYYYYGMDVW_CAAWDDSLNGPVF	IGHV4-59.IGHJ6.IGHM_IGLV1-44.IGLJ3.IGLC2	TGTGCGAGACACAGTGGTGGCTACTACTACTACGGTATGGACGTCTGG_TGTGCAGCATGGGATGACAGCCTGAATGGTCCGGTGTTC	0	1	0	0	0
CARHSSSSLAAETW_CQAWDSSTPVF	IGHV5-51.IGHJ4.IGHM_IGLV3-1.IGLJ2.IGLC2	TGTGCGAGACATAGCAGCTCGTCCTTGGCAGCTGAGACGTGG_TGTCAGGCGTGGGACAGCAGCACCCCCGTATTC	0	1	0	0	0
CARHSSSWYWAGVNWFDPW_CSSFTTSDTLVF	IGHV4-59.IGHJ5.IGHM_IGLV2-14.IGLJ2.IGLC2	TGTGCGAGACATAGCAGCAGCTGGTATTGGGCTGGAGTCAACTGGTTCGACCCCTGG_TGCAGCTCATTCACAACCAGCGACACTCTGGTATTC	0	1	0	0	0
CARHSSTIKGWFDPW_CCSYAGSSTYVVF	IGHV4-59.IGHJ5.IGHM_IGLV2-23.IGLJ2.IGLC2	TGTGCGAGACATAGTAGTACTATTAAGGGCTGGTTCGACCCCTGG_TGCTGCTCATATGCAGGTAGTAGCACTTATGTGGTATTC	0	1	0	0	0
CARHSYYDSSGYSPYYGMDVW_CQAWDSSTEVF	IGHV5-51.IGHD3-22.IGHJ6.IGHM_IGLV3-1.IGLJ2.IGLC2	TGTGCGAGACATAGTTACTATGATAGTAGTGGTTATTCCCCCTACTACGGTATGGACGTCTGG_TGTCAGGCGTGGGACAGCAGCACAGAGGTATTC	0	1	0	0	0
CARHTEPPTPDYW_CQAWDSSTVF	IGHV4-39.IGHJ4.IGHM_IGLV3-1.IGLJ2.IGLC2	TGTGCGAGACATACTGAACCTCCCACACCTGACTACTGG_TGTCAGGCGTGGGACAGCAGCACGGTATTC	0	1	0	0	0
CARHTEPPTPDYW_CQQRSNWPRLTF	IGHV4-39.IGHJ4.IGHD_IGKV3-11.IGKJ4.IGKC	TGTGCGAGACATACTGAACCTCCCACACCTGACTACTGG_TGTCAGCAGCGTAGCAACTGGCCTCGGCTCACTTTC	0	1	0	0	0
CARHTGSDLRFSWMDPW_CQSYDSSLSGYVF	IGHV5-51.IGHJ5.IGHM_IGLV1-40.IGLJ1.IGLC1	TGTGCGAGACATACTGGCTCGGATTTACGATTTTCCTGGATGGACCCCTGG_TGCCAGTCCTATGACAGCAGCCTGAGTGGTTATGTCTTC	0	1	0	0	0
CARHTRDDYGMDVW_CQQSYSTPTF	IGHV5-51.IGHJ6._IGKV1D-39.IGKJ4.IGKC	TGTGCGAGACACACCAGGGATGACTACGGTATGGACGTCTGG_TGTCAACAGAGTTACAGTACTCCCACTTTC	0	1	0	0	0
CARHTSGLRPFDYW_CQQYYTIPYTF	IGHV1-3.IGHJ4.IGHM_IGKV4-1.IGKJ2.IGKC	TGTGCGAGACACACATCGGGGCTACGTCCTTTCGACTACTGG_TGTCAGCAATATTATACTATACCGTACACTTTT	0	1	0	0	0
CARHVLSPDIVVVPAAMGVSYFDYW_CQSADSSGTVVF	IGHV4-39.IGHD2-2.IGHJ4.IGHM_IGLV3-25.IGLJ2.IGLC2	TGTGCGAGACATGTTCTATCGCCTGATATTGTAGTAGTACCAGCTGCTATGGGAGTGTCCTACTTTGACTACTGG_TGTCAATCAGCAGACAGCAGTGGTACTGTGGTATTC	0	1	0	0	0
CARHVPYYDILTGYSPPSYYFDYW_CQAWDSSTAVVF	IGHV4-59.IGHD3-9.IGHJ4.IGHD_IGLV3-1.IGLJ2.IGLC2	TGTGCGAGACATGTACCGTATTACGATATTTTGACTGGTTACTCCCCCCCCTCGTACTACTTTGACTACTGG_TGTCAGGCGTGGGACAGCAGCACTGCCGTGGTATTC	0	1	0	0	0
CARHVRWFGELLGAFDIW_CVSCTTTNTPLF	IGHV4-59.IGHJ3.IGHM_IGLV2-14.IGLJ1.IGLC1	TGTGCGAGACATGTGCGGTGGTTCGGGGAGTTATTGGGCGCTTTTGATATCTGG_TGCGTCTCATGTACAACTACCAACACCCCCCTCTTC	0	1	0	0	0
CARHVYFSGGYYFDYW_CMQALQTPQFTF	IGHV4-59.IGHJ4.IGHM_IGKV2D-28.IGKJ3.IGKC	TGTGCGAGACACGTGTATTTTTCCGGGGGTTACTACTTTGACTACTGG_TGTATGCAAGCTCTACAAACTCCTCAATTCACTTTC	0	1	0	0	0
CARHWGTRYCSSASCYSFDYW_CSSYTSSSTQVF	IGHV4-30-4.IGHD2-2.IGHJ4.IGHM_IGLV2-14.IGLJ2.IGLC2	TGTGCGAGACATTGGGGTACCAGATATTGTAGTAGTGCCAGCTGCTATTCTTTTGACTACTGG_TGCAGCTCATATACAAGCAGTAGCACTCAAGTATTC	0	1	0	0	0
CARHWGYW_CQQSHSNPFTF	IGHV4-39.IGHJ4.IGHM_IGKV1D-39.IGKJ3.IGKC	TGTGCGAGACATTGGGGCTACTGG_TGTCAACAGAGTCACAGTAACCCATTCACTTTC	0	1	0	0	0
CARHWPAPYDSSGYYPFDYW_CQAWDSSTGVVF	IGHV5-10-1.IGHD3-22.IGHJ4.IGHM_IGLV3-1.IGLJ2.IGLC2	TGTGCGAGACATTGGCCAGCCCCCTATGATAGTAGTGGTTATTACCCTTTTGACTACTGG_TGTCAGGCGTGGGACAGCAGCACTGGGGTGGTATTC	0	1	0	0	0
CARHYGDYVFGYW_CQSADSSGTWVF	IGHV4-59.IGHJ4.IGHM_IGLV3-25.IGLJ3.IGLC2	TGTGCGAGACATTACGGTGACTACGTATTTGGCTACTGG_TGTCAATCAGCAGACAGCAGTGGTACTTGGGTGTTC	0	1	0	0	0
CARIADTAMVTHAFDIW_CSSYTSSSTLVF	IGHV2-26.IGHD5-18.IGHJ3.IGHM_IGLV2-14.IGLJ1.IGLC1	TGTGCACGGATCGCGGATACAGCTATGGTAACCCATGCTTTTGATATCTGG_TGCAGCTCATATACAAGCAGCAGCACTCTCGTCTTC	0	1	0	0	0
CARIKDTYNYEGDFW_CQQRNNWPYTF	IGHV4-34.IGHJ4.IGHM_IGKV3-11.IGKJ2.IGKC	TGTGCGCGAATAAAGGACACTTATAATTACGAGGGTGACTTCTGG_TGTCAGCAACGTAACAACTGGCCCTACACTTTT	0	1	0	0	0
CARILPSAIGGFDSW_CSAWDSSLSSWVF	IGHV3-21.IGHJ4.IGHG1_IGLV10-54.IGLJ3.IGLC2	TGTGCGAGAATACTTCCTTCTGCTATCGGTGGTTTTGACTCCTGG_TGCTCAGCATGGGACAGCAGCCTCAGTTCTTGGGTGTTC	0	1	0	0	0
CARINNVHTGWFDPW_CQAWDSTTGVF	IGHV4-59.IGHJ5.IGHD_IGLV3-1.IGLJ1.IGLC1	TGTGCGAGAATTAACAATGTACATACGGGTTGGTTCGACCCCTGG_TGTCAGGCGTGGGACAGCACCACTGGCGTCTTC	0	1	0	0	0
CARIQYDYDGSGSRYYFNYW_CGTWDSSLSAGVF	IGHV4-39.IGHJ4.IGHD_IGLV2-14.IGLJ3.IGLC2	TGTGCGAGGATACAATATGACTATGATGGTAGTGGTTCTCGTTACTACTTTAACTACTGG_TGCGGAACATGGGATAGCAGCCTGAGTGCTGGGGTGTTC	0	1	0	0	0
CARIRDYGKFDYW_CMQALQIPGTF	IGHV2-70.IGHJ4.IGHM_IGKV2-28.IGKJ1.IGKC	TGTGCACGGATTCGAGACTACGGTAAATTTGACTACTGG_TGCATGCAAGCTCTACAAATTCCAGGGACGTTC	0	1	0	0	0
CARIREELRPYFDLW_CQQYNNWPPDTF	IGHV2-26.IGHJ2.IGHM_IGKV3D-15.IGKJ1.IGKC	TGTGCACGGATAAGGGAGGAACTACGGCCCTACTTCGATCTCTGG_TGTCAGCAGTATAATAACTGGCCTCCGGACACGTTC	0	1	0	0	0
CARIRYNWNDVWGRWPFDYW_CQQYDNLPPPTF	IGHV1-2.IGHD1-1.IGHJ4.IGHM_IGKV1-33.IGKJ4.IGKC	TGTGCAAGAATAAGGTACAATTGGAACGACGTTTGGGGTAGATGGCCCTTTGACTACTGG_TGTCAACAGTATGATAATCTCCCTCCGCCCACTTTC	0	1	0	0	0
CARISVAGPPGYW_CQTWGTGWVF	IGHV4-4.IGHJ4.IGHM_IGLV4-69.IGLJ3.IGLC2	TGTGCGAGGATTTCAGTGGCTGGCCCCCCTGGCTACTGG_TGTCAGACCTGGGGCACTGGTTGGGTGTTC	0	1	0	0	0
CARISVVVPAAMAIDYW_CQQYYSTPLTF	IGHV2-70.IGHD2-2.IGHJ4.IGHM_IGKV4-1.IGKJ4.IGKC	TGTGCACGGATATCTGTAGTAGTACCAGCTGCTATGGCTATTGACTACTGG_TGTCAGCAATATTATAGTACTCCGCTCACTTTC	0	1	0	0	0
CARITVTKVYW_CMQGTHWPPGTF	IGHV2-70.IGHJ4.IGHM_IGKV2-30.IGKJ2.IGKC	TGTGCACGGATAACGGTGACCAAAGTCTACTGG_TGCATGCAAGGTACACACTGGCCTCCGGGGACTTTT	0	1	0	0	0
CARKNIMDVW_CCSYAGYVVF	IGHV4-39.IGHJ6.IGHM_IGLV2-23.IGLJ2.IGLC2	TGTGCGAGAAAGAATATCATGGACGTCTGG_TGCTGCTCATATGCAGGTTATGTGGTATTC	0	1	0	0	0
CARKNSAWPFHFDSW_CMQGLQTPYTF	IGHV4-61.IGHJ4.IGHM_IGKV2-28.IGKJ2.IGKC	TGTGCGAGAAAAAACAGTGCCTGGCCTTTTCACTTTGACTCCTGG_TGCATGCAAGGTCTACAAACCCCGTACACTTTT	0	1	0	0	0
CARKRSTWSGYYPFDYW_CQQYASLPFTF	IGHV1-8.IGHJ4.IGHD_IGKV1-33.IGKJ3.IGKC	TGTGCGAGAAAACGGTCGACCTGGAGTGGTTATTACCCCTTTGACTACTGG_TGTCAACAGTATGCTAGTCTCCCATTCACTTTC	0	1	0	0	0
CARKRVDTAMGLRGYGMDVW_CMQALQTPPTF	IGHV3-48.IGHJ6.IGHM_IGKV2-28.IGKJ1.IGKC	TGTGCGAGGAAACGCGTGGATACAGCTATGGGGCTCCGCGGGTACGGTATGGACGTCTGG_TGCATGCAAGCTCTACAAACTCCTCCGACGTTC	0	1	0	0	0
CARKVGGYCNTIICYEGGWFDPW_CLLSYSGAPWVF	IGHV4-30-4.IGHJ5.IGHM_IGLV7-46.IGLJ3.IGLC2	TGTGCGAGAAAGGTGGGGGGATATTGTAATACTATCATCTGCTACGAGGGTGGCTGGTTCGACCCCTGG_TGCTTGCTCTCCTATAGTGGTGCTCCTTGGGTGTTC	0	1	0	0	0
CARKYSSSWCFDYW_CQQYGSSPLLSF	IGHV3-33.IGHJ4._IGKV3-20.IGKJ4.IGKC	TGTGCGAGAAAGTATAGCAGCAGCTGGTGTTTTGACTACTGG_TGCCAGCAGTATGGTAGTTCACCTTTGCTCAGCTTC	0	1	0	0	0
CARLDYDYVWGSYRHPYGMDVW_CLLYYGGAVVF	IGHV4-61.IGHD3-16.IGHJ6.IGHD_IGLV7-43.IGLJ2.IGLC2	TGTGCGAGACTAGATTATGATTACGTTTGGGGGAGTTATCGCCACCCCTACGGTATGGACGTCTGG_TGCCTGCTCTACTATGGTGGTGCTGTGGTATTC	0	1	0	0	0
CARLEGLGELRNAFDIW_CQAWDSSTNVF	IGHV5-51.IGHJ3.IGHM_IGLV3-1.IGLJ1.IGLC1	TGTGCGAGACTAGAAGGACTCGGCGAGCTAAGGAATGCTTTTGATATCTGG_TGTCAGGCGTGGGACAGCAGCACTAATGTCTTC	0	1	0	0	0
CARLFNWNEGFDYW_CVLYMGSGIWVF	IGHV3-23.IGHD1-1.IGHJ4.IGHM_IGLV8-61.IGLJ3.IGLC2	TGTGCGAGATTGTTCAACTGGAACGAGGGCTTTGACTACTGG_TGTGTGCTGTATATGGGCAGTGGCATTTGGGTGTTC	0	1	0	0	0
CARLGAWSGLRTLRGAEYFQHW_CQAWDSSAEYVF	IGHV1-69.IGHJ1.IGHM_IGLV3-1.IGLJ1.IGLC1	TGTGCGAGACTGGGGGCTTGGAGTGGCCTCCGGACCCTCCGAGGCGCTGAATACTTCCAGCACTGG_TGTCAGGCGTGGGACAGCAGCGCTGAGTATGTCTTC	0	1	0	0	0
CARLGAYSGYEFDYW_CQQYGSSPPITF	IGHV4-39.IGHJ4.IGHM_IGKV3-20.IGKJ5.IGKC	TGTGCGAGACTAGGGGCATATAGTGGCTACGAATTTGACTACTGG_TGTCAGCAGTATGGTAGCTCACCTCCGATCACCTTC	0	1	0	0	0
CARLGDVEMATIRYW_CLLSYSNTRPGVF	IGHV1-69D.IGHD5-24.IGHJ4.IGHM_IGLV7-46.IGLJ2.IGLC2	TGTGCGAGACTGGGGGATGTAGAGATGGCTACAATTCGGTACTGG_TGCTTGCTCTCCTATAGTAATACTCGGCCGGGGGTATTC	0	1	0	0	0
CARLGGLCANGVCYQW_CQQYDNLPRVTF	IGHV1-69D.IGHD2-8.IGHJ4.IGHA1_IGKV1-33.IGKJ4.IGKC	TGTGCGAGGTTAGGGGGTCTCTGTGCTAATGGTGTATGCTACCAATGG_TGTCAACAGTATGATAATCTCCCTCGGGTCACTTTC	0	1	0	0	0
CARLGLVGDTIDYW_CQQYYSTPYTF	IGHV5-51.IGHJ4.IGHM_IGKV4-1.IGKJ2.IGKC	TGTGCGAGACTAGGCCTAGTGGGAGACACTATTGACTACTGG_TGTCAGCAATATTATAGTACTCCGTACACTTTT	0	1	0	0	0
CARLGTLLLWFGELLSPKKNDAFDIW_CSSYTSSSTLVF	IGHV4-30-4.IGHD3-10.IGHJ3.IGHG1_IGLV2-14.IGLJ2.IGLC2	TGTGCGAGACTTGGGACCTTATTACTATGGTTCGGGGAGTTATTATCGCCGAAAAAAAATGATGCTTTTGATATCTGG_TGCAGCTCATATACAAGCAGCAGCACTCTGGTATTC	0	1	0	0	0
CARLHADYDSSGYRLADPSKFDYW_CQSADSSGTYVVF	IGHV4-59.IGHD3-22.IGHJ4.IGHM_IGLV3-25.IGLJ2.IGLC2	TGTGCGAGACTTCATGCGGACTATGATAGTAGTGGTTATCGGCTGGCCGACCCCTCAAAATTTGACTACTGG_TGTCAATCAGCAGACAGCAGTGGTACTTATGTGGTATTC	0	1	0	0	0
CARLIRPGRYSSSSTRYYYYGMDVW_CQQYGSSPLTF	IGHV4-34.IGHJ6.IGHM_IGKV3-20.IGKJ4.IGKC	TGTGCGAGACTCATACGACCGGGAAGGTATAGCAGCTCGTCAACCCGCTACTACTACTACGGTATGGACGTCTGG_TGTCAGCAGTATGGTAGCTCACCGCTCACTTTC	0	1	0	0	0
CARLLGAPRYYYYGMDVW_CSSYAGSNNLGVF	IGHV5-51.IGHJ6.IGHM_IGLV2-8.IGLJ1.IGLC1	TGTGCGAGATTACTGGGAGCCCCGAGGTACTACTATTACGGTATGGACGTCTGG_TGCAGCTCATATGCAGGCAGCAACAATTTGGGGGTCTTC	0	1	0	0	0
CARLLPFYYGMDVW_CQQSYSTPALTF	IGHV4-31.IGHJ6.IGHM_IGKV1D-39.IGKJ4.IGKC	TGTGCCAGACTCCTTCCGTTTTACTACGGTATGGACGTCTGG_TGTCAACAGAGTTACAGTACCCCCGCGCTCACTTTC	0	1	0	0	0
CARLLTTVTQRGYYYGMDVW_CQSADSSGTYLVF	IGHV4-59.IGHJ6.IGHM_IGLV3-25.IGLJ2.IGLC2	TGTGCGAGACTTCTTACTACGGTGACCCAGAGGGGCTACTACTACGGTATGGACGTCTGG_TGTCAATCAGCAGACAGCAGTGGTACTTATCTGGTATTC	0	1	0	0	0
CARLLTTVTTTSGAFDIW_CQAWDSSTALVF	IGHV4-61.IGHD4-17.IGHJ3.IGHD_IGLV3-1.IGLJ3.IGLC2	TGTGCGAGACTTTTGACTACGGTGACTACTACATCTGGTGCTTTTGATATCTGG_TGTCAGGCGTGGGACAGCAGCACTGCCTTGGTGTTC	0	1	0	0	0
CARLLVKQQLVNYW_CQTWGTGRGVF	IGHV4-39.IGHJ4.IGHM_IGLV4-69.IGLJ3.IGLC2	TGTGCGAGACTCCTAGTCAAGCAGCAGCTGGTCAACTACTGG_TGTCAGACCTGGGGCACTGGCAGGGGGGTGTTC	0	1	0	0	0
CARLPLVRDSSGYYLGTENFQHW_CLQHNSYPWTF	IGHV5-51.IGHD3-22.IGHJ1.IGHM_IGKV1-17.IGKJ1.IGKC	TGTGCGAGACTCCCCCTAGTCCGTGATAGTAGTGGTTATTATTTGGGTACTGAAAACTTCCAGCACTGG_TGTCTACAGCATAATAGTTACCCGTGGACGTTC	0	1	0	0	0
CARLPRGGFSGWYYFEYW_CQQTNSFPPITF	IGHV4-59.IGHJ4.IGHM_IGKV4-1.IGKJ5.IGKC	TGTGCGAGATTACCGAGAGGGGGATTCAGTGGCTGGTACTACTTTGAGTACTGG_TGTCAACAGACTAACAGTTTCCCTCCGATCACCTTC	0	1	0	0	0
CARLPRSGSSWYFPLDYW_CQQYYSPPWTF	IGHV4-39.IGHJ4.IGHM_IGKV4-1.IGKJ1.IGKC	TGTGCGAGACTACCGCGTTCAGGCAGCAGCTGGTACTTCCCCCTTGACTACTGG_TGTCAGCAATATTATAGTCCTCCTTGGACGTTC	0	1	0	0	0
CARLPRYCSGGSCQRGGYYYYYGMDVW_CQSADSSGTYWVF	IGHV4-34.IGHD2-15.IGHJ6.IGHM_IGLV3-25.IGLJ3.IGLC2	TGTGCGAGACTACCACGATATTGTAGTGGTGGTAGCTGCCAACGGGGAGGTTACTACTACTACTACGGTATGGACGTCTGG_TGTCAATCAGCAGACAGCAGTGGTACTTATTGGGTGTTC	0	1	0	0	0
CARLPRYCTGNSCPFDYW_CQQYNTYAPTF	IGHV5-51.IGHJ4.IGHM_IGKV1-5.IGKJ1.IGKC	TGTGCGAGACTTCCCCGGTATTGTACTGGTAATAGCTGCCCCTTTGACTACTGG_TGCCAACAGTATAATACTTATGCTCCAACGTTC	0	1	0	0	0
CARLRARWAVYYYYGMDVW_CVLYMGSGIWVF	IGHV4-61.IGHJ6.IGHM_IGLV8-61.IGLJ3.IGLC2	TGTGCGAGACTCCGGGCTCGTTGGGCCGTCTACTACTACTACGGTATGGACGTCTGG_TGTGTGCTGTATATGGGTAGTGGCATTTGGGTGTTC	0	1	0	0	0
CARLRDMPSDWYLSYFDYW_CHQYYSTPLTF	IGHV3-23.IGHJ4.IGHM_IGKV4-1.IGKJ4.IGKC	TGTGCGAGATTACGGGACATGCCCAGTGACTGGTACCTGAGTTACTTTGACTACTGG_TGTCACCAATATTATAGTACTCCTCTCACTTTC	0	1	0	0	0
CARLRYEGYGDYSLVYYYYGMDVW_CQSADSSGTYWVF	IGHV1-8.IGHJ6.IGHM_IGLV3-25.IGLJ3.IGLC2	TGTGCGAGATTGAGGTACGAAGGCTACGGTGACTACTCCCTAGTCTACTACTACTACGGTATGGACGTCTGG_TGTCAATCAGCAGACAGCAGTGGTACTTATTGGGTGTTC	0	1	0	0	0
CARLSGEFSWFDPW_CMQGLEIPYTF	IGHV4-59.IGHJ5.IGHM_IGKV2D-28.IGKJ2.IGKC	TGTGCGAGACTCTCTGGGGAATTCAGCTGGTTCGACCCCTGG_TGCATGCAAGGTCTAGAAATTCCGTACACTTTT	0	1	0	0	0
CARLSGGLVKDEFDYW_CNSRDSSGNHLVF	IGHV4-39.IGHJ4.IGHM_IGLV3-19.IGLJ2.IGLC2	TGTGCGAGACTTTCTGGGGGGCTGGTGAAGGACGAATTTGACTACTGG_TGTAACTCCCGGGACAGCAGTGGTAACCATCTGGTATTC	0	1	0	0	0
CARLSGSSSWYYFDYW_CQAWDSSTVVF	IGHV4-59.IGHJ4.IGHM_IGLV3-1.IGLJ2.IGLC2	TGTGCGAGATTGTCGGGTAGCAGCAGCTGGTACTACTTTGACTACTGG_TGTCAGGCGTGGGACAGCAGCACTGTGGTATTC	0	1	0	0	0
CARLSGSYQPYYYYYGMDVW_CQAWDSSTVVF	IGHV4-59.IGHJ6.IGHM_IGLV3-1.IGLJ2.IGLC2	TGTGCGAGACTTAGTGGGAGCTACCAGCCGTACTACTACTACTACGGTATGGACGTCTGG_TGTCAGGCGTGGGACAGCAGCACTGTGGTATTC	0	1	0	0	0
CARLSLSISAGDYFDSW_CYSTDSSGNHRGVF	IGHV4-34.IGHJ4.IGHM_IGLV3-10.IGLJ2.IGLC2	TGTGCGAGACTGAGTCTGAGCATCTCGGCCGGCGACTACTTTGACTCCTGG_TGTTATTCAACAGACAGCAGTGGTAATCATAGAGGGGTATTC	0	1	0	0	0
CARLTIEVTGPWWFDPW_CQQSYNIPYTF	IGHV3-7.IGHJ5.IGHM_IGKV1-39.IGKJ2.IGKC	TGTGCGAGACTTACTATAGAGGTGACTGGTCCCTGGTGGTTCGACCCCTGG_TGTCAACAGAGTTACAATATTCCGTACACTTTT	0	1	0	0	0
CARLVSEGFGFDIW_CQQYGSSLTF	IGHV1-46.IGHJ3.IGHM_IGKV3-20.IGKJ4.IGKC	TGTGCGAGACTAGTATCTGAGGGTTTCGGTTTTGATATCTGG_TGTCAGCAGTATGGTAGCTCACTCACTTTC	0	1	0	0	0
CARLWEWPDRFYYYYGMDVW_CQQYNNWPPALTF	IGHV4-59.IGHJ6.IGHM_IGKV3-15.IGKJ4.IGKC	TGTGCGAGACTCTGGGAGTGGCCGGATCGCTTCTACTACTACTACGGTATGGACGTCTGG_TGTCAGCAGTATAATAACTGGCCTCCCGCGCTCACTTTC	0	1	0	0	0
CARLYCTTTRCFATYGMDVW_CMQALQTPWTF	IGHV4-34.IGHJ6.IGHM_IGKV2-28.IGKJ1.IGKC	TGTGCGAGGTTATATTGTACTACTACCAGGTGCTTTGCTACCTACGGTATGGACGTCTGG_TGCATGCAAGCTCTACAAACTCCGTGGACGTTC	0	1	0	0	0
CARMANGWNFYYFDYW_CSSYTSSNTFYVLF	IGHV4-39.IGHJ4.IGHM_IGLV2-18.IGLJ2.IGLC2	TGTGCGAGAATGGCGAACGGCTGGAACTTTTACTACTTTGACTACTGG_TGCAGCTCATATACAAGCAGCAACACTTTCTATGTGTTATTC	0	1	0	0	0
CARMFSVYDSSGYLDYW_CQQYYSTPRTF	IGHV4-34.IGHJ4.IGHM_IGKV4-1.IGKJ1.IGKC	TGTGCGAGGATGTTTTCGGTCTATGATAGTAGTGGTTACCTTGACTACTGG_TGTCAGCAATATTATAGTACTCCTCGGACGTTC	0	1	0	0	0
CARMGDSNYYYIDYW_CQQYYSFPLTF	IGHV4-59.IGHJ4.IGHM_IGKV4-1.IGKJ4.IGKC	TGTGCGAGAATGGGTGATAGTAATTATTACTACATTGACTACTGG_TGTCAGCAATATTATAGTTTTCCGCTCACTTTC	0	1	0	0	0
CARMGDSSSWPRGTFFDYW_CQQTYSAPMYTF	IGHV4-30-4.IGHJ4.IGHD_IGKV1-39.IGKJ2.IGKC	TGTGCGAGAATGGGGGATAGCAGCAGCTGGCCCAGGGGGACATTTTTTGACTACTGG_TGTCAACAGACGTACAGTGCCCCGATGTACACTTTT	0	1	0	0	0
CARMKIQLWLRVTGAFDIW_CQQYGSSPYTF	IGHV1-46.IGHD5-18.IGHJ3.IGHM_IGKV3-20.IGKJ2.IGKC	TGTGCGAGAATGAAGATACAGCTATGGTTACGGGTGACCGGTGCTTTTGATATCTGG_TGTCAGCAGTATGGTAGCTCACCGTACACTTTT	0	1	0	0	0
CARMPDGRVAPDSW_CSSYTGGNRMIF	IGHV4-30-4.IGHJ5.IGHM_IGLV2-8.IGLJ2.IGLC2	TGTGCGAGAATGCCCGACGGGAGAGTGGCTCCTGACTCCTGG_TGCAGCTCATATACAGGCGGCAACAGAATGATTTTC	0	1	0	0	0
CARMSGSYGMDVW_CQQSYSTPPWTF	IGHV3-66.IGHJ6.IGHD_IGKV1D-39.IGKJ1.IGKC	TGTGCGAGGATGAGTGGGAGCTACGGTATGGACGTCTGG_TGTCAACAGAGTTACAGTACTCCTCCGTGGACGTTC	0	1	0	0	0
CARMTYYYDSSGYYSPWWYFDLW_CQSADSSGTYNWVF	IGHV2-70.IGHD3-22.IGHJ2.IGHM_IGLV3-25.IGLJ3.IGLC2	TGTGCACGGATGACGTATTACTATGATAGTAGTGGTTATTACTCCCCTTGGTGGTACTTCGATCTCTGG_TGTCAATCAGCAGACAGCAGTGGTACTTACAATTGGGTGTTC	0	1	0	0	0
CARNAASGLDYW_CCSYAGSYTYVF	IGHV1-46.IGHJ4.IGHM_IGLV2-11.IGLJ1.IGLC1	TGTGCGAGGAATGCCGCCTCCGGCCTTGACTACTGG_TGCTGCTCATATGCAGGCAGCTACACTTATGTCTTC	0	1	0	0	0
CARNFCTNSNCPLDGYFDSW_CQQSYTTPLSF	IGHV4-31.IGHJ4.IGHM_IGKV1D-39.IGKJ4.IGKC	TGTGCCAGGAATTTTTGTACTAATTCCAACTGCCCCCTCGATGGATACTTTGACTCCTGG_TGTCAACAGAGTTACACTACCCCGCTCTCTTTC	0	1	0	0	0
CARNGYSSSRGPLQHW_CQQYYSTPRTF	IGHV4-59.IGHJ1.IGHM_IGKV4-1.IGKJ1.IGKC	TGTGCGAGAAACGGGTATAGCAGCAGCCGCGGTCCCCTCCAGCACTGG_TGTCAGCAATATTATAGTACTCCTCGGACGTTC	0	1	0	0	0
CARNIGWGDGFDYW_CQAWDSSTEGVF	IGHV1-3.IGHJ4.IGHM_IGLV3-1.IGLJ1.IGLC1	TGTGCGAGAAATATTGGTTGGGGTGACGGGTTTGACTACTGG_TGTCAGGCGTGGGACAGCAGCACTGAGGGGGTCTTC	0	1	0	0	0
CARNNRYDSIGYYYIDQW_CSSYAGSNNLAVF	IGHV2-70.IGHJ4.IGHM_IGLV2-8.IGLJ2.IGLC2	TGTGCACGGAACAACCGCTATGATAGTATTGGTTACTACTACATTGACCAATGG_TGCAGCTCATATGCAGGCAGCAACAATTTGGCGGTATTC	0	1	0	0	0
CARNNYDSSGYTFDPW_CLQGSHWPPTF	IGHV3-53.IGHD3-22.IGHJ5.IGHM_IGKV2-30.IGKJ2.IGKC	TGTGCGAGAAATAACTATGATAGTAGTGGTTACACGTTCGACCCCTGG_TGCCTGCAAGGTTCACACTGGCCTCCCACTTTT	0	1	0	0	0
CARNPLAAAGNFDYW_CQAWDSNTAVF	IGHV1-46.IGHJ4.IGHM_IGLV3-1.IGLJ2.IGLC2	TGTGCGAGGAACCCATTAGCAGCAGCTGGAAACTTTGACTACTGG_TGTCAGGCGTGGGACAGCAACACTGCGGTGTTC	0	1	0	0	0
CARNSGSGFDYW_CQQYGSSPNTF	IGHV1-2.IGHJ4.IGHM_IGKV3-20.IGKJ2.IGKC	TGTGCGAGGAATTCCGGCTCCGGCTTTGACTACTGG_TGTCAGCAGTATGGTAGCTCACCTAACACTTTT	0	1	0	0	0
CARNTISRVTYYFDYW_CETWDSNIWVF	IGHV3-23.IGHJ4.IGHM_IGLV4-60.IGLJ3.IGLC2	TGTGCGAGGAATACTATATCGCGCGTGACTTACTACTTTGACTACTGG_TGTGAGACCTGGGACAGTAACATTTGGGTGTTC	0	1	0	0	0
CARNVASGLDYW_CCSYAGRYTYVF	IGHV1-46.IGHJ4.IGHM_IGLV2-11.IGLJ1.IGLC1	TGTGCGAGGAATGTCGCCTCCGGCCTTGACTACTGG_TGCTGCTCATATGCAGGCAGGTACACTTATGTCTTC	0	1	0	0	0
CARNVDAYWYFDLW_CQQYYSTPFTF	IGHV3-33.IGHJ2.IGHM_IGKV4-1.IGKJ2.IGKC	TGTGCGAGAAATGTGGATGCCTACTGGTACTTCGATCTCTGG_TGTCAGCAATATTATAGTACTCCGTTCACTTTT	0	1	0	0	0
CARNYGDYRAGYYYYGMDVW_CQQYYSTPPTF	IGHV2-26.IGHD4-17.IGHJ6.IGHM_IGKV4-1.IGKJ3.IGKC	TGTGCACGGAACTACGGTGACTACAGGGCCGGCTATTACTACTACGGTATGGACGTCTGG_TGTCAGCAATATTATAGTACTCCTCCGACTTTC	0	1	0	0	0
CARNYWNYLSYFDYW_CQQYYSTPSAF	IGHV3-7.IGHD1-7.IGHJ4.IGHM_IGKV4-1.IGKJ1.IGKC	TGTGCGAGGAATTACTGGAACTACCTGTCCTACTTTGACTACTGG_TGTCAGCAATATTATAGTACTCCCTCGGCGTTC	0	1	0	0	0
CARPAFRADYW_CSSYTSSTTVDF	IGHV3-23.IGHJ4.IGHM_IGLV2-14.IGLJ1.IGLC1	TGTGCGAGACCGGCGTTTAGGGCTGACTACTGG_TGCAGCTCATATACAAGCAGCACCACTGTCGACTTC	0	1	0	0	0
CARPAGLRSFDYW_CMQALQAPLTF	IGHV5-51.IGHJ4.IGHM_IGKV2-28.IGKJ4.IGKC	TGTGCGAGACCCGCGGGGCTCCGGTCCTTTGACTACTGG_TGCATGCAAGCTCTACAAGCTCCGCTCACTTTC	0	1	0	0	0
CARPAPYSGSYYYFDYW_CQVWDSSSDHPYVF	IGHV2-70D.IGHD1-26.IGHJ4.IGHA1_IGLV3-21.IGLJ1.IGLC1	TGTGCACGGCCCGCCCCATATAGCGGGAGCTACTACTACTTTGACTACTGG_TGTCAGGTGTGGGATAGTAGTAGTGATCATCCTTATGTCTTC	0	1	0	0	0
CARPAYGSGSYSGFDYW_CQQYYSTAPYTF	IGHV4-39.IGHD3-10.IGHJ4.IGHM_IGKV4-1.IGKJ2.IGKC	TGTGCGAGGCCAGCCTATGGTTCGGGGAGTTACTCCGGCTTTGACTACTGG_TGTCAGCAATATTATAGTACTGCTCCCTACACTTTT	0	1	0	0	0
CARPDGYSYGYYAFDIW_CSSYTSSSPWVF	IGHV1-2.IGHD5-18.IGHJ3.IGHM_IGLV2-14.IGLJ3.IGLC2	TGTGCGAGACCCGATGGATACAGCTATGGTTACTACGCTTTTGATATCTGG_TGCAGCTCATATACAAGCAGCAGCCCTTGGGTGTTC	0	1	0	0	0
CARPEGGSSWNDVGGAFDIW_CQVWDSSSLVF	IGHV5-51.IGHJ3._IGLV3-21.IGLJ2.IGLC2	TGTGCGAGACCCGAGGGGGGGTCGAGCTGGAACGACGTTGGGGGTGCTTTTGATATCTGG_TGTCAGGTGTGGGATAGTAGTAGTTTGGTATTC	0	1	0	0	0
CARPFCGSSICSKFDAFDMW_CSSYTSTSTLVF	IGHV4-39.IGHJ3.IGHM_IGLV2-14.IGLJ2.IGLC2	TGTGCGAGACCCTTTTGTGGTAGTTCCATCTGCTCGAAGTTTGATGCTTTTGATATGTGG_TGCAGCTCATATACAAGCACCAGCACTCTGGTGTTC	0	1	0	0	0
CARPGGVW_CQAWDSSTYWVF	IGHV4-59.IGHJ6.IGHM_IGLV3-1.IGLJ3.IGLC2	TGTGCGAGACCAGGTGGCGTCTGG_TGTCAGGCGTGGGACAGCAGCACTTATTGGGTGTTC	0	1	0	0	0
CARPGWAYYDSSGYPPGGMDVW_CNSRDSSGNHLVF	IGHV5-51.IGHD3-22.IGHJ6.IGHM_IGLV3-19.IGLJ2.IGLC2	TGTGCGAGACCAGGGTGGGCTTACTATGATAGTAGTGGTTACCCTCCTGGTGGTATGGACGTCTGG_TGTAACTCCCGGGACAGCAGTGGTAACCATCTGGTATTC	0	1	0	0	0
CARPIVVPAAMAVLGNYYYGMDVW_CNSRDSSGNHLVF	IGHV4-34.IGHD2-2.IGHJ6.IGHM_IGLV3-19.IGLJ2.IGLC2	TGTGCGAGGCCAATAGTAGTACCAGCTGCTATGGCGGTATTGGGGAACTATTATTACGGTATGGACGTCTGG_TGTAACTCCCGGGACAGCAGTGGTAACCATCTGGTATTC	0	1	0	0	0
CARPIWGSYRPLDYW_CQQYGSSPFF	IGHV1-2.IGHJ4.IGHM_IGKV3-20.IGKJ4.IGKC	TGTGCGAGACCGATTTGGGGGAGTTATCGTCCTCTCGACTACTGG_TGTCAGCAGTATGGTAGCTCACCCTTTTTC	0	1	0	0	0
CARPKYNWNRPFNFW_CQQYDNLPPFTF	IGHV3-33.IGHJ4.IGHM_IGKV1-33.IGKJ3.IGKC	TGTGCGAGGCCCAAGTATAACTGGAACCGTCCGTTTAACTTCTGG_TGTCAACAGTATGATAATCTCCCTCCATTCACTTTC	0	1	0	0	0
CARPLITGTTSGGMDVW_CMQALQTPLTF	IGHV1-69D.IGHD1-7.IGHJ6.IGHM_IGKV2-28.IGKJ4.IGKC	TGTGCGAGGCCCCTTATAACTGGAACTACGTCTGGCGGTATGGACGTCTGG_TGCATGCAAGCTCTACAAACTCCTCTCACTTTC	0	1	0	0	0
CARPLSFYYGPYPLGYW_CGADHGSGSNFVWVF	IGHV4-59.IGHJ4.IGHM_IGLV9-49.IGLJ3.IGLC2	TGTGCGAGGCCCTTGTCATTTTACTATGGTCCGTACCCCTTGGGCTACTGG_TGTGGGGCAGACCATGGCAGTGGGAGCAACTTCGTGTGGGTGTTC	0	1	0	0	0
CARPNRGYSYGSFYYFDYW_CQQYNNWPPWTF	IGHV1-3.IGHD5-18.IGHJ4.IGHM_IGKV3-15.IGKJ1.IGKC	TGTGCGAGACCCAATCGTGGATACAGCTATGGTTCCTTTTACTACTTTGACTACTGG_TGTCAGCAGTATAATAACTGGCCTCCGTGGACGTTC	0	1	0	0	0
CARPNTNFRPPDFW_CSSFAGSGAWVF	IGHV3-23.IGHJ4.IGHM_IGLV2-23.IGLJ3.IGLC2	TGTGCGAGACCCAATACTAACTTCCGCCCGCCTGACTTCTGG_TGCTCCTCATTTGCAGGTAGTGGCGCTTGGGTTTTC	0	1	0	0	0
CARPPGDGYSYGYNWYFDLW_CQQYNNWPPRTF	IGHV3-21.IGHD5-18.IGHJ2.IGHM_IGKV3-15.IGKJ1.IGKC	TGTGCGAGACCTCCCGGTGACGGATACAGCTATGGTTACAACTGGTACTTCGATCTCTGG_TGTCAGCAGTATAATAACTGGCCTCCGAGGACGTTC	0	1	0	0	0
CARPPTLAAMVTSALEYFQHW_CQSYDSSLSGPWVF	IGHV4-39.IGHJ1.IGHM_IGLV1-40.IGLJ3.IGLC2	TGTGCGAGACCCCCGACATTAGCAGCTATGGTTACTTCTGCCCTCGAATACTTCCAGCACTGG_TGCCAGTCCTATGACAGCAGCCTAAGTGGTCCTTGGGTGTTC	0	1	0	0	0
CARPSSSSGWYGAEYFQHW_CQAWDSSTANWVF	IGHV1-3.IGHJ1.IGHM_IGLV3-1.IGLJ3.IGLC2	TGTGCGAGACCGTCGTCCAGCAGTGGCTGGTACGGTGCTGAATACTTCCAGCACTGG_TGTCAGGCGTGGGACAGCAGCACTGCTAATTGGGTGTTC	0	1	0	0	0
CARPTGTTRVDVW_CCSYTTISILVF	IGHV5-51.IGHJ6.IGHM_IGLV2-23.IGLJ2.IGLC2	TGTGCGAGACCGACTGGAACTACCCGGGTGGACGTCTGG_TGCTGCTCATATACAACCATCAGCATTCTGGTGTTT	0	1	0	0	0
CARPYSSSWYLGDYYYYYGMDVW_CMQALQTPLTF	IGHV3-33.IGHD6-13.IGHJ6.IGHM_IGKV2-28.IGKJ4.IGKC	TGTGCGAGGCCGTATAGCAGCAGCTGGTATTTGGGAGATTACTACTACTACTACGGTATGGACGTCTGG_TGCATGCAAGCTCTACAAACTCCCCTCACTTTC	0	1	0	0	0
CARPYYYDSRAMCAFDIW_CMQALQTHTF	IGHV4-39.IGHJ3.IGHM_IGKV2-28.IGKJ2.IGKC	TGTGCGAGGCCTTATTACTATGATAGTAGGGCTATGTGCGCTTTTGATATCTGG_TGCATGCAAGCTCTACAAACTCACACTTTT	0	1	0	0	0
CARPYYYDSSGQKPDDYW_CQQYDNLPFTF	IGHV3-11.IGHD3-22.IGHJ4.IGHM_IGKV1-33.IGKJ3.IGKC	TGTGCGAGACCGTATTACTATGATAGTAGTGGTCAGAAACCAGATGACTACTGG_TGTCAACAGTATGATAATCTCCCTTTCACTTTC	0	1	0	0	0
CARQARAFWSGDYFDYW_CQQYYSTPRTF	IGHV4-59.IGHJ4.IGHM_IGKV4-1.IGKJ1.IGKC	TGTGCGAGACAGGCCCGCGCTTTTTGGAGTGGTGATTACTTTGACTACTGG_TGTCAGCAATATTATAGTACTCCTCGGACGTTC	0	1	0	0	0
CARQARESGYYGSQGLGFDCW_CQQYYSTPYTF	IGHV4-39.IGHJ4.IGHM_IGKV4-1.IGKJ2.IGKC	TGTGCGAGACAGGCGAGGGAGAGTGGTTACTATGGGTCGCAGGGTTTGGGTTTTGACTGCTGG_TGTCAGCAATATTATAGTACTCCCTACACTTTT	0	1	0	0	0
CARQDTGDRNWFDPW_CSSYTSSSTLVF	IGHV5-51.IGHJ5.IGHM_IGLV2-14.IGLJ1.IGLC1	TGTGCGAGACAAGACACTGGGGATAGGAATTGGTTCGACCCCTGG_TGCAGCTCATATACAAGCAGCAGCACTCTTGTCTTC	0	1	0	0	0
CARQDVEGHTGYW_CETWDSNILYVF	IGHV4-61.IGHJ4.IGHM_IGLV4-60.IGLJ1.IGLC1	TGTGCGAGACAGGATGTAGAGGGTCACACGGGCTACTGG_TGTGAGACCTGGGACAGTAACATTCTTTATGTCTTC	0	1	0	0	0
CARQDYGDSTGSDPW_CAAWDDSLSGVIF	IGHV3-33.IGHJ5.IGHM_IGLV1-44.IGLJ2.IGLC2	TGTGCGAGACAAGACTACGGTGACTCAACTGGTTCGGACCCCTGG_TGTGCAGCATGGGATGACAGCCTGAGTGGTGTGATATTC	0	1	0	0	0
CARQDYYGSARFDPW_CQQRSNWPLTF	IGHV4-39.IGHJ5.IGHM_IGKV3-11.IGKJ4.IGKC	TGTGCGAGACAGGATTACTATGGTTCGGCCAGGTTCGACCCCTGG_TGTCAGCAGCGTAGCAACTGGCCGCTCACTTTC	0	1	0	0	0
CARQEGGYDWGYGMDVW_CQAWDSSTAPAVF	IGHV4-59.IGHJ6.IGHM_IGLV3-1.IGLJ2.IGLC2	TGTGCGAGACAAGAGGGTGGCTACGATTGGGGGTACGGTATGGACGTCTGG_TGTCAGGCGTGGGACAGCAGCACTGCCCCTGCGGTATTC	0	1	0	0	0
CARQEKWELNYW_CQAWDSSTDVVF	IGHV4-39.IGHJ4.IGHM_IGLV3-1.IGLJ2.IGLC2	TGTGCGAGACAGGAAAAGTGGGAGCTAAACTACTGG_TGTCAGGCGTGGGACAGCAGCACCGATGTGGTATTC	0	1	0	0	0
CARQESGSYLQFDYW_CQAWDSSTVVF	IGHV4-39.IGHJ4.IGHM_IGLV3-1.IGLJ2.IGLC2	TGTGCGAGACAGGAGAGTGGGAGCTACCTCCAATTTGACTACTGG_TGTCAGGCGTGGGACAGCAGCACTGTGGTATTC	0	1	0	0	0
CARQGADTNYFDYW_CQQFFGVPFTF	IGHV4-59.IGHJ4.IGHM_IGKV4-1.IGKJ3.IGKC	TGTGCGAGACAGGGTGCAGATACAAACTACTTTGATTATTGG_TGTCAGCAATTTTTTGGTGTTCCATTCACTTTC	0	1	0	0	0
CARQGDYYDSSGFDYW_CQAWDSSTAVF	IGHV4-59.IGHD3-22.IGHJ4.IGHM_IGLV3-1.IGLJ1.IGLC1	TGTGCGAGACAGGGGGATTACTATGATAGTAGTGGCTTTGACTACTGG_TGTCAGGCGTGGGACAGCAGCACTGCCGTCTTC	0	1	0	0	0
CARQGEVVVVAATNWFDPW_CQSYDRSLSGYVVI	IGHV4-39.IGHD2-15.IGHJ5.IGHM_IGLV1-40.IGLJ2.IGLC2	TGTGCGAGACAGGGGGAGGTAGTGGTGGTAGCTGCTACTAACTGGTTCGACCCCTGG_TGCCAGTCCTATGACAGGAGCCTGAGCGGCTATGTGGTAATC	0	1	0	0	0
CARQGRDDYSNYGWTGWFDPW_CQQYYSIPPTF	IGHV4-39.IGHD4-11.IGHJ5._IGKV4-1.IGKJ3.IGKC	TGTGCGAGACAAGGTCGGGATGACTACAGTAACTACGGTTGGACGGGCTGGTTCGACCCCTGG_TGTCAGCAATATTATAGTATTCCTCCCACTTTC	0	1	0	0	0
CARQGVDTAMAPVPDEYYYYGMDVW_CQQYYSTPLTF	IGHV5-51.IGHD5-18.IGHJ6.IGHM_IGKV4-1.IGKJ4.IGKC	TGTGCGAGACAGGGAGTGGATACAGCTATGGCCCCGGTCCCGGACGAATACTACTACTACGGTATGGACGTCTGG_TGTCAGCAATATTATAGTACTCCTCTCACTTTC	0	1	0	0	0
CARQGVGGVGGTLDYW_CQSADSSGTYVF	IGHV5-10-1.IGHJ4.IGHM_IGLV3-25.IGLJ1.IGLC1	TGTGCGAGACAGGGAGTGGGAGGAGTGGGAGGTACCCTTGACTACTGG_TGTCAATCAGCAGACAGCAGTGGTACTTATGTCTTC	0	1	0	0	0
CARQGYCSSTSCSPDYYGMDVW_CQAWDSSIYVVF	IGHV5-51.IGHD2-2.IGHJ6.IGHM_IGLV3-1.IGLJ2.IGLC2	TGTGCGAGACAGGGATATTGTAGTAGTACCAGCTGCTCCCCGGACTACTACGGTATGGACGTCTGG_TGTCAGGCGTGGGACAGCAGCATTTATGTGGTATTC	0	1	0	0	0
CARQGYSGSYDWFDPW_CQQYGDSQFTF	IGHV4-39.IGHD1-26.IGHJ5.IGHM_IGKV3-20.IGKJ3.IGKC	TGTGCGAGACAGGGGTATAGTGGGAGCTACGACTGGTTCGACCCCTGG_TGTCAGCAGTATGGTGACTCACAATTCACTTTC	0	1	0	0	0
CARQGYYDSSTQHW_CNSRDSGGSRWVF	IGHV4-39.IGHJ1.IGHM_IGLV3-19.IGLJ3.IGLC2	TGTGCGCGACAGGGCTACTATGATAGTTCGACGCAGCACTGG_TGTAACTCCCGGGACAGCGGTGGTAGCCGTTGGGTGTTC	0	1	0	0	0
CARQIPGATFDYW_CQQYYSFPLTF	IGHV4-59.IGHJ4.IGHM_IGKV4-1.IGKJ4.IGKC	TGTGCGAGACAGATTCCGGGGGCTACGTTTGACTACTGG_TGTCAGCAATATTATAGTTTTCCTCTCACTTTC	0	1	0	0	0
CARQITPRNGEDYFDYW_CAAWDDSLNGYVF	IGHV5-51.IGHJ4.IGHM_IGLV1-44.IGLJ1.IGLC1	TGTGCGAGGCAAATAACTCCGAGGAATGGGGAGGACTACTTTGACTACTGG_TGTGCAGCATGGGATGACAGCCTGAATGGTTATGTCTTC	0	1	0	0	0
CARQKGDYVWGSYRPYFDYW_CQQYDNLPYTF	IGHV4-59.IGHD3-16.IGHJ4.IGHM_IGKV1-33.IGKJ2.IGKC	TGTGCGAGACAGAAGGGGGATTACGTTTGGGGGAGTTATCGCCCCTACTTTGACTACTGG_TGTCAACAGTATGATAATCTCCCGTACACTTTT	0	1	0	0	0
CARQLTTRVMDVW_CQQYGHSPQTF	IGHV5-51.IGHJ6.IGHM_IGKV3-20.IGKJ1.IGKC	TGTGCGAGACAACTGACTACGAGAGTTATGGACGTCTGG_TGTCAGCAGTATGGTCACTCACCTCAGACGTTC	0	1	0	0	0
CARQMATIGPDYFDYW_CQAWDSSTSNYVF	IGHV3-23.IGHJ4.IGHM_IGLV3-1.IGLJ1.IGLC1	TGTGCCCGCCAGATGGCTACAATTGGGCCCGACTACTTTGACTACTGG_TGTCAGGCGTGGGACAGCAGCACTTCTAATTATGTCTTC	0	1	0	0	0
CARQNGDYGYYYYGMDVW_CMQALQTPPITF	IGHV4-59.IGHJ6.IGHM_IGKV2-28.IGKJ5.IGKC	TGTGCGAGACAAAACGGTGACTACGGGTACTACTACTACGGTATGGACGTCTGG_TGCATGCAAGCTCTACAAACTCCTCCGATCACCTTC	0	1	0	0	0
CARQNYYDSSGYLYW_CQQYDNLLFTF	IGHV5-51.IGHD3-22.IGHJ4.IGHM_IGKV1-33.IGKJ3.IGKC	TGTGCGAGACAGAATTACTATGATAGTAGTGGTTATCTCTACTGG_TGTCAACAGTATGATAATCTCCTATTCACTTTC	0	1	0	0	0
CARQPLTIFGSGSYYDYW_CAAWDDSLNGHVVF	IGHV5-51.IGHD3-10.IGHJ4.IGHM_IGLV1-44.IGLJ2.IGLC2	TGTGCGAGACAGCCCCTGACTATTTTTGGTTCGGGGAGTTATTATGACTACTGG_TGTGCAGCATGGGATGACAGCCTGAATGGCCATGTGGTATTC	0	1	0	0	0
CARQRAYSGSYYTGAGPFDYW_CVSCTTTNTPLF	IGHV5-51.IGHD1-26.IGHJ4.IGHM_IGLV2-14.IGLJ1.IGLC1	TGTGCGAGACAAAGGGCGTATAGTGGGAGCTACTATACGGGCGCGGGGCCCTTTGACTACTGG_TGCGTCTCATGTACAACTACCAACACCCCCCTCTTC	0	1	0	0	0
CARQRYSSGWYWGYFDYW_CQAWDSSTVVF	IGHV4-39.IGHD6-19.IGHJ4.IGHM_IGLV3-1.IGLJ2.IGLC2	TGTGCGAGACAAAGGTATAGCAGTGGCTGGTACTGGGGGTACTTTGACTACTGG_TGTCAGGCGTGGGACAGCAGCACTGTGGTATTC	0	1	0	0	0
CARQSDFWSGYYLDYW_CQQYNNWPPYTF	IGHV4-59.IGHD3-3.IGHJ4.IGHM_IGKV3-15.IGKJ2.IGKC	TGTGCGAGACAAAGCGATTTTTGGAGTGGTTATTACCTTGACTACTGG_TGTCAGCAGTATAATAACTGGCCTCCGTACACTTTT	0	1	0	0	0
CARQTIPGIFDYW_CQQYYSTPRTF	IGHV4-59.IGHJ4.IGHD_IGKV4-1.IGKJ2.IGKC	TGTGCGAGACAAACGATTCCTGGGATCTTTGACTACTGG_TGTCAGCAATATTATAGTACTCCTCGAACTTTT	0	1	0	0	0
CARQTTGTTPPYYFYGLDVW_CQSYDSSNQVVF	IGHV4-59.IGHJ6.IGHM_IGLV6-57.IGLJ2.IGLC2	TGTGCGAGACAAACAACTGGAACGACTCCTCCATACTACTTCTACGGTCTCGACGTCTGG_TGTCAGTCTTATGATAGCAGCAATCAAGTCGTGTTC	0	1	0	0	0
CARQVAGRFDSW_CQSYDTSLSDVVF	IGHV1-2.IGHJ4.IGHM_IGLV1-40.IGLJ2.IGLC2	TGTGCGAGACAGGTGGCTGGCCGATTTGACTCCTGG_TGCCAGTCCTATGACACCAGCCTGAGTGATGTGGTTTTC	0	1	0	0	0
CARQVAGRFDSW_CSSYTSSSTYVF	IGHV1-2.IGHJ4.IGHM_IGLV2-14.IGLJ1.IGLC1	TGTGCGAGACAGGTGGCTGGCCGATTTGACTCCTGG_TGCAGCTCATATACAAGCAGCAGCACTTATGTCTTC	0	1	0	0	0
CARQWGDDYGAPGWFDPW_CSSYTSSSTSWVF	IGHV4-39.IGHJ5.IGHM_IGLV2-14.IGLJ3.IGLC2	TGTGCGAGACAATGGGGGGATGACTACGGTGCCCCCGGGTGGTTCGACCCCTGG_TGCAGCTCATATACAAGCAGCAGCACGTCTTGGGTGTTC	0	1	0	0	0
CARQWPRNKNFDYW_CLSADGNVTHYVF	IGHV4-34.IGHJ4.IGHM_IGLV3-25.IGLJ1.IGLC1	TGTGCGAGGCAGTGGCCGCGAAACAAAAACTTTGACTACTGG_TGTCTTTCAGCGGACGGCAATGTTACCCACTACGTCTTC	0	1	0	0	0
CARQYYYDRFRWFDPW_CQSYDSSLSAPYVF	IGHV5-51.IGHJ5.IGHM_IGLV1-40.IGLJ1.IGLC1	TGTGCGAGACAATATTACTATGATAGATTTAGGTGGTTCGACCCCTGG_TGCCAGTCCTATGACAGTAGCCTGAGTGCCCCTTACGTCTTC	0	1	0	0	0
CARRAGIAAHFDYW_CQQYNNWPPLTF	IGHV3-33.IGHJ4.IGHM_IGKV3-15.IGKJ4.IGKC	TGTGCGAGACGTGCCGGTATAGCAGCCCACTTTGACTACTGG_TGTCAGCAGTATAATAACTGGCCTCCGCTCACTTTC	0	1	0	0	0
CARRALGRTYYFDYW_CAAWDDSLNGYVI	IGHV3-23.IGHJ4.IGHM_IGLV1-44.IGLJ1.IGLC1	TGTGCGAGACGTGCCCTTGGGAGGACCTACTACTTTGACTACTGG_TGTGCAGCATGGGATGACAGCCTGAATGGTTATGTCATC	0	1	0	0	0
CARRARVAAAGTIDYW_CQSADSSGTYVVF	IGHV5-51.IGHJ4.IGHM_IGLV3-25.IGLJ2.IGLC2	TGTGCGAGACGGGCACGGGTAGCAGCAGCTGGGACAATTGACTACTGG_TGTCAATCAGCAGACAGCAGTGGTACTTATGTGGTATTC	0	1	0	0	0
CARRDGGYSSSWWNYYYYGMDVW_CQQYDNLPHF	IGHV4-39.IGHD6-13.IGHJ6.IGHM_IGKV1-33.IGKJ4.IGKC	TGTGCGAGACGGGACGGGGGGTATAGCAGCAGCTGGTGGAACTACTACTACTACGGTATGGACGTCTGG_TGTCAACAGTATGATAATCTCCCTCATTTC	0	1	0	0	0
CARRDREYNWFDPW_CQQYYSSPYTF	IGHV4-59.IGHJ5.IGHM_IGKV4-1.IGKJ2.IGKC	TGTGCCAGAAGAGACCGTGAGTACAACTGGTTCGACCCCTGG_TGTCAGCAATATTATAGTAGTCCGTACACTTTT	0	1	0	0	0
CARRDSWLDSW_CQQYYSTPFTF	IGHV4-59.IGHJ5.IGHM_IGKV4-1.IGKJ3.IGKC	TGTGCGAGACGGGATTCGTGGCTTGACTCCTGG_TGTCAGCAATATTATAGTACTCCTTTCACTTTC	0	1	0	0	0
CARRDYDILTGLNWFDPW_CQAWDSSIVVF	IGHV1-2.IGHD3-9.IGHJ5.IGHM_IGLV3-1.IGLJ2.IGLC2	TGTGCGAGACGGGATTACGATATTTTGACTGGCCTCAACTGGTTCGACCCCTGG_TGTCAGGCGTGGGACAGCAGCATTGTGGTATTC	0	1	0	0	0
CARRESSSSGGGFDYW_CCSYAGSSTFDVF	IGHV4-39.IGHJ4.IGHM_IGLV2-23.IGLJ2.IGLC2	TGTGCGAGACGGGAAAGCAGCTCGTCCGGGGGGGGGTTTGACTACTGG_TGCTGCTCATATGCAGGTAGTAGCACTTTCGACGTGTTC	0	1	0	0	0
CARREYSSGWYYFDYW_CQQHGSSLWTF	IGHV5-51.IGHJ4.IGHM_IGKV3-20.IGKJ1.IGKC	TGTGCGAGACGAGAATATAGCAGCGGTTGGTACTACTTTGACTACTGG_TGTCAGCAGCATGGTAGCTCACTGTGGACGTTC	0	1	0	0	0
CARRGAGSSSWYAGMDVW_CQVWDSSSDHYVF	IGHV4-59.IGHD6-13.IGHJ6.IGHM_IGLV3-1.IGLJ1.IGLC1	TGTGCGAGACGGGGGGCGGGTAGCAGCAGCTGGTACGCAGGTATGGACGTCTGG_TGTCAGGTGTGGGATAGTAGTAGTGATCATTATGTCTTC	0	1	0	0	0
CARRGDSYFDYW_CETWDSKIRVF	IGHV4-30-4.IGHJ4.IGHM_IGLV4-60.IGLJ3.IGLC2	TGTGCGAGACGCGGTGACTCGTACTTTGACTACTGG_TGTGAGACCTGGGACAGTAAAATTCGGGTGTTC	0	1	0	0	0
CARRGGGYCSGTTCYYDYGMDVW_CQQYGSSSWTF	IGHV4-59.IGHJ6.IGHM_IGKV3-20.IGKJ1.IGKC	TGTGCGAGACGCGGGGGGGGATATTGTAGTGGAACTACTTGCTATTACGACTACGGTATGGACGTCTGG_TGTCAGCAGTATGGTAGTTCATCGTGGACGTTC	0	1	0	0	0
CARRGGTDSSGYYFGGQVYYYYYGMDVW_CQQYGSSPGTF	IGHV1-69D.IGHD3-22.IGHJ6.IGHD_IGKV3-20.IGKJ3.IGKC	TGTGCGAGACGGGGGGGAACGGATAGTAGTGGTTATTACTTCGGCGGGCAAGTTTACTACTACTACTACGGTATGGACGTCTGG_TGTCAGCAGTATGGTAGCTCACCGGGGACTTTC	0	1	0	0	0
CARRGPNWGPFDYW_CQQRSSWPLTF	IGHV3-23.IGHJ4.IGHM_IGKV3-11.IGKJ4.IGKC	TGTGCGAGAAGGGGTCCTAACTGGGGGCCCTTTGACTACTGG_TGTCAGCAGCGTAGCAGCTGGCCTCTCACTTTC	0	1	0	0	0
CARRGSGLFWDYW_CQQYSNWLSITF	IGHV4-59.IGHJ4.IGHM_IGKV3-15.IGKJ5.IGKC	TGTGCGAGACGTGGCAGTGGCTTATTTTGGGACTACTGG_TGTCAGCAGTATAGTAATTGGCTCTCGATCACCTTC	0	1	0	0	0
CARRGTDYGDYLRSW_CQQYYSTPPHTF	IGHV3-21.IGHD4-17.IGHJ4.IGHM_IGKV4-1.IGKJ2.IGKC	TGTGCGAGAAGGGGGACGGACTACGGTGACTACCTCAGGTCGTGG_TGTCAGCAATATTATAGTACTCCTCCGCACACTTTT	0	1	0	0	0
CARRGTGYSSRWGGWFDPW_CAAWDDSLNGHVVF	IGHV4-39.IGHJ5.IGHM_IGLV1-44.IGLJ2.IGLC2	TGTGCGAGACGGGGGACCGGGTATAGCAGCAGGTGGGGAGGCTGGTTCGACCCCTGG_TGTGCAGCATGGGATGACAGCCTGAATGGCCATGTGGTATTC	0	1	0	0	0
CARRGYSGYDQGAHSIDYW_CQQYYSFPYTF	IGHV4-39.IGHJ4.IGHM_IGKV1D-8.IGKJ2.IGKC	TGTGCGAGACGGGGCTATAGTGGCTACGATCAGGGGGCCCACTCGATTGACTACTGG_TGTCAACAGTATTATAGTTTCCCGTACACTTTT	0	1	0	0	0
CARRGYSYGPARSFDYW_CQSYDYTNQVF	IGHV4-34.IGHJ4.IGHM_IGLV6-57.IGLJ3.IGLC2	TGTGCGAGAAGAGGATACAGCTATGGTCCGGCACGTTCATTTGACTACTGG_TGTCAGTCTTATGATTACACCAATCAGGTGTTC	0	1	0	0	0
CARRHLYYYDSSGPLVNKTDYFDYW_CQAWDSSTGVF	IGHV5-10-1.IGHD3-22.IGHJ4.IGHM_IGLV3-1.IGLJ1.IGLC1	TGTGCGAGACGCCACTTGTATTACTATGATAGTAGTGGCCCCTTGGTAAATAAAACCGACTACTTTGACTACTGG_TGTCAGGCGTGGGACAGCAGCACTGGGGTCTTC	0	1	0	0	0
CARRHYGSLGW_CQQYDNLPLTF	IGHV4-39.IGHJ4.IGHM_IGKV1-33.IGKJ3.IGKC	TGTGCGAGACGCCACTACGGTTCTTTGGGCTGG_TGTCAACAGTATGATAATCTCCCCCTCACTTTC	0	1	0	0	0
CARRIPPDYGGNRYWYFDLW_CQQYDNLPPNTF	IGHV4-59.IGHD4-23.IGHJ2.IGHM_IGKV1-33.IGKJ2.IGKC	TGTGCGAGACGAATACCCCCCGACTACGGTGGTAACCGCTACTGGTACTTCGATCTCTGG_TGTCAACAGTATGATAATCTCCCTCCGAACACTTTT	0	1	0	0	0
CARRKNWGFPKSDFDYW_CGTWDSSLSAGVF	IGHV4-34.IGHJ4.IGHM_IGLV1-51.IGLJ3.IGLC2	TGTGCGAGGAGGAAAAACTGGGGATTTCCAAAAAGCGACTTTGATTATTGG_TGCGGAACATGGGATAGCAGCCTGAGTGCTGGGGTGTTC	0	1	0	0	0
CARRLETTKGGYYFDYW_CQQLGTF	IGHV5-51.IGHJ4.IGHM_IGKV3-20.IGKJ3.IGKC	TGTGCGAGACGACTGGAAACTACTAAGGGGGGGTACTACTTTGACTACTGG_TGTCAGCAGCTCGGGACTTTC	0	1	0	0	0
CARRNAAAIRTEEDAFDIW_CQQYDNLPLSLTF	IGHV4-39.IGHJ3.IGHM_IGKV1-33.IGKJ4.IGKC	TGTGCGAGACGGAATGCAGCAGCCATCCGAACGGAGGAAGATGCTTTTGATATCTGG_TGTCAACAGTATGATAATCTCCCTCTCTCTCTCACTTTC	0	1	0	0	0
CARRNDYGDYW_CQQYNNWPPYTF	IGHV5-51.IGHJ4.IGHM_IGKV3-15.IGKJ2.IGKC	TGTGCGAGACGGAATGACTACGGTGACTACTGG_TGTCAGCAATATAATAATTGGCCTCCGTACACTTTT	0	1	0	0	0
CARRNRGGSGSYYSPSYYYGMDVW_CQQYDNLPYTF	IGHV4-34.IGHJ6.IGHM_IGKV1-33.IGKJ2.IGKC	TGTGCGAGACGAAATAGGGGTGGTTCGGGGAGTTACTATTCCCCCTCCTACTACTACGGAATGGACGTCTGG_TGTCAACAGTATGATAATCTCCCGTACACTTTT	0	1	0	0	0
CARRNTYFYASGSYVFDSW_CQQYYTTPRAVTF	IGHV1-8.IGHJ4.IGHM_IGKV4-1.IGKJ4.IGKC	TGTGCGAGACGCAACACCTATTTCTATGCCTCGGGGAGTTATGTTTTTGACTCCTGG_TGTCAGCAATATTACACTACTCCTCGGGCGGTCACTTTC	0	1	0	0	0
CARRNTYYYGSGSYVFEYW_CQEYLSTPRALTF	IGHV1-8.IGHD3-10.IGHJ4.IGHM_IGKV4-1.IGKJ4.IGKC	TGTGCGCGACGAAATACATATTATTATGGTTCGGGGAGTTATGTTTTTGAATATTGG_TGTCAGGAATATTTGAGTACTCCTCGAGCGCTCACTTTC	0	1	0	0	0
CARRNTYYYNSGSYVFDYW_CQQYYSLPRALTF	IGHV1-8.IGHJ4.IGHM_IGKV4-1.IGKJ4.IGKC	TGTGCGAGACGTAACACGTATTATTATAATTCGGGGAGTTATGTTTTTGACTACTGG_TGTCAGCAATATTATAGTCTTCCTCGAGCGCTCACTTTC	0	1	0	0	0
CARRPFEYSSSSLLDVW_CQQYNNWPATF	IGHV5-10-1.IGHD6-6.IGHJ6.IGHM_IGKV3-15.IGKJ5.IGKC	TGTGCGAGACGTCCCTTCGAGTATAGCAGCTCGTCCCTCCTGGACGTCTGG_TGTCAGCAGTATAATAACTGGCCTGCGACCTTC	0	1	0	0	0
CARRPYYYDSSGYYLFDYW_CNSRDSSGNHWVF	IGHV5-51.IGHD3-22.IGHJ4.IGHM_IGLV3-19.IGLJ3.IGLC2	TGTGCGAGACGCCCGTATTACTATGATAGTAGTGGTTATTACTTATTTGACTACTGG_TGTAACTCCCGGGACAGCAGTGGTAACCATTGGGTGTTC	0	1	0	0	0
CARRPYYYDSSGYYVVWFDPW_CMQALQTPPTF	IGHV4-59.IGHD3-22.IGHJ5.IGHM_IGKV2D-28.IGKJ4.IGKC	TGTGCGAGACGACCCTATTACTATGATAGTAGTGGTTATTACGTTGTGTGGTTCGACCCCTGG_TGCATGCAAGCTCTACAAACTCCTCCCACTTTC	0	1	0	0	0
CARRQEGITIFGVGTNWFDPW_CQAWDSSTVVF	IGHV4-34.IGHD3-3.IGHJ5.IGHM_IGLV3-1.IGLJ2.IGLC2	TGTGCGAGACGGCAGGAGGGGATTACGATTTTTGGAGTGGGAACAAACTGGTTCGACCCCTGG_TGTCAGGCGTGGGACAGCAGCACTGTGGTATTC	0	1	0	0	0
CARRRDYFDYW_CLLSYSGVRPVF	IGHV3-11.IGHJ4.IGHM_IGLV7-46.IGLJ3.IGLC2	TGTGCGCGGAGGAGGGACTACTTTGACTACTGG_TGTTTGCTCTCCTATAGTGGTGTTCGGCCGGTGTTC	0	1	0	0	0
CARRRGGDGYYFDYW_CVLYMGSGTVVF	IGHV4-59.IGHJ4.IGHM_IGLV8-61.IGLJ2.IGLC2	TGTGCGAGACGACGGGGGGGGGATGGCTACTACTTTGACTACTGG_TGTGTGCTGTATATGGGTAGTGGCACCGTGGTATTC	0	1	0	0	0
CARRRGGVPAARYYYYYGMDVW_CMQALQTQLTF	IGHV1-2.IGHJ6.IGHM_IGKV2-28.IGKJ4.IGKC	TGTGCGAGAAGAAGGGGGGGGGTACCAGCGGCGCGTTACTACTACTACTACGGTATGGACGTCTGG_TGCATGCAAGCTCTACAAACCCAGCTCACTTTC	0	1	0	0	0
CARRRKTGNTGVYFDYW_CQAWDSSTVVF	IGHV4-39.IGHJ4.IGHM_IGLV3-1.IGLJ2.IGLC2	TGTGCGAGACGGAGAAAAACTGGAAACACGGGGGTATACTTTGACTACTGG_TGTCAGGCGTGGGACAGTAGCACTGTGGTGTTC	0	1	0	0	0
CARRRLHDSSGQYYFDYW_CQAWDSSHVVF	IGHV5-51.IGHJ4.IGHM_IGLV3-1.IGLJ2.IGLC2	TGTGCGAGACGGAGGTTGCATGATAGTAGTGGTCAGTACTACTTTGACTACTGG_TGTCAGGCGTGGGACAGCAGCCATGTGGTATTC	0	1	0	0	0
CARRRRDEGNAFDIW_CSSYAGSNNLVF	IGHV1-46.IGHJ3.IGHM_IGLV2-8.IGLJ3.IGLC2	TGTGCGAGACGTCGTAGAGATGAGGGTAATGCTTTTGATATCTGG_TGCAGCTCATATGCAGGCAGCAACAATTTGGTGTTC	0	1	0	0	0
CARRRRWLQRQSGYFDYW_CQSYDSSLSADVVF	IGHV4-59.IGHJ4.IGHM_IGLV1-40.IGLJ2.IGLC2	TGTGCGAGACGACGAAGATGGCTACAAAGACAGTCAGGCTACTTTGACTACTGG_TGCCAGTCCTATGACAGCAGCCTGAGTGCCGATGTGGTATTC	0	1	0	0	0
CARRRRYYYDSSGYYGGFDYW_CQQYDNLSYTF	IGHV3-13.IGHD3-22.IGHJ4.IGHD_IGKV1-33.IGKJ2.IGKC	TGTGCGAGAAGGAGGAGATATTACTATGATAGTAGTGGTTATTACGGAGGATTTGACTACTGG_TGTCAACAGTATGATAATCTCTCGTACACTTTT	0	1	0	0	0
CARRRTGLGNWYFDLW_CASWDDSLNGWVF	IGHV4-39.IGHJ2.IGHM_IGLV1-44.IGLJ3.IGLC2	TGTGCGAGACGCAGGACGGGGTTGGGAAACTGGTACTTCGATCTCTGG_TGTGCATCATGGGATGACAGCCTGAATGGTTGGGTGTTC	0	1	0	0	0
CARRRTGLGNWYFDLW_CQVWDSSSDHWVF	IGHV4-39.IGHJ2._IGLV3-21.IGLJ3.IGLC2	TGTGCGAGACGCAGGACGGGGTTGGGAAACTGGTACTTCGATCTCTGG_TGTCAGGTGTGGGATAGTAGTAGTGATCATTGGGTGTTC	0	1	0	0	0
CARRRTTLDIFDCW_CQSYDTINQGYVF	IGHV4-30-4.IGHJ4.IGHM_IGLV6-57.IGLJ1.IGLC1	TGTGCGAGACGACGTACAACTCTTGACATATTTGACTGCTGG_TGTCAGTCTTATGATACCATCAATCAAGGTTATGTCTTC	0	1	0	0	0
CARRRVGGNGLDPGDIW_CAAWDDSLKGYVF	IGHV1-46.IGHJ3.IGHM_IGLV1-44.IGLJ1.IGLC1	TGTGCGAGAAGACGCGTCGGTGGTAATGGGCTCGATCCGGGGGATATCTGG_TGTGCAGCATGGGATGACAGCCTAAAAGGTTATGTCTTC	0	1	0	0	0
CARRSFWSSNYYYFDYW_CQVWDSSSAHPVF	IGHV1-18.IGHJ4.IGHM_IGLV3-25.IGLJ3.IGLC2	TGTGCGAGACGGTCCTTTTGGAGTAGTAATTATTATTACTTTGACTACTGG_TGTCAGGTGTGGGACAGTAGTAGTGCTCATCCGGTGTTC	0	1	0	0	0
CARRSGNYVDYW_CQTWGTGGF	IGHV5-51.IGHJ4.IGHM_IGLV4-69.IGLJ3.IGLC2	TGTGCGAGACGTAGTGGGAACTACGTTGACTACTGG_TGTCAGACCTGGGGCACTGGCGGGTTC	0	1	0	0	0
CARRSIVGGSHFDYW_CQQYDNLPRFTF	IGHV5-51.IGHJ4.IGHM_IGKV1-33.IGKJ3.IGKC	TGTGCGAGACGTTCCATAGTGGGAGGTAGTCACTTTGACTACTGG_TGTCAACAATATGATAATCTCCCCCGATTCACTTTC	0	1	0	0	0
CARRTGIRGYGDYW_CYSTDSSGNHWVF	IGHV5-51.IGHJ4.IGHM_IGLV3-10.IGLJ3.IGLC2	TGTGCGAGACGGACGGGTATACGGGGGTACGGCGACTACTGG_TGTTACTCAACAGACAGCAGTGGTAATCATTGGGTGTTC	0	1	0	0	0
CARRTPKDPFDYW_CSSYTSSSTLNVF	IGHV3-21.IGHJ4.IGHM_IGLV2-14.IGLJ1.IGLC1	TGTGCCCGAAGAACCCCCAAGGACCCCTTTGACTACTGG_TGCAGCTCATATACAAGCAGCAGCACTCTCAATGTCTTC	0	1	0	0	0
CARRVDDSSGYYKYW_CQVWDTSSDHWVF	IGHV3-21.IGHD3-22.IGHJ4.IGHM_IGLV3-12.IGLJ3.IGLC2	TGTGCGAGACGGGTTGATGACAGTAGTGGTTATTACAAATACTGG_TGTCAGGTGTGGGATACAAGTAGTGATCATTGGGTGTTC	0	1	0	0	0
CARRVGVGWFDPW_CQVWDSSSDHPVF	IGHV3-13.IGHJ5.IGHM_IGLV3-21.IGLJ1.IGLC1	TGTGCAAGAAGAGTGGGAGTGGGCTGGTTCGACCCCTGG_TGTCAGGTGTGGGATAGTAGTAGTGATCATCCGGTCTTC	0	1	0	0	0
CARRVVGATDGVFDYW_CCSYAGSYTVVF	IGHV1-2.IGHJ4.IGHD_IGLV2-23.IGLJ2.IGLC2	TGTGCGAGAAGGGTAGTGGGAGCTACCGACGGAGTCTTTGACTACTGG_TGCTGCTCATATGCAGGCAGCTACACTGTGGTATTC	0	1	0	0	0
CARRVVVVAASSRYFDLW_CCSYAGSSTFYVF	IGHV4-34.IGHJ2.IGHM_IGLV2-23.IGLJ1.IGLC1	TGTGCGAGACGGGTTGTGGTGGTGGCTGCTAGTTCCCGGTACTTCGATCTCTGG_TGCTGCTCATATGCAGGTAGTAGCACTTTTTATGTCTTC	0	1	0	0	0
CARRVVVVAASSRYFDLW_CMQSLQTPYTF	IGHV4-34.IGHJ2.IGHM_IGKV2-28.IGKJ2.IGKC	TGTGCGAGACGGGTTGTGGTGGTGGCTGCTAGTTCCCGGTACTTCGATCTCTGG_TGCATGCAATCTCTACAAACTCCGTACACTTTT	0	1	0	0	0
CARRYCSGGSCYSDYYYGMDVW_CNSRDSSGNHNWVF	IGHV1-3.IGHD2-15.IGHJ6.IGHM_IGLV3-19.IGLJ3.IGLC2	TGTGCGAGAAGATATTGTAGTGGTGGTAGCTGCTACTCAGACTACTACTACGGTATGGACGTCTGG_TGTAACTCCCGGGACAGCAGTGGTAACCATAATTGGGTGTTC	0	1	0	0	0
CARRYDYGGNSAWFFDLW_CQQCNNWPWTF	IGHV4-59.IGHD4-23.IGHJ2.IGHM_IGKV3-15.IGKJ1.IGKC	TGTGCGAGACGGTACGACTATGGTGGTAACTCCGCCTGGTTCTTCGATCTCTGG_TGTCAGCAGTGTAATAACTGGCCGTGGACGTTC	0	1	0	0	0
CARRYGSGLVDYW_CQVWDSSSDHVF	IGHV4-39.IGHJ4.IGHM_IGLV3-21.IGLJ1.IGLC1	TGTGCGAGACGGTATGGCAGTGGCTTGGTTGACTACTGG_TGTCAGGTGTGGGATAGTAGTAGTGATCATGTCTTC	0	1	0	0	0
CARRYSSGWHDPAYYFDYW_CQVWDSSSDHVVF	IGHV5-51.IGHD6-19.IGHJ4.IGHM_IGLV3-21.IGLJ2.IGLC2	TGTGCGAGACGTTATAGCAGTGGCTGGCACGACCCGGCGTACTACTTTGACTACTGG_TGTCAGGTGTGGGATAGTAGTAGTGATCATGTGGTATTC	0	1	0	0	0
CARSFYAGTLDYW_CLLSYSGGRRVF	IGHV3-74.IGHJ4.IGHM_IGLV7-46.IGLJ1.IGLC1	TGTGCAAGATCCTTTTATGCGGGGACCCTTGACTACTGG_TGTTTGCTCTCCTATAGTGGTGGTCGGCGGGTCTTC	0	1	0	0	0
CARSGITMIVVVSLRLARLGFDPW_CQQRSNWPPYTF	IGHV4-34.IGHD3-22.IGHJ5.IGHM_IGKV3-11.IGKJ2.IGKC	TGTGCGAGGTCGGGTATTACTATGATAGTAGTGGTATCACTTCGCCTGGCCCGACTGGGGTTCGACCCCTGG_TGTCAGCAGCGTAGCAACTGGCCTCCGTACACTTTT	0	1	0	0	0
CARSGIVGSLSFSDIW_CQQYYSTPLTF	IGHV3-7.IGHJ3.IGHM_IGKV4-1.IGKJ4.IGKC	TGTGCGAGATCGGGTATAGTGGGATCTCTGTCCTTTTCTGATATCTGG_TGTCAGCAATATTATAGTACTCCACTCACTTTC	0	1	0	0	0
CARSGKWEHDCW_CETWDSDTWMF	IGHV3-23.IGHJ4.IGHM_IGLV4-60.IGLJ3.IGLC2	TGTGCGAGAAGCGGAAAGTGGGAACATGACTGCTGG_TGTGAGACCTGGGACAGTGACACTTGGATGTTC	0	1	0	0	0
CARSGNQWGWFDPW_CHQSSTLPWTF	IGHV1-69D.IGHJ5.IGHM_IGKV6-21.IGKJ1.IGKC	TGTGCGAGGTCGGGTAATCAGTGGGGCTGGTTCGACCCCTGG_TGTCATCAGAGTAGTACTTTACCGTGGACGTTC	0	1	0	0	0
CARSGTGYCSGGSCYSPRIYYGMDVW_CMQALQSLTF	IGHV3-33.IGHD2-15.IGHJ6.IGHM_IGKV2-28.IGKJ4.IGKC	TGTGCGAGATCCGGGACAGGGTATTGTAGTGGTGGTAGCTGCTACTCCCCTCGAATCTACTACGGTATGGACGTCTGG_TGCATGCAAGCTCTACAAAGTCTCACTTTC	0	1	0	0	0
CARSGTSSQRYFDYW_CCSYGGSYDYVF	IGHV5-51.IGHJ4.IGHM_IGLV2-11.IGLJ1.IGLC1	TGTGCGAGGAGTGGCACCTCCTCACAGCGCTACTTTGACTACTGG_TGCTGCTCATATGGAGGCAGCTACGATTATGTCTTC	0	1	0	0	0
CARSGVWKVGATTDW_CMQALQTPLTF	IGHV1-3.IGHJ4.IGHM_IGKV2D-28.IGKJ1.IGKC	TGTGCGAGATCCGGTGTTTGGAAAGTGGGAGCTACTACGGACTGG_TGCATGCAAGCTCTACAAACTCCTCTGACGTTC	0	1	0	0	0
CARSGYSGYAYYGMDVW_CQQANSFPYTF	IGHV3-21.IGHJ6.IGHM_IGKV1-12.IGKJ2.IGKC	TGTGCGAGGAGTGGATATAGTGGCTACGCCTACTACGGTATGGACGTCTGG_TGTCAACAGGCTAACAGTTTCCCGTACACTTTT	0	1	0	0	0
CARSGYYAQMIDYW_CQTWGTGIHRVF	IGHV4-4.IGHJ4.IGHM_IGLV4-69.IGLJ2.IGLC2	TGTGCGAGAAGTGGTTATTACGCTCAAATGATTGACTACTGG_TGTCAGACCTGGGGCACTGGCATTCATAGGGTATTC	0	1	0	0	0
CARSKDGYNYIGDYW_CQQCYSTPPTF	IGHV3-74.IGHD5-24.IGHJ4.IGHG2_IGKV4-1.IGKJ2.IGKC	TGTGCAAGAAGTAAAGATGGCTACAATTACATTGGAGACTACTGG_TGTCAGCAATGTTATAGTACTCCGCCCACTTTT	0	1	0	0	0
CARSKDSYGERATTGYGMDVW_CQAWDSSTYVF	IGHV1-8.IGHJ6.IGHM_IGLV3-1.IGLJ1.IGLC1	TGTGCGAGATCGAAGGACAGCTATGGAGAAAGGGCTACTACTGGGTACGGTATGGACGTCTGG_TGTCAGGCGTGGGACAGCAGCACTTATGTCTTC	0	1	0	0	0
CARSLRLDYW_CMQSRHLPWTF	IGHV4-59.IGHJ4.IGHM_IGKV2D-29.IGKJ1.IGKC	TGTGCGAGAAGTTTGCGGCTTGACTACTGG_TGCATGCAAAGTAGACACCTTCCGTGGACGTTC	0	1	0	0	0
CARSLYSGYEGVPFDYW_CQSADSSGTYVF	IGHV5-51.IGHJ4.IGHM_IGLV3-25.IGLJ1.IGLC1	TGTGCGAGATCCCTATATAGTGGCTACGAGGGGGTGCCTTTTGACTACTGG_TGTCAATCAGCAGACAGCAGTGGTACTTATGTCTTC	0	1	0	0	0
CARSNDSSGYYRYYFDYW_CGTWHSNSKTHPLVF	IGHV1-69.IGHD3-22.IGHJ4.IGHM_IGLV5-52.IGLJ1.IGLC1	TGTGCGAGATCAAATGATAGTAGTGGTTATTACCGATACTACTTTGACTACTGG_TGTGGTACATGGCACAGCAACTCTAAGACTCATCCCTTGGTCTTC	0	1	0	0	0
CARSPDYGDYGWFDPW_CQTWGTGIQGVF	IGHV1-18.IGHD4-17.IGHJ5.IGHM_IGLV4-69.IGLJ2.IGLC2	TGTGCGAGATCCCCGGACTACGGTGACTACGGGTGGTTCGACCCCTGG_TGTCAGACCTGGGGCACTGGCATTCAGGGGGTATTC	0	1	0	0	0
CARSPLRVGGPLDYW_CQQYGSSPYTF	IGHV3-33.IGHJ4.IGHM_IGKV3-20.IGKJ2.IGKC	TGTGCGAGAAGCCCGCTAAGGGTAGGCGGTCCCCTTGATTATTGG_TGTCAGCAGTATGGTAGCTCACCGTACACTTTT	0	1	0	0	0
CARSPPIVVVPAARGKNNWFDPW_CVLYMGSGISVF	IGHV1-18.IGHD2-2.IGHJ5.IGHM_IGLV8-61.IGLJ2.IGLC2	TGTGCGAGATCCCCTCCAATTGTAGTAGTACCAGCTGCTAGGGGAAAAAATAACTGGTTCGACCCCTGG_TGTGTGCTGTATATGGGTAGTGGCATTTCGGTATTC	0	1	0	0	0
CARSPTGACRGYNSEERWFDPW_CNQYGGSPLTF	IGHV4-59.IGHJ5.IGHM_IGKV3-20.IGKJ4.IGKC	TGTGCGAGGTCCCCAACGGGTGCATGTAGGGGCTACAATTCGGAGGAGAGGTGGTTCGACCCCTGG_TGTAACCAGTATGGTGGCTCACCGCTCACTTTC	0	1	0	0	0
CARSQEWADAFDIW_CNSRDSSGNHLYVF	IGHV4-4.IGHJ3.IGHM_IGLV3-19.IGLJ1.IGLC1	TGTGCGAGATCCCAGGAGTGGGCTGATGCTTTTGATATCTGG_TGTAACTCCCGGGACAGCAGTGGTAACCATCTTTATGTCTTC	0	1	0	0	0
CARSQNYYDSSGYYRDGYGMDVW_CQQSYSTPPRTF	IGHV4-34.IGHD3-22.IGHJ6.IGHM_IGKV1D-39.IGKJ4.IGKC	TGTGCGAGATCACAGAATTACTATGATAGTAGTGGTTATTACAGGGACGGGTACGGTATGGACGTCTGG_TGTCAACAGAGTTACAGTACCCCTCCGCGCACTTTC	0	1	0	0	0
CARSRDIVVVPAAIGHPDGMDVW_CMQALQTPRTF	IGHV1-69D.IGHD2-2.IGHJ6.IGHM_IGKV2D-28.IGKJ1.IGKC	TGTGCGAGGAGCCGGGATATTGTAGTAGTACCAGCTGCTATAGGACATCCCGACGGTATGGACGTCTGG_TGCATGCAAGCTCTACAAACTCCCCGGACGTTC	0	1	0	0	0
CARSRIAVAGNRMGYYYYGMDVW_CQQYDNLPLTF	IGHV4-39.IGHJ6.IGHM_IGKV1-33.IGKJ4.IGKC	TGTGCGAGATCAAGAATAGCAGTGGCTGGTAATCGTATGGGCTACTACTACTACGGTATGGACGTCTGG_TGTCAACAGTATGATAATCTCCCTCTCACTTTC	0	1	0	0	0
CARSRNGFDPW_CQQYGSSPGFTF	IGHV4-39.IGHJ5.IGHM_IGKV3-20.IGKJ3.IGKC	TGTGCGAGATCCAGAAACGGGTTCGACCCCTGG_TGTCAGCAGTATGGTAGCTCACCGGGATTCACTTTC	0	1	0	0	0
CARSRRQGLRQYFDYW_CQQYYTTPRTF	IGHV3-23.IGHJ4.IGHM_IGKV4-1.IGKJ1.IGKC	TGTGCGAGATCGAGACGACAGGGATTACGACAGTACTTTGACTACTGG_TGTCAACAATATTATACTACTCCTCGGACGTTC	0	1	0	0	0
CARSSGGAKDYW_CQQYYSTPLTF	IGHV3-21.IGHJ4.IGHM_IGKV4-1.IGKJ4.IGKC	TGTGCGAGGTCTAGTGGGGGAGCTAAAGACTACTGG_TGTCAGCAATATTATAGTACTCCGCTCACTTTC	0	1	0	0	0
CARSSGTTMFDFW_CQQYANSPRTF	IGHV6-1.IGHJ4.IGHM_IGKV3-15.IGKJ1.	TGTGCGAGGAGCTCGGGCACAACTATGTTTGACTTCTGG_TGTCAGCAGTATGCTAACTCACCGAGGACGTTC	0	1	0	0	0
CARSSYCGGDCYSPGAYYFDYW_CAGWDDSLNAHVVF	IGHV3-48.IGHD2-21.IGHJ4.IGHM_IGLV1-44.IGLJ2.IGLC2	TGTGCGAGATCCTCATATTGTGGTGGTGACTGCTATTCCCCGGGGGCATACTACTTTGACTACTGG_TGTGCAGGATGGGATGACAGCCTGAATGCCCATGTGGTATTC	0	1	0	0	0
CARSSYDSSGFLYHFDYW_CMQGLQTPAF	IGHV3-66.IGHJ4.IGHM_IGKV2-28.IGKJ4.IGKC	TGTGCGAGGAGTAGTTATGATAGTAGTGGTTTTCTGTACCACTTTGATTACTGG_TGCATGCAAGGTCTACAAACTCCGGCTTTC	0	1	0	0	0
CARSTHSSGYYYNDYW_CQTWGTGVF	IGHV4-30-4.IGHD3-22.IGHJ4.IGHM_IGLV4-69.IGLJ3.IGLC2	TGTGCGAGGTCGACCCACAGTAGTGGTTATTACTACAATGACTACTGG_TGTCAGACCTGGGGCACTGGGGTGTTC	0	1	0	0	0
CARSTSGSSGYSPVGYW_CQQYSITPLTF	IGHV4-59.IGHJ4.IGHM_IGKV4-1.IGKJ4.IGKC	TGTGCGAGATCCACTTCCGGAAGTAGTGGTTATTCCCCTGTTGGCTACTGG_TGTCAGCAATACTCTATAACCCCGCTCACTTTC	0	1	0	0	0
CARSYCSGGSCYRGLNFDYW_CQTWGTGIQVF	IGHV4-59.IGHD2-15.IGHJ4.IGHM_IGLV4-69.IGLJ3.IGLC2	TGTGCGAGGAGCTATTGTAGTGGTGGTAGCTGCTACAGAGGATTAAACTTTGACTACTGG_TGTCAGACCTGGGGCACTGGCATTCAGGTGTTC	0	1	0	0	0
CARSYGGNWKYFDYW_CSSYTSSSTQVF	IGHV4-30-4.IGHJ4.IGHM_IGLV2-14.IGLJ3.IGLC2	TGTGCGAGAAGTTACGGTGGGAATTGGAAGTACTTTGACTACTGG_TGCAGCTCATATACAAGCAGCAGCACTCAGGTGTTC	0	1	0	0	0
CARSYSNSGYYYSGMDVW_CSSYTIITTSLIF	IGHV4-59.IGHJ6.IGHM_IGLV2-14.IGLJ2.IGLC2	TGTGCGAGGAGTTATAGCAACTCTGGCTACTACTACTCCGGCATGGACGTCTGG_TGCAGCTCATATACAATCATTACCACTTCCTTGATATTC	0	1	0	0	0
CARSYSSSPIDNAFDIW_CQAWDSSTVF	IGHV4-59.IGHJ3.IGHM_IGLV3-1.IGLJ3.IGLC2	TGTGCGAGGTCATATAGCAGCTCGCCCATAGACAATGCTTTTGATATCTGG_TGTCAGGCGTGGGACAGCAGCACTGTGTTC	0	1	0	0	0
CARSYYLGTIDCW_CQQYYSTPYTF	IGHV3-74.IGHJ4.IGHM_IGKV4-1.IGKJ2.IGKC	TGTGCAAGATCCTATTATCTGGGGACCATTGACTGCTGG_TGTCAGCAATATTATAGTACTCCGTACACTTTT	0	1	0	0	0
CARSYYLGTIDCW_CQSYDSSNVVL	IGHV3-74.IGHJ4.IGHM_IGLV6-57.IGLJ2.IGLC2	TGTGCAAGATCCTATTATCTGGGGACCATTGACTGCTGG_TGTCAGTCTTATGATAGCAGCAATGTGGTACTC	0	1	0	0	0
CARTCSSTSCYNW_CQQYYSSPWTF	IGHV1-8.IGHD2-2.IGHJ4.IGHM_IGKV4-1.IGKJ1.IGKC	TGTGCGAGGACCTGTAGCAGTACCAGCTGCTATAACTGG_TGTCAGCAATATTATAGTAGTCCGTGGACGTTC	0	1	0	0	0
CARTDKQWLAFDYW_CSAWDSSLSVWVF	IGHV1-2.IGHJ4.IGHM_IGLV10-54.IGLJ3.IGLC2	TGTGCGAGAACAGACAAGCAGTGGCTGGCTTTTGACTACTGG_TGCTCAGCATGGGACAGCAGCCTCAGTGTTTGGGTGTTC	0	1	0	0	0
CARTGLGYCSGGSCEGYFQHW_CQQRSNWPLTF	IGHV4-34.IGHD2-15.IGHJ1.IGHM_IGKV3-11.IGKJ4.IGKC	TGTGCGAGGACGGGTCTAGGATATTGTAGTGGTGGTAGCTGCGAAGGGTACTTCCAGCACTGG_TGTCAGCAGCGTAGCAACTGGCCGCTCACTTTC	0	1	0	0	0
CARTGSGGYYSMFDYW_CAAWDDSLNGYVF	IGHV4-59.IGHJ4.IGHM_IGLV1-44.IGLJ1.IGLC1	TGTGCGAGAACTGGTTCGGGGGGTTATTATTCCATGTTTGACTACTGG_TGTGCAGCATGGGATGACAGCCTGAATGGTTATGTCTTC	0	1	0	0	0
CARTGTRDYW_CQQRSNWLTF	IGHV1-46.IGHJ4.IGHM_IGKV3-11.IGKJ4.IGKC	TGTGCGAGGACTGGAACCCGTGACTACTGG_TGTCAGCAGCGTAGCAACTGGCTCACTTTC	0	1	0	0	0
CARTGVGDCSGGSCYWDWFDPW_CAAWDDSLNGVVF	IGHV4-30-4.IGHD2-15.IGHJ5.IGHM_IGLV1-44.IGLJ2.IGLC2	TGTGCGAGAACCGGAGTGGGGGATTGTAGTGGTGGTAGCTGCTACTGGGACTGGTTCGACCCCTGG_TGTGCAGCATGGGATGACAGCCTGAATGGTGTGGTATTC	0	1	0	0	0
CARTIIWFGDHYYGMDVW_CQQYYSSPLTF	IGHV2-70.IGHJ6.IGHM_IGKV4-1.IGKJ1.IGKC	TGTGCACGTACCATTATATGGTTCGGGGATCACTACTACGGTATGGACGTCTGG_TGTCAGCAATATTATAGTTCTCCTCTGACGTTC	0	1	0	0	0
CARTLRWGDSFIDYFDYW_CQSYDSSLSGYVVF	IGHV2-70.IGHJ4.IGHM_IGLV1-40.IGLJ2.IGLC2	TGTGCACGGACCTTAAGATGGGGTGACTCCTTTATTGACTACTTTGACTACTGG_TGCCAGTCCTATGACAGCAGCCTGAGTGGTTATGTGGTATTC	0	1	0	0	0
CARTNFEEYFLQW_CNSRDSSGNHLVVF	IGHV4-59.IGHJ1.IGHM_IGLV3-19.IGLJ2.IGLC2	TGTGCGAGAACTAATTTTGAAGAGTACTTCCTCCAGTGG_TGTAACTCCCGGGACAGCAGTGGTAACCATCTAGTGGTATTC	0	1	0	0	0
CARTNLVFYHFDYW_CQAWDSSTRVF	IGHV3-7.IGHJ4.IGHM_IGLV3-1.IGLJ2.IGLC2	TGTGCGAGAACGAATCTTGTCTTCTACCACTTTGACTACTGG_TGCCAGGCGTGGGACAGCAGCACTAGGGTATTC	0	1	0	0	0
CARTPDILTGYSVNWFDPW_CCSYAGSSTFVVF	IGHV1-18.IGHD3-9.IGHJ5.IGHM_IGLV2-23.IGLJ2.IGLC2	TGTGCGAGAACCCCCGATATTTTGACTGGTTATAGCGTTAACTGGTTCGACCCCTGG_TGCTGCTCATATGCAGGTAGTAGCACTTTCGTGGTATTC	0	1	0	0	0
CARTPIAAAGTYFDYW_CQQYYSTPLTF	IGHV3-33.IGHJ4.IGHM_IGKV4-1.IGKJ4.IGKC	TGTGCGAGAACCCCCATAGCAGCAGCTGGTACTTACTTTGACTACTGG_TGTCAGCAATATTATAGTACTCCTCTCACTTTC	0	1	0	0	0
CARTPVTKNFDYW_CQTYDSSLGTSNYVF	IGHV4-59.IGHJ4.IGHM_IGLV1-40.IGLJ1.IGLC1	TGTGCGAGAACTCCGGTGACTAAAAACTTTGACTACTGG_TGCCAGACGTATGACAGCAGCCTGGGTACTTCGAATTATGTCTTC	0	1	0	0	0
CARTQWLSEPFDYW_CQSYDSSVSVVF	IGHV3-7.IGHJ4.IGHM_IGLV1-40.IGLJ2.IGLC2	TGTGCGAGGACTCAGTGGCTTTCCGAACCCTTTGACTACTGG_TGCCAGTCCTATGACAGCAGCGTGAGTGTGGTATTC	0	1	0	0	0
CARTRGRDMDVW_CASWDDGLSGGVF	IGHV3-66.IGHJ6.IGHM_IGLV1-47.IGLJ3.IGLC2	TGTGCGAGAACCCGTGGGAGGGATATGGACGTCTGG_TGTGCATCATGGGATGACGGCCTGAGTGGCGGCGTGTTC	0	1	0	0	0
CARTRNRDDYGDQDFDYW_CQQYDNLPRTF	IGHV1-69D.IGHD4-17.IGHJ4.IGHM_IGKV1-33.IGKJ3.IGKC	TGTGCGAGAACCCGAAACCGGGATGACTACGGTGACCAGGACTTTGACTACTGG_TGTCAACAGTATGATAATCTCCCTCGCACTTTC	0	1	0	0	0
CARTRSDDSSGYYYIDYW_CAAWDDSLNGWVF	IGHV4-39.IGHD3-22.IGHJ4.IGHM_IGLV1-44.IGLJ3.IGLC2	TGTGCGAGAACAAGGTCTGATGATAGTAGTGGTTATTACTATATTGACTACTGG_TGTGCAGCATGGGATGACAGCCTGAATGGTTGGGTGTTC	0	1	0	0	0
CARTRVYYDSTGGAFDIW_CCSYAGSYTLWVF	IGHV2-70.IGHJ3.IGHM_IGLV2-11.IGLJ3.IGLC2	TGTGCACGGACCCGGGTATACTATGATAGTACCGGGGGTGCTTTTGATATCTGG_TGCTGCTCATATGCAGGCAGCTACACTCTTTGGGTGTTC	0	1	0	0	0
CARTSSYCSGGTCSLDYW_CQSYDSSLSGSVVF	IGHV1-2.IGHD2-15.IGHJ4.IGHM_IGLV1-40.IGLJ2.IGLC2	TGTGCGAGAACCAGTAGTTATTGTAGTGGTGGTACCTGCTCACTTGACTACTGG_TGCCAGTCCTATGACAGCAGCCTGAGTGGTTCTGTGGTATTC	0	1	0	0	0
CARTTYYDSSGPPRGAFDIW_CMQATQFPYTF	IGHV1-69D.IGHD3-22.IGHJ3.IGHM_IGKV2-24.IGKJ2.IGKC	TGTGCGAGGACCACTTACTATGATAGTAGTGGTCCACCCCGGGGTGCTTTTGATATCTGG_TGCATGCAAGCTACACAATTCCCTTACACTTTT	0	1	0	0	0
CARTVVGRVSYADYW_CQQYGDSPWTF	IGHV3-66.IGHJ4.IGHA2_IGKV3-20.IGKJ1.IGKC	TGTGCGAGAACGGTCGTTGGACGAGTATCGTACGCTGACTACTGG_TGTCAGCAGTATGGTGACTCACCGTGGACGTTC	0	1	0	0	0
CARTYGDYVPPSCDYW_CAAWDDSLSGVF	IGHV3-48.IGHJ4.IGHM_IGLV1-47.IGLJ3.IGLC2	TGTGCGAGGACATACGGTGACTACGTCCCTCCGAGCTGTGACTACTGG_TGTGCAGCATGGGATGACAGCCTGAGTGGCGTGTTC	0	1	0	0	0
CARTYPRASQIDSVITIFGVVIVGWFDPW_CQQYYSTPWTF	IGHV1-69D.IGHD3-3.IGHJ5.IGHM_IGKV4-1.IGKJ1.IGKC	TGTGCGAGGACTTACCCCCGGGCCTCTCAAATAGATTCAGTTATTACGATTTTTGGAGTGGTTATTGTTGGCTGGTTCGACCCCTGG_TGTCAGCAATATTATAGTACTCCGTGGACGTTC	0	1	0	0	0
CARVAIEMWWLGNPPFDFW_CGADHGSGSNFGWVF	IGHV3-66.IGHJ4.IGHM_IGLV9-49.IGLJ3.IGLC2	TGTGCGAGAGTGGCAATCGAGATGTGGTGGCTGGGAAACCCCCCCTTTGACTTCTGG_TGTGGGGCAGACCATGGCAGTGGGAGCAACTTTGGCTGGGTGTTC	0	1	0	0	0
CARVAVAGPYDALDIW_CQQYFSTPYTF	IGHV4-59.IGHJ3.IGHM_IGKV4-1.IGKJ2.IGKC	TGTGCGAGAGTAGCAGTGGCTGGCCCCTATGATGCTCTTGATATTTGG_TGTCAGCAATATTTTAGTACCCCGTACACTTTT	0	1	0	0	0
CARVAYYYDSNRAYFDYW_CQQYYSFPPTF	IGHV1-2.IGHJ4.IGHM_IGKV1D-8.IGKJ1.IGKC	TGTGCGAGAGTTGCGTATTACTATGATAGTAATCGGGCCTACTTTGACTACTGG_TGTCAACAGTATTATAGTTTCCCTCCGACGTTC	0	1	0	0	0
CARVDFGDYRSAGMDVW_CQQRSNWPRTF	IGHV1-2.IGHJ6.IGHM_IGKV3-11.IGKJ1.IGKC	TGTGCGAGAGTGGACTTTGGTGACTATCGTTCGGCCGGGATGGACGTCTGG_TGTCAGCAGCGTAGCAACTGGCCTCGGACGTTC	0	1	0	0	0
CARVDGYCSGGSCYKYYFDYW_CAAWDDSLNGVVF	IGHV4-30-4.IGHD2-15.IGHJ4.IGHM_IGLV1-44.IGLJ2.IGLC2	TGTGCGAGAGTTGACGGATATTGTAGTGGTGGTAGCTGCTACAAGTACTACTTTGACTACTGG_TGTGCAGCATGGGATGACAGCCTGAATGGTGTGGTATTC	0	1	0	0	0
CARVDPLPGYYYGMDVW_CAAWDDSLNGRWVF	IGHV4-59.IGHJ6.IGHM_IGLV1-44.IGLJ3.IGLC2	TGTGCGAGAGTGGACCCTCTTCCGGGTTACTACTACGGTATGGACGTCTGG_TGTGCAGCATGGGATGACAGCCTGAATGGCCGTTGGGTGTTC	0	1	0	0	0
CARVDSGLDYW_CQQYYNTPRTF	IGHV4-4.IGHJ4.IGHM_IGKV4-1.IGKJ1.IGKC	TGTGCGAGAGTGGACAGTGGACTTGACTACTGG_TGTCAGCAATATTATAATACTCCTCGCACGTTC	0	1	0	0	0
CARVDSSGYYSSGYW_CQQSYSPPYTF	IGHV1-2.IGHD3-22.IGHJ4.IGHM_IGKV1D-39.IGKJ2.IGKC	TGTGCGAGAGTCGATAGTAGTGGTTATTACTCGTCCGGCTACTGG_TGTCAACAGAGTTACAGTCCCCCGTACACTTTT	0	1	0	0	0
CARVEDGYNSYGMDVW_CMIWHSSAWVF	IGHV3-48.IGHJ6.IGHM_IGLV5-45.IGLJ3.IGLC2	TGTGCGAGAGTGGAAGATGGCTACAATTCTTACGGTATGGACGTCTGG_TGTATGATTTGGCACAGCAGCGCTTGGGTGTTC	0	1	0	0	0
CARVEGAFDIW_CQQSYSTPWTF	IGHV4-30-4.IGHJ3.IGHM_IGKV1D-39.IGKJ1.IGKC	TGTGCCAGAGTGGAGGGCGCTTTTGATATCTGG_TGTCAACAGAGTTACAGTACCCCGTGGACGTTC	0	1	0	0	0
CARVEGGYCSGNRCYSGDFFDYW_CQSCDSSLSTSVF	IGHV1-18.IGHJ4.IGHM_IGLV1-40.IGLJ3.IGLC2	TGTGCGAGAGTCGAGGGGGGATATTGTAGTGGTAATAGGTGCTACTCGGGAGACTTCTTTGACTACTGG_TGCCAGTCCTGTGACAGCAGTCTGAGTACTTCGGTGTTC	0	1	0	0	0
CARVESDYYDSSGYFFDYW_CQQYGSSPFF	IGHV4-59.IGHD3-22.IGHJ4.IGHM_IGKV3-15.IGKJ3.IGKC	TGTGCGAGAGTGGAATCGGATTACTATGATAGTAGTGGTTATTTTTTTGACTACTGG_TGTCAGCAGTATGGTAGCTCACCTTTTTTC	0	1	0	0	0
CARVEYSYVYYFDYW_CQQYGSSPPYTF	IGHV4-30-4.IGHJ4.IGHM_IGKV3-20.IGKJ2.IGKC	TGTGCCAGAGTAGAATACAGCTATGTCTACTACTTTGACTACTGG_TGTCAGCAGTATGGTAGCTCACCTCCGTACACTTTT	0	1	0	0	0
CARVGANYGDYW_CQQYYSTPLWTF	IGHV3-21.IGHJ4.IGHM_IGKV4-1.IGKJ1.IGKC	TGTGCGAGAGTAGGGGCGAATTACGGGGACTACTGG_TGTCAGCAATATTATAGTACTCCTCTGTGGACGTTC	0	1	0	0	0
CARVGDYGDYEGPIDYW_CQVWDSSSDHPVF	IGHV1-69D.IGHD4-17.IGHJ4.IGHM_IGLV3-21.IGLJ3.IGLC2	TGTGCGAGAGTGGGGGACTACGGTGACTACGAGGGCCCAATTGACTACTGG_TGTCAGGTGTGGGATAGTAGTAGTGATCATCCGGTGTTC	0	1	0	0	0
CARVGGDYLSGFDYW_CQQYRSFPWTF	IGHV4-59.IGHJ4.IGHM_IGKV1-16.IGKJ1.IGKC	TGTGCGAGAGTCGGAGGTGACTACCTTTCCGGCTTTGACTACTGG_TGCCAACAATATAGGAGTTTCCCTTGGACGTTC	0	1	0	0	0
CARVGGFCSGDDCYGHYYYGMDVW_CQAWDSSTGDVVF	IGHV4-59.IGHJ6.IGHM_IGLV3-1.IGLJ2.IGLC2	TGTGCGAGAGTGGGCGGGTTTTGTAGTGGTGATGACTGCTATGGTCACTACTACTATGGTATGGACGTCTGG_TGTCAGGCGTGGGACAGCAGCACTGGAGATGTGGTGTTC	0	1	0	0	0
CARVGGGDGYHHYYYGMDVW_CMQALQTPLTF	IGHV1-69D.IGHJ6.IGHM_IGKV2-28.IGKJ4.IGKC	TGTGCGAGAGTAGGTGGAGGAGATGGCTACCATCACTACTACTACGGTATGGACGTCTGG_TGCATGCAAGCTCTACAAACTCCTCTCACTTTC	0	1	0	0	0
CARVGGSLHYFDYW_CQQYYSTPWTF	IGHV4-4.IGHJ4.IGHM_IGKV4-1.IGKJ1.IGKC	TGTGCGAGAGTAGGTGGTAGCTTGCACTACTTTGACTACTGG_TGTCAGCAATATTATAGTACTCCGTGGACGTTC	0	1	0	0	0
CARVGGSVGAPRFDYW_CYSTDSSGNHRVF	IGHV4-4.IGHJ4.IGHM_IGLV3-10.IGLJ2.IGLC2	TGTGCGAGAGTGGGGGGATCAGTGGGAGCCCCCCGATTTGACTACTGG_TGTTACTCAACAGACAGCAGTGGTAATCATAGGGTATTC	0	1	0	0	0
CARVGGWPNSYYFDYW_CMQALQTPWTF	IGHV2-70.IGHJ4.IGHM_IGKV2-28.IGKJ1.IGKC	TGTGCACGGGTCGGTGGCTGGCCCAACTCCTACTACTTTGACTACTGG_TGCATGCAAGCTCTACAAACTCCGTGGACGTTC	0	1	0	0	0
CARVGGWPNSYYFDYW_CQQYNNWPITF	IGHV2-70.IGHJ4.IGHM_IGKV3-15.IGKJ5.	TGTGCACGGGTCGGTGGCTGGCCCAACTCCTACTACTTTGACTACTGG_TGTCAGCAGTATAATAACTGGCCGATCACCTTC	0	1	0	0	0
CARVGGYCSGGSCYSQHW_CQSYDSSLSGYVF	IGHV1-18.IGHD2-15.IGHJ1.IGHM_IGLV1-40.IGLJ1.IGLC1	TGTGCGAGAGTGGGAGGATATTGTAGTGGTGGTAGCTGTTACTCCCAGCACTGG_TGCCAGTCCTATGACAGCAGCCTGAGTGGTTATGTCTTC	0	1	0	0	0
CARVGLYNLEATYYFDFW_CETWDSNPVVF	IGHV3-33.IGHJ4.IGHM_IGLV4-60.IGLJ2.IGLC2	TGTGCGAGAGTTGGCCTCTACAACCTTGAGGCCACCTACTACTTTGACTTCTGG_TGTGAGACCTGGGACAGTAACCCTGTGGTATTC	0	1	0	0	0
CARVGPHYYGSGSYMDVW_CQQYYSTWTF	IGHV3-48.IGHD3-10.IGHJ6._IGKV4-1.IGKJ1.IGKC	TGTGCGAGAGTAGGCCCGCATTACTATGGTTCGGGGAGTTATATGGACGTCTGG_TGTCAGCAATATTATAGTACGTGGACGTTC	0	1	0	0	0
CARVGQAVEYGSGSYPPPWFDPW_CQQYDNLPYTF	IGHV4-30-4.IGHJ5.IGHM_IGKV1-33.IGKJ2.IGKC	TGTGCGAGAGTCGGGCAAGCGGTCGAATATGGTTCGGGGAGTTACCCGCCGCCCTGGTTCGACCCCTGG_TGTCAACAGTATGATAATCTCCCGTACACTTTT	0	1	0	0	0
CARVGRDAYSYFDYW_CQAWDSSTVVF	IGHV3-72.IGHD5-24.IGHJ4.IGHM_IGLV3-1.IGLJ2.IGLC2	TGTGCTAGAGTGGGTAGAGATGCCTACAGCTACTTTGACTACTGG_TGTCAGGCGTGGGACAGCAGCACTGTGGTTTTC	0	1	0	0	0
CARVGRYSWDYW_CSSYAGTNNWVF	IGHV3-53.IGHJ4.IGHM_IGLV2-8.IGLJ3.IGLC2	TGTGCGAGAGTTGGAAGATACAGTTGGGACTACTGG_TGCAGCTCATATGCAGGCACCAACAATTGGGTGTTC	0	1	0	0	0
CARVGTFDIW_CMIWHSSAWVF	IGHV4-34.IGHJ3.IGHM_IGLV5-45.IGLJ3.IGLC2	TGTGCGAGAGTGGGGACTTTTGATATCTGG_TGTATGATTTGGCACAGCAGCGCTTGGGTGTTC	0	1	0	0	0
CARVGVDSSGWNIDYW_CLLYYGGAWVF	IGHV4-30-4.IGHJ4.IGHM_IGLV7-43.IGLJ3.IGLC2	TGTGCGAGAGTCGGGGTCGATAGCAGTGGCTGGAACATTGACTACTGG_TGCCTGCTCTACTATGGTGGTGCTTGGGTGTTC	0	1	0	0	0
CARVGYCTNGACSYFESW_CSSYAGSNQVVF	IGHV5-51.IGHJ4.IGHM_IGLV2-8.IGLJ2.IGLC2	TGTGCGAGAGTGGGATATTGTACAAACGGTGCATGCTCCTATTTTGAATCCTGG_TGCAGCTCATATGCGGGCAGCAATCAAGTGGTGTTC	0	1	0	0	0
CARVGYYGSGRNVW_CLLYYGGAQVF	IGHV4-34.IGHJ6.IGHM_IGLV7-43.IGLJ3.IGLC2	TGTGCGAGAGTCGGTTACTATGGTTCGGGGAGGAACGTCTGG_TGCCTGCTCTACTATGGTGGTGCTCAGGTGTTC	0	1	0	0	0
CARVHAPRLMPQYDFDYYGMDVW_CQAWDSSTVF	IGHV1-69D.IGHJ6.IGHM_IGLV3-1.IGLJ2.IGLC2	TGTGCGAGAGTTCACGCCCCCCGCTTGATGCCTCAGTACGATTTCGACTACTACGGTATGGACGTCTGG_TGTCAGGCGTGGGACAGCAGCACGGTATTC	0	1	0	0	0
CARVHCSSTSCSDYW_CQQRSNWPGTF	IGHV4-34.IGHD2-2.IGHJ4.IGHM_IGKV3-11.IGKJ1.IGKC	TGTGCGAGAGTCCATTGTAGTAGTACCAGCTGCTCTGACTACTGG_TGTCAGCAGCGTAGCAACTGGCCGGGGACGTTC	0	1	0	0	0
CARVIGGYNYGEGAVDHW_CQQRSNWPQTF	IGHV3-33.IGHD5-18.IGHJ4.IGHM_IGKV3-11.IGKJ2.IGKC	TGTGCGCGAGTGATAGGTGGATACAACTATGGTGAGGGGGCCGTTGACCACTGG_TGTCAGCAGCGTAGCAACTGGCCTCAGACTTTT	0	1	0	0	0
CARVIRAYYYDSSGSNEEAYYYYYGMDVW_CAAWDDSLNAHWVF	IGHV3-21.IGHD3-22.IGHJ6.IGHM_IGLV1-44.IGLJ3.IGLC2	TGTGCGAGAGTAATTCGCGCCTATTACTATGATAGTAGTGGTTCAAACGAAGAGGCTTACTACTACTACTACGGTATGGACGTCTGG_TGTGCAGCATGGGATGACAGCCTGAATGCCCATTGGGTGTTC	0	1	0	0	0
CARVIRDYVDYW_CQTWGTGPVF	IGHV4-30-4.IGHJ4.IGHM_IGLV4-69.IGLJ3.IGLC2	TGTGCGAGAGTAATCCGGGACTACGTCGACTACTGG_TGTCAGACCTGGGGCACTGGCCCGGTGTTC	0	1	0	0	0
CARVIRPGGFLFDYW_CQQYYSTPWTF	IGHV3-53.IGHJ4.IGHM_IGKV4-1.IGKJ1.IGKC	TGTGCGAGAGTAATAAGGCCGGGTGGGTTTTTGTTTGACTACTGG_TGTCAGCAATATTATAGTACTCCTTGGACGTTC	0	1	0	0	0
CARVKAGSYRYNWDYYFDYW_CMQALQTPTWTF	IGHV4-34.IGHD1-7.IGHJ4.IGHM_IGKV2-28.IGKJ1.IGKC	TGTGCGAGAGTCAAGGCCGGCTCATACCGGTATAACTGGGACTACTACTTTGACTACTGG_TGCATGCAAGCTCTACAAACTCCCACGTGGACGTTC	0	1	0	0	0
CARVKGSGWSDSYSNLW_CQQFNSYPLAF	IGHV3-72.IGHJ2.IGHM_IGKV1-9.IGKJ4.IGKC	TGTGCCAGGGTAAAGGGCAGTGGCTGGTCCGACTCATACTCCAATCTCTGG_TGTCAACAGTTTAATAGTTACCCGCTCGCCTTC	0	1	0	0	0
CARVKGTKWSDSYSNLW_CQQFNNYPLTF	IGHV3-72.IGHJ2.IGHM_IGKV1-9.IGKJ4.IGKC	TGTGCCAGAGTAAAGGGCACTAAGTGGTCCGACTCATATTCCAATCTCTGG_TGTCAACAGTTTAATAATTACCCGCTCACTTTC	0	1	0	0	0
CARVKSAGRESDYW_CQAWDSGTYVF	IGHV4-59.IGHJ4.IGHM_IGLV3-1.IGLJ1.IGLC1	TGTGCGCGGGTCAAGTCCGCGGGCAGGGAGTCTGACTACTGG_TGTCAGGCGTGGGACAGCGGCACCTATGTCTTC	0	1	0	0	0
CARVLKLAWFGELLPLWGHDAFDIW_CQQYGSSPWTF	IGHV2-26.IGHD3-10.IGHJ3.IGHM_IGKV3-20.IGKJ1.IGKC	TGTGCACGGGTTCTTAAATTAGCATGGTTCGGGGAGTTATTACCACTATGGGGGCATGATGCTTTTGATATCTGG_TGTCAGCAGTATGGTAGCTCACCGTGGACGTTC	0	1	0	0	0
CARVLNPYYYGSGSYYNYYYGMDVW_CQSADSSGTYQVF	IGHV1-2.IGHD3-10.IGHJ6.IGHM_IGLV3-25.IGLJ2.IGLC2	TGTGCGAGAGTTCTTAACCCCTATTACTATGGTTCGGGGAGTTATTATAACTACTACTACGGTATGGACGTCTGG_TGTCAATCAGCAGACAGCAGTGGTACTTATCAGGTATTC	0	1	0	0	0
CARVLRFGELQNWFDPW_CQSADSSGTYRWVF	IGHV3-7.IGHJ5.IGHD_IGLV3-25.IGLJ3.IGLC2	TGTGCGAGAGTTCTAAGGTTCGGGGAGCTCCAAAACTGGTTCGACCCCTGG_TGTCAATCAGCAGACAGCAGTGGTACTTATCGTTGGGTGTTC	0	1	0	0	0
CARVLRGPSPRGWFDPW_CQSADSSGTFIGVF	IGHV4-34.IGHJ5.IGHD_IGLV3-25.IGLJ3.IGLC2	TGTGCGAGAGTCCTGAGAGGCCCGAGCCCCCGGGGTTGGTTCGACCCCTGG_TGTCAATCAGCAGACAGCAGTGGTACCTTTATCGGGGTGTTC	0	1	0	0	0
CARVLRPFRLAAAYVDYW_CQQYGSSPYTF	IGHV4-59.IGHJ4.IGHM_IGKV3-20.IGKJ2.IGKC	TGTGCGAGAGTTCTAAGGCCCTTTCGATTAGCAGCAGCTTATGTTGACTACTGG_TGTCAGCAGTATGGTAGCTCACCGTACACTTTT	0	1	0	0	0
CARVLRPHRYYFDYW_CSAWDSSLSAVVF	IGHV4-30-4.IGHJ4.IGHM_IGLV10-54.IGLJ2.IGLC2	TGTGCGAGAGTCCTCCGACCTCATCGATACTACTTTGACTACTGG_TGCTCAGCATGGGACAGCAGCCTCAGTGCTGTGGTATTC	0	1	0	0	0
CARVLRYCTNGVCPEDYW_CSSYTSSSTVVF	IGHV4-34.IGHD2-8.IGHJ4.IGHM_IGLV2-14.IGLJ2.IGLC2	TGTGCGAGAGTCCTGCGATATTGTACTAATGGTGTATGCCCCGAGGACTACTGG_TGCAGCTCATATACAAGCAGCAGCACTGTGGTATTC	0	1	0	0	0
CARVLSPAIQRLNGEEGAFDIW_CQSYDSSLSVVF	IGHV3-64.IGHJ3.IGHM_IGLV1-40.IGLJ2.IGLC2	TGTGCGAGAGTCTTATCCCCCGCCATTCAAAGGTTAAACGGGGAAGAGGGTGCTTTTGATATCTGG_TGCCAGTCCTATGACAGCAGCCTGAGTGTGGTATTC	0	1	0	0	0
CARVLYDWNWFDPW_CSAWDSSLSAWVF	IGHV4-59.IGHJ5.IGHM_IGLV10-54.IGLJ3.IGLC2	TGTGCGAGAGTTCTATATGATTGGAACTGGTTCGACCCCTGG_TGCTCAGCATGGGACAGCAGCCTCAGTGCCTGGGTGTTC	0	1	0	0	0
CARVMITASVLPHIEFFQHW_CQQYDNPLITF	IGHV3-7.IGHJ1.IGHM_IGKV1-33.IGKJ5.IGKC	TGTGCGAGAGTCATGATTACAGCTTCTGTTTTGCCTCACATTGAGTTCTTCCAACACTGG_TGTCAACAGTATGATAATCCCCTCATCACCTTC	0	1	0	0	0
CARVMPSRYYYGLDVW_CQQSYSIPYTF	IGHV4-30-4.IGHJ6.IGHD_IGKV1D-39.IGKJ2.IGKC	TGTGCGAGGGTGATGCCAAGTCGCTACTACTACGGTCTGGACGTCTGG_TGTCAACAGAGTTACAGTATCCCGTACACTTTT	0	1	0	0	0
CARVNIKGYYDSGPYDPPFDYW_CMIWHSSASVVF	IGHV1-2.IGHJ4.IGHM_IGLV5-45.IGLJ2.IGLC2	TGTGCGAGAGTGAATATAAAAGGTTACTATGATAGTGGTCCTTATGACCCCCCTTTTGACTACTGG_TGTATGATTTGGCACAGCAGCGCTTCTGTGGTATTC	0	1	0	0	0
CARVNYDSGSYTTDYW_CQAWHTSIGVF	IGHV4-59.IGHJ4.IGHM_IGLV3-1.IGLJ2.IGLC2	TGTGCGCGAGTGAACTATGATTCGGGGAGTTACACCACGGACTACTGG_TGTCAGGCGTGGCACACCAGTATTGGAGTATTC	0	1	0	0	0
CARVNYYDSRGYHHNTPLYYW_CQQYDSLPITF	IGHV1-18.IGHD3-22.IGHJ4.IGHM_IGKV1-33.IGKJ5.IGKC	TGTGCGAGAGTAAATTACTATGATAGTCGTGGTTATCACCATAATACTCCTTTATACTACTGG_TGTCAACAGTATGATAGTCTCCCTATCACCTTC	0	1	0	0	0
CARVNYYDSSGFDDAFDIW_CNSRDSSGNHLF	IGHV3-7.IGHD3-22.IGHJ3.IGHM_IGLV3-19.IGLJ2.IGLC2	TGTGCGAGAGTAAATTACTATGATAGTAGTGGTTTCGATGATGCTTTTGATATCTGG_TGTAACTCCCGGGACAGCAGTGGTAACCATCTATTC	0	1	0	0	0
CARVPALTGTRAEIDCW_CQQYGSSPYTF	IGHV3-21.IGHJ4.IGHM_IGKV3-20.IGKJ2.IGKC	TGTGCGAGAGTCCCCGCCTTAACTGGAACTCGGGCCGAGATTGACTGCTGG_TGTCAGCAATATGGTAGCTCACCGTACACTTTT	0	1	0	0	0
CARVPGYSSSWYYFDYW_CQQSYSTSYTF	IGHV4-30-4.IGHD6-13.IGHJ4.IGHM_IGKV1D-39.IGKJ2.IGKC	TGTGCGAGAGTCCCCGGGTATAGCAGCAGCTGGTACTACTTTGACTACTGG_TGTCAACAGAGTTACAGTACCTCGTACACTTTT	0	1	0	0	0
CARVPNFYDSGGHYPW_CQQYNAYSLSF	IGHV4-30-4.IGHJ4.IGHD_IGKV1-5.IGKJ4.IGKC	TGCGCGAGAGTCCCAAACTTCTATGACAGTGGTGGTCATTACCCTTGG_TGCCAACAGTATAATGCTTATTCTCTCTCTTTC	0	1	0	0	0
CARVPPFGQAPDYW_CQSADSSGTPWVF	IGHV1-69.IGHJ4.IGHM_IGLV3-25.IGLJ3.IGLC2	TGTGCGAGAGTCCCTCCTTTTGGCCAAGCCCCCGACTACTGG_TGTCAATCAGCAGACAGCAGTGGTACCCCTTGGGTGTTC	0	1	0	0	0
CARVPRRWGWFGELYRSKKHHQPDAWFDPW_CQQYGSSPRWTF	IGHV1-2.IGHJ5.IGHM_IGKV3-20.IGKJ1.IGKC	TGTGCGAGAGTTCCCCGAAGGTGGGGATGGTTCGGGGAGTTATATCGGTCTAAGAAGCACCATCAACCCGACGCCTGGTTCGACCCCTGG_TGTCAGCAGTATGGTAGCTCACCTCGGTGGACGTTC	0	1	0	0	0
CARVPVNGVYSSSSL_CMQALQTPPDF	IGHV3-21.IGHD6-6.IGHJ4.IGHM_IGKV2D-28.IGKJ4.IGKC	TGTGCGAGAGTACCCGTAAACGGCGTATATAGCAGCTCGTCCCTG_TGCATGCAAGCTCTACAAACTCCTCCGGATTTC	0	1	0	0	0
CARVQGNPDYW_CSSYTSSSTLVF	IGHV4-30-4.IGHJ4.IGHM_IGLV2-14.IGLJ2.IGLC2	TGTGCGAGAGTTCAGGGTAACCCCGACTACTGG_TGCAGCTCATATACAAGCAGCAGCACTCTGGTATTC	0	1	0	0	0
CARVQHPRGAFDIW_CQQYDDWPLTF	IGHV3-53.IGHJ3.IGHM_IGKV3-15.IGKJ1.IGKC	TGTGCGAGAGTGCAACATCCCCGGGGTGCTTTTGATATCTGG_TGTCAGCAATATGATGACTGGCCTCTGACGTTC	0	1	0	0	0
CARVRGWFDPW_CMQALQTPLTF	IGHV4-30-4.IGHJ5.IGHM_IGKV2D-28.IGKJ4.IGKC	TGTGCGAGAGTAAGGGGCTGGTTCGACCCCTGG_TGCATGCAAGCTCTACAAACTCCTCTCACTTTC	0	1	0	0	0
CARVRGYNQPYFYGMDVW_CQQYDSSPPWTF	IGHV3-7.IGHJ6.IGHM_IGKV3-20.IGKJ1.IGKC	TGTGCGAGAGTGAGAGGCTATAATCAGCCGTATTTCTACGGTATGGACGTCTGG_TGTCAGCAATATGATAGTTCACCCCCGTGGACGTTC	0	1	0	0	0
CARVRGYSSGWSGGCWFDPW_CSAWDSSLSAVVF	IGHV1-8.IGHD6-19.IGHJ5.IGHM_IGLV10-54.IGLJ2.IGLC2	TGTGCGAGAGTTAGGGGATATAGCAGTGGCTGGTCGGGTGGGTGCTGGTTCGACCCCTGG_TGCTCAGCATGGGACAGCAGCCTCAGTGCTGTGGTATTC	0	1	0	0	0
CARVRGYSYAQYYFDYW_CQQYYSTPITF	IGHV1-2.IGHJ4.IGHM_IGKV4-1.IGKJ3.IGKC	TGTGCGAGAGTGCGGGGGTACAGCTATGCCCAGTACTACTTTGACTACTGG_TGTCAGCAATATTATAGTACTCCGATCACTTTC	0	1	0	0	0
CARVRLAGYYYDGMDVW_CQHRTNWHLIIF	IGHV4-59.IGHJ6.IGHM_IGKV3-11.IGKJ5.IGKC	TGTGCGAGAGTCCGATTGGCGGGCTATTACTACGATGGTATGGACGTCTGG_TGTCAGCACCGTACCAACTGGCACCTGATCATCTTC	0	1	0	0	0
CARVSFGVIGYYFDYW_CNSRDSSGNHLSVF	IGHV4-59.IGHJ4.IGHM_IGLV3-9.IGLJ1.IGLC1	TGTGCGAGAGTCTCATTTGGGGTTATCGGATACTACTTTGACTACTGG_TGTAACTCCCGGGACAGCAGTGGTAACCATCTAAGTGTCTTC	0	1	0	0	0
CARVSGDYYYGMDVW_CQQRSNWPPMYTF	IGHV1-69D.IGHJ6.IGHM_IGKV3-11.IGKJ2.IGKC	TGTGCGAGAGTTAGTGGGGATTACTACTACGGTATGGACGTCTGG_TGTCAGCAGCGTAGCAACTGGCCTCCGATGTACACTTTT	0	1	0	0	0
CARVSGGHIYHFDYW_CQAWDSSTVVF	IGHV1-2.IGHJ4.IGHM_IGLV3-1.IGLJ2.IGLC2	TGTGCGAGAGTCTCTGGGGGGCATATTTACCACTTTGACTACTGG_TGTCAGGCGTGGGACAGCAGCACTGTGGTATTC	0	1	0	0	0
CARVSGGRIYHLDYW_CQQYGSSPYTF	IGHV1-2.IGHJ4.IGHM_IGKV3-20.IGKJ2.IGKC	TGTGCGAGAGTATCTGGGGGGAGGATTTACCACTTGGATTACTGG_TGTCAGCAATATGGTAGCTCACCGTACACTTTT	0	1	0	0	0
CARVSGSPYW_CQQYDTYMYTF	IGHV3-33.IGHJ4.IGHM_IGKV1-5.IGKJ2.IGKC	TGTGCGAGAGTGAGTGGGAGCCCATACTGG_TGCCAACAATATGATACTTATATGTACACTTTT	0	1	0	0	0
CARVSISMITVVTEYYFDSW_CMQALQTPRTF	IGHV1-2.IGHJ4.IGHM_IGKV2-28.IGKJ1.IGKC	TGTGCGCGAGTGAGCATTTCCATGATAACAGTGGTTACAGAATACTACTTTGACAGCTGG_TGCATGCAAGCTCTACAAACTCCGAGGACGTTC	0	1	0	0	0
CARVSPFALSPIGAFDVW_CMQALQTPDTF	IGHV1-2.IGHJ3.IGHM_IGKV2D-28.IGKJ2.IGKC	TGTGCGAGAGTGTCTCCTTTTGCGTTATCCCCCATTGGTGCTTTTGATGTCTGG_TGCATGCAAGCTCTACAAACTCCGGACACTTTT	0	1	0	0	0
CARVSQIRSGYLGYW_CQQYYSTPLGF	IGHV1-8.IGHJ4.IGHM_IGKV4-1.IGKJ3.IGKC	TGTGCGAGAGTATCCCAAATACGGAGTGGTTATCTTGGGTACTGG_TGTCAGCAATATTATAGTACTCCTCTGGGTTTC	0	1	0	0	0
CARVSSAFDDIVVVPADLW_CQQYYSTPWTF	IGHV4-30-4.IGHD2-2.IGHJ4.IGHM_IGKV4-1.IGKJ1.IGKC	TGTGCGAGAGTTTCTTCGGCGTTCGATGATATTGTAGTAGTACCAGCTGACCTCTGG_TGTCAGCAATATTATAGTACTCCGTGGACGTTC	0	1	0	0	0
CARVTLAGISYLFAMDVW_CQQYGPSPMYTF	IGHV4-4.IGHJ6.IGHM_IGKV3-20.IGKJ2.IGKC	TGTGCGAGAGTGACCCTGGCAGGGATTAGTTACCTCTTCGCCATGGACGTCTGG_TGTCAACAATATGGTCCCTCACCTATGTACACTTTT	0	1	0	0	0
CARVTNPASRGHSSGAYW_CQQYYSIPFTF	IGHV1-2.IGHJ4.IGHM_IGKV4-1.IGKJ3.IGKC	TGTGCGAGAGTCACGAACCCGGCTTCGAGGGGACATAGCAGTGGCGCCTACTGG_TGTCAACAATATTATAGTATTCCCTTCACTTTC	0	1	0	0	0
CARVTPEFLEWAKGEGMDVW_CQAWDSSTALYVF	IGHV1-2.IGHJ6.IGHM_IGLV3-1.IGLJ1.IGLC1	TGTGCGAGAGTAACCCCCGAGTTTTTGGAGTGGGCTAAGGGGGAGGGTATGGACGTCTGG_TGTCAGGCGTGGGACAGCAGCACTGCCCTTTATGTCTTC	0	1	0	0	0
CARVTTVTTAYYYYGMDVW_CQSYDSSLSGWVF	IGHV3-30.IGHJ6.IGHM_IGLV2-14.IGLJ3.IGLC2	TGTGCGAGGGTGACTACAGTCACTACAGCTTATTACTACTACGGTATGGACGTCTGG_TGCCAGTCCTATGACAGCAGTCTGAGTGGTTGGGTGTTC	0	1	0	0	0
CARVTVTTADDYFDYW_CQQSYSTPLTF	IGHV1-2.IGHJ4.IGHM_IGKV1D-39.IGKJ4.IGKC	TGTGCGAGAGTTACGGTGACGACGGCAGACGACTACTTTGACTACTGG_TGTCAACAGAGTTACAGTACCCCGCTCACTTTC	0	1	0	0	0
CARVVGGNSGWYTFDYW_CQQYDGLPVTF	IGHV1-2.IGHJ4.IGHM_IGKV1-33.IGKJ4.IGKC	TGCGCGAGAGTGGTCGGCGGCAACAGTGGCTGGTACACCTTTGACTACTGG_TGTCAACAATATGATGGTCTCCCGGTCACTTTC	0	1	0	0	0
CARVVGRVAEYSSSSGAMWFDPW_CQAWDSSTHYVF	IGHV3-7.IGHD6-6.IGHJ5.IGHM_IGLV3-1.IGLJ1.IGLC1	TGTGCGAGAGTTGTCGGCAGAGTGGCCGAGTATAGCAGCTCGTCGGGGGCCATGTGGTTCGACCCCTGG_TGTCAGGCGTGGGACAGCAGCACTCATTATGTCTTC	0	1	0	0	0
CARVVGYYYDSSGYYPEAFDIW_CCSYAGSYTYVF	IGHV1-69D.IGHD3-22.IGHJ3.IGHM_IGLV2-11.IGLJ1.IGLC1	TGTGCGAGAGTCGTAGGGTATTACTATGATAGTAGTGGTTATTACCCCGAGGCTTTTGATATCTGG_TGCTGCTCATATGCAGGCAGCTACACTTATGTCTTC	0	1	0	0	0
CARVVLGSGWSFGLNWFDPW_CNSRDSSGNHLVVF	IGHV4-34.IGHJ5.IGHD_IGLV3-19.IGLJ2.IGLC2	TGTGCGAGAGTGGTGTTGGGCAGTGGCTGGTCCTTCGGACTAAACTGGTTCGACCCCTGG_TGTAACTCCCGGGACAGCAGTGGTAACCATCTTGTGGTATTC	0	1	0	0	0
CARVVRSGVVAGTLNWFDPW_CQSADSSGTYVLF	IGHV3-7.IGHJ5.IGHM_IGLV3-25.IGLJ2.IGLC2	TGTGCGAGAGTGGTTCGCTCTGGAGTGGTAGCTGGTACTCTCAACTGGTTCGACCCCTGG_TGTCAATCAGCAGACAGCAGTGGTACTTATGTGCTATTC	0	1	0	0	0
CARVVVIVPGRTFDIW_CQAWDSNTSVF	IGHV5-51.IGHJ3.IGHM_IGLV3-1.IGLJ1.IGLC1	TGTGCGAGAGTTGTTGTAATTGTACCAGGGCGGACTTTTGATATCTGG_TGTCAGGCGTGGGACAGCAACACTTCTGTCTTC	0	1	0	0	0
CARVVVVARPAFDIW_CQQYDNLPLTF	IGHV4-59.IGHJ3.IGHM_IGKV1-33.IGKJ4.IGKC	TGTGCGAGGGTAGTGGTGGTAGCTCGCCCGGCTTTTGATATCTGG_TGTCAACAGTATGATAATCTCCCGCTCACTTTC	0	1	0	0	0
CARVYCSTTSCQYYPDYW_CQQYYNTPWTF	IGHV1-3.IGHJ4.IGHM_IGKV4-1.IGKJ1.IGKC	TGTGCGAGAGTCTATTGTAGTACTACCAGCTGTCAGTACTACCCTGACTACTGG_TGTCAGCAATATTATAATACTCCGTGGACTTTC	0	1	0	0	0
CARVYCSTTSCQYYPDYW_CQQYYSTPWTF	IGHV1-3.IGHJ4.IGHM_IGKV4-1.IGKJ1.IGKC	TGTGCGAGAGTCTATTGTAGTACTACCAGCTGTCAGTACTACCCTGACTACTGG_TGTCAGCAATATTATAGTACTCCGTGGACGTTC	0	1	0	0	0
CARVYGGNSYYFDYW_CQVWDSSSDHSYVF	IGHV3-53.IGHD4-23.IGHJ4.IGHM_IGLV3-21.IGLJ1.IGLC1	TGTGCGAGAGTATACGGTGGTAACTCCTACTACTTTGACTACTGG_TGTCAGGTGTGGGATAGTAGTAGTGATCATAGTTATGTCTTC	0	1	0	0	0
CARVYTNYYDSRGLGGDAFDIW_CAAWDDSLSGWVF	IGHV4-30-4.IGHJ3.IGHM_IGLV3-1.IGLJ3.IGLC2	TGTGCCAGAGTTTATACGAATTACTATGATAGTAGAGGGTTGGGGGGGGATGCTTTTGATATCTGG_TGTGCAGCATGGGATGACAGCCTGAGTGGTTGGGTGTTC	0	1	0	0	0
CARWATGTIDYYYYGMDVW_CQAWDSNTGVF	IGHV3-33.IGHJ6.IGHM_IGLV3-1.IGLJ1.IGLC1	TGTGCGAGATGGGCTACTGGAACTATAGACTACTACTACTACGGTATGGACGTCTGG_TGTCAGGCGTGGGACAGCAACACTGGAGTCTTC	0	1	0	0	0
CARWDSSGYFDYW_CQTWGTGIHGVF	IGHV4-59.IGHJ4.IGHM_IGLV4-69.IGLJ2.IGLC2	TGTGCGAGATGGGATAGTAGTGGTTATTTTGACTACTGG_TGTCAGACCTGGGGCACTGGCATTCATGGGGTATTC	0	1	0	0	0
CARWGGTYYDILTGQEAFDIW_CVLYMGSGNWVF	IGHV5-51.IGHD3-9.IGHJ3.IGHM_IGLV8-61.IGLJ3.IGLC2	TGTGCGAGATGGGGGGGCACGTATTACGATATTTTGACTGGCCAAGAGGCTTTTGATATCTGG_TGTGTGCTGTATATGGGTAGTGGCAATTGGGTGTTC	0	1	0	0	0
CARWGSGTYYHYYYGLDVW_CQQYYRTPWTF	IGHV1-2.IGHJ6.IGHM_IGKV4-1.IGKJ1.IGKC	TGTGCGAGATGGGGTTCGGGGACTTATTACCACTACTACTACGGTTTGGACGTCTGG_TGTCAACAATATTATAGAACTCCGTGGACGTTC	0	1	0	0	0
CARWPAGGYNSDYW_CETWDHSGYVAF	IGHV3-21.IGHJ4.IGHM_IGLV4-60.IGLJ2.IGLC2	TGTGCGAGGTGGCCCGCGGGGGGCTATAATTCTGACTACTGG_TGTGAGACCTGGGACCATAGTGGCTATGTGGCATTC	0	1	0	0	0
CARWPYCSGTGCYTGVDAFDVW_CQQYYSTPYTF	IGHV2-26.IGHJ3.IGHM_IGKV4-1.IGKJ2.IGKC	TGTGCACGGTGGCCCTATTGTAGTGGTACCGGCTGCTATACTGGGGTGGATGCTTTTGATGTCTGG_TGTCAGCAATACTACAGTACTCCGTACACTTTT	0	1	0	0	0
CARWRHDGSPKGIYYFDYW_CQAWDSSHVVF	IGHV4-59.IGHJ4.IGHM_IGLV3-1.IGLJ2.IGLC2	TGTGCGAGATGGAGGCATGATGGGAGCCCCAAGGGCATCTACTACTTTGACTACTGG_TGTCAGGCGTGGGACAGTAGCCATGTGGTGTTC	0	1	0	0	0
CARWVGNYGMDVW_CQQYGSSPLTF	IGHV4-34.IGHJ6.IGHM_IGKV3-20.IGKJ4.IGKC	TGTGCGAGATGGGTGGGTAACTACGGTATGGACGTCTGG_TGTCAGCAGTATGGTAGCTCACCTCTCACTTTC	0	1	0	0	0
CARWWDGEISGDAFDIW_CQQSYSTPWTF	IGHV4-34.IGHJ3.IGHM_IGKV1D-39.IGKJ1.IGKC	TGTGCGAGATGGTGGGATGGAGAAATCTCGGGAGATGCTTTTGATATCTGG_TGTCAACAGAGTTACAGTACCCCCTGGACGTTC	0	1	0	0	0
CARWYDYW_CQQYDNLPPTLTF	IGHV1-46.IGHJ5.IGHM_IGKV1-33.IGKJ4.IGKC	TGTGCTCGCTGGTACGACTACTGG_TGTCAACAGTATGATAATCTCCCTCCGACGCTCACTTTC	0	1	0	0	0
CARYDTDMDNFDYW_CQSYDSSLSGWVF	IGHV4-59.IGHJ4.IGHM_IGLV1-40.IGLJ3.IGLC2	TGTGCGAGATATGATACAGATATGGACAACTTTGACTACTGG_TGCCAGTCCTATGACAGCAGCCTGAGTGGTTGGGTATTC	0	1	0	0	0
CARYGYNYAFDIW_CVLYMGSDNYVF	IGHV4-59.IGHD5-24.IGHJ3.IGHM_IGLV8-61.IGLJ1.IGLC1	TGTGCGAGATATGGCTACAATTACGCTTTTGATATCTGG_TGTGTGCTGTATATGGGTAGTGACAATTATGTCTTC	0	1	0	0	0
CARYITGTTIGGIDWGFDIW_CQSADSSGTYVVF	IGHV1-2.IGHD1-7.IGHJ3.IGHM_IGLV3-25.IGLJ2.IGLC2	TGTGCGAGATATATAACTGGAACTACGATCGGAGGGATAGACTGGGGTTTTGATATCTGG_TGTCAATCAGCAGACAGCAGTGGTACCTATGTGGTATTC	0	1	0	0	0
CARYLDSSGQFDYW_CCSYAGSVTWVF	IGHV4-30-4.IGHJ4.IGHM_IGLV2-23.IGLJ3.IGLC2	TGTGCCAGGTACCTTGATAGTAGTGGTCAATTCGACTACTGG_TGCTGCTCATATGCAGGTAGTGTCACTTGGGTGTTC	0	1	0	0	0
CARYRAAGTGFDYW_CQQYAHF	IGHV1-69.IGHJ4.IGHM_IGKV1-33.IGKJ4.IGKC	TGTGCGAGGTATAGGGCAGCTGGTACCGGGTTTGACTACTGG_TGTCAACAGTATGCTCATTTC	0	1	0	0	0
CARYSGYYYPHFDYW_CSSYTSSSTPVVF	IGHV5-10-1.IGHJ4.IGHM_IGLV2-14.IGLJ2.IGLC2	TGTGCGAGATATAGTGGTTATTACTATCCCCACTTTGACTACTGG_TGCAGCTCATATACAAGCAGCAGCACTCCCGTGGTATTC	0	1	0	0	0
CARYSSDTPYNWFDPW_CHQYYTTPPTF	IGHV3-7.IGHJ5.IGHD_IGKV4-1.IGKJ1.IGKC	TGTGCGCGTTATAGCAGTGACACCCCGTACAACTGGTTCGACCCCTGG_TGTCACCAATATTATACTACTCCTCCGACGTTC	0	1	0	0	0
CARYVDCTNGVCYIWDAFDIW_CNSRDSSGNHVVF	IGHV4-34.IGHD2-8.IGHJ3.IGHM_IGLV3-19.IGLJ2.IGLC2	TGTGCGAGATATGTCGATTGTACTAATGGTGTATGCTATATATGGGATGCTTTTGATATCTGG_TGTAACTCCCGGGACAGCAGTGGTAACCATGTGGTATTC	0	1	0	0	0
CARYWDVRADAFDIW_CAAWDDSLNGWVF	IGHV4-34.IGHJ3.IGHM_IGLV1-44.IGLJ3.IGLC2	TGTGCGAGATATTGGGACGTTCGGGCTGATGCTTTTGATATCTGG_TGTGCAGCATGGGATGACAGCCTGAATGGTTGGGTGTTC	0	1	0	0	0
CARYYYDSGRYLDYW_CAAWDDSLNGWVF	IGHV3-21.IGHJ4.IGHM_IGLV1-44.IGLJ3.IGLC2	TGTGCGAGGTATTACTATGATAGTGGTCGTTATCTTGACTACTGG_TGTGCAGCATGGGATGACAGCCTGAATGGTTGGGTGTTC	0	1	0	0	0
CARYYYDSSGYYSPYYYYGMDVW_CQQYDNLPLTF	IGHV4-34.IGHD3-22.IGHJ6.IGHM_IGKV1-33.IGKJ3.IGKC	TGTGCGAGGTATTACTATGATAGTAGTGGTTATTATTCCCCATACTACTACTACGGTATGGACGTCTGG_TGTCAACAGTATGATAATCTCCCTCTCACTTTC	0	1	0	0	0
CASAGGYSSSAHFDYW_CQQYDNPLLTF	IGHV1-69D.IGHD6-6.IGHJ4.IGHM_IGKV1-33.IGKJ4.IGKC	TGTGCGAGTGCGGGAGGGTATAGCAGCTCGGCTCACTTTGACTACTGG_TGTCAACAGTATGATAATCCCCTGCTCACTTTC	0	1	0	0	0
CASAHDVNYYDSSGYRDAFDIW_CQAWDSSTVVF	IGHV1-69D.IGHD3-22.IGHJ3.IGHM_IGLV3-1.IGLJ2.IGLC2	TGTGCGAGCGCGCACGACGTAAATTACTATGATAGTAGTGGTTACCGCGATGCTTTTGATATCTGG_TGTCAGGCGTGGGACAGCAGCACTGTGGTATTC	0	1	0	0	0
CASAPNWNYFYYGMDVW_CQQYNNWPPYTF	IGHV1-69D.IGHJ6.IGHM_IGKV3-15.IGKJ1.IGKC	TGTGCGAGTGCCCCGAACTGGAACTATTTCTACTACGGTATGGACGTCTGG_TGTCAGCAGTATAATAACTGGCCTCCGTATACGTTC	0	1	0	0	0
CASASAIAYYW_CMQGTHWPRPFTF	IGHV3-33.IGHJ4.IGHM_IGKV2-30.IGKJ3.IGKC	TGTGCGAGTGCTTCTGCGATCGCCTACTACTGG_TGCATGCAAGGTACACACTGGCCTCGGCCATTCACTTTC	0	1	0	0	0
CASATIRGGELDYW_CQSADSSGTYLWVF	IGHV3-33.IGHJ4.IGHM_IGLV3-25.IGLJ3.IGLC2	TGTGCGAGTGCCACAATTAGGGGGGGGGAGCTGGACTACTGG_TGTCAATCAGCAGACAGCAGTGGTACTTATCTTTGGGTGTTC	0	1	0	0	0
CASDGYSSSPAAYW_CCSYAGSRVF	IGHV1-69D.IGHJ4.IGHM_IGLV2-23.IGLJ3.IGLC2	TGTGCGAGTGACGGGTATAGCAGCAGTCCCGCCGCCTACTGG_TGCTGCTCATATGCAGGTTCGAGGGTGTTC	0	1	0	0	0
CASDRYSSGWYFFHYYGMDVW_CHQYYSSPPTF	IGHV3-74.IGHD6-19.IGHJ6.IGHM_IGKV4-1.IGKJ5.IGKC	TGTGCAAGCGATAGGTATAGCAGTGGCTGGTACTTTTTTCACTACTACGGTATGGACGTCTGG_TGTCACCAATATTATAGTAGTCCTCCCACCTTC	0	1	0	0	0
CASEAGW_CQQYGRSPPYTF	IGHV3-21.IGHJ4.IGHM_IGKV3-20.IGKJ2.IGKC	TGTGCGAGTGAGGCGGGGTGG_TGTCAGCAGTATGGTAGGTCACCTCCGTACACTTTT	0	1	0	0	0
CASEGTRNYYYGMDVW_CCSYAGSSTYVF	IGHV3-33.IGHJ6.IGHM_IGLV2-23.IGLJ1.IGLC1	TGTGCGAGTGAAGGGACTAGAAACTACTACTACGGTATGGACGTCTGG_TGCTGCTCATATGCAGGTAGTAGCACTTATGTCTTC	0	1	0	0	0
CASFESLGEESHIAAAGSEYFQHW_CQQYNTYSPNTF	IGHV4-59.IGHJ1._IGKV1-5.IGKJ5.IGKC	TGTGCGAGTTTTGAGAGTCTAGGCGAGGAATCACATATAGCAGCAGCTGGCTCTGAATACTTCCAGCACTGG_TGCCAACAGTATAATACTTATTCTCCGAACACCTTC	0	1	0	0	0
CASFHCGGDCFIRDW_CMQALQTPATF	IGHV3-33.IGHJ4.IGHM_IGKV2-28.IGKJ2.IGKC	TGTGCGAGCTTCCATTGTGGTGGTGACTGCTTCATCCGGGACTGG_TGCATGCAAGCTCTACAAACTCCGGCCACTTTT	0	1	0	0	0
CASFWSGLDAFDIW_CLLYYGGAQLVF	IGHV3-30.IGHJ3.IGHM_IGLV7-43.IGLJ2.IGLC2	TGTGCGAGCTTTTGGAGTGGTTTGGATGCTTTTGATATCTGG_TGTCTGCTCTACTATGGTGGTGCTCAGCTGGTATTC	0	1	0	0	0
CASGDPESEFDYW_CYSTDSSADRVF	IGHV4-30-4.IGHJ4.IGHM_IGLV3-10.IGLJ2.IGLC2	TGTGCGAGTGGGGATCCGGAATCCGAATTTGACTACTGG_TGTTACTCAACAGACAGCAGTGCTGACAGAGTATTC	0	1	0	0	0
CASGDSAYYYYGMDVW_CQTWGTGIQVF	IGHV4-39.IGHJ6.IGHD_IGLV4-69.IGLJ3.IGLC2	TGTGCGTCTGGGGACTCGGCCTACTACTACTACGGTATGGACGTCTGG_TGTCAGACCTGGGGCACTGGCATTCAGGTGTTC	0	1	0	0	0
CASGFYGGIVRGGFDYW_CSSYAGSIHVVF	IGHV4-59.IGHJ4.IGHM_IGLV2-8.IGLJ2.IGLC2	TGTGCGAGTGGGTTTTATGGGGGTATCGTGCGCGGGGGCTTTGACTACTGG_TGCAGCTCATATGCAGGCAGCATCCATGTGGTATTC	0	1	0	0	0
CASGGATGAFDIW_CQSADSSGTPHVVF	IGHV5-51.IGHJ3.IGHM_IGLV3-25.IGLJ2.IGLC2	TGTGCGAGTGGGGGAGCTACGGGCGCTTTTGATATCTGG_TGTCAATCAGCAGACAGCAGTGGTACTCCTCATGTGGTATTC	0	1	0	0	0
CASGGQLPGNYGVDVW_CNSRDSSGNHLVF	IGHV3-66.IGHJ6.IGHM_IGLV3-19.IGLJ2.IGLC2	TGTGCGAGTGGGGGGCAACTACCGGGCAACTACGGTGTGGACGTCTGG_TGTAACTCCCGGGACAGCAGTGGTAACCATCTGGTATTC	0	1	0	0	0
CASGGRVNYYYGMDVW_CLLSYSGARPVF	IGHV4-39.IGHJ6.IGHM_IGLV7-46.IGLJ3.IGLC2	TGTGCGAGCGGGGGGCGAGTTAACTACTACTACGGTATGGACGTCTGG_TGCTTGCTCTCCTATAGTGGTGCTCGGCCGGTGTTC	0	1	0	0	0
CASGPVYYYYGMDVW_CQQYYSSPLTF	IGHV3-48.IGHJ6.IGHM_IGKV4-1.IGKJ4.IGKC	TGTGCGAGTGGCCCCGTCTACTACTACTACGGTATGGACGTCTGG_TGTCAGCAATATTATAGTAGTCCGCTCACTTTC	0	1	0	0	0
CASGQGVQNVFYGMDVW_CMIWYSSAWVF	IGHV4-39.IGHJ6.IGHM_IGLV5-45.IGLJ3.IGLC2	TGTGCGAGTGGTCAGGGAGTCCAAAACGTCTTTTACGGTATGGACGTCTGG_TGTATGATTTGGTACAGTAGTGCTTGGGTGTTC	0	1	0	0	0
CASGSYLDYW_CQQHYTTPSTF	IGHV4-4.IGHJ4.IGHM_IGKV4-1.IGKJ2.IGKC	TGTGCGAGCGGGAGCTACTTAGACTACTGG_TGTCAGCAACATTATACTACTCCGTCCACTTTT	0	1	0	0	0
CASGVGYCSSTSCYRPDYYYYYGMDVW_CMQALQTPWTF	IGHV3-23.IGHD2-2.IGHJ6.IGHD_IGKV2-28.IGKJ2.IGKC	TGTGCGAGCGGGGTAGGATATTGTAGTAGTACCAGCTGCTACCGTCCGGATTACTACTACTACTACGGTATGGACGTCTGG_TGCATGCAAGCTCTACAAACTCCTTGGACTTTT	0	1	0	0	0
CASHGYSSSYYYFHKW_CQQYGSSRWTF	IGHV4-39.IGHJ4.IGHM_IGKV3-20.IGKJ1.IGKC	TGTGCGAGTCACGGGTATAGCAGTAGCTACTATTACTTTCATAAGTGG_TGTCAGCAGTATGGTAGCTCACGGTGGACGTTC	0	1	0	0	0
CASHRDGYNFGFDYW_CQAWDSSTVVF	IGHV1-69D.IGHD5-24.IGHJ4.IGHM_IGLV3-1.IGLJ2.IGLC2	TGTGCATCCCATAGAGATGGCTACAATTTTGGCTTTGACTACTGG_TGTCAGGCGTGGGACAGCAGCACTGTGGTATTC	0	1	0	0	0
CASHVIAVAGDYW_CQQRSNWPPGLTF	IGHV1-69D.IGHJ4.IGHM_IGKV3-11.IGKJ4.IGKC	TGTGCGAGCCACGTAATAGCAGTGGCTGGTGACTACTGG_TGTCAGCAGCGTAGCAACTGGCCCCCGGGGCTCACTTTC	0	1	0	0	0
CASITFFPPARYAPWGQW_CLLSYSGARVF	IGHV4-34.IGHJ4.IGHM_IGLV7-46.IGLJ1.IGLC1	TGTGCGAGTATAACATTTTTCCCCCCCGCCCGCTATGCTCCTTGGGGGCAATGG_TGCTTGCTCTCCTATAGTGGTGCTCGGGTCTTC	0	1	0	0	0
CASITLPPPAHSATWGQW_CLLSYPGARVF	IGHV4-34.IGHJ4.IGHM_IGLV7-46.IGLJ1.IGLC1	TGTGCGAGTATAACGTTGCCCCCCCCCGCCCACTCTGCTACTTGGGGGCAATGG_TGCTTGCTCTCCTATCCTGGTGCTCGGGTCTTC	0	1	0	0	0
CASITLPPPARYATWGQW_CLISYIGARVF	IGHV4-34.IGHJ4.IGHD_IGLV7-46.IGLJ1.IGLC1	TGTGCGAGTATAACACTGCCCCCCCCCGCCCGCTATGCTACTTGGGGGCAATGG_TGCTTGATCTCCTATATAGGTGCTCGGGTCTTC	0	1	0	0	0
CASITLPPPDHYVTWGQW_CLLSYPGARVF	IGHV4-34.IGHJ4.IGHM_IGLV7-46.IGLJ1.IGLC1	TGTGCGAGTATAACGCTGCCCCCCCCCGACCACTATGTTACTTGGGGGCAATGG_TGCTTGCTCTCCTATCCTGGTGCTCGGGTCTTC	0	1	0	0	0
CASKGLYGDYVEDYW_CQVWHSRSDHWVF	IGHV4-30-4.IGHJ4.IGHM_IGLV3-21.IGLJ3.IGLC2	TGTGCCAGTAAGGGTCTATACGGTGACTACGTTGAGGACTACTGG_TGTCAGGTGTGGCATAGTAGGAGTGATCATTGGGTGTTC	0	1	0	0	0
CASLEWLHFWFDPW_CQQYGSSARTF	IGHV3-48.IGHJ5.IGHM_IGKV3-20.IGKJ1.IGKC	TGTGCCTCTTTGGAGTGGTTACATTTTTGGTTCGACCCCTGG_TGTCAGCAGTATGGTAGCTCAGCGAGAACGTTC	0	1	0	0	0
CASLINYYDSSGYYYPFDYW_CQQRSNWPYTF	IGHV4-59.IGHD3-22.IGHJ4.IGHM_IGKV3-11.IGKJ2.IGKC	TGTGCGAGTCTCATCAATTACTATGATAGTAGTGGTTATTACTATCCCTTTGACTACTGG_TGTCAGCAGCGTAGCAACTGGCCGTACACTTTT	0	1	0	0	0
CASLINYYDSSGYYYPFDYW_CQQYNSYSPYTF	IGHV4-30-2.IGHD3-22.IGHJ4.IGHM_IGKV1-5.IGKJ2.IGKC	TGTGCGAGTCTCATCAATTACTATGATAGTAGTGGTTATTACTATCCCTTTGACTACTGG_TGCCAACAGTATAATAGTTATTCTCCGTACACTTTT	0	1	0	0	0
CASLSYDNIGPRSDYW_CATWDDSLSGWVF	IGHV3-48.IGHJ4.IGHM_IGLV1-47.IGLJ3.IGLC2	TGTGCGAGTCTCTCGTATGATAATATTGGCCCGCGCAGTGACTATTGG_TGTGCAACATGGGATGACAGCCTGAGTGGTTGGGTGTTC	0	1	0	0	0
CASLYNWNDLVYW_CQQYDNLPLF	IGHV3-53.IGHD1-20.IGHJ4.IGHM_IGKV1-33.IGKJ5.IGKC	TGTGCGAGTTTGTATAACTGGAACGACCTGGTCTACTGG_TGTCAACAGTATGATAATCTCCCCCTCTTC	0	1	0	0	0
CASMNWNYNGYYGMDVW_CAAWDDSLNVLYVF	IGHV3-21.IGHJ6.IGHM_IGLV1-44.IGLJ1.IGLC1	TGTGCGAGTATGAACTGGAACTATAACGGCTACTACGGTATGGACGTCTGG_TGTGCAGCATGGGATGACAGCCTGAATGTCCTTTATGTCTTC	0	1	0	0	0
CASMTTVVTPGFDYW_CLLYYGATVVF	IGHV4-34.IGHD4-23.IGHJ4.IGHM_IGLV7-43.IGLJ2.IGLC2	TGTGCGAGTATGACTACGGTGGTAACTCCGGGGTTTGACTACTGG_TGCCTGCTCTACTATGGTGCCACTGTGGTGTTC	0	1	0	0	0
CASNYYDSSGYSYFDYW_CQQYDNLPYTF	IGHV4-30-4.IGHD3-22.IGHJ4.IGHM_IGKV1-33.IGKJ2.IGKC	TGTGCGAGTAATTACTATGATAGTAGTGGTTATTCCTACTTTGACTACTGG_TGTCAACAGTATGATAATCTCCCGTACACTTTT	0	1	0	0	0
CASPHGDIVAPYGMDVW_CQSADSSGTYVVF	IGHV3-11.IGHJ6.IGHM_IGLV3-25.IGLJ2.IGLC2	TGTGCGAGTCCTCACGGGGATATAGTGGCCCCCTACGGTATGGACGTCTGG_TGTCAATCAGCAGACAGCAGTGGTACTTATGTGGTATTC	0	1	0	0	0
CASPLGDRLGQNLYYYYGMDVW_CQSADSSGTYWVF	IGHV1-8.IGHJ6.IGHM_IGLV3-25.IGLJ3.IGLC2	TGTGCGAGTCCCCTGGGGGACCGTTTGGGTCAAAACCTATACTACTACTACGGTATGGACGTCTGG_TGTCAATCAGCAGACAGCAGTGGTACTTATTGGGTGTTC	0	1	0	0	0
CASPLGTTTAFDYW_CSSYTSSSTLAVF	IGHV5-51.IGHJ4.IGHM_IGLV2-23.IGLJ2.IGLC2	TGTGCGAGCCCATTGGGGACGACAACTGCCTTTGACTACTGG_TGCAGCTCATATACAAGCAGCAGCACTCTCGCGGTATTC	0	1	0	0	0
CASPLPGGGATVRAVYW_CCSYAGSYTWVF	IGHV4-39.IGHJ4.IGHM_IGLV2-11.IGLJ3.IGLC2	TGTGCGAGTCCCCTCCCGGGGGGGGGAGCTACTGTTCGTGCGGTCTACTGG_TGCTGCTCATATGCAGGCAGCTACACTTGGGTGTTC	0	1	0	0	0
CASPMYW_CGTWDSSLSAGVL	IGHV3-21.IGHJ4.IGHM_IGLV1-51.IGLJ1.IGLC1	TGTGCGAGCCCAATGTACTGG_TGCGGAACATGGGATAGCAGCCTGAGTGCTGGGGTCCTC	0	1	0	0	0
CASPPYSGNYYFAYW_CQQYNNWPPWTF	IGHV1-69D.IGHJ4.IGHM_IGKV3-15.IGKJ1.IGKC	TGTGCGAGTCCACCATATAGTGGAAACTATTACTTTGCCTACTGG_TGTCAGCAGTATAATAACTGGCCTCCGTGGACGTTC	0	1	0	0	0
CASQAINYDYGDYYGMDVW_CQTWGTGIVVF	IGHV4-30-4.IGHJ6.IGHM_IGLV4-69.IGLJ2.IGLC2	TGTGCGAGCCAAGCGATCAACTATGACTACGGTGACTACTACGGTATGGACGTCTGG_TGTCAGACCTGGGGCACTGGCATCGTGGTATTC	0	1	0	0	0
CASQDDYGDYSDYW_CHQYGSLPPHTI	IGHV3-7.IGHD4-17.IGHJ4.IGHM_IGKV3-20.IGKJ4.IGKC	TGTGCGAGTCAGGATGACTACGGTGACTATAGTGACTACTGG_TGTCACCAGTATGGTAGTTTACCTCCCCACACTATC	0	1	0	0	0
CASQIERGYSYGGHFDYW_CQQYNNWPPWTF	IGHV1-69D.IGHD5-18.IGHJ4.IGHM_IGKV3-15.IGKJ1.IGKC	TGTGCGAGTCAAATCGAACGTGGATACAGCTATGGTGGGCACTTTGACTACTGG_TGTCAGCAGTATAATAACTGGCCTCCGTGGACGTTC	0	1	0	0	0
CASRGLVRGVIRFDYW_CMQALQTLALTF	IGHV1-69D.IGHJ4.IGHM_IGKV2D-28.IGKJ4.IGKC	TGTGCGAGCCGGGGACTGGTTCGGGGAGTTATCAGATTTGACTACTGG_TGCATGCAAGCTCTACAAACTCTCGCGCTCACTTTC	0	1	0	0	0
CASRPGIVVAGLDYW_CQQYNDWPPLTF	IGHV1-3.IGHJ4.IGHM_IGKV3D-15.IGKJ4.IGKC	TGTGCGAGCCGCCCGGGTATAGTAGTGGCTGGCCTTGACTACTGG_TGTCAGCAGTATAATGACTGGCCTCCGCTCACTTTC	0	1	0	0	0
CASRSSGWYYFHYW_CQQYYSTPYTF	IGHV4-30-4.IGHJ4.IGHM_IGKV4-1.IGKJ2.IGKC	TGTGCGAGCCGCAGCAGTGGCTGGTACTACTTTCACTACTGG_TGTCAGCAATATTATAGTACTCCGTACACTTTT	0	1	0	0	0
CASRSVAGSELAVVGMDVW_CAAWDDSLNGWVF	IGHV1-69D.IGHJ6.IGHA1_IGLV1-44.IGLJ3.IGLC2	TGTGCGAGCCGTTCTGTGGCTGGTTCGGAACTAGCCGTAGTCGGTATGGACGTCTGG_TGTGCAGCATGGGATGACAGCCTGAATGGTTGGGTGTTC	0	1	0	0	0
CASRTRGYSGSW_CMQGTHWPPYTF	IGHV3-48.IGHJ5.IGHM_IGKV2-30.IGKJ2.IGKC	TGTGCGAGTCGAACGCGTGGATATAGTGGTTCCTGG_TGCATGCAAGGTACACACTGGCCTCCGTACACTTTT	0	1	0	0	0
CASRWVSGVVSGSDSDYW_CLLSYSGARVF	IGHV4-39.IGHJ4.IGHM_IGLV7-46.IGLJ1.IGLC1	TGTGCGAGCAGGTGGGTTAGCGGCGTCGTGAGTGGTTCGGATTCTGACTACTGG_TGCTTGCTCTCCTATAGTGGTGCTCGCGTCTTC	0	1	0	0	0
CASRYYYDIGDYYGMDVW_CQSYDSSLSGVVF	IGHV3-33.IGHJ6.IGHM_IGLV1-40.IGLJ2.IGLC2	TGTGCGAGCCGGTATTACTATGATATTGGAGACTACTACGGTATGGACGTCTGG_TGCCAGTCCTATGACAGCAGCCTGAGTGGTGTGGTATTC	0	1	0	0	0
CASSAATPDAFDIW_CCSYASSSSRVF	IGHV1-69D.IGHJ3.IGHM_IGLV2-23.IGLJ3.IGLC2	TGTGCGTCGTCAGCTGCTACCCCTGATGCTTTTGATATCTGG_TGCTGCTCATATGCAAGTAGTAGTAGTCGGGTGTTC	0	1	0	0	0
CASSAATPDAFDIW_CQQYYNTPPTF	IGHV1-69D.IGHJ3.IGHM_IGKV4-1.IGKJ4.IGKC	TGTGCGTCGTCAGCTGCTACCCCTGATGCTTTTGATATCTGG_TGTCAGCAATATTATAATACTCCTCCCACTTTC	0	1	0	0	0
CASSAGGLDYW_CQQYYTTPYTF	IGHV4-4.IGHJ4.IGHM_IGKV4-1.IGKJ2.IGKC	TGTGCGAGTTCCGCAGGTGGCCTTGACTACTGG_TGTCAGCAATATTATACTACTCCGTACACTTTT	0	1	0	0	0
CASSDTPSDAFDIW_CQQYGSSPFTF	IGHV1-45.IGHJ3.IGHM_IGKV3-20.IGKJ3.IGKC	TGTGCAAGCTCGGATACACCGAGTGATGCTTTTGATATCTGG_TGTCAGCAGTATGGTAGCTCACCATTCACTTTC	0	1	0	0	0
CASSIAVLRYFDWLETFDYW_CQAWDSSTVVF	IGHV1-18.IGHD3-9.IGHJ4.IGHM_IGLV3-1.IGLJ2.IGLC2	TGTGCGAGCTCAATCGCCGTATTACGATATTTTGACTGGTTAGAAACGTTTGACTACTGG_TGTCAGGCGTGGGACAGCAGCACTGTGGTATTC	0	1	0	0	0
CASSVSSGWYQGGMDVW_CQQYGSSTGTF	IGHV1-69D.IGHJ6.IGHM_IGKV3-20.IGKJ1.IGKC	TGTGCGAGCAGTGTTAGCAGTGGCTGGTACCAGGGCGGTATGGACGTCTGG_TGTCAGCAGTATGGTAGCTCAACAGGGACGTTC	0	1	0	0	0
CASTLDKVYYYGMDVW_CMQALQTPRTF	IGHV4-59.IGHJ6.IGHM_IGKV2-28.IGKJ1.IGKC	TGTGCGAGTACCCTGGATAAAGTCTACTACTACGGTATGGACGTCTGG_TGCATGCAAGCTCTACAAACTCCTCGGACGTTC	0	1	0	0	0
CASTTGTPGW_CQQYGSSPQVF	IGHV3-21.IGHD1-1.IGHJ4.IGHM_IGKV3-20.IGKJ2.IGKC	TGTGCGAGTACAACTGGAACGCCAGGGTGG_TGTCAGCAGTATGGTAGCTCACCTCAGGTTTTT	0	1	0	0	0
CASVEAYCIGDCYSGQYFPHW_CQQYNNWPPRTF	IGHV3-48.IGHJ1.IGHM_IGKV3D-15.IGKJ1.IGKC	TGTGCGAGCGTGGAGGCATATTGTATTGGTGACTGCTATTCGGGCCAATACTTCCCGCACTGG_TGTCAGCAGTATAATAACTGGCCTCCGAGGACGTTC	0	1	0	0	0
CASVGATLPANWFDPW_CQSYDSSLSGPVVF	IGHV1-69.IGHJ5.IGHM_IGLV1-40.IGLJ2.IGLC2	TGTGCGAGCGTGGGAGCTACTTTACCTGCTAACTGGTTCGACCCCTGG_TGCCAGTCCTATGACAGCAGCCTGAGTGGTCCCGTGGTATTC	0	1	0	0	0
CASVGCSGGSCYPGGIW_CMQGTHWPWTF	IGHV1-3.IGHD2-15.IGHJ4.IGHD_IGKV2-30.IGKJ1.IGKC	TGTGCGAGTGTGGGTTGTAGTGGTGGTAGCTGCTACCCCGGCGGTATCTGG_TGCATGCAAGGTACACACTGGCCGTGGACGTTC	0	1	0	0	0
CASVLDNWFDPW_CQAWDSSTVVF	IGHV1-3.IGHJ5.IGHM_IGLV3-1.IGLJ2.IGLC2	TGTGCGAGTGTACTAGACAACTGGTTCGACCCCTGG_TGTCAGGCGTGGGACAGCAGCACTGTGGTATTC	0	1	0	0	0
CASVRYRGHLGYW_CQAWDSSTVVF	IGHV4-30-4.IGHJ4.IGHM_IGLV3-1.IGLJ2.IGLC2	TGTGCGAGTGTCCGATATAGGGGCCATTTGGGCTACTGG_TGTCAGGCGTGGGACAGCAGCACTGTGGTATTC	0	1	0	0	0
CASVYVAGLPW_CQSYDSSPWVF	IGHV3-33.IGHJ4.IGHM_IGLV6-57.IGLJ3.IGLC2	TGTGCGAGCGTGTACGTCGCTGGCCTCCCGTGG_TGTCAGTCTTATGATAGCAGCCCTTGGGTGTTC	0	1	0	0	0
CASWAHGHW_CQQYYSTPFTF	IGHV3-23.IGHJ4.IGHM_IGKV4-1.IGKJ2.IGKC	TGTGCGTCCTGGGCCCACGGCCACTGG_TGTCAGCAATATTATAGTACTCCGTTCACTTTT	0	1	0	0	0
CASYPPYCSSTSCYPSAGDAFDIW_CQTWGTGTVVF	IGHV1-3.IGHD2-2.IGHJ3.IGHM_IGLV4-69.IGLJ2.IGLC2	TGTGCGAGTTACCCGCCCTATTGTAGTAGTACCAGCTGCTATCCCAGTGCCGGTGATGCTTTTGATATCTGG_TGTCAGACCTGGGGCACTGGCACCGTGGTATTC	0	1	0	0	0
CASYSASDDAFDIW_CCSYAGSSTFAVF	IGHV4-61.IGHJ3.IGHM_IGLV2-23.IGLJ2.IGLC2	TGCGCGAGTTATAGTGCGAGCGATGATGCTTTTGATATCTGG_TGCTGCTCATATGCAGGTAGTAGCACTTTCGCGGTATTC	0	1	0	0	0
CATADSGSFLEWLRMDVW_CQQYNNWPPLTF	IGHV1-24.IGHJ6.IGHM_IGKV3-15.IGKJ4.IGKC	TGTGCAACAGCCGACTCTGGTTCATTTTTGGAGTGGTTAAGGATGGACGTCTGG_TGTCAGCAGTATAATAACTGGCCTCCGCTCACTTTC	0	1	0	0	0
CATAGRDDHNFFDYW_CMQALQAPLTF	IGHV1-2.IGHJ4.IGHM_IGKV2-28.IGKJ4.IGKC	TGTGCGACCGCCGGCCGGGATGACCACAATTTCTTTGACTACTGG_TGCATGCAAGCTCTACAAGCTCCGCTCACTTTC	0	1	0	0	0
CATAGRDDHNFFDYW_CQQYYSTPLTF	IGHV1-2.IGHJ4.IGHM_IGKV4-1.IGKJ4.IGKC	TGTGCGACCGCCGGCCGGGATGACCACAATTTCTTTGACTACTGG_TGTCAGCAATATTATTCTACTCCTCTCACTTTC	0	1	0	0	0
CATAYLLRYFDWLPDFDYW_CETWDSNIRVF	IGHV1-24.IGHD3-9.IGHJ4.IGHM_IGLV4-60.IGLJ3.IGLC2	TGTGCAACAGCCTACTTATTACGATATTTTGACTGGTTACCAGACTTTGACTACTGG_TGTGAGACCTGGGACAGTAATATTCGGGTGTTC	0	1	0	0	0
CATDLHCANGLCPFDYW_CQQYYSIPPKF	IGHV4-59.IGHJ4.IGHD_IGKV4-1.IGKJ1.IGKC	TGTGCGACAGACCTTCATTGTGCTAATGGTCTATGCCCTTTTGACTACTGG_TGTCAGCAATATTATAGTATTCCTCCGAAATTC	0	1	0	0	0
CATDLHCANGLCPFDYW_CQQYYSIPPKF	IGHV4-59.IGHJ4.IGHM_IGKV4-1.IGKJ1.IGKC	TGTGCGACAGACCTTCATTGTGCTAATGGTCTATGCCCTTTTGACTACTGG_TGTCAGCAATATTATAGTATTCCTCCGAAATTC	0	1	0	0	0
CATFGRRSAGAGIVAMIYYW_CQQYYSTPWTF	IGHV4-39.IGHJ1.IGHM_IGKV4-1.IGKJ1.IGKC	TGTGCGACCTTCGGGCGACGATCTGCGGGGGCCGGTATAGTGGCGATGATCTATTATTGG_TGTCAGCAATATTATAGTACTCCGTGGACGTTC	0	1	0	0	0
CATFSSTGQFDYW_CHQYSTTPPTF	IGHV1-69.IGHJ4.IGHM_IGKV4-1.IGKJ1.IGKC	TGTGCGACCTTTTCATCGACTGGCCAGTTTGACTACTGG_TGTCACCAATATTCTACTACTCCTCCGACGTTC	0	1	0	0	0
CATGDSSSWLFDYW_CCSYAGSSPYVF	IGHV1-24.IGHJ4.IGHM_IGLV2-11.IGLJ1.IGLC1	TGTGCAACAGGAGATAGCAGCAGCTGGCTATTTGACTACTGG_TGCTGCTCATATGCAGGTAGTAGCCCGTATGTCTTC	0	1	0	0	0
CATGGEVAGLDYW_CQAWDSSTAVF	IGHV3-15.IGHJ4.IGHM_IGLV3-1.IGLJ2.IGLC2	TGTGCCACAGGGGGAGAAGTGGCTGGTCTTGACTATTGG_TGTCAGGCGTGGGACAGCAGCACTGCGGTATTC	0	1	0	0	0
CATGGIGYDYW_CQAWDSSANWVF	IGHV3-23.IGHJ4.IGHM_IGLV3-1.IGLJ3.IGLC2	TGTGCCACAGGGGGGATAGGATATGACTACTGG_TGTCAGGCGTGGGACAGCAGCGCCAATTGGGTGTTC	0	1	0	0	0
CATGGVVAYFQHW_CGTWDSSLSACV	IGHV4-59.IGHJ1.IGHM_IGLV1-51.IGLJ2.IGLC2	TGTGCGACCGGGGGAGTAGTGGCATACTTCCAGCACTGG_TGCGGAACATGGGATAGCAGCCTGAGTGCCTGTGTC	0	1	0	0	0
CATGIAAAGAVAGTFDYW_CQQYDNLPPYTF	IGHV3-30.IGHD6-13.IGHJ4.IGHM_IGKV1-33.IGKJ2.IGKC	TGTGCGACCGGTATAGCAGCAGCTGGTGCGGTGGCTGGTACTTTTGACTACTGG_TGTCAACAGTATGATAATCTCCCTCCGTACACTTTT	0	1	0	0	0
CATIKKSTLWFDPW_CQQYYSTPMYTF	IGHV1-24.IGHJ5.IGHM_IGKV4-1.IGKJ2.IGKC	TGTGCAACCATCAAGAAGAGCACACTCTGGTTCGACCCCTGG_TGTCAGCAATATTATAGTACTCCGATGTACACTTTT	0	1	0	0	0
CATITVTTTYW_CQQYNNWPLGTLTF	IGHV4-30-4.IGHJ4.IGHM_IGKV3-15.IGKJ4.IGKC	TGTGCGACTATTACAGTAACTACGACCTACTGG_TGTCAGCAGTATAATAACTGGCCCCTCGGTACCCTCACTTTC	0	1	0	0	0
CATKRVKYYDFWSGYPYGMDVW_CQQYYSTPLTF	IGHV4-30-4.IGHD3-3.IGHJ6.IGHM_IGKV4-1.IGKJ4.IGKC	TGTGCGACCAAACGGGTAAAGTATTACGATTTTTGGAGTGGTTACCCCTACGGTATGGACGTCTGG_TGTCAGCAATATTATAGTACTCCGCTCACTTTC	0	1	0	0	0
CATLIKMSNWYYFDYW_CSSYTTSSTWVF	IGHV4-61.IGHJ4.IGHM_IGLV2-14.IGLJ3.IGLC2	TGTGCGACTTTAATAAAAATGAGCAACTGGTACTACTTTGACTACTGG_TGCAGCTCATATACAACCAGCAGCACTTGGGTGTTC	0	1	0	0	0
CATLLEPLGEGYYYYGMDVW_CQQYGSSPVTF	IGHV1-69D.IGHJ6.IGHM_IGKV3-20.IGKJ1.IGKC	TGTGCGACCTTACTGGAACCCCTAGGAGAGGGCTACTACTACTACGGTATGGACGTCTGG_TGTCAGCAGTATGGTAGCTCACCCGTGACGTTC	0	1	0	0	0
CATLSKAVTTTSADYW_CQQYGSSPYTF	IGHV1-24.IGHJ4.IGHM_IGKV3-20.IGKJ2.IGKC	TGTGCAACACTTTCTAAGGCAGTCACCACCACAAGCGCGGACTACTGG_TGTCAGCAGTATGGTAGCTCACCATACACTTTT	0	1	0	0	0
CATLVNSLWRRFDYW_CSSYTGTNNYVF	IGHV5-51.IGHJ4.IGHM_IGLV2-8.IGLJ1.IGLC1	TGTGCGACACTGGTTAACAGTCTTTGGAGACGTTTTGACTACTGG_TGCAGCTCATATACAGGCACCAACAATTATGTCTTC	0	1	0	0	0
CATPRYNWNYFDYW_CQQYYSTPQYTF	IGHV3-30.IGHD1-7.IGHJ4.IGHM_IGKV4-1.IGKJ2.IGKC	TGTGCGACCCCCCGGTATAACTGGAACTACTTTGACTACTGG_TGTCAGCAATATTATAGTACTCCTCAGTACACTTTT	0	1	0	0	0
CATRRGVVGNGAFDIW_CQSADSSGTYYVF	IGHV5-51.IGHJ3.IGHM_IGLV3-25.IGLJ1.IGLC1	TGTGCGACGCGACGGGGGGTAGTAGGGAATGGTGCTTTTGATATCTGG_TGTCAATCAGCAGACAGCAGTGGTACTTATTATGTCTTC	0	1	0	0	0
CATSGSYYSPAEYFQHW_CQQYDNLLLTF	IGHV3-23.IGHJ1.IGHM_IGKV1-33.IGKJ4.IGKC	TGTGCGACTTCGGGGAGTTATTACTCCCCCGCTGAATACTTCCAGCACTGG_TGTCAACAGTATGATAATCTCCTTCTCACTTTC	0	1	0	0	0
CATSPGRLQLYFDYW_CQQYGRSPGFTF	IGHV3-53.IGHJ4.IGHM_IGKV3-20.IGKJ3.IGKC	TGTGCGACATCACCTGGGCGACTGCAACTCTACTTTGACTACTGG_TGTCAGCAATATGGTAGGTCACCGGGATTCACTTTC	0	1	0	0	0
CATSREGTTVTTSSFDYW_CQQRSNWPPYTF	IGHV1-2.IGHD4-17.IGHJ4.IGHM_IGKV3-11.IGKJ2.IGKC	TGTGCGACCTCAAGAGAGGGGACTACGGTGACTACCAGTAGCTTTGACTACTGG_TGTCAGCAGCGTAGCAACTGGCCTCCGTACACTTTT	0	1	0	0	0
CATSTSGSYYHFDSW_CCSYAGSSALVF	IGHV4-39.IGHJ4.IGHM_IGLV2-23.IGLJ2.IGLC2	TGTGCGACTTCAACAAGTGGGAGCTACTATCACTTTGACTCCTGG_TGCTGCTCATATGCAGGTAGTAGCGCCCTGGTGTTC	0	1	0	0	0
CATSYCGGECFPAPLETYFDHW_CQAWDSSTFYVF	IGHV4-59.IGHD2-21.IGHJ4.IGHM_IGLV3-1.IGLJ1.IGLC1	TGTGCGACATCATATTGTGGTGGTGAATGCTTTCCCGCGCCCCTTGAGACGTACTTTGACCACTGG_TGTCAGGCGTGGGACAGCAGCACCTTTTATGTCTTC	0	1	0	0	0
CATSYSNGWYPLYFAHW_CQQYNNWPPGWTF	IGHV3-30.IGHD6-19.IGHJ4.IGHM_IGKV3-15.IGKJ1.IGKC	TGTGCGACCTCGTATAGCAATGGCTGGTACCCTCTCTACTTCGCCCACTGG_TGTCAGCAGTATAATAACTGGCCTCCGGGGTGGACGTTC	0	1	0	0	0
CATTIGSYDSTFDYW_CQTWDTAIRVF	IGHV3-21.IGHJ4.IGHM_IGLV4-69.IGLJ2.IGLC2	TGTGCGACCACGATAGGAAGCTATGATAGTACTTTTGACTACTGG_TGTCAGACCTGGGACACTGCCATTCGGGTATTC	0	1	0	0	0
CATTVPAAPQIDYW_CNSRDSSGNHHWVF	IGHV4-30-4.IGHJ4.IGHM_IGLV3-19.IGLJ3.IGLC2	TGTGCGACTACGGTACCAGCCGCCCCACAAATTGACTACTGG_TGTAACTCCCGGGACAGCAGTGGTAACCATCATTGGGTGTTC	0	1	0	0	0
CATVGIVAINTGIVFDYW_CQQYGSSPYTF	IGHV5-51.IGHJ4.IGHM_IGKV3-20.IGKJ2.IGKC	TGTGCGACGGTCGGTATAGTAGCAATTAATACCGGGATCGTTTTTGACTACTGG_TGTCAGCAGTATGGTAGTTCACCGTACACTTTT	0	1	0	0	0
CATVGPYWTRGWNILDPW_CQQCYSSPYTF	IGHV1-24.IGHJ5.IGHM_IGKV1-39.IGKJ2.IGKC	TGTGCAACAGTCGGGCCCTATTGGACCAGGGGATGGAACATTCTCGACCCCTGG_TGTCAACAGTGTTATAGTTCCCCGTACACCTTT	0	1	0	0	0
CATVLRSDSSSGWSARTKRTYGMDVW_CQAWDSSVVF	IGHV1-24.IGHJ6.IGHM_IGLV3-1.IGLJ2.IGLC2	TGTGCAACAGTGCTGCGGTCAGATAGCAGCAGTGGCTGGTCCGCTCGCACAAAGAGGACTTACGGTATGGACGTCTGG_TGTCAGGCGTGGGACAGCAGCGTGGTATTC	0	1	0	0	0
CATVSPWELPVRYYYGMDVW_CQQYGSSPLTF	IGHV1-24.IGHJ6.IGHM_IGKV3-20.IGKJ4.IGKC	TGTGCAACAGTTTCACCTTGGGAGCTACCAGTTCGCTACTACTACGGTATGGACGTCTGG_TGTCAGCAGTATGGTAGCTCACCTCTCACTTTC	0	1	0	0	0
CATVYCSGALCHFDHW_CQAWDSSTVF	IGHV3-33.IGHJ4.IGHM_IGLV3-1.IGLJ2.IGLC2	TGTGCGACCGTCTATTGTAGTGGTGCTTTGTGCCACTTTGACCACTGG_TGTCAGGCGTGGGACAGCAGCACTGTATTC	0	1	0	0	0
CATWGGLRGFDYW_CQQYYTTPLTF	IGHV3-74.IGHJ4.IGHM_IGKV4-1.IGKJ4.IGKC	TGTGCAACATGGGGGGGCCTAAGGGGCTTTGACTACTGG_TGTCAGCAATATTATACTACTCCTCTCACTTTC	0	1	0	0	0
CATYDYGARLAVIGMDVW_CAAWDDSLSVLF	IGHV1-69D.IGHJ6.IGHM_IGLV1-47.IGLJ2.IGLC2	TGTGCGACCTATGACTACGGTGCCCGTTTAGCAGTTATCGGTATGGACGTCTGG_TGTGCAGCATGGGATGACAGCCTGAGTGTCCTATTC	0	1	0	0	0
CATYPCEATSCYVSAYGMDVW_CQSADSSGPWVF	IGHV1-24.IGHJ6.IGHM_IGLV3-25.IGLJ3.IGLC2	TGTGCAACATACCCGTGTGAGGCTACCAGCTGCTATGTTTCGGCCTACGGTATGGACGTCTGG_TGTCAATCAGCAGACAGCAGTGGTCCTTGGGTGTTC	0	1	0	0	0
CATYTWDTATDRAPW_CQQYDNLPPGFTF	IGHV3-33.IGHJ5.IGHM_IGKV1-33.IGKJ3.IGKC	TGTGCGACGTACACCTGGGATACAGCTACCGATAGGGCCCCCTGG_TGTCAACAGTATGATAATCTCCCTCCGGGATTCACTTTC	0	1	0	0	0
CATYVLREGYW_CQKYNIAPWTF	IGHV3-48.IGHJ4.IGHM_IGKV1-27.IGKJ1.IGKC	TGTGCGACCTACGTCTTACGAGAAGGGTACTGG_TGTCAAAAGTATAACATTGCCCCGTGGACGTTC	0	1	0	0	0
CATYYDILTGYNDYYYGMDVW_CLQHNSYPWTF	IGHV4-30-4.IGHD3-9.IGHJ6.IGHM_IGKV1-17.IGKJ1.IGKC	TGTGCGACGTATTACGATATTTTGACTGGTTATAACGACTACTACTACGGTATGGACGTCTGG_TGTCTACAGCATAATAGTTACCCCTGGACGTTC	0	1	0	0	0
CAVEQWRALSYW_CNSRDSSGNHPRVF	IGHV3-33.IGHJ4.IGHM_IGLV3-19.IGLJ2.IGLC2	TGTGCGGTCGAGCAGTGGCGGGCCCTTTCATACTGG_TGTAACTCCCGGGACAGCAGTGGTAACCATCCTAGGGTATTC	0	1	0	0	0
CAVGALYSYDYW_CQQYFIVPVHF	IGHV3-66.IGHJ4.IGHM_IGKV4-1.IGKJ2.IGKC	TGTGCGGTGGGAGCTCTATACTCTTATGACTACTGG_TGTCAGCAATATTTTATTGTTCCCGTCCATTTT	0	1	0	0	0
CAVGGTYSPFEYW_CQVWDSSSDQPVF	IGHV4-59.IGHJ4.IGHM_IGLV3-21.IGLJ3.IGLC2	TGTGCGGTGGGTGGGACTTATTCACCCTTTGAGTACTGG_TGTCAGGTGTGGGATAGTAGTAGTGATCAGCCGGTGTTC	0	1	0	0	0
CAVIVATTPGYYYYGMDVW_CSSHTRDNSLYLF	IGHV3-33.IGHJ6.IGHM_IGLV2-14.IGLJ1.IGLC1	TGTGCGGTTATAGTGGCTACGACCCCTGGCTACTACTACTACGGTATGGACGTCTGG_TGCAGCTCACACACACGCGACAACAGCCTATATCTCTTC	0	1	0	0	0
CAVRIAAAGDYW_CQSYDSSNHWVF	IGHV3-33.IGHJ4.IGHM_IGLV6-57.IGLJ3.IGLC2	TGTGCGGTCCGTATAGCAGCAGCTGGCGACTACTGG_TGTCAGTCTTATGATAGCAGCAATCATTGGGTGTTC	0	1	0	0	0
CAYSSGYSYYFDYW_CHQSSSLPFTF	IGHV3-74.IGHJ4.IGHM_IGKV6D-21.IGKJ3.IGKC	TGTGCCTACAGTAGTGGTTATTCGTACTACTTTGACTACTGG_TGTCATCAGAGTAGTAGTTTACCTTTCACTTTC	0	1	0	0	0
CCQQLLGYW_CQQYYSTPLTF	IGHV1-2.IGHJ4.IGHM_IGKV4-1.IGKJ4.IGKC	TGTTGTCAGCAGCTGCTGGGCTACTGG_TGTCAGCAATATTATAGTACTCCGCTCACTTTC	0	1	0	0	0
CFQTSSSGDHTGYW_CSAWDNNLSIWVF	IGHV3-73.IGHJ4.IGHM_IGLV1-47.IGLJ3.IGLC2	TGTTTTCAGACCTCCTCCTCCGGTGACCACACGGGCTACTGG_TGTTCAGCATGGGATAACAACCTGAGTATTTGGGTGTTC	0	1	0	0	0
CGAYRWLSDPYDDYW_CLQHNTYPYTF	IGHV3-73.IGHJ4.IGHM_IGKV1-17.IGKJ2.IGKC	TGTGGGGCATACCGGTGGCTTTCAGACCCGTACGACGACTACTGG_TGTCTACAGCATAATACTTACCCGTACACATTT	0	1	0	0	0
CGGGRSAWTW_CAVWDDKMKGWVF	IGHV6-1.IGHJ5.IGHM_IGLV1-44.IGLJ3.IGLC2	TGTGGGGGTGGTCGGAGTGCCTGGACCTGG_TGTGCAGTATGGGATGACAAAATGAAGGGTTGGGTGTTC	0	1	0	0	0
CGGYYPGGGHIDYW_CHQSGSSPYTF	IGHV4-61.IGHJ4.IGHA1_IGKV3-20.IGKJ2.IGKC	TGTGGGGGATATTACCCTGGGGGGGGGCACATTGACTACTGG_TGTCACCAGTCTGGGAGTTCCCCGTACACTTTT	0	1	0	0	0
CGKDPNGDYVGAFDFW_CQQYGSSRSF	IGHV3-23.IGHJ3.IGHM_IGKV3-20.IGKJ1.IGKC	TGTGGGAAGGATCCTAACGGTGACTACGTGGGTGCTTTTGATTTCTGG_TGTCAGCAGTATGGTAGTTCACGGTCGTTC	0	1	0	0	0
CGRESGGYCSGASCYWSGFDQW_CSSYTSSSTQVF	IGHV3-33.IGHD2-15.IGHJ4.IGHM_IGLV2-14.IGLJ2.IGLC2	TGTGGGAGAGAGAGTGGAGGATATTGTAGTGGTGCTAGTTGCTACTGGTCTGGATTTGATCAGTGG_TGCAGCTCATATACAAGCAGCAGCACTCAAGTATTT	0	1	0	0	0
CGRGNGMDVW_CFLSYSGSWVF	IGHV1-2.IGHJ6.IGHM_IGLV7-46.IGLJ3.IGLC2	TGTGGGAGAGGGAACGGTATGGACGTCTGG_TGCTTCCTCTCCTATAGTGGTTCTTGGGTGTTC	0	1	0	0	0
CGRHKSGYGPAVDYW_CASRDNSGSHWIF	IGHV4-59.IGHJ4.IGHM_IGLV3-19.IGLJ3.IGLC2	TGTGGGAGACATAAATCCGGCTATGGTCCCGCAGTTGACTACTGG_TGTGCGTCGCGGGACAACAGTGGTAGCCATTGGATTTTC	0	1	0	0	0
CGRRAAIGSLIDYW_CQQGYSTPPTF	IGHV3-11.IGHJ4.IGHM_IGKV1D-39.IGKJ1.IGKC	TGTGGGAGAAGGGCAGCAATTGGTAGCCTCATTGACTACTGG_TGTCAACAGGGTTACAGTACCCCTCCGACGTTC	0	1	0	0	0
CGRSLYTRDPYW_CKSYTSIDTVEF	IGHV1-2.IGHJ4.IGHA2_IGLV2-18.IGLJ2.IGLC2	TGTGGGAGAAGCCTCTATACCCGTGACCCCTACTGG_TGCAAATCATATACAAGCATTGACACCGTGGAATTC	0	1	0	0	0
CGVVGATTVIAYFDYW_CQQYGSSRTF	IGHV4-39.IGHD1-26.IGHJ4.IGHM_IGKV3-20.IGKJ1.IGKC	TGTGGAGTAGTGGGAGCTACTACTGTCATAGCCTACTTTGACTACTGG_TGTCAGCAGTATGGTAGCTCACGAACGTTC	0	1	0	0	0
CHGWGYW_CQQYDNSQPLTF	IGHV3-66.IGHJ4.IGHM_IGKV3-20.IGKJ4.IGKC	TGCCATGGCTGGGGCTACTGG_TGTCAGCAGTATGATAACTCACAACCTCTCACTTTC	0	1	0	0	0
CHYYYDSSGYYVFDYW_CAAWDDNLLGRVF	IGHV3-74.IGHD3-22.IGHJ4.IGHM_IGLV1-36.IGLJ3.IGLC2	TGTCACTATTACTATGATAGTAGTGGTTATTACGTCTTTGACTACTGG_TGTGCAGCATGGGATGACAACTTGCTAGGTCGGGTGTTC	0	1	0	0	0
CIATSGYYFDYW_CQQYYTTPWTF	IGHV3-15.IGHJ4.IGHM_IGKV4-1.IGKJ1.IGKC	TGTATCGCTACGTCCGGTTACTACTTTGACTACTGG_TGTCAGCAATATTATACTACTCCGTGGACGTTC	0	1	0	0	0
CIRGLGDYW_CQQYYSTSYTF	IGHV3-74.IGHJ1.IGHM_IGKV4-1.IGKJ2.IGKC	TGTATAAGAGGGTTGGGGGACTATTGG_TGTCAGCAATATTATAGTACTTCGTACACTTTT	0	1	0	0	0
CIVGALYYYYGMDVW_CMQGTHWPGAF	IGHV3-7.IGHJ6.IGHM_IGKV2-30.IGKJ1.IGKC	TGTATAGTGGGAGCCTTGTACTACTACTACGGTATGGACGTCTGG_TGCATGCAAGGTACACACTGGCCCGGGGCGTTC	0	1	0	0	0
CLRGVDRGEVSDPW_CQVRDSHIIFF	IGHV1-2.IGHJ5.IGHM_IGLV3-9.IGLJ2.IGLC2	TGTTTGAGAGGGGTAGACCGAGGGGAGGTCTCCGACCCCTGG_TGTCAGGTGCGGGACAGCCACATTATATTTTTC	0	1	0	0	0
CLSYYW_CLVSHGSAWVF	IGHV3-53.IGHJ4.IGHM_IGLV7-46.IGLJ3.IGLC2	TGTCTATCGTACTATTGG_TGCTTGGTCTCCCATGGTAGTGCTTGGGTTTTC	0	1	0	0	0
CMTDDKWVADIVVVVAATLGSVYW_CNSRDSSGKRVF	IGHV3-15.IGHD2-15.IGHJ4.IGHM_IGLV3-19.IGLJ3.IGLC2	TGTATGACAGATGATAAGTGGGTCGCCGATATTGTAGTGGTGGTAGCTGCTACTTTGGGTTCCGTCTACTGG_TGTAACTCCCGGGACAGCAGTGGTAAAAGGGTGTTC	0	1	0	0	0
CRWHGGYFDYW_CQQYGSSPLTF	IGHV3-15.IGHJ4.IGHM_IGKV3-20.IGKJ4.IGKC	TGTAGGTGGCACGGGGGTTACTTTGACTATTGG_TGTCAGCAGTATGGTAGCTCACCGCTCACTTTC	0	1	0	0	0
CSNGVGSTGYYPFDYW_CQQYYTTPYTF	IGHV3-23.IGHJ4.IGHM_IGKV4-1.IGKJ2.IGKC	TGTTCGAATGGAGTCGGTAGTACTGGTTATTACCCCTTTGACTACTGG_TGTCAGCAATATTATACTACTCCGTACACTTTT	0	1	0	0	0
CSRDVVTGTHGPVYW_CQQYNTYPRTF	IGHV4-30-4.IGHJ4.IGHM_IGKV1-16.IGKJ1.IGKC	TGTTCGAGAGATGTCGTAACTGGAACCCACGGCCCTGTCTACTGG_TGCCAGCAGTATAATACTTACCCTCGGACGTTC	0	1	0	0	0
CSRPGEGPTTRAAAFDVW_CSSYTSISTRVF	IGHV1-2.IGHJ3.IGHM_IGLV2-23.IGLJ2.IGLC2	TGTTCGAGACCTGGGGAAGGACCAACGACCAGGGCCGCTGCTTTTGATGTCTGG_TGCAGTTCATATACTTCCATCAGCACTCGAGTATTT	0	1	0	0	0
CSRPGQLWQQWYFDLW_CALYMGSGIWVF	IGHV3-33.IGHJ2.IGHM_IGLV8-61.IGLJ3.IGLC2	TGTTCGAGACCGGGGCAACTATGGCAACAGTGGTACTTCGATCTCTGG_TGTGCTCTATATATGGGTAGTGGCATTTGGGTGTTC	0	1	0	0	0
CTAPVGSYSHYGMDVW_CQQYYSTPWTF	IGHV3-15.IGHJ6.IGHM_IGKV4-1.IGKJ1.IGKC	TGTACCGCGCCAGTGGGATCGTACAGCCACTACGGTATGGACGTCTGG_TGTCAGCAGTATTATAGCACTCCGTGGACGTTC	0	1	0	0	0
CTKDNRGSGWYYFDYW_CQQYGRSPLTF	IGHV3-43.IGHJ4.IGHM_IGKV3-20.IGKJ4.IGKC	TGTACAAAAGACAATAGAGGCAGTGGCTGGTACTACTTTGACTACTGG_TGTCAGCAGTATGGTAGGTCCCCGCTCACTTTC	0	1	0	0	0
CTKDPYSSGWSNWFDPW_CQQYYNSPRTF	IGHV3-23.IGHJ5.IGHM_IGKV4-1.IGKJ4.IGKC	TGTACGAAAGATCCCTATAGCAGTGGCTGGTCGAACTGGTTCGACCCCTGG_TGTCAGCAATATTATAATAGTCCTCGGACTTTC	0	1	0	0	0
CTKGGWLDYW_CLQHHNYPYTF	IGHV3-23.IGHJ4.IGHM_IGKV1-17.IGKJ2.IGKC	TGTACGAAAGGTGGCTGGCTTGACTATTGG_TGTCTACAGCATCATAATTACCCGTACACTTTT	0	1	0	0	0
CTKGSGYSSSWSLSWFDPW_CQQYYSTPLTF	IGHV3-11.IGHD6-13.IGHJ5.IGHM_IGKV4-1.IGKJ4.IGKC	TGTACGAAAGGATCCGGGTATAGTAGCAGCTGGTCGCTAAGCTGGTTCGACCCCTGG_TGTCAGCAATATTATAGTACTCCGCTCACTTTC	0	1	0	0	0
CTKPGGRYYSDGRGYNFDYW_CNSRDGSGHVLF	IGHV3-30.IGHJ4.IGHM_IGLV3-19.IGLJ2.IGLC2	TGTACGAAACCGGGGGGGAGATATTACTCTGATGGTCGTGGTTATAACTTTGACTACTGG_TGTAACTCCCGAGACGGCAGTGGCCATGTTCTATTC	0	1	0	0	0
CTLQADPVDYW_CQSADSSGTSWVF	IGHV3-15.IGHJ4.IGHM_IGLV3-25.IGLJ3.IGLC2	TGTACCCTACAGGCGGATCCTGTGGACTACTGG_TGTCAATCAGCAGACAGCAGTGGTACCTCTTGGGTGTTC	0	1	0	0	0
CTLSVYSGYDLSDAFDIW_CSSYTSSSTLEF	IGHV3-49.IGHJ3.IGHM_IGLV2-18.IGLJ3.IGLC2	TGTACCCTGAGCGTATATAGTGGCTACGATTTATCGGATGCTTTTGATATCTGG_TGCAGCTCATATACAAGCAGCAGCACTTTGGAGTTC	0	1	0	0	0
CTRADSGWSSLDYW_CAGWDDSLNGWVF	IGHV3-74.IGHJ4.IGHM_IGLV1-44.IGLJ3.IGLC2	TGTACAAGAGCTGACAGTGGCTGGTCATCTTTGGACTACTGG_TGTGCAGGATGGGATGACAGCCTGAATGGTTGGGTGTTC	0	1	0	0	0
CTRARGYCSSTSCFPWFDPW_CQSADSSGTFWVF	IGHV3-49.IGHD2-2.IGHJ5.IGHM_IGLV3-25.IGLJ3.IGLC2	TGTACTAGAGCCAGGGGATATTGTAGTAGTACCAGCTGCTTTCCCTGGTTCGACCCCTGG_TGTCAATCAGCAGACAGCAGTGGTACTTTTTGGGTGTTC	0	1	0	0	0
CTRATWELHDYW_CLFYYSGAQLVVF	IGHV4-61.IGHJ4.IGHM_IGLV7-43.IGLJ2.IGLC2	TGTACGAGAGCCACCTGGGAACTACACGACTACTGG_TGCCTGTTCTACTATAGTGGTGCTCAGCTTGTGGTATTC	0	1	0	0	0
CTRDAQTYITLCDYW_CHQSSSFPLTF	IGHV3-23.IGHJ4.IGHM_IGKV6-21.IGKJ4.IGKC	TGTACGAGAGATGCCCAGACATACATTACGCTATGTGACTACTGG_TGTCATCAGAGTAGTAGTTTCCCGCTCACTTTC	0	1	0	0	0
CTRDARLRKDHDAFDIW_CQQTDSFPRTF	IGHV3-21.IGHJ3.IGHM_IGKV1-12.IGKJ1.IGKC	TGTACGAGAGATGCACGGCTAAGGAAGGATCATGATGCTTTTGATATCTGG_TGTCAACAGACTGACAGTTTCCCTCGGACGTTC	0	1	0	0	0
CTRDFLGYSSGWYGDYW_CCSYAGSYTSLY	IGHV3-74.IGHD6-19.IGHJ4.IGHM_IGLV2-11.IGLJ2.IGLC2	TGCACAAGAGACTTCCTTGGGTATAGCAGTGGCTGGTACGGAGACTACTGG_TGCTGCTCATATGCAGGCAGCTACACTTCACTATAC	0	1	0	0	0
CTRDLTWGEWVDPW_CMIWHSSAWVF	IGHV3-7.IGHJ5.IGHM_IGLV5-45.IGLJ3.IGLC2	TGTACAAGAGATCTGACGTGGGGAGAGTGGGTCGACCCCTGG_TGTATGATTTGGCACAGCAGCGCTTGGGTGTTC	0	1	0	0	0
CTRDQMPILGSGWPLG_CYSTDISGNHRVF	IGHV3-49.IGHJ4.IGHM_IGLV3-10.IGLJ2.IGLC2	TGTACTAGAGATCAAATGCCAATACTTGGCAGTGGCTGGCCACTGGGG_TGTTACTCAACAGACATCAGTGGTAATCATAGAGTATTC	0	1	0	0	0
CTRDRRRSLVVPRGIARFDLW_CSSYTSTTSYVLF	IGHV4-30-4.IGHJ5.IGHM_IGLV2-14.IGLJ2.IGLC2	TGTACAAGAGATCGGCGTAGATCACTTGTGGTTCCACGTGGTATTGCCCGCTTCGACCTCTGG_TGCAGCTCATATACAAGCACCACCTCCTATGTGCTCTTC	0	1	0	0	0
CTRDWDYSGSGTYYNVDNYYGTDVW_CGTWDSSLSAYVF	IGHV3-33.IGHJ6.IGHM_IGLV1-51.IGLJ1.IGLC1	TGTACCAGAGATTGGGATTATTCTGGTTCGGGGACTTATTATAACGTTGACAACTACTACGGTACGGACGTCTGG_TGCGGAACATGGGATAGTAGCCTGAGTGCTTATGTCTTC	0	1	0	0	0
CTRDYYYDNSGYYYPDYW_CQQYGSSPRTF	IGHV3-74.IGHD3-22.IGHJ4.IGHM_IGKV3-20.IGKJ1.IGKC	TGTACAAGAGACTATTACTATGATAATAGTGGTTATTACTACCCTGACTACTGG_TGTCAGCAGTATGGTAGCTCACCTCGGACGTTC	0	1	0	0	0
CTREAAPGKYYFDFW_CQTWGTGIHVVF	IGHV3-66.IGHJ4.IGHM_IGLV4-69.IGLJ2.IGLC2	TGTACGAGAGAAGCAGCACCTGGAAAATACTACTTTGACTTCTGG_TGTCAGACCTGGGGCACTGGCATTCATGTGGTGTTC	0	1	0	0	0
CTREIIMVTAGRKHDPW_CAAWDDSLNGAWVF	IGHV1-18.IGHJ5.IGHM_IGLV1-44.IGLJ3.IGLC2	TGTACGAGAGAGATTATCATGGTAACCGCCGGACGTAAACACGACCCCTGG_TGTGCAGCATGGGATGACAGCCTGAATGGTGCTTGGGTGTTC	0	1	0	0	0
CTRENSSLDNWFDPW_CQAWDSSTSVVF	IGHV3-73.IGHJ5.IGHM_IGLV3-1.IGLJ2.IGLC2	TGTACTAGGGAAAACAGCTCGTTGGACAACTGGTTCGACCCCTGG_TGTCAGGCGTGGGACAGCAGCACTTCTGTGGTATTC	0	1	0	0	0
CTRGGSGNSNYFFEYW_CMQALQSPTF	IGHV3-49.IGHJ4.IGHM_IGKV2-28.IGKJ4.IGKC	TGTACTAGAGGGGGGAGTGGGAACTCCAACTACTTCTTTGAATACTGG_TGCATGCAAGCTCTACAAAGTCCTACTTTC	0	1	0	0	0
CTRGQQTYVIGWSVLPDWFDPW_CQQYYMTPYTF	IGHV4-34.IGHJ5.IGHM_IGKV4-1.IGKJ2.IGKC	TGTACGAGAGGCCAGCAAACATATGTCATTGGTTGGTCCGTTCTCCCAGACTGGTTCGACCCCTGG_TGTCAGCAATATTATATGACTCCATACACTTTT	0	1	0	0	0
CTRGRLAVVPFDLW_CMQGTHWPPYTF	IGHV3-7.IGHJ4.IGHM_IGKV2-30.IGKJ2.IGKC	TGTACGAGAGGTCGATTAGCAGTGGTCCCTTTTGACCTCTGG_TGCATGCAAGGTACACACTGGCCCCCGTACACTTTT	0	1	0	0	0
CTRGRWVQFESPFDYW_CLQYDTWTPYTF	IGHV3-30.IGHJ4.IGHA1_IGKV3-15.IGKJ2.IGKC	TGTACGCGCGGGAGATGGGTACAATTTGAATCTCCTTTTGACTACTGG_TGCCTCCAGTATGATACTTGGACTCCGTACACTTTT	0	1	0	0	0
CTRGTTGTTGYYYYGMDVW_CQQYDNLPLTF	IGHV3-49.IGHD1-1.IGHJ6.IGHM_IGKV1-33.IGKJ4.IGKC	TGTACTAGAGGTACAACTGGAACGACGGGGTACTACTACTACGGTATGGACGTCTGG_TGTCAACAGTATGATAATCTCCCTCTCACTTTC	0	1	0	0	0
CTRHGPPLVYDILKGANNHTDYW_CQQYYSTPQTF	IGHV3-73.IGHJ4.IGHM_IGKV4-1.IGKJ2.IGKC	TGTACTAGACACGGTCCTCCCCTTGTTTACGATATTTTGAAGGGGGCCAACAACCACACTGACTACTGG_TGTCAGCAATATTATAGTACTCCTCAAACTTTT	0	1	0	0	0
CTRHVDPRLGHWFDPW_CQVWDSSTAVF	IGHV3-73.IGHJ5.IGHM_IGLV3-9.IGLJ2.IGLC2	TGTACTCGCCACGTGGATCCTAGGCTCGGCCACTGGTTCGACCCCTGG_TGTCAGGTGTGGGACAGCAGCACTGCGGTATTC	0	1	0	0	0
CTRKRLRGGGFDPW_CQQYYSTPWTF	IGHV3-48.IGHJ5.IGHM_IGKV4-1.IGKJ1.	TGTACGAGAAAACGTCTACGTGGGGGGGGGTTCGACCCCTGG_TGTCAGCAATATTATAGTACTCCCTGGACGTTC	0	1	0	0	0
CTRLGGKVGPTSRDDYW_CAAWDDSLDGRVF	IGHV3-73.IGHJ4.IGHM_IGLV1-44.IGLJ3.IGLC2	TGCACTAGACTTGGGGGAAAAGTGGGACCTACTTCTAGGGATGACTACTGG_TGTGCAGCATGGGATGACAGTCTGGATGGCCGGGTGTTC	0	1	0	0	0
CTRLTMAGTRDKSGTTHNDYW_CQAWDSSTAVF	IGHV3-73.IGHJ4.IGHM_IGLV3-1.IGLJ2.IGLC2	TGTACTAGACTGACAATGGCAGGGACACGGGACAAGTCTGGAACGACCCATAATGACTACTGG_TGTCAGGCGTGGGACAGCAGCACTGCGGTATTC	0	1	0	0	0
CTRPGAQPLWFGELLWDGMDVW_CQQRSNWPPWTF	IGHV3-73.IGHD3-10.IGHJ6.IGHM_IGKV3-11.IGKJ1.IGKC	TGTACTAGACCCGGCGCACAGCCTCTATGGTTCGGGGAGTTATTATGGGACGGTATGGACGTCTGG_TGTCAGCAGCGTAGCAACTGGCCTCCGTGGACGTTC	0	1	0	0	0
CTRPLGRDFWNWFDPW_CQQYYSTPLTF	IGHV3-74.IGHJ5.IGHM_IGKV4-1.IGKJ2.IGKC	TGTACAAGGCCCCTGGGGCGCGATTTTTGGAACTGGTTCGACCCCTGG_TGTCAGCAATATTATAGTACTCCTCTCACTTTT	0	1	0	0	0
CTRRGTEGWYFDLW_CQQYYNTPYTF	IGHV4-39.IGHJ2.IGHM_IGKV4-1.IGKJ2.IGKC	TGTACGAGACGGGGGACGGAGGGCTGGTACTTCGATCTCTGG_TGTCAGCAATATTATAATACTCCGTATACTTTT	0	1	0	0	0
CTRRTGTGGYGMDVW_CSSYAGSNKVVF	IGHV3-73.IGHJ6.IGHM_IGLV2-8.IGLJ2.IGLC2	TGTACTAGGCGAACTGGAACTGGGGGCTACGGTATGGACGTCTGG_TGCAGCTCATATGCAGGCAGCAACAAGGTGGTATTC	0	1	0	0	0
CTRSQTYYYDSRWGSADLDAFDIW_CQSYDSSLSGSVF	IGHV3-73.IGHJ3.IGHM_IGLV1-40.IGLJ2.IGLC2	TGTACTAGATCCCAAACCTATTACTATGATAGTAGATGGGGGTCTGCGGATCTTGATGCTTTTGATATCTGG_TGCCAGTCCTATGACAGCAGCCTGAGTGGTTCGGTATTC	0	1	0	0	0
CTRVVGIVVVTAGFDPW_CNSRDTSGNHLVF	IGHV3-49.IGHJ5.IGHM_IGLV3-19.IGLJ2.IGLC2	TGTACTAGAGTGGTTGGTATTGTGGTGGTGACTGCCGGGTTCGACCCCTGG_TGTAACTCCCGGGACACTAGTGGTAACCATCTGGTCTTC	0	1	0	0	0
CTSGSSSPGRYNWFDPW_CQQYYSIPLTF	IGHV3-7.IGHJ5.IGHM_IGKV4-1.IGKJ4.IGKC	TGTACGAGTGGCAGCAGCAGTCCCGGGCGGTATAACTGGTTCGACCCCTGG_TGTCAGCAATATTATAGTATTCCGCTCACTTTC	0	1	0	0	0
CTSSSSRPDYW_CQQYYSSPPTF	IGHV3-73.IGHJ4.IGHM_IGKV4-1.IGKJ4.IGKC	TGTACTAGCAGCTCGTCCCGGCCTGACTACTGG_TGTCAGCAATATTATAGTAGTCCTCCCACTTTC	0	1	0	0	0
CTTALVAAPGSIFW_CQVWDSSSDHVVF	IGHV3-15.IGHJ4.IGHM_IGLV3-21.IGLJ2.IGLC2	TGTACCACAGCCCTCGTGGCAGCACCTGGTTCGATATTCTGG_TGTCAGGTGTGGGATAGTAGTAGTGATCATGTGGTATTC	0	1	0	0	0
CTTARRPFTIFGAAGGNHLDYW_CQQYGSSRETF	IGHV3-15.IGHJ4.IGHM_IGKV3-20.IGKJ2.IGKC	TGTACCACAGCCCGACGCCCCTTTACGATTTTTGGAGCCGCGGGGGGGAACCACCTTGACTACTGG_TGTCAGCAGTATGGTAGCTCACGGGAGACTTTT	0	1	0	0	0
CTTCVAASLCAMDVW_CQQYYSTPFLF	IGHV3-15.IGHJ6.IGHM_IGKV4-1.IGKJ4.IGKC	TGTACCACCTGTGTAGCAGCTAGTCTGTGCGCCATGGACGTCTGG_TGTCAGCAATATTATAGTACTCCCTTCCTTTTC	0	1	0	0	0
CTTDEAIVRPDYW_CLLSYSGARLYVF	IGHV3-15.IGHJ4.IGHM_IGLV7-46.IGLJ1.IGLC1	TGTACCACAGATGAAGCAATAGTCCGCCCTGACTACTGG_TGCTTGCTCTCCTATAGTGGTGCTCGGCTCTATGTCTTC	0	1	0	0	0
CTTDETFRVGW_CQAWDSSTVVF	IGHV3-15.IGHJ4.IGHM_IGLV3-1.IGLJ2.IGLC2	TGTACCACAGACGAGACGTTCCGCGTAGGGTGG_TGTCAGGCGTGGGACAGCAGCACCGTGGTATTC	0	1	0	0	0
CTTDHYDSSGYYLFGIDYW_CQQSYSTPQTF	IGHV4-39.IGHD3-22.IGHJ4.IGHM_IGKV1D-39.IGKJ1.IGKC	TGTACCACAGATCATTATGATAGTAGTGGTTATTACTTGTTCGGCATTGACTACTGG_TGTCAACAGAGTTACAGTACCCCTCAGACGTTC	0	1	0	0	0
CTTDIDDKGVDYW_CQSTDSSATYWVF	IGHV3-15.IGHJ4.IGHM_IGLV3-25.IGLJ3.IGLC2	TGTACCACAGATATAGATGACAAGGGGGTTGACTACTGG_TGTCAATCAACAGACAGCAGTGCTACTTATTGGGTGTTC	0	1	0	0	0
CTTDMGRTTVTTKGQAFDIW_CQSADSSGTYVVF	IGHV3-15.IGHD4-17.IGHJ3.IGHM_IGLV3-25.IGLJ2.IGLC2	TGTACCACAGATATGGGGAGAACTACGGTGACTACTAAGGGCCAGGCTTTTGATATCTGG_TGTCAATCAGCAGACAGCAGTGGTACTTATGTGGTATTC	0	1	0	0	0
CTTDPDIVVVPAALAMVTGTESFDYW_CYSTDSSGNHVVF	IGHV3-15.IGHD2-2.IGHJ4.IGHM_IGLV3-10.IGLJ2.IGLC2	TGTACCACAGATCCCGATATTGTAGTAGTACCAGCTGCTCTCGCGATGGTAACTGGAACGGAGAGCTTTGACTACTGG_TGTTACTCAACAGACAGCAGTGGTAATCATGTGGTATTC	0	1	0	0	0
CTTDPLDIVAPDFDYW_CQAWDSSTVVF	IGHV3-72.IGHJ4.IGHM_IGLV3-1.IGLJ2.IGLC2	TGTACCACAGATCCTTTGGATATAGTGGCTCCGGACTTTGACTACTGG_TGTCAGGCGTGGGACAGCAGCACTGTGGTATTC	0	1	0	0	0
CTTDRGVTMVRGGYDAFDIW_CAAWDDSLSVVVF	IGHV3-15.IGHJ3.IGHM_IGLV1-44.IGLJ2.IGLC2	TGTACCACAGATCGGGGGGTTACTATGGTTCGGGGAGGCTATGATGCTTTTGATATCTGG_TGTGCAGCATGGGATGACAGCCTGAGTGTTGTGGTATTC	0	1	0	0	0
CTTDSGIAAAGYYFDYW_CQVWDSSSDVVF	IGHV3-15.IGHJ4.IGHM_IGLV3-21.IGLJ2.IGLC2	TGTACCACAGATTCCGGTATAGCAGCAGCTGGCTACTACTTTGACTACTGG_TGTCAGGTGTGGGATAGTAGTAGTGATGTGGTATTC	0	1	0	0	0
CTTEVVVPAATPIAAAGKIDDYW_CQQYGSSPYTF	IGHV3-15.IGHD2-2.IGHJ4.IGHM_IGKV3-20.IGKJ2.IGKC	TGTACCACAGAGGTAGTAGTACCAGCTGCTACACCTATAGCAGCAGCTGGTAAGATTGATGACTACTGG_TGTCAGCAGTATGGTAGCTCACCGTACACTTTT	0	1	0	0	0
CTTGAYW_CQQYYSTLLTF	IGHV3-15.IGHJ4.IGHM_IGKV4-1.IGKJ4.IGKC	TGTACCACAGGGGCATACTGG_TGTCAGCAATATTATAGTACCCTGCTCACTTTC	0	1	0	0	0
CTTGLLGAW_CMQVTHWPGSF	IGHV3-15.IGHJ5.IGHM_IGKV2-30.IGKJ4.IGKC	TGCACCACAGGACTCTTGGGAGCCTGG_TGCATGCAAGTCACACACTGGCCGGGGAGTTTC	0	1	0	0	0
CTTGWRVDTSGDDYANYFDYW_CQAWDSSTVVF	IGHV3-15.IGHJ4.IGHM_IGLV3-1.IGLJ2.IGLC2	TGTACCACAGGCTGGAGGGTTGATACTAGTGGTGATGATTACGCGAACTACTTTGACTACTGG_TGTCAGGCGTGGGACAGCAGCACTGTGGTATTC	0	1	0	0	0
CTTIDVAIILDW_CETWVSDTLWVF	IGHV3-15.IGHJ1.IGHM_IGLV4-60.IGLJ3.IGLC2	TGCACCACTATAGATGTTGCAATAATATTAGACTGG_TGTGAGACCTGGGTCAGTGACACCCTTTGGGTGTTC	0	1	0	0	0
CTTIQSPLYSSSPPSGGYYYYGMDVW_CLLSYSGAWVF	IGHV3-49.IGHJ6.IGHM_IGLV7-46.IGLJ3.IGLC2	TGTACTACGATCCAATCGCCGCTGTATAGCAGCTCCCCCCCGTCCGGCGGGTACTACTACTACGGTATGGACGTCTGG_TGCTTGCTCTCCTATAGTGGTGCTTGGGTGTTC	0	1	0	0	0
CTTLNGSYSPGVYW_CMQALQTPRTF	IGHV3-73.IGHJ4.IGHM_IGKV2-28.IGKJ1.IGKC	TGTACTACCCTTAATGGGAGCTACTCTCCTGGGGTCTACTGG_TGCATGCAAGCTCTACAAACTCCTCGAACGTTC	0	1	0	0	0
CTTLVWFDPW_CQQYGSSPLTF	IGHV3-15.IGHJ5.IGHM_IGKV3-20.IGKJ1.IGKC	TGTACCACATTGGTTTGGTTCGACCCCTGG_TGTCAGCAGTATGGTAGTTCACCTCTGACGTTC	0	1	0	0	0
CTTSVVVDPW_CLQYYSTPWTF	IGHV3-15.IGHJ5.IGHM_IGKV4-1.IGKJ1.IGKC	TGTACCACAAGCGTCGTGGTCGACCCCTGG_TGTCTGCAATATTATAGTACTCCCTGGACGTTC	0	1	0	0	0
CTTVTMIAVHRDVW_CMQGTHWPPYTF	IGHV3-15.IGHJ6.IGHM_IGKV2-30.IGKJ2.IGKC	TGTACCACAGTGACGATGATAGCTGTCCATAGGGACGTCTGG_TGCATGCAAGGAACACACTGGCCTCCGTACACTTTT	0	1	0	0	0
CTTWGQGITFGGLIVFDYW_CQQYYSTPPTF	IGHV3-15.IGHD3-16.IGHJ4.IGHD_IGKV4-1.IGKJ1.IGKC	TGTACCACATGGGGCCAGGGGATTACGTTTGGGGGACTTATCGTTTTTGACTACTGG_TGTCAGCAATATTATAGTACTCCTCCGACGTTC	0	1	0	0	0
CTTYLGEVRGAWAAFDIW_CCSYAGSSTVVF	IGHV3-15.IGHJ3.IGHM_IGLV2-23.IGLJ2.IGLC2	TGTACCACATATTTGGGAGAGGTTCGGGGAGCGTGGGCTGCTTTTGATATCTGG_TGCTGCTCATATGCAGGTAGTAGCACGGTGGTATTC	0	1	0	0	0
CVADDMQVMTW_CQTWGAGVRVF	IGHV1-58.IGHJ4.IGHM_IGLV4-69.IGLJ3.IGLC2	TGTGTGGCAGATGACATGCAGGTGATGACTTGG_TGTCAGACCTGGGGCGCTGGCGTTCGGGTGTTC	0	1	0	0	0
CVGGSGSYYIPGDLYYW_CNSRDSSGNHLVF	IGHV3-11.IGHJ4.IGHD_IGLV3-19.IGLJ2.IGLC2	TGTGTGGGTGGAAGTGGGAGCTATTACATCCCAGGAGATTTGTACTACTGG_TGTAACTCCCGGGACAGCAGTGGTAACCATCTGGTGTTC	0	1	0	0	0
CVGGSGWLIEYW_CMQATHWPQYTF	IGHV3-74.IGHJ4.IGHM_IGKV2-30.IGKJ2.IGKC	TGTGTAGGAGGCAGTGGCTGGCTAATTGAGTATTGG_TGCATGCAAGCTACACACTGGCCTCAGTACACTTTT	0	1	0	0	0
CVGSNWNSHDGFDVW_CQQYGSRTTF	IGHV1-2.IGHJ3.IGHM_IGKV3-20.IGKJ4.IGKC	TGTGTGGGAAGTAACTGGAACTCTCATGATGGTTTTGATGTCTGG_TGTCAGCAGTATGGTAGCCGGACTACTTTC	0	1	0	0	0
CVHPYNDILIGYYGYFDYW_CQQYGSSPWTF	IGHV2-5.IGHD3-9.IGHJ4.IGHM_IGKV3-20.IGKJ1.IGKC	TGTGTACACCCATATAACGATATTTTGATTGGTTATTATGGATACTTTGACTACTGG_TGTCAGCAGTATGGTAGCTCTCCGTGGACGTTC	0	1	0	0	0
CVHRPRYYYSSSSYYDDNWFDPW_CQQYHNWPPATF	IGHV2-5.IGHJ5.IGHM_IGKV3-15.IGKJ2.IGKC	TGTGTACACAGACCCCGCTATTATTATTCTTCGTCAAGTTATTATGACGACAACTGGTTCGACCCCTGG_TGTCAACAGTATCATAACTGGCCTCCGGCCACTTTT	0	1	0	0	0
CVKAPGGGVTTDYYYGMDVW_CQAWDSFVVF	IGHV3-64D.IGHJ6.IGHM_IGLV3-1.IGLJ2.IGLC2	TGTGTGAAAGCCCCTGGGGGAGGGGTGACTACGGACTACTACTACGGTATGGACGTCTGG_TGTCAGGCGTGGGACAGCTTTGTGGTATTC	0	1	0	0	0
CVKAPVITGTTRLDPW_CQQYNSYPYTF	IGHV3-64D.IGHJ5.IGHM_IGKV1-5.IGKJ2.IGKC	TGTGTGAAAGCCCCGGTGATAACTGGAACTACGAGGCTCGACCCCTGG_TGCCAACAGTATAATAGTTATCCGTACACTTTT	0	1	0	0	0
CVKDAYTTASTYFFDYW_CQQYYTTPLTF	IGHV3-23.IGHJ4.IGHM_IGKV4-1.IGKJ4.IGKC	TGTGTGAAGGACGCCTATACCACTGCATCAACCTACTTCTTTGACTACTGG_TGTCAGCAATACTATACTACTCCGCTCACTTTC	0	1	0	0	0
CVKDIREYQREDYGMDVW_CCSYAGSSTWVF	IGHV3-43.IGHJ6.IGHM_IGLV2-23.IGLJ3.IGLC2	TGTGTAAAAGATATTCGGGAGTACCAACGGGAAGACTACGGTATGGACGTCTGG_TGCTGCTCATATGCAGGTAGTAGCACTTGGGTGTTC	0	1	0	0	0
CVKDLYSTSMVQNWFDSW_CQSYDSSLSVVVF	IGHV3-30.IGHJ5.IGHM_IGLV1-40.IGLJ2.IGLC2	TGTGTGAAAGATCTTTACAGCACATCTATGGTCCAAAACTGGTTCGACTCCTGG_TGCCAGTCCTATGACAGCAGCCTGAGTGTTGTGGTATTC	0	1	0	0	0
CVKDQSYSILSFGHW_CQQYGTSPQLTF	IGHV3-43.IGHJ4.IGHM_IGKV3D-20.IGKJ4.IGKC	TGTGTAAAAGACCAGTCGTATAGCATATTGTCTTTTGGCCACTGG_TGTCAGCAATATGGTACCTCACCTCAGCTCACTTTC	0	1	0	0	0
CVKDSRFRGPTAFDYW_CSSYAGSNNLLF	IGHV3-23.IGHJ4.IGHM_IGLV2-8.IGLJ2.IGLC2	TGTGTGAAAGATTCACGGTTCCGGGGACCTACCGCATTTGACTACTGG_TGCAGCTCATATGCAGGCAGCAATAATCTTCTATTC	0	1	0	0	0
CVKDSSWGNFDYW_CMIYLGGGISVF	IGHV3-23.IGHJ4.IGHM_IGLV8-61.IGLJ3.IGLC2	TGTGTGAAAGATTCATCGTGGGGCAACTTTGACTACTGG_TGTATGATATATTTGGGTGGTGGCATTTCGGTGTTC	0	1	0	0	0
CVKDWGIEVGLAYW_CLLYYGGAQLVF	IGHV3-64D.IGHJ4.IGHM_IGLV7-43.IGLJ2.IGLC2	TGTGTGAAAGATTGGGGCATCGAGGTGGGGTTAGCCTACTGG_TGCCTGCTCTACTATGGTGGTGCTCAGCTGGTATTC	0	1	0	0	0
CVKGDLELLIYYYYGMDVW_CAAWDDSSWVF	IGHV3-64D.IGHJ6.IGHM_IGLV1-47.IGLJ3.IGLC2	TGTGTGAAAGGCGATCTGGAACTACTCATCTACTACTACTACGGTATGGACGTCTGG_TGTGCAGCATGGGATGACAGCTCTTGGGTGTTC	0	1	0	0	0
CVKGFYANRWYYFEYW_CQSYDSSLSEGVF	IGHV3-30.IGHJ4.IGHM_IGLV1-40.IGLJ3.IGLC2	TGTGTGAAAGGGTTCTATGCCAATAGGTGGTACTATTTCGAATACTGG_TGCCAGTCCTATGACAGTAGCCTGAGTGAGGGAGTGTTC	0	1	0	0	0
CVKGTGQWLVDYYYGMDVW_CMQVLQTPRITF	IGHV3-43.IGHJ6.IGHM_IGKV2-28.IGKJ2.IGKC	TGTGTAAAAGGGACAGGCCAGTGGCTGGTAGATTACTACTATGGTATGGACGTCTGG_TGCATGCAAGTTCTACAAACTCCTCGGATCACTTTT	0	1	0	0	0
CVKNLGPVVVVVPPGDNW_CATWDDSLIGPVF	IGHV3-30.IGHJ4.IGHM_IGLV1-44.IGLJ3.IGLC2	TGTGTGAAAAATTTGGGGCCGGTTGTTGTAGTGGTACCACCTGGTGACAATTGG_TGTGCAACATGGGATGACAGCCTGATTGGTCCGGTGTTC	0	1	0	0	0
CVKSRNSSSLSDW_CSSRDSSGNHVVF	IGHV3-64D.IGHJ4.IGHM_IGLV3-19.IGLJ2.IGLC2	TGTGTAAAATCCCGTAATAGCAGCTCGTTATCTGACTGG_TGTAGTTCCCGGGACAGTAGTGGTAACCATGTGGTATTC	0	1	0	0	0
CVKVVARLVGANTRFDCW_CMQALQTPPWTF	IGHV3-23.IGHD1-26.IGHJ4.IGHM_IGKV2D-28.IGKJ1.IGKC	TGTGTGAAAGTTGTCGCGCGTCTAGTGGGAGCTAATACTCGCTTTGACTGCTGG_TGCATGCAAGCTCTACAAACTCCTCCGTGGACGTTC	0	1	0	0	0
CVPGMSYW_CYSSDSSDNHRGVF	IGHV3-7.IGHJ4.IGHM_IGLV3-10.IGLJ2.IGLC2	TGTGTGCCCGGAATGTCCTACTGG_TGCTACTCATCAGACAGTAGTGATAATCACAGAGGGGTATTC	0	1	0	0	0
CVQRRNLYSSTWDYW_CMQVLQTPLTF	IGHV2-5.IGHJ4.IGHM_IGKV2-28.IGKJ4.IGKC	TGTGTGCAAAGACGGAACTTGTATAGTTCCACCTGGGACTATTGG_TGCATGCAAGTTCTACAAACCCCTCTCACTTTC	0	1	0	0	0
CVQSRRGDCGGSRCYFFYYW_CAAWDDSLGGNWVF	IGHV2-5.IGHJ4.IGHM_IGLV1-47.IGLJ3.IGLC2	TGTGTACAGAGTCGGAGGGGAGATTGTGGTGGTAGTAGGTGCTACTTCTTTTACTACTGG_TGTGCAGCGTGGGATGACAGCCTGGGTGGTAATTGGGTGTTC	0	1	0	0	0
CVRDDNWVFDYW_CCSYAGSYTWVF	IGHV3-48.IGHJ4.IGHM_IGLV2-11.IGLJ3.IGLC2	TGTGTGAGAGATGATAACTGGGTTTTTGACTACTGG_TGCTGCTCATATGCAGGCAGCTACACTTGGGTGTTC	0	1	0	0	0
CVRDLALGDPFDIW_CMQGTHWPPWTF	IGHV3-33.IGHJ4.IGHM_IGKV2-30.IGKJ1.IGKC	TGTGTGAGAGATCTCGCGCTCGGTGACCCCTTTGACATCTGG_TGCATGCAAGGTACACACTGGCCTCCGTGGACGTTC	0	1	0	0	0
CVRDLGGSGGPSYW_CQQYGSSPQTF	IGHV3-53.IGHJ4.IGHM_IGKV3-20.IGKJ1.IGKC	TGTGTGAGAGATCTCGGGGGCAGTGGTGGCCCTTCTTACTGG_TGTCAGCAGTATGGTAGCTCACCTCAGACGTTC	0	1	0	0	0
CVRDPNFTFGGVAADYW_CQSFDNSLTGVVF	IGHV3-48.IGHJ4.IGHM_IGLV1-40.IGLJ2.IGLC2	TGTGTGAGAGATCCTAACTTCACGTTTGGGGGAGTTGCCGCTGACTACTGG_TGCCAGTCTTTTGACAACAGTTTGACTGGTGTGGTATTC	0	1	0	0	0
CVRDPPHVPELFDYW_CQQYNNWPPYTF	IGHV3-74.IGHJ4.IGHM_IGKV3-15.IGKJ2.IGKC	TGTGTTAGAGATCCACCACATGTGCCCGAACTGTTTGACTACTGG_TGTCAGCAGTATAATAACTGGCCTCCGTACACTTTT	0	1	0	0	0
CVRDRGWNQFDYW_CGTWDSSLSVGVF	IGHV3-74.IGHJ4.IGHM_IGLV1-51.IGLJ3.IGLC2	TGTGTGAGAGATCGGGGTTGGAACCAGTTTGACTACTGG_TGCGGAACATGGGATAGCAGCCTGAGTGTTGGGGTGTTC	0	1	0	0	0
CVRDRMYAFDIW_CSSYTSRNTWVF	IGHV3-48.IGHJ3.IGHM_IGLV2-14.IGLJ3.IGLC2	TGTGTGAGAGATCGCATGTATGCCTTTGATATTTGG_TGCAGCTCATATACAAGCAGAAACACTTGGGTGTTC	0	1	0	0	0
CVRDRPSSHYDVLTGYPFDYW_CLLFYSGVRVF	IGHV3-33.IGHJ4.IGHM_IGLV7-46.IGLJ3.IGLC2	TGTGTGAGAGACCGACCCTCAAGTCATTACGACGTTTTGACTGGTTATCCATTTGACTACTGG_TGCTTACTCTTCTATAGTGGTGTCCGGGTGTTC	0	1	0	0	0
CVRDSNWAFDYW_CCSFAGGGAYWVF	IGHV3-7.IGHJ4.IGHM_IGLV2-23.IGLJ3.IGLC2	TGTGTGCGAGATTCCAACTGGGCCTTTGACTACTGG_TGCTGCTCATTTGCAGGTGGTGGCGCTTATTGGGTCTTC	0	1	0	0	0
CVRDYGGVDSPNVFDMW_CQAWDSSTVVF	IGHV3-74.IGHJ3.IGHM_IGLV3-1.IGLJ2.IGLC2	TGTGTAAGAGATTACGGTGGCGTAGACTCTCCGAATGTTTTTGATATGTGG_TGTCAGGCGTGGGACAGCAGCACTGTGGTATTC	0	1	0	0	0
CVREGHYFSGMDVW_CQHCGSSPRSF	IGHV3-11.IGHJ6.IGHM_IGKV3-20.IGKJ2.IGKC	TGTGTGAGAGAAGGCCACTACTTCTCCGGTATGGACGTCTGG_TGTCAGCATTGTGGTAGCTCACCTCGCAGTTTT	0	1	0	0	0
CVRENGGGRPFDHW_CQSADSSGTYEVF	IGHV4-34.IGHJ4.IGHM_IGLV3-25.IGLJ2.IGLC2	TGTGTGAGAGAAAATGGTGGTGGCCGACCATTTGACCACTGG_TGTCAATCAGCAGACAGCAGTGGTACTTATGAGGTGTTC	0	1	0	0	0
CVRENRDGSGLDYW_CLLYFGAPQRVF	IGHV4-30-4.IGHJ4.IGHM_IGKV3-20.IGLJ3.IGLC2	TGTGTCAGAGAGAATAGGGATGGTTCGGGACTTGACTACTGG_TGTCTGCTCTACTTTGGTGCTCCTCAGCGGGTGTTC	0	1	0	0	0
CVRERTAGDYW_CQQYSSTPNTF	IGHV3-7.IGHJ4.IGHD_IGKV4-1.IGKJ4.IGKC	TGTGTGAGAGAGAGGACAGCTGGAGACTACTGG_TGTCAGCAATATTCTAGTACTCCTAACACTTTC	0	1	0	0	0
CVRETTMSVW_CQAWDSSTVAF	IGHV3-74.IGHJ4.IGHM_IGLV3-1.IGLJ2.IGLC2	TGTGTAAGAGAGACCACCATGTCTGTCTGG_TGTCAGGCGTGGGACAGCAGCACGGTGGCATTC	0	1	0	0	0
CVRETTWTFDIW_CQQRDHRPTF	IGHV3-66.IGHJ3.IGHG2_IGKV3-11.IGKJ1.IGKC	TGTGTGAGAGAAACGACTTGGACTTTTGATATTTGG_TGTCAGCAGCGTGACCACCGGCCGACGTTC	0	1	0	0	0
CVREVVIKNDAFDIW_CQSYDSSLSGSRVF	IGHV4-39.IGHJ3.IGHM_IGLV1-40.IGLJ3.IGLC2	TGTGTCCGCGAAGTGGTTATAAAGAATGATGCTTTTGATATCTGG_TGCCAGTCCTATGACAGCAGCCTGAGTGGTTCGAGAGTGTTC	0	1	0	0	0
CVRGARGYSGYGPAGDYFGMDVW_CQVWDSSTAHVVF	IGHV3-11.IGHJ6.IGHM_IGLV3-9.IGLJ2.IGLC2	TGTGTGAGAGGGGCTCGTGGATATAGTGGCTACGGCCCTGCTGGAGACTACTTCGGAATGGACGTCTGG_TGTCAGGTGTGGGACAGCAGCACTGCCCATGTGGTATTC	0	1	0	0	0
CVRGAVYTANYYGMDVW_CCSYTSASTLVVF	IGHV6-1.IGHJ6.IGHM_IGLV2-14.IGLJ2.IGLC2	TGTGTAAGAGGGGCAGTGTATACAGCTAACTACTACGGTATGGACGTCTGG_TGCTGCTCATATACAAGCGCCAGCACTCTAGTGGTGTTC	0	1	0	0	0
CVRGGGWGYW_CLLSYSGAPAVF	IGHV3-64D.IGHJ4.IGHM_IGLV7-46.IGLJ2.IGLC2	TGTGTGAGAGGGGGGGGCTGGGGCTACTGG_TGCTTGCTCTCCTATAGCGGTGCTCCTGCGGTGTTC	0	1	0	0	0
CVRGKYQHPIDYW_CQTWGTGIDRVF	IGHV1-18.IGHJ4.IGHM_IGLV4-69.IGLJ3.IGLC2	TGTGTGAGAGGGAAGTACCAGCATCCGATTGACTACTGG_TGTCAGACCTGGGGCACTGGCATTGATCGGGTGTTC	0	1	0	0	0
CVRGPRRAAVAGTFDPW_CMQGTHWPWTF	IGHV1-2.IGHJ5.IGHG1_IGKV2-30.IGKJ1.IGKC	TGTGTGAGAGGCCCCCGGCGAGCAGCCGTGGCTGGGACGTTCGACCCCTGG_TGCATGCAGGGTACACACTGGCCGTGGACGTTC	0	1	0	0	0
CVRHGNGLDVW_CSLYYSGPLVF	IGHV3-73.IGHJ6.IGHM_IGLV7-46.IGLJ3.IGLC2	TGTGTTAGACATGGAAACGGTCTGGACGTCTGG_TGCTCCCTCTATTATAGTGGTCCTTTAGTGTTC	0	1	0	0	0
CVRPLIPSGGDWYFDLW_CHQYYSTPRTF	IGHV3-21.IGHJ2.IGHM_IGKV4-1.IGKJ1.IGKC	TGTGTGAGACCCCTCATTCCCTCTGGGGGGGACTGGTACTTCGATCTCTGG_TGTCACCAATATTATAGTACTCCTCGGACGTTC	0	1	0	0	0
CVRQYGNSGYYAYW_CMQALQIPLTF	IGHV1-69D.IGHJ4.IGHM_IGKV2-28.IGKJ4.IGKC	TGTGTGAGGCAGTATGGCAATAGTGGTTATTACGCTTACTGG_TGCATGCAAGCTCTACAAATTCCGCTCACTTTC	0	1	0	0	0
CVRVNSDNYLDHW_CHQRKSYPLTF	IGHV3-72.IGHJ4.IGHM_IGKV1-9.IGKJ4.IGKC	TGTGTGAGAGTGAATAGTGACAACTACCTTGATCACTGG_TGTCACCAGCGTAAAAGTTATCCCCTCACCTTC	0	1	0	0	0
CVRVSCRRAEGGYFGIQLCRGGYYYYDMGVW_CQQYYDTPWTF	IGHV1-18.IGHJ6.IGHM_IGKV4-1.IGKJ1.IGKC	TGTGTGAGAGTGTCATGTAGAAGAGCAGAAGGGGGATATTTCGGAATACAACTATGCCGCGGAGGCTACTACTACTACGATATGGGCGTCTGG_TGTCAGCAATATTATGATACTCCGTGGACGTTC	0	1	0	0	0
CVTDDYGEDYW_CHQSSSLPYTF	IGHV3-23.IGHJ4.IGHM_IGKV6D-21.IGKJ2.IGKC	TGTGTGACCGATGACTACGGGGAAGACTACTGG_TGTCATCAGAGTAGTAGTTTACCGTACACTTTT	0	1	0	0	0
CVVSSNDAFDIW_CYSAADNNLRVF	IGHV3-30.IGHJ3.IGHM_IGLV3-27.IGLJ2.IGLC2	TGTGTCGTTAGTAGTAATGATGCTTTTGATATCTGG_TGTTACTCTGCGGCTGACAACAATCTAAGGGTATTC	0	1	0	0	0
CYCGKVDYW_CQHYNNWPPWTF	IGHV3-7.IGHJ4.IGHM_IGKV3-15.IGKJ2.IGKC	TGTTATTGTGGAAAGGTTGACTACTGG_TGTCAGCACTATAATAACTGGCCTCCGTGGACTTTT	0	1	0	0	0
CAKLLPDIAPAGRKDYFDYW_CQQYNNWPLTF	IGHV3-23.IGHD6-13.IGHJ4.IGHA2_IGKV3-15.IGKJ4.IGKC	TGTGCGAAATTGCTCCCGGATATAGCACCAGCTGGTAGAAAGGACTACTTTGACTACTGG_TGTCAGCAGTATAATAACTGGCCTCTCACTTTC	0	0	0	0	3
CAGEGKAASGTDRGWIDPW_CQQYNTFWTF	IGHV3-33.IGHJ5.IGHA1_IGKV1-5.IGKJ1.IGKC	TGTGCGGGAGAGGGGAAAGCAGCAAGTGGTACTGATCGGGGCTGGATCGACCCCTGG_TGCCAACAATATAATACTTTTTGGACGTTC	0	0	0	0	2
CAKDYEPYYDNPGYPGKHLDHW_CSSYRSTRTPYVVF	IGHV3-23.IGHJ4.IGHA1_IGLV2-14.IGLJ2.IGLC2	TGTGCGAAAGATTACGAGCCTTACTATGATAATCCTGGTTATCCCGGGAAACACCTGGACCACTGG_TGCAGCTCATATAGAAGCACCAGGACTCCTTATGTGGTCTTC	0	0	0	0	2
CAKLLPDIAPAGRKDYFDYW_CQQYNNWPLTF	IGHV3-23.IGHD6-13.IGHJ4.IGHA1_IGKV3-15.IGKJ4.IGKC	TGTGCGAAATTGCTCCCGGATATAGCACCAGCTGGTAGAAAGGACTACTTTGACTACTGG_TGTCAGCAGTATAATAACTGGCCTCTCACTTTC	0	0	0	0	2
CAKLLPDIAPAGRKDYFDYW_CQQYNNWPLTF	IGHV3-23.IGHD6-13.IGHJ4.IGHG2_IGKV3-15.IGKJ4.IGKC	TGTGCGAAATTGCTCCCGGATATAGCACCAGCTGGTAGAAAGGACTACTTTGACTACTGG_TGTCAGCAGTATAATAACTGGCCTCTCACTTTC	0	0	0	0	2
CARDIVGSIGWSLDSW_CHQYGSSPPFTF	IGHV3-48.IGHJ4.IGHA2_IGKV3-20.IGKJ3.IGKC	TGTGCGAGAGACATTGTTGGGAGCATTGGCTGGAGCCTTGACTCCTGG_TGTCACCAGTACGGCAGCTCACCTCCGTTCACTTTC	0	0	0	0	2
CATEAKSSYWGTPTPIW_CQQYSSSPYTF	IGHV1-69D.IGHJ4.IGHA1_IGKV3-20.IGKJ2.IGKC	TGTGCGACCGAAGCGAAATCGTCTTATTGGGGGACCCCTACTCCAATCTGG_TGTCAGCAGTATAGTAGCTCACCGTACACTTTT	0	0	0	0	2
CRAWNFAFDMW_CSSSTGNTYIF	IGHV3-74.IGHJ3.IGHA1_IGLV2-14.IGLJ1.IGLC1	TGTCGCGCCTGGAATTTTGCTTTTGATATGTGG_TGCAGCTCATCTACAGGCAACACTTATATCTTC	0	0	0	0	2
CVRETPAFDYW_CQQYGSSPRGTF	IGHV3-48.IGHJ4.IGHA2_IGKV3-20.IGKJ1.IGKC	TGTGTCCGAGAAACACCCGCCTTTGACTACTGG_TGTCAGCAGTATGGTAGCTCACCCCGTGGAACGTTC	0	0	0	0	2
CAGWRSSGFYRW_CHQRDTWPDTF	IGHV5-51.IGHJ4.IGHA1_IGKV3-11.IGKJ2.IGKC	TGTGCGGGCTGGCGTAGTAGTGGTTTTTATCGTTGG_TGTCATCAACGTGACACCTGGCCAGACACTTTT	0	0	0	0	1
CAHRPSEGSFQHW_CQQYGPSPRTF	IGHV2-5.IGHJ1.IGHM_IGKV3-20.IGKJ1.IGKC	TGTGCACACAGACCCTCTGAGGGGAGCTTCCAGCACTGG_TGTCAGCAGTATGGTCCCTCACCCCGGACGTTC	0	0	0	0	1
CAHRRVFSSEYYDWFEPW_CQQRNAWPLTF	IGHV2-5.IGHJ5.IGHM_IGKV3-11.IGKJ4.IGKC	TGTGCACACAGACGAGTTTTTAGTTCTGAATATTATGACTGGTTCGAGCCCTGG_TGTCAGCAGCGTAACGCCTGGCCGCTCACTTTC	0	0	0	0	1
CAIYDRSEMVTARNDFW_CQTWGTGVTWVF	IGHV3-23.IGHJ4.IGHA1_IGLV4-69.IGLJ3.IGLC2	TGTGCGATATATGACCGTAGTGAGATGGTGACTGCTCGTAATGACTTCTGG_TGTCAGACCTGGGGCACTGGCGTCACTTGGGTGTTC	0	0	0	0	1
CAKDIGYCARGNCHLKAIDVW_CASYAGDDTFVF	IGHV3/OR16-8.IGHJ6.IGHD_IGLV2-23.IGLJ2.IGLC2	TGTGCGAAAGATATCGGTTATTGTGCTAGGGGAAACTGTCATCTTAAAGCAATAGACGTCTGG_TGCGCCTCATATGCAGGTGATGACACTTTCGTCTTC	0	0	0	0	1
[truncated: 96 more rows]
