# Supplementary material for: Intratumor heterogeneity and T cell exhaustion in primary CNS lymphoma
Source: Genome Med. 2022 Sep 24;14:109. doi: 10.1186/s13073-022-01110-1 (PMC9509601; doi:10.1186/s13073-022-01110-1)
Supplement: Supplementary file 10 — Additional file 10: Table S8. DE genes of hyperexpanded clones vs. all other clones. [file 13073_2022_1110_MOESM10_ESM.xlsx]

## Sheet: Sheet1
gene	avg_log2FC	p_val	p_val_adj	auc	pct.1	pct.2
DERL3	3.33544	0	0	0.870468	0.817	0.108
SDF2L1	3.28433	0	0	0.913439	0.91	0.15
MZB1	3.15051	0	0	0.92817	0.967	0.259
GAPDH	3.03976	0	0	0.980756	0.997	0.699
FKBP11	2.99235	0	0	0.875048	0.845	0.129
PDIA2	2.90846	0	0	0.858299	0.737	0.016
HSP90B1	2.86759	0	0	0.871493	0.947	0.369
HSPA5	2.77235	0	0	0.868127	0.908	0.277
MANF	2.76516	0	0	0.890777	0.883	0.167
IGLC2	2.67323	0	0	0.859162	0.966	0.763
JSRP1	2.55956	0	0	0.879332	0.79	0.031
CRELD2	2.54224	0	0	0.865329	0.815	0.113
RGS13	2.52247	0	0	0.923106	0.88	0.031
FKBP2	2.50915	0	0	0.877405	0.917	0.238
PRDX6	2.43146	0	0	0.926856	0.947	0.298
SEC11C	2.37921	0	0	0.885253	0.94	0.279
PDIA4	2.36171	0	0	0.865279	0.873	0.186
ADA	2.23999	0	0	0.907193	0.852	0.039
IGLC3	2.16201	0	0	0.896537	0.933	0.334
SSR3	2.15633	0	0	0.884005	0.926	0.24
DDX54	2.11841	0	0	0.85057	0.829	0.142
P4HB	2.11674	0	0	0.865641	0.894	0.238
SSR4	2.11225	0	0	0.849533	0.974	0.578
IGLC6	2.10936	0	0	0.855529	0.761	0.04
CALR	2.08554	0	0	0.901646	0.943	0.162
DUSP2	2.05651	0	0	0.840104	0.719	0.038
APOD	2.0339	0	0	0.778485	0.57	0.011
GMDS	2.03365	0	0	0.856654	0.779	0.07
ATF5	1.94898	0	0	0.856094	0.754	0.04
GSTP1	1.9478	0	0	0.879717	0.937	0.406
PDIA6	1.94695	0	0	0.845619	0.927	0.378
PPIB	1.92627	0	0	0.860311	0.971	0.454
SEC61B	1.88585	0	0	0.91478	0.977	0.445
TPI1	1.88406	0	0	0.886221	0.979	0.481
NUCB2	1.88064	5.97695e-297	2.00455e-292	0.777477	0.631	0.082
MRPL51	1.88062	0	0	0.905939	0.951	0.287
PRDX4	1.84793	0	0	0.8217	0.781	0.151
BIK	1.84479	0	0	0.867767	0.777	0.039
JCHAIN	1.81799	3.00841e-244	1.00896e-239	0.791779	0.923	0.507
CD63	1.802	0	0	0.845945	0.909	0.303
HIST1H4C	1.79738	6.21671e-131	2.08496e-126	0.708257	0.836	0.367
SPAG4	1.79629	0	0	0.815742	0.651	0.017
IGLC7	1.77823	0	0	0.857786	0.767	0.044
IGHG3	1.75469	0	0	0.844872	0.782	0.078
SERP1	1.69852	0	0	0.847734	0.955	0.563
IGLV3-1	1.69833	9.08054e-298	3.04543e-293	0.757932	0.545	0.025
ARF4	1.68472	0	0	0.826699	0.834	0.224
HERPUD1	1.66492	1.71162e-254	5.74045e-250	0.796148	0.908	0.445
BASP1	1.65024	0	0	0.860049	0.903	0.24
NEAT1	1.61185	1.20284e-290	4.0341e-286	0.816268	0.951	0.39
CDK2AP2	1.58029	0	0	0.838265	0.852	0.202
PDIA3	1.57637	3.56851e-223	1.19681e-218	0.776244	0.883	0.432
BTG2	1.56229	0	0	0.840169	0.922	0.287
HMGA1	1.55707	4.84146e-302	1.62373e-297	0.804539	0.791	0.181
TUBA1B	1.5402	4.37248e-161	1.46644e-156	0.733616	0.882	0.405
HIST1H1C	1.52102	1.68112e-295	5.63815e-291	0.798506	0.769	0.166
TMED9	1.50785	4.52578e-258	1.51785e-253	0.793031	0.854	0.339
BEX3	1.50444	0	0	0.829214	0.681	0.021
S100A11	1.50277	0	0	0.832844	0.851	0.197
NDUFA4L2	1.49852	1.62316e-166	5.44377e-162	0.655401	0.319	0.009
TUBB4B	1.4921	0	0	0.808568	0.726	0.096
UQCRH	1.48901	0	0	0.878893	0.988	0.644
MT-ATP8	1.48754	1.60418e-90	5.38009e-86	0.629756	0.349	0.1
SLC2A5	1.47464	0	0	0.812593	0.657	0.025
LDHB	1.47111	0	0	0.835519	0.973	0.575
PKM	1.43086	1.4468e-202	4.85229e-198	0.763652	0.901	0.439
DECR2	1.40437	0	0	0.843831	0.709	0.019
XBP1	1.4026	0	0	0.834575	0.844	0.153
GTSF1	1.38208	0	0	0.840731	0.736	0.048
FBP1	1.37492	0	0	0.782717	0.585	0.017
ACTG1	1.37065	3.24032e-278	1.08674e-273	0.814153	0.974	0.632
RABAC1	1.37061	2.43048e-291	8.15135e-287	0.794984	0.755	0.162
SELENOK	1.37027	1.92665e-264	6.46161e-260	0.793844	0.842	0.287
LMAN2	1.36445	4.96301e-250	1.66449e-245	0.787308	0.852	0.314
CHCHD2	1.36406	0	0	0.852194	0.983	0.74
NDUFS6	1.34331	0	0	0.8367	0.916	0.289
ATP5MC1	1.34326	0	0	0.829789	0.902	0.287
MYL6	1.33791	0	0	0.859448	0.978	0.769
TUBB	1.33623	6.2986e-175	2.11242e-170	0.741728	0.867	0.355
SSR2	1.33135	2.4422e-221	8.19064e-217	0.779516	0.949	0.613
ISG20	1.3273	3.59163e-245	1.20456e-240	0.794589	0.939	0.648
GMPPB	1.30612	0	0	0.791806	0.653	0.063
NDUFAF3	1.29888	1.28558e-295	4.31159e-291	0.810912	0.869	0.263
RGS16	1.29443	0	0	0.777035	0.572	0.016
NANS	1.28907	0	0	0.796442	0.684	0.083
PHB2	1.28694	0	0	0.821924	0.87	0.251
SELENOM	1.27606	4.04936e-229	1.35807e-224	0.750267	0.641	0.138
ACTG2	1.26247	2.37328e-268	7.9595e-264	0.730814	0.474	0.011
EEF2	1.2582	0	0	0.847693	0.973	0.555
CD27	1.25809	3.44908e-140	1.15675e-135	0.711655	0.765	0.318
DSTN	1.25602	0	0	0.827018	0.816	0.141
PIM2	1.25032	1.01766e-301	3.41304e-297	0.813358	0.882	0.236
TMEM208	1.24966	0	0	0.806147	0.756	0.127
APOE	1.24879	2.09229e-305	7.01713e-301	0.761012	0.548	0.021
MLEC	1.24336	0	0	0.810547	0.71	0.073
C1QB	1.23881	5.5161e-120	1.84999e-115	0.620399	0.253	0.013
GCHFR	1.23011	0	0	0.805474	0.692	0.066
BSG	1.20816	1.06512e-262	3.57219e-258	0.792283	0.85	0.267
EIF5	1.2032	9.68296e-260	3.24747e-255	0.795962	0.903	0.344
IDH2	1.20309	1.02598e-247	3.44094e-243	0.776666	0.772	0.216
SRM	1.19973	2.17051e-259	7.27945e-255	0.783105	0.785	0.202
EDEM2	1.19937	2.02989e-270	6.80785e-266	0.764642	0.625	0.087
MTDH	1.1974	1.11096e-246	3.72593e-242	0.794	0.955	0.519
SEC61G	1.19562	4.55968e-244	1.52923e-239	0.790413	0.926	0.446
MRPS21	1.19498	7.15993e-295	2.4013e-290	0.816851	0.917	0.367
DAD1	1.19359	2.04852e-250	6.87033e-246	0.792888	0.918	0.403
MT2A	1.18569	1.75281e-270	5.87858e-266	0.776659	0.704	0.125
TMBIM6	1.1851	1.50412e-167	5.04453e-163	0.742085	0.938	0.557
DDOST	1.18334	6.57709e-233	2.20583e-228	0.771443	0.798	0.246
SRGN	1.18016	5.1772e-215	1.73633e-210	0.75948	0.778	0.242
PRDX1	1.17094	2.53464e-259	8.50068e-255	0.798148	0.936	0.388
GOT2	1.16881	5.58893e-288	1.87442e-283	0.768007	0.61	0.061
CCDC167	1.16212	0	0	0.800965	0.737	0.114
PRDM15	1.15116	0	0	0.777313	0.582	0.022
ATOX1	1.14594	8.69435e-307	2.91591e-302	0.807518	0.813	0.168
S100A13	1.13825	0	0	0.774803	0.579	0.024
ATP5F1B	1.13502	1.31641e-246	4.41496e-242	0.789765	0.912	0.379
RPS19BP1	1.13393	6.43141e-285	2.15697e-280	0.805934	0.881	0.267
TESC	1.12995	8.47177e-299	2.84126e-294	0.775475	0.627	0.063
CLPTM1L	1.12862	0	0	0.78494	0.653	0.069
COX5A	1.12762	3.07814e-258	1.03235e-253	0.79652	0.915	0.375
LMAN1	1.12043	7.5066e-262	2.51756e-257	0.779962	0.753	0.17
LDHA	1.12024	1.50858e-150	5.05948e-146	0.722014	0.795	0.359
DNAJC1	1.11516	5.07498e-237	1.70205e-232	0.749329	0.618	0.109
C12orf57	1.1133	5.78076e-252	1.93875e-247	0.778688	0.783	0.2
DENND6B	1.09084	2.77404e-288	9.30356e-284	0.74908	0.521	0.02
ST6GAL1	1.08891	1.96466e-284	6.58906e-280	0.792172	0.77	0.157
DYNLL1	1.08836	4.63649e-246	1.55498e-241	0.790804	0.931	0.409
RASSF6	1.08647	3.22983e-273	1.08322e-268	0.740881	0.509	0.022
AURKAIP1	1.07128	1.00643e-260	3.37535e-256	0.795243	0.894	0.317
SELENOS	1.07119	1.41419e-249	4.74292e-245	0.761347	0.66	0.12
ISOC2	1.06808	2.51546e-306	8.43636e-302	0.787867	0.679	0.086
FDPS	1.06321	4.97331e-269	1.66795e-264	0.783841	0.76	0.164
OS9	1.06154	8.72357e-234	2.92571e-229	0.766052	0.755	0.191
ERLEC1	1.05668	1.14017e-210	3.82392e-206	0.747354	0.692	0.18
UQCRQ	1.05372	6.98421e-244	2.34236e-239	0.786421	0.898	0.34
RPN2	1.04842	2.56401e-184	8.59917e-180	0.743141	0.793	0.292
ENO1	1.04579	1.28765e-142	4.31853e-138	0.723414	0.941	0.581
ZBTB38	1.04283	1.04109e-258	3.49162e-254	0.771815	0.706	0.137
PRDX5	1.0385	2.20078e-221	7.38098e-217	0.775185	0.909	0.41
ST6GALNAC4	1.03421	9.53204e-294	3.19686e-289	0.775795	0.639	0.073
SPCS3	1.03297	1.05285e-267	3.53105e-263	0.7854	0.782	0.173
PTTG1	1.02875	9.5491e-208	3.20258e-203	0.711672	0.488	0.055
H2AFZ	1.02701	9.33482e-140	3.13071e-135	0.719716	0.919	0.492
GUK1	1.02288	1.3551e-225	4.54472e-221	0.778092	0.923	0.407
ARL6IP4	1.0215	4.04843e-244	1.35776e-239	0.791594	0.928	0.497
GRHPR	1.02127	1.41311e-279	4.73927e-275	0.756133	0.567	0.045
TNFRSF17	1.02039	4.63828e-203	1.55559e-198	0.738944	0.662	0.158
ITGAE	1.0103	7.7014e-246	2.5829e-241	0.778735	0.815	0.226
PLBD1	1.00331	0	0	0.773721	0.569	0.017
CKAP4	1.00292	9.71677e-233	3.25881e-228	0.731388	0.533	0.061
RTRAF	0.99819	1.27414e-257	4.27321e-253	0.786654	0.835	0.229
PEBP1	0.997308	1.70338e-224	5.71279e-220	0.780162	0.935	0.526
DXO	0.990767	4.02441e-238	1.34971e-233	0.72207	0.481	0.033
SEC61A1	0.987366	1.9382e-271	6.50032e-267	0.76828	0.649	0.091
PDXK	0.985762	4.39872e-259	1.47524e-254	0.749727	0.574	0.061
KRT18	0.982558	3.35158e-156	1.12405e-151	0.655595	0.334	0.021
EVA1B	0.976173	4.78032e-242	1.60322e-237	0.711931	0.435	0.009
ATF4	0.97353	2.55178e-244	8.55815e-240	0.772481	0.766	0.187
HDLBP	0.971158	6.25159e-270	2.09666e-265	0.776027	0.705	0.12
ERP29	0.969551	5.71103e-175	1.91536e-170	0.748842	0.954	0.689
POU2F2	0.968376	3.18818e-184	1.06925e-179	0.752951	0.942	0.484
CORO1B	0.96572	8.21613e-257	2.75552e-252	0.77419	0.733	0.15
CCR10	0.963745	1.43806e-241	4.82296e-237	0.722766	0.479	0.028
C1QA	0.963199	8.08447e-103	2.71137e-98	0.607816	0.231	0.016
COPZ1	0.962146	8.47461e-239	2.84222e-234	0.775892	0.826	0.238
ZNF593	0.961499	1.37256e-276	4.60328e-272	0.777178	0.69	0.111
RAN	0.955675	1.48876e-135	4.99302e-131	0.718576	0.959	0.671
TMEM258	0.951097	7.21114e-193	2.41847e-188	0.759934	0.942	0.552
ATP5MC3	0.940375	3.87955e-207	1.30112e-202	0.768291	0.93	0.49
TXNDC17	0.93952	2.55269e-258	8.56122e-254	0.773693	0.725	0.142
GUCA1A	0.932397	6.065e-193	2.03408e-188	0.675689	0.36	0.009
NDUFS5	0.931909	1.1862e-209	3.97829e-205	0.766331	0.906	0.363
PSMB4	0.931144	9.5187e-260	3.19238e-255	0.782468	0.794	0.181
HAX1	0.930413	2.95331e-214	9.9048e-210	0.758865	0.79	0.228
RPL22L1	0.925781	3.97129e-133	1.33189e-128	0.710673	0.842	0.386
PIM1	0.924518	1.62936e-260	5.46455e-256	0.746982	0.558	0.052
CTSA	0.921573	3.02595e-208	1.01484e-203	0.734794	0.617	0.123
RPL37	0.920451	5.9213e-173	1.98589e-168	0.748136	0.999	0.996
SHMT2	0.908438	2.86575e-207	9.61115e-203	0.75408	0.776	0.233
HSP90AA1	0.901821	6.06893e-119	2.0354e-114	0.703092	0.934	0.527
TIMM17A	0.898703	2.27683e-249	7.63603e-245	0.760177	0.658	0.113
RPL24	0.895913	2.31291e-297	7.75705e-293	0.826202	0.998	0.983
CD81	0.895659	6.52746e-156	2.18918e-151	0.714365	0.681	0.221
LGALS3	0.8949	2.17772e-243	7.30364e-239	0.732108	0.519	0.044
MIB2	0.893281	1.41864e-273	4.75785e-269	0.760868	0.605	0.063
ATP5PF	0.890987	3.26462e-186	1.09489e-181	0.75467	0.937	0.509
SIL1	0.889934	3.58235e-231	1.20145e-226	0.729387	0.529	0.057
AL133467.1	0.88835	4.39215e-249	1.47304e-244	0.73441	0.518	0.042
B4GALT3	0.887358	2.05327e-221	6.88624e-217	0.741568	0.621	0.113
CTSH	0.886604	9.12372e-163	3.05991e-158	0.73342	0.875	0.36
TKT	0.885559	2.217e-237	7.43537e-233	0.751653	0.639	0.109
MYBL2	0.884549	4.65918e-164	1.5626e-159	0.671838	0.389	0.039
HCST	0.884279	1.19023e-166	3.99179e-162	0.710537	0.596	0.151
UBXN4	0.882249	2.15206e-171	7.21758e-167	0.739859	0.869	0.373
TXNDC11	0.876617	3.96e-214	1.3281e-209	0.728879	0.564	0.088
HBB	0.874879	5.18526e-33	1.73903e-28	0.550714	0.137	0.032
MRPL55	0.870712	4.78326e-223	1.60421e-218	0.758428	0.743	0.183
ACADVL	0.868161	3.17829e-211	1.06593e-206	0.736302	0.617	0.12
BRI3BP	0.862668	5.06278e-232	1.69795e-227	0.733762	0.55	0.066
ASB2	0.857652	1.03797e-258	3.48113e-254	0.730443	0.487	0.021
TRAPPC2L	0.857514	5.54763e-237	1.86056e-232	0.766054	0.75	0.17
VMP1	0.855591	1.62956e-218	5.46522e-214	0.738542	0.613	0.106
CENPF	0.852977	8.93314e-93	2.996e-88	0.59946	0.216	0.016
TMED2	0.849338	1.41452e-144	4.74403e-140	0.718726	0.823	0.371
UBE2J1	0.849278	2.34212e-176	7.85501e-172	0.740105	0.824	0.32
RPS3	0.847524	7.07123e-178	2.37155e-173	0.751205	0.972	0.722
TBL1XR1	0.846876	4.8544e-233	1.62807e-228	0.737143	0.566	0.073
HSPD1	0.846688	5.30341e-155	1.77866e-150	0.72301	0.79	0.301
DPM3	0.845533	6.87112e-176	2.30444e-171	0.719618	0.628	0.159
DDIT3	0.840192	3.81072e-193	1.27804e-188	0.701343	0.468	0.055
ATP5ME	0.839988	5.68047e-161	1.90512e-156	0.73695	0.941	0.532
SND1	0.83979	8.16874e-208	2.73963e-203	0.748576	0.728	0.186
VCP	0.838205	5.80529e-171	1.94698e-166	0.735643	0.823	0.302
RGS1	0.837764	1.27276e-181	4.26858e-177	0.670218	0.355	0.013
MYL6B	0.836319	2.56791e-259	8.61227e-255	0.734853	0.504	0.028
MZT2B	0.834175	7.11382e-181	2.38583e-176	0.74846	0.906	0.412
RPLP0	0.833571	4.89569e-288	1.64192e-283	0.821008	0.996	0.984
INSIG1	0.831516	6.58537e-212	2.2086e-207	0.72954	0.577	0.092
SQSTM1	0.828889	1.52408e-198	5.11146e-194	0.742598	0.724	0.185
TOP2A	0.823715	6.75581e-94	2.26576e-89	0.59998	0.216	0.015
JTB	0.823657	6.79795e-163	2.2799e-158	0.737805	0.925	0.508
SNAP47	0.822673	1.18696e-247	3.98084e-243	0.737429	0.537	0.049
GPR160	0.821281	3.70513e-245	1.24263e-240	0.747956	0.599	0.078
MT1X	0.820839	2.04172e-220	6.84754e-216	0.718096	0.494	0.049
SERPINF1	0.819957	9.39251e-196	3.15006e-191	0.686079	0.397	0.021
ARMCX3	0.818756	5.53213e-212	1.85536e-207	0.740001	0.643	0.13
ROMO1	0.818256	8.60205e-229	2.88495e-224	0.756053	0.701	0.148
NDUFA11	0.811335	8.83623e-177	2.9635e-172	0.744322	0.886	0.382
IRF4	0.810542	4.40501e-187	1.47735e-182	0.700378	0.477	0.063
POP5	0.808419	4.65017e-215	1.55957e-210	0.749873	0.711	0.16
CCL3	0.808122	6.64424e-108	2.22835e-103	0.609553	0.231	0.011
CDC20	0.805889	9.64175e-144	3.23365e-139	0.637344	0.284	0.008
SPATS2	0.804838	1.81263e-218	6.07918e-214	0.724053	0.528	0.066
COX4I1	0.804509	4.14044e-179	1.38862e-174	0.745817	0.897	0.366
CHCHD10	0.80335	3.60258e-165	1.20823e-160	0.736028	0.884	0.382
PARP1	0.79768	1.86447e-143	6.25305e-139	0.724327	0.947	0.601
TUFM	0.796012	1.4532e-160	4.87373e-156	0.73249	0.874	0.385
MRPL36	0.795918	1.91776e-246	6.43178e-242	0.76242	0.689	0.121
DAP	0.793366	1.90323e-224	6.38305e-220	0.739241	0.599	0.097
YWHAE	0.792347	1.00011e-174	3.35418e-170	0.73292	0.771	0.235
BID	0.792143	1.79034e-222	6.00443e-218	0.732559	0.566	0.08
DNAJC3	0.791474	2.81605e-170	9.44447e-166	0.707171	0.561	0.124
GNG5	0.79121	8.53679e-174	2.86307e-169	0.741297	0.88	0.355
HMGB2	0.789171	8.88539e-80	2.97998e-75	0.650205	0.593	0.256
CD79A	0.789056	1.43102e-63	4.79937e-59	0.648963	0.954	0.952
PREB	0.788433	4.28116e-205	1.43582e-200	0.717849	0.526	0.074
PSMB3	0.782823	2.04456e-174	6.85704e-170	0.735734	0.796	0.273
TAF10	0.780062	1.64093e-208	5.50334e-204	0.730162	0.59	0.102
HDAC7	0.778337	9.80084e-234	3.28701e-229	0.731055	0.533	0.055
PLA2G16	0.777673	4.31094e-259	1.4458e-254	0.7381	0.52	0.034
GNAI2	0.77724	6.81201e-179	2.28461e-174	0.734371	0.748	0.232
RNF7	0.772891	7.1784e-189	2.40749e-184	0.743412	0.785	0.243
ELOB	0.772529	6.24399e-163	2.09411e-158	0.738801	0.948	0.556
LGALS1	0.772159	9.82389e-108	3.29473e-103	0.682532	0.712	0.298
OSTC	0.769627	3.00782e-175	1.00876e-170	0.736032	0.796	0.268
MCM5	0.767825	3.98936e-178	1.33795e-173	0.728249	0.695	0.191
RHBDL1	0.766602	1.11315e-127	3.73329e-123	0.625419	0.262	0.01
SEMA4A	0.76315	3.86194e-220	1.29522e-215	0.716785	0.49	0.045
C19orf53	0.762373	2.58883e-156	8.6824e-152	0.732502	0.931	0.478
MXD4	0.759639	2.08847e-185	7.00432e-181	0.707406	0.518	0.085
DCTN2	0.753034	1.21573e-224	4.07733e-220	0.75572	0.72	0.156
MTHFD2	0.752795	1.21691e-192	4.08126e-188	0.705828	0.492	0.066
UBL5	0.752391	1.05418e-146	3.5355e-142	0.725115	0.925	0.481
TMED10	0.750985	4.184e-154	1.40323e-149	0.719405	0.757	0.266
WARS	0.750779	1.00944e-175	3.38546e-171	0.706225	0.539	0.104
EIF4G1	0.750593	3.94983e-193	1.32469e-188	0.714067	0.535	0.088
ORMDL2	0.749777	1.55214e-192	5.20558e-188	0.731404	0.653	0.153
EDF1	0.743235	7.35284e-161	2.46599e-156	0.738045	0.951	0.632
RNF181	0.742702	9.40881e-179	3.15553e-174	0.734933	0.761	0.231
SLC25A3	0.74199	1.2083e-121	4.0524e-117	0.704286	0.897	0.482
NTMT1	0.741686	2.58051e-228	8.65452e-224	0.734992	0.567	0.073
JPT1	0.740821	3.25385e-159	1.09128e-154	0.715614	0.683	0.202
IFI27L1	0.735526	1.12335e-197	3.76748e-193	0.689156	0.407	0.024
VDAC1	0.734505	1.882e-172	6.31185e-168	0.73056	0.754	0.235
NACA	0.73396	2.41459e-253	8.09804e-249	0.800899	0.996	0.969
CD74	0.732936	1.16316e-74	3.90099e-70	0.661802	0.998	0.999
DDT	0.731635	8.45361e-154	2.83517e-149	0.72688	0.867	0.369
SNU13	0.731284	3.68419e-142	1.2356e-137	0.721456	0.907	0.493
ILF2	0.730853	7.00722e-157	2.35008e-152	0.724976	0.805	0.303
ATP5F1D	0.730161	8.27614e-149	2.77565e-144	0.7271	0.916	0.513
TIMM8B	0.728607	3.10047e-178	1.03984e-173	0.730422	0.72	0.199
MKI67	0.72664	1.23691e-87	4.14836e-83	0.594628	0.206	0.015
IGLV3-25	0.726469	2.07107e-129	6.94595e-125	0.624624	0.257	0.007
TPT1	0.723182	4.51758e-155	1.5151e-150	0.734796	0.995	0.984
RPL7A	0.718776	1.02035e-201	3.42205e-197	0.768208	0.998	0.989
BNIP3	0.715841	1.3122e-194	4.40084e-190	0.700966	0.465	0.05
RPS27L	0.714542	2.04786e-137	6.8681e-133	0.714441	0.864	0.378
NDUFB2	0.714447	8.00338e-151	2.68417e-146	0.723593	0.85	0.349
SLC35B1	0.71196	7.53772e-189	2.528e-184	0.703708	0.49	0.068
BCAS4	0.7089	1.7475e-147	5.86078e-143	0.714322	0.753	0.263
TXNL4A	0.703324	1.91306e-191	6.41602e-187	0.737553	0.717	0.182
MLF2	0.702965	9.97499e-193	3.34541e-188	0.73788	0.711	0.181
DERL1	0.702928	4.55695e-167	1.52831e-162	0.710244	0.599	0.142
PSMD8	0.702609	1.81493e-152	6.08691e-148	0.723982	0.842	0.33
EIF5A	0.699931	9.94874e-148	3.33661e-143	0.703221	0.632	0.184
TIMM10	0.699241	5.21238e-177	1.74813e-172	0.729387	0.714	0.202
SNHG8	0.697192	6.07319e-166	2.03683e-161	0.725404	0.745	0.23
MEI1	0.697012	5.12707e-150	1.71952e-145	0.670499	0.41	0.06
TIMM13	0.694947	2.00117e-177	6.71154e-173	0.732621	0.746	0.22
GNB3	0.694164	2.28147e-176	7.65159e-172	0.663052	0.335	0.008
PRDM1	0.69414	2.21691e-127	7.43508e-123	0.654037	0.384	0.064
POLR2L	0.692859	3.02134e-143	1.0133e-138	0.718789	0.861	0.373
SRSF9	0.692026	1.48878e-130	4.99306e-126	0.710635	0.885	0.433
KLHL42	0.690812	1.64196e-183	5.5068e-179	0.685039	0.413	0.035
DBI	0.69039	2.68825e-129	9.01584e-125	0.710586	0.895	0.475
FAM92B	0.687884	1.94374e-156	6.51891e-152	0.646323	0.3	0.007
STT3B	0.687718	9.73572e-172	3.26517e-167	0.704435	0.543	0.105
GYPC	0.685612	3.38786e-133	1.13622e-128	0.710692	0.854	0.373
REXO2	0.685605	9.52284e-188	3.19377e-183	0.723539	0.616	0.131
MPG	0.684069	6.87142e-173	2.30454e-168	0.729774	0.746	0.223
TFF3	0.683549	4.77293e-236	1.60075e-231	0.7036	0.411	0.003
MRPS34	0.682878	4.96385e-164	1.66478e-159	0.729345	0.809	0.28
ZFAT	0.682631	2.19798e-203	7.3716e-199	0.696179	0.427	0.028
CHPF	0.682485	7.31022e-164	2.4517e-159	0.667346	0.37	0.031
SPCS1	0.681693	2.52107e-92	8.45516e-88	0.678797	0.914	0.576
SNRPD1	0.681188	2.72018e-161	9.12294e-157	0.712874	0.646	0.176
CCT3	0.680862	2.26968e-128	7.61204e-124	0.705881	0.828	0.365
NUCB1	0.677316	5.12553e-165	1.719e-160	0.712235	0.624	0.158
CISD2	0.676898	4.27456e-197	1.4336e-192	0.730919	0.637	0.131
MAPKAPK2	0.676699	4.25721e-177	1.42778e-172	0.682849	0.414	0.04
PPP1R35	0.674453	1.77386e-208	5.94916e-204	0.710705	0.484	0.049
SOD1	0.674296	1.56489e-122	5.24833e-118	0.705482	0.921	0.487
GRN	0.672626	7.01451e-139	2.35253e-134	0.703371	0.693	0.23
RGS10	0.670786	5.27869e-163	1.77037e-158	0.707837	0.599	0.144
CDV3	0.670421	1.7377e-171	5.82789e-167	0.710311	0.584	0.126
NAA38	0.66938	1.93032e-163	6.4739e-159	0.718405	0.689	0.195
SNRPE	0.668334	4.22805e-105	1.418e-100	0.687393	0.845	0.409
UQCRC1	0.664614	1.56574e-161	5.25117e-157	0.718726	0.701	0.209
ATP6V0B	0.664602	9.06648e-120	3.04072e-115	0.701194	0.876	0.421
RPL29	0.664522	3.51839e-199	1.18e-194	0.766498	0.995	0.994
ANAPC11	0.662093	6.85261e-157	2.29823e-152	0.722649	0.784	0.267
RAC1	0.661859	1.25242e-137	4.20035e-133	0.713262	0.839	0.354
CKS2	0.661557	1.79452e-172	6.01845e-168	0.704286	0.539	0.104
VAMP5	0.65991	5.08678e-179	1.706e-174	0.730848	0.72	0.198
NUCKS1	0.65883	5.28153e-88	1.77132e-83	0.668145	0.761	0.362
RPL36AL	0.658077	3.16938e-174	1.06295e-169	0.749025	0.987	0.888
UBA1	0.655813	1.61212e-191	5.40674e-187	0.710438	0.521	0.079
CCT8	0.653791	1.46969e-151	4.92906e-147	0.705776	0.637	0.178
LRMP	0.652763	5.59675e-133	1.87704e-128	0.688406	0.586	0.169
UBE2S	0.65201	3.45596e-127	1.15906e-122	0.646115	0.345	0.047
FABP5	0.651183	1.29489e-126	4.3428e-122	0.677369	0.529	0.143
COPE	0.649598	5.33514e-118	1.7893e-113	0.69919	0.863	0.41
DTX1	0.648258	1.62011e-169	5.43353e-165	0.671047	0.377	0.029
AP3D1	0.647322	1.08258e-180	3.63076e-176	0.713019	0.569	0.111
AICDA	0.64598	2.44436e-133	8.19791e-129	0.627128	0.261	0.006
UFC1	0.641683	1.25837e-134	4.22032e-130	0.712442	0.872	0.379
CDK4	0.63939	1.09703e-169	3.67922e-165	0.707881	0.573	0.123
ECHS1	0.636779	3.25849e-146	1.09283e-141	0.711887	0.737	0.247
CANX	0.635038	9.81439e-167	3.29155e-162	0.719952	0.688	0.186
IMP4	0.632852	9.03572e-183	3.0304e-178	0.724608	0.646	0.15
PPP1R14B	0.632648	3.67952e-158	1.23404e-153	0.67506	0.417	0.054
RNASEH2C	0.632631	7.36568e-157	2.4703e-152	0.720966	0.768	0.246
BIRC5	0.631059	4.1134e-119	1.37955e-114	0.618436	0.248	0.01
SEC11A	0.631051	1.9246e-128	6.45472e-124	0.705953	0.839	0.355
NAP1L1	0.630881	1.06952e-71	3.58696e-67	0.657296	0.919	0.598
HSD17B8	0.629757	6.27394e-161	2.10415e-156	0.676538	0.417	0.053
NUSAP1	0.629324	3.66943e-102	1.23065e-97	0.611196	0.246	0.021
TXNDC15	0.629128	3.91563e-154	1.31322e-149	0.682857	0.466	0.083
POLR2I	0.627123	2.32063e-178	7.78293e-174	0.727932	0.699	0.18
MKNK2	0.625224	3.80455e-145	1.27597e-140	0.670976	0.425	0.071
KPNA2	0.625074	3.13233e-99	1.05052e-94	0.638456	0.381	0.091
CNPY2	0.623969	2.60146e-166	8.72479e-162	0.713076	0.628	0.153
UBXN6	0.623938	3.30982e-167	1.11005e-162	0.694253	0.495	0.085
OTULIN	0.622518	2.27094e-159	7.61627e-155	0.679399	0.435	0.062
POMP	0.61997	5.12351e-112	1.71832e-107	0.696487	0.914	0.506
JMJD4	0.619745	1.63283e-180	5.47619e-176	0.685362	0.42	0.04
NT5DC2	0.619387	2.59877e-175	8.71574e-171	0.665139	0.344	0.012
EI24	0.618681	7.66303e-170	2.57003e-165	0.705619	0.557	0.114
NDUFA4	0.618301	8.11942e-125	2.72309e-120	0.709593	0.956	0.671
KLHL6	0.618079	2.68328e-108	8.99919e-104	0.631838	0.322	0.05
CHMP2A	0.617927	6.05088e-161	2.02934e-156	0.724548	0.779	0.25
TFG	0.617817	2.39304e-187	8.02578e-183	0.718837	0.587	0.113
LAX1	0.617156	5.27207e-147	1.76815e-142	0.663247	0.383	0.049
HSP90AB1	0.615993	1.28251e-62	4.30127e-58	0.647655	0.979	0.766
TPM2	0.615215	1.16301e-110	3.9005e-106	0.622981	0.278	0.028
SERF2	0.614376	2.46035e-109	8.25152e-105	0.692574	0.877	0.446
PMVK	0.61212	9.20503e-168	3.08718e-163	0.7165	0.649	0.165
LAMTOR2	0.6113	1.14295e-144	3.83323e-140	0.713505	0.777	0.269
SEL1L	0.610891	1.48267e-128	4.97259e-124	0.661614	0.421	0.082
TRABD	0.610616	1.05849e-197	3.54995e-193	0.717217	0.544	0.084
NDUFB4	0.609025	3.83145e-134	1.28499e-129	0.710611	0.848	0.349
HNRNPAB	0.606191	3.83357e-112	1.2857e-107	0.660466	0.474	0.124
EIF3B	0.604267	1.72975e-180	5.80123e-176	0.700872	0.498	0.074
MRPS11	0.602717	2.71401e-197	9.10226e-193	0.725668	0.598	0.112
YIPF2	0.602001	2.48953e-154	8.34939e-150	0.670407	0.402	0.051
COX7B	0.601972	1.28931e-115	4.32407e-111	0.696881	0.87	0.392
LRPAP1	0.6015	2.98674e-114	1.00169e-109	0.683165	0.664	0.239
MRPL14	0.601259	1.55776e-159	5.22441e-155	0.717296	0.709	0.201
NAXE	0.598982	1.59896e-166	5.36259e-162	0.711781	0.618	0.146
CENPM	0.598293	2.80122e-136	9.39472e-132	0.661832	0.402	0.064
DDIT4	0.597661	5.5545e-114	1.86287e-109	0.663682	0.487	0.131
KRT5	0.595998	1.76756e-75	5.92806e-71	0.574473	0.152	0.003
NDUFS8	0.595638	1.01213e-157	3.39449e-153	0.719189	0.739	0.227
DERL2	0.594691	2.0302e-151	6.80887e-147	0.697139	0.569	0.137
TAPBPL	0.594306	1.12222e-157	3.76369e-153	0.670939	0.398	0.046
RPS26	0.593346	2.99071e-166	1.00302e-161	0.74322	0.988	0.975
FADS3	0.5932	1.47653e-201	4.952e-197	0.706875	0.481	0.05
ISG15	0.591607	1.94857e-103	6.5351e-99	0.680398	0.753	0.302
RER1	0.590305	1.0044e-150	3.36856e-146	0.714471	0.737	0.234
NDUFB9	0.589615	1.39024e-156	4.66258e-152	0.715279	0.705	0.205
UBB	0.589458	8.97508e-105	3.01006e-100	0.692344	0.976	0.865
PTPN7	0.586586	4.51442e-164	1.51405e-159	0.664295	0.358	0.024
RRBP1	0.583163	7.35282e-153	2.46599e-148	0.675896	0.434	0.065
PHPT1	0.583076	1.41994e-155	4.7622e-151	0.711371	0.671	0.187
BST2	0.580477	3.46901e-109	1.16344e-104	0.688174	0.802	0.339
NINJ1	0.580448	6.9086e-178	2.31701e-173	0.672098	0.368	0.02
DNPH1	0.578345	1.12551e-145	3.77474e-141	0.709694	0.719	0.23
MIR155HG	0.577182	5.89435e-50	1.97685e-45	0.581171	0.234	0.066
MAGED1	0.575364	6.58483e-156	2.20842e-151	0.666727	0.382	0.041
PAIP2B	0.575269	8.36402e-149	2.80513e-144	0.658382	0.359	0.035
GMPPA	0.575155	4.31675e-176	1.44775e-171	0.686724	0.435	0.049
RBMX	0.575021	1.84004e-91	6.17112e-87	0.635891	0.395	0.107
MRPL20	0.574479	1.42037e-124	4.76363e-120	0.701515	0.825	0.325
TSTA3	0.573989	1.22261e-174	4.10038e-170	0.710975	0.579	0.118
RPN1	0.572318	9.79163e-133	3.28392e-128	0.677797	0.505	0.124
ALG5	0.572238	4.37268e-143	1.46651e-138	0.690637	0.557	0.138
AUP1	0.571502	2.50101e-137	8.38789e-133	0.703583	0.715	0.235
LINC01480	0.57074	6.2198e-117	2.086e-112	0.625641	0.278	0.024
ARPC5L	0.570454	7.72989e-112	2.59245e-107	0.688638	0.769	0.312
AKR1A1	0.570427	9.01347e-161	3.02294e-156	0.711781	0.645	0.167
SURF4	0.570422	4.10822e-167	1.37782e-162	0.688047	0.462	0.068
COX7A2	0.569574	6.02937e-102	2.02213e-97	0.689211	0.964	0.69
VPREB3	0.569372	1.43072e-50	4.79836e-46	0.63	0.809	0.541
ELL2	0.569058	3.37136e-133	1.13069e-128	0.654477	0.373	0.053
SUDS3	0.568464	4.08032e-162	1.36846e-157	0.695473	0.519	0.099
TMCO1	0.567196	9.60211e-143	3.22036e-138	0.705808	0.699	0.217
CBX5	0.565311	1.09153e-108	3.66079e-104	0.652275	0.434	0.105
NUDT22	0.563763	2.01078e-144	6.74376e-140	0.68996	0.546	0.131
RITA1	0.561386	2.80347e-175	9.40228e-171	0.680496	0.408	0.038
MPC2	0.560861	2.28658e-165	7.66873e-161	0.715851	0.659	0.168
U2AF1L4	0.558986	1.64879e-157	5.52972e-153	0.672107	0.404	0.049
CHD4	0.557575	1.73992e-124	5.83535e-120	0.657649	0.413	0.078
NDUFV1	0.553766	4.50106e-153	1.50957e-148	0.712379	0.697	0.205
NHP2	0.553753	1.72321e-118	5.7793e-114	0.695157	0.791	0.317
NME1	0.553666	5.06746e-139	1.69952e-134	0.677802	0.484	0.104
PSMB6	0.553591	3.77532e-118	1.26617e-113	0.69581	0.81	0.328
CSTB	0.551136	3.9359e-110	1.32002e-105	0.68748	0.776	0.315
UBE2M	0.551092	1.18271e-138	3.96658e-134	0.651465	0.347	0.038
HYOU1	0.550015	3.02863e-132	1.01574e-127	0.647502	0.343	0.04
ZSCAN16-AS1	0.549064	7.23394e-164	2.42612e-159	0.692552	0.497	0.086
AC012236.1	0.54864	8.35978e-149	2.8037e-144	0.646347	0.31	0.015
C19orf48	0.546678	1.02862e-155	3.4498e-151	0.689309	0.501	0.096
ITPR2	0.546364	2.23971e-111	7.51155e-107	0.647344	0.395	0.082
NPM3	0.542255	1.74578e-139	5.85501e-135	0.664194	0.406	0.064
NDUFAF8	0.541364	4.20506e-142	1.41029e-137	0.697696	0.621	0.173
AARS	0.540989	3.12734e-148	1.04885e-143	0.668947	0.409	0.058
HDGF	0.540738	1.27251e-152	4.26773e-148	0.6731	0.42	0.059
PLCD1	0.540508	4.00334e-172	1.34264e-167	0.66124	0.334	0.01
PSMB1	0.539099	2.11364e-92	7.08874e-88	0.678694	0.92	0.552
ZNHIT1	0.538409	3.6162e-140	1.2128e-135	0.709172	0.764	0.26
STRAP	0.536666	9.58815e-135	3.21567e-130	0.702211	0.722	0.24
ARL3	0.535814	7.15184e-156	2.39858e-151	0.671543	0.405	0.05
PRELID1	0.534332	2.03728e-134	6.83264e-130	0.701916	0.721	0.24
AC004687.1	0.532214	1.16158e-76	3.89569e-72	0.659993	0.844	0.437
FNDC3A	0.531638	1.57331e-134	5.27658e-130	0.653889	0.367	0.05
KDELR1	0.531407	6.18288e-147	2.07361e-142	0.696966	0.589	0.151
GADD45GIP1	0.53105	4.26243e-110	1.42953e-105	0.690502	0.839	0.358
SLC25A39	0.530946	1.34491e-149	4.51055e-145	0.700224	0.604	0.154
ATP1B3	0.530814	6.79842e-139	2.28005e-134	0.688301	0.559	0.142
ORC6	0.529792	1.36442e-120	4.57599e-116	0.624564	0.269	0.017
GNL3	0.529747	8.33537e-143	2.79552e-138	0.702008	0.66	0.191
NDUFB11	0.529083	1.39293e-90	4.67159e-86	0.676819	0.929	0.537
PAICS	0.527964	1.04617e-137	3.50864e-133	0.672755	0.459	0.09
H2AFJ	0.527834	1.23794e-165	4.15181e-161	0.664249	0.355	0.022
GADD45A	0.527322	9.97047e-134	3.3439e-129	0.641553	0.315	0.027
CINP	0.527218	3.15153e-171	1.05696e-166	0.695873	0.496	0.078
NDUFV3	0.52696	5.1433e-165	1.72496e-160	0.689692	0.478	0.075
TPX2	0.525548	1.13491e-83	3.80628e-79	0.591062	0.198	0.015
TYROBP	0.524929	3.71059e-96	1.24446e-91	0.644871	0.435	0.123
TMEM134	0.523259	4.14217e-146	1.3892e-141	0.693644	0.567	0.139
TOM1	0.522461	7.97499e-168	2.67465e-163	0.668251	0.368	0.026
YIF1B	0.52238	4.44086e-149	1.48938e-144	0.664269	0.385	0.046
ARID5A	0.521694	1.51418e-148	5.07825e-144	0.677843	0.455	0.08
SIVA1	0.520398	1.12579e-123	3.77566e-119	0.689214	0.66	0.216
MFSD10	0.516659	1.00437e-160	3.36845e-156	0.696348	0.531	0.104
RECQL4	0.51633	5.12284e-150	1.7181e-145	0.642869	0.296	0.009
FAM207A	0.516277	3.70849e-167	1.24375e-162	0.697703	0.519	0.092
ST14	0.514775	1.71734e-159	5.7596e-155	0.672429	0.402	0.046
RPL8	0.514606	4.71876e-186	1.58258e-181	0.75747	0.998	0.996
SNRPF	0.514594	5.96495e-99	2.00052e-94	0.675035	0.725	0.292
SCAND1	0.51445	3.03814e-105	1.01893e-100	0.685954	0.823	0.364
NCL	0.514441	1.46739e-62	4.92133e-58	0.645347	0.868	0.504
PSMD2	0.512398	1.60608e-130	5.38646e-126	0.693945	0.66	0.207
RFC1	0.512377	2.14652e-146	7.19899e-142	0.695723	0.583	0.146
TXN	0.511631	2.36162e-114	7.92039e-110	0.686349	0.709	0.259
TYMS	0.510168	3.5817e-99	1.20123e-94	0.600406	0.211	0.009
COPA	0.509759	4.53251e-141	1.52011e-136	0.681795	0.505	0.109
NMRK1	0.509606	2.42067e-137	8.11846e-133	0.661777	0.399	0.062
ATG101	0.509504	1.25712e-158	4.21614e-154	0.695859	0.535	0.108
SLC1A4	0.509347	1.25311e-153	4.20269e-149	0.650362	0.319	0.015
RBM38	0.50918	2.80123e-143	9.39476e-139	0.675117	0.456	0.083
DTYMK	0.509165	8.11481e-119	2.72155e-114	0.650711	0.39	0.074
TTC1	0.509012	6.39624e-160	2.14517e-155	0.68916	0.489	0.084
HSPA8	0.508922	2.28678e-77	7.6694e-73	0.658944	0.794	0.393
SEM1	0.508015	1.44979e-118	4.86232e-114	0.695033	0.798	0.306
TECR	0.507769	2.86142e-137	9.59662e-133	0.688951	0.572	0.151
SPOCK2	0.507198	4.71257e-116	1.5805e-111	0.650177	0.396	0.078
UBALD2	0.506433	1.53213e-124	5.13846e-120	0.659196	0.421	0.083
AGR2	0.506066	6.11764e-53	2.05173e-48	0.553524	0.11	0.003
C12orf10	0.505294	4.21479e-158	1.41356e-153	0.700399	0.568	0.126
GORASP2	0.505253	5.89823e-142	1.97815e-137	0.689751	0.558	0.136
SCYL1	0.504899	2.85324e-138	9.56921e-134	0.667994	0.43	0.075
NEU1	0.503625	9.38554e-135	3.14772e-130	0.653533	0.365	0.048
PSMB7	0.502257	1.91961e-108	6.438e-104	0.685303	0.764	0.306
EIF4B	0.500758	3.51875e-94	1.18012e-89	0.677141	0.855	0.396
POLR2H	0.500672	2.60448e-160	8.7349e-156	0.694667	0.522	0.099
TSPYL2	0.499198	8.72639e-140	2.92666e-135	0.654324	0.358	0.041
BCKDK	0.498919	8.92869e-164	2.99451e-159	0.675683	0.409	0.045
MCL1	0.495979	1.15606e-110	3.87721e-106	0.684282	0.724	0.269
MRPL57	0.495444	2.38592e-116	8.0019e-112	0.690569	0.749	0.281
RPL28	0.495343	6.81745e-141	2.28644e-136	0.723656	1	0.995
PQBP1	0.495297	3.99926e-156	1.34127e-151	0.697698	0.557	0.121
CYB5R3	0.494531	3.95819e-143	1.3275e-138	0.693459	0.58	0.148
JUND	0.493967	3.47172e-67	1.16434e-62	0.59725	0.26	0.06
FBXW7	0.49123	3.27311e-127	1.09774e-122	0.664597	0.444	0.092
GFER	0.491182	9.99205e-159	3.35113e-154	0.690424	0.5	0.091
PPA1	0.489835	7.8285e-98	2.62552e-93	0.677129	0.776	0.336
C1orf122	0.488545	1.80263e-142	6.04567e-138	0.678453	0.479	0.094
VGLL4	0.485832	4.66571e-150	1.56478e-145	0.672573	0.424	0.062
MRFAP1	0.485228	8.16652e-142	2.73889e-137	0.700271	0.65	0.185
STUB1	0.484811	1.32749e-141	4.45213e-137	0.69823	0.632	0.175
MRPS12	0.484548	5.83434e-134	1.95672e-129	0.699131	0.697	0.217
YIPF3	0.483531	1.21257e-140	4.06672e-136	0.686579	0.54	0.127
PSMD14	0.483313	1.18559e-136	3.97622e-132	0.685236	0.549	0.134
CDK6	0.483265	1.38053e-106	4.63002e-102	0.627789	0.308	0.044
MRPL27	0.483201	1.6577e-143	5.5596e-139	0.693026	0.577	0.143
EPRS	0.481698	8.32478e-119	2.79196e-114	0.680239	0.604	0.185
SRP14	0.481443	1.42293e-80	4.77223e-76	0.668195	0.981	0.853
METTL26	0.479465	5.7775e-147	1.93766e-142	0.701165	0.629	0.166
SDF4	0.478799	2.58482e-109	8.66898e-105	0.66555	0.527	0.157
RPS5	0.476079	1.13921e-171	3.82067e-167	0.747202	0.996	0.998
AURKB	0.475124	1.12154e-102	3.76142e-98	0.602497	0.213	0.008
CCDC88A	0.473878	3.66772e-105	1.23008e-100	0.619434	0.274	0.03
MRPL52	0.473564	2.2007e-112	7.38071e-108	0.687522	0.755	0.283
EIF2AK4	0.4732	1.74768e-125	5.86137e-121	0.653116	0.385	0.065
ATP5MF	0.472848	6.35334e-77	2.13078e-72	0.660089	0.832	0.438
PPM1G	0.471581	9.12844e-100	3.0615e-95	0.665623	0.597	0.204
BTG3	0.470802	7.05496e-117	2.36609e-112	0.630566	0.299	0.032
CCNB2	0.47013	8.27147e-96	2.77408e-91	0.593133	0.19	0.003
CDC37	0.469994	5.07626e-127	1.70248e-122	0.695562	0.713	0.235
KDM5A	0.469701	3.01573e-127	1.01141e-122	0.691918	0.663	0.212
RNH1	0.469505	1.35153e-115	4.53277e-111	0.687667	0.719	0.257
EMC3	0.468721	2.71359e-137	9.10083e-133	0.685879	0.551	0.135
POLR2J	0.46854	3.35192e-115	1.12417e-110	0.691208	0.78	0.294
SRRM2	0.468426	4.12254e-102	1.38262e-97	0.682417	0.818	0.343
SNRPB	0.468352	9.3453e-124	3.13423e-119	0.687652	0.644	0.203
AP3S1	0.46811	4.03587e-115	1.35355e-110	0.688414	0.736	0.266
DNMT1	0.468059	9.57184e-114	3.2102e-109	0.644525	0.372	0.068
PHGDH	0.467421	3.2271e-114	1.0823e-109	0.62348	0.275	0.024
NDUFA12	0.466956	2.288e-153	7.67349e-149	0.672746	0.417	0.056
MAGEF1	0.466258	8.68248e-147	2.91193e-142	0.692709	0.56	0.13
LAP3	0.465925	4.38038e-130	1.46909e-125	0.678134	0.525	0.128
TMEM9	0.465841	1.15406e-141	3.8705e-137	0.659452	0.379	0.048
GOLGB1	0.465393	1.08602e-102	3.64231e-98	0.658536	0.509	0.151
ZBTB8OS	0.465211	3.7488e-137	1.25727e-132	0.69198	0.601	0.162
SH2B2	0.464507	1.54067e-129	5.16709e-125	0.671967	0.483	0.109
THOC7	0.464503	2.57614e-112	8.63986e-108	0.685832	0.732	0.264
MVD	0.464351	1.1701e-143	3.92428e-139	0.66812	0.417	0.064
GCSAM	0.463128	1.41023e-133	4.72962e-129	0.647807	0.342	0.038
MGMT	0.46139	1.8854e-149	6.32327e-145	0.686012	0.503	0.099
SMC4	0.460741	6.9593e-78	2.33401e-73	0.615782	0.325	0.083
MCM7	0.460283	8.40796e-96	2.81986e-91	0.622093	0.306	0.053
ECI1	0.458956	2.68418e-144	9.00221e-140	0.672083	0.436	0.072
USP48	0.458657	5.60497e-127	1.87979e-122	0.675502	0.517	0.131
TMEM147	0.458164	4.40157e-117	1.4762e-112	0.686708	0.689	0.239
SOCS1	0.457656	6.53741e-128	2.19252e-123	0.647243	0.351	0.046
OTUD5	0.455982	6.27485e-140	2.10446e-135	0.65996	0.385	0.052
NDUFB7	0.453968	2.56278e-101	8.59504e-97	0.68222	0.828	0.353
RHOQ	0.453917	1.09874e-105	3.68496e-101	0.635319	0.346	0.064
CCNC	0.45307	1.23377e-133	4.1378e-129	0.682338	0.539	0.134
S100A4	0.452318	5.34085e-45	1.79122e-40	0.621124	0.788	0.461
TRADD	0.452033	1.67624e-106	5.62178e-102	0.667222	0.561	0.177
DHRS9	0.449806	1.99625e-89	6.69502e-85	0.596163	0.209	0.015
GARS	0.449757	1.70136e-118	5.70602e-114	0.658259	0.436	0.095
CCNB1	0.449177	1.61645e-77	5.42127e-73	0.58704	0.193	0.017
COA4	0.448601	2.55973e-125	8.58481e-121	0.678305	0.549	0.146
CLINT1	0.448537	3.48772e-126	1.16971e-121	0.676943	0.534	0.137
COX6B1	0.447646	6.45362e-77	2.16442e-72	0.663753	0.948	0.684
LARP1	0.446348	2.3901e-98	8.01591e-94	0.641655	0.407	0.101
CREB3	0.44586	2.82668e-123	9.48011e-119	0.650748	0.379	0.063
RTN3	0.445658	2.29825e-127	7.70787e-123	0.656851	0.4	0.07
FKBP5	0.444035	4.37716e-104	1.46801e-99	0.634701	0.348	0.065
TRAC	0.443617	1.57209e-127	5.27248e-123	0.674004	0.506	0.121
RUVBL2	0.443444	7.80257e-120	2.61683e-115	0.652588	0.399	0.075
CLTC	0.443276	2.63805e-120	8.8475e-116	0.650896	0.388	0.07
SWI5	0.443157	3.5106e-147	1.17738e-142	0.664112	0.389	0.048
HSPE1	0.443087	1.92028e-76	6.44025e-72	0.656768	0.772	0.363
QPRT	0.442636	1.2262e-94	4.11242e-90	0.592446	0.189	0.004
TOP1	0.442481	1.0664e-104	3.57648e-100	0.664904	0.554	0.171
SEC63	0.442296	3.37491e-120	1.13188e-115	0.678847	0.581	0.171
CREB3L2	0.44201	3.56403e-118	1.1953e-113	0.645046	0.363	0.06
EIF3A	0.441383	9.80921e-104	3.28981e-99	0.675659	0.682	0.248
MYO1C	0.441096	1.42962e-113	4.79465e-109	0.634009	0.321	0.044
NDUFAB1	0.440815	8.2559e-101	2.76886e-96	0.678255	0.76	0.302
SMIM10L1	0.440347	2.38382e-137	7.99485e-133	0.677879	0.495	0.104
ASPM	0.439038	5.4989e-52	1.84422e-47	0.560925	0.137	0.014
PSMA7	0.438842	1.06298e-66	3.56501e-62	0.651781	0.934	0.616
CD9	0.43868	1.3516e-120	4.53299e-116	0.649689	0.382	0.066
RBM8A	0.438532	3.89493e-125	1.30628e-120	0.688544	0.646	0.198
NUP210	0.438154	1.57094e-119	5.26863e-115	0.641782	0.344	0.05
TMEM214	0.438153	2.59e-123	8.68634e-119	0.642069	0.337	0.044
CD2BP2	0.437352	1.26645e-134	4.24741e-130	0.686944	0.574	0.147
MAGT1	0.43689	8.23254e-111	2.76103e-106	0.647728	0.399	0.084
CHCHD1	0.436839	1.56702e-137	5.25547e-133	0.685306	0.546	0.131
COPRS	0.436385	2.06017e-129	6.9094e-125	0.655089	0.386	0.06
OST4	0.4356	5.65875e-54	1.89783e-49	0.636741	0.962	0.775
PPIF	0.435481	7.44571e-137	2.49714e-132	0.649181	0.342	0.035
RPL39L	0.435074	5.95716e-125	1.99791e-120	0.636756	0.311	0.031
ZNF275	0.434829	9.97957e-106	3.34695e-101	0.612093	0.244	0.017
SNRNP70	0.434711	3.30106e-121	1.10711e-116	0.678971	0.578	0.166
NXPH4	0.434482	2.76396e-121	9.26977e-117	0.628511	0.283	0.022
UBA5	0.43413	2.42074e-126	8.11867e-122	0.654267	0.39	0.065
PRKCSH	0.434045	3.7331e-119	1.25201e-114	0.679224	0.594	0.176
PLK1	0.433839	1.09071e-82	3.65801e-78	0.584	0.175	0.006
CRYBA4	0.433176	2.52353e-117	8.46343e-113	0.611686	0.227	0.003
EMC6	0.432776	5.52084e-129	1.85158e-124	0.6844	0.581	0.158
FCRL5	0.432739	2.5265e-94	8.47337e-90	0.634612	0.377	0.092
HINT2	0.432379	2.84948e-132	9.55658e-128	0.686985	0.587	0.156
TAS1R3	0.431955	9.86275e-108	3.30777e-103	0.610785	0.236	0.013
EML6	0.431914	3.76886e-94	1.264e-89	0.596624	0.204	0.01
SNF8	0.431722	4.30384e-126	1.44342e-121	0.687737	0.632	0.188
LONP1	0.43091	1.84108e-128	6.1746e-124	0.644685	0.339	0.04
BBC3	0.430376	3.83268e-105	1.2854e-100	0.616088	0.26	0.025
MRPL4	0.430312	4.66005e-141	1.56289e-136	0.679019	0.487	0.099
UAP1	0.429316	1.26909e-121	4.25628e-117	0.649656	0.378	0.064
RASGRP3	0.428562	5.92057e-131	1.98564e-126	0.669327	0.462	0.095
RASAL1	0.42694	4.90389e-131	1.64467e-126	0.623612	0.251	0.004
PSMD7	0.426814	1.68643e-130	5.65596e-126	0.681073	0.546	0.138
GALNT2	0.426454	5.67491e-132	1.90325e-127	0.654288	0.376	0.054
SRPRB	0.425089	4.14704e-116	1.39083e-111	0.620412	0.26	0.016
TUBA4A	0.424853	9.28924e-98	3.11543e-93	0.668488	0.649	0.238
MORF4L2	0.424838	3.55346e-129	1.19176e-124	0.685064	0.587	0.16
GNAS	0.424237	3.71672e-76	1.24651e-71	0.656443	0.773	0.362
SIT1	0.424157	2.96305e-89	9.93748e-85	0.664776	0.7	0.281
PARK7	0.423722	4.42718e-68	1.48479e-63	0.652305	0.906	0.512
MIEN1	0.422731	5.46352e-118	1.83236e-113	0.688078	0.703	0.239
MAP2K2	0.419856	7.8694e-90	2.63924e-85	0.635806	0.403	0.11
SLC1A5	0.41935	2.09281e-103	7.01886e-99	0.630611	0.329	0.057
MGAT1	0.419219	2.65873e-114	8.91685e-110	0.664208	0.493	0.129
PSMB2	0.417953	1.08667e-100	3.64446e-96	0.674889	0.703	0.271
ANXA5	0.41731	1.94823e-97	6.53396e-93	0.667954	0.65	0.232
ADI1	0.417043	5.67038e-118	1.90173e-113	0.681116	0.622	0.191
PABPC4	0.416421	5.15372e-104	1.72846e-99	0.660666	0.519	0.155
SNRPA	0.41612	7.2143e-121	2.41953e-116	0.676197	0.556	0.154
BAZ2A	0.415421	1.00482e-112	3.36998e-108	0.662131	0.486	0.126
CARS	0.414015	6.08883e-121	2.04207e-116	0.646049	0.362	0.056
IKBIP	0.413961	4.90558e-116	1.64523e-111	0.650166	0.396	0.078
IMPDH2	0.413644	1.28779e-76	4.31898e-72	0.650534	0.649	0.281
SCAMP2	0.413333	6.11041e-129	2.04931e-124	0.684368	0.582	0.158
STARD7	0.412954	9.37702e-128	3.14487e-123	0.680287	0.553	0.145
PA2G4	0.412219	6.1874e-85	2.07513e-80	0.651159	0.566	0.208
GABARAPL1	0.411674	5.22539e-112	1.75249e-107	0.608576	0.223	0.005
PARM1	0.411218	4.06337e-99	1.36277e-94	0.606891	0.234	0.018
BCAT1	0.410921	4.95719e-122	1.66254e-117	0.621817	0.257	0.011
CASP3	0.410556	9.40033e-121	3.15268e-116	0.645014	0.357	0.054
TOX2	0.409005	3.24064e-126	1.08684e-121	0.624781	0.262	0.011
MIF4GD	0.408932	1.253e-117	4.20231e-113	0.669251	0.516	0.137
BUD31	0.408882	5.13544e-113	1.72233e-108	0.684372	0.706	0.244
ODC1	0.408414	2.47734e-83	8.3085e-79	0.651497	0.587	0.221
TRIM27	0.40805	5.16732e-132	1.73302e-127	0.67242	0.479	0.101
NKG7	0.408007	1.1644e-72	3.90517e-68	0.58663	0.2	0.024
HSD17B10	0.407223	1.39819e-110	4.68925e-106	0.676761	0.633	0.206
EDEM1	0.40616	4.59288e-85	1.54036e-80	0.617394	0.312	0.066
SLC25A1	0.405915	3.43333e-119	1.15147e-114	0.659793	0.443	0.098
POU2AF1	0.40556	3.60269e-90	1.20827e-85	0.666008	0.706	0.285
FAM98A	0.405505	1.27116e-114	4.26322e-110	0.64199	0.357	0.06
MBD2	0.405318	2.36678e-91	7.93772e-87	0.618646	0.301	0.054
MAGOHB	0.405224	5.54286e-112	1.85896e-107	0.653822	0.433	0.098
FCGBP	0.404744	2.1781e-84	7.30493e-80	0.581403	0.164	0.001
EIF3G	0.404735	6.88866e-77	2.31032e-72	0.660003	0.847	0.421
APOC1	0.404731	2.57733e-111	8.64384e-107	0.608133	0.222	0.005
NLRP7	0.404531	5.24813e-99	1.76012e-94	0.59701	0.199	0.005
SLC25A4	0.403778	7.53601e-125	2.52743e-120	0.655388	0.4	0.071
MCUR1	0.403579	1.31781e-122	4.41968e-118	0.652175	0.389	0.068
MSRB1	0.403413	9.25868e-123	3.10518e-118	0.639269	0.326	0.039
ERH	0.403134	9.69817e-56	3.25257e-51	0.637791	0.905	0.559
TUBB2B	0.402994	1.33427e-103	4.47488e-99	0.599489	0.202	0.003
SYNE2	0.402366	1.85368e-74	6.21687e-70	0.625119	0.405	0.128
AC133644.2	0.40185	1.14105e-96	3.82687e-92	0.594603	0.194	0.004
UQCR10	0.401459	1.6343e-59	5.48112e-55	0.642645	0.917	0.562
P2RX4	0.401404	3.29256e-121	1.10426e-116	0.635356	0.312	0.034
CNP	0.399915	5.35119e-123	1.79468e-118	0.652964	0.392	0.069
NOSIP	0.399751	8.58289e-139	2.87853e-134	0.680253	0.506	0.107
FNBP1	0.398923	1.18695e-87	3.9808e-83	0.6578	0.618	0.236
ARL1	0.396469	3.62782e-129	1.2167e-124	0.676607	0.52	0.123
B9D1	0.396302	7.32882e-109	2.45794e-104	0.606308	0.219	0.005
PGP	0.39577	1.83105e-121	6.14096e-117	0.652051	0.392	0.069
PSMC3	0.395714	6.39796e-103	2.14575e-98	0.669094	0.61	0.205
RAB29	0.395671	1.23916e-110	4.1559e-106	0.661423	0.491	0.131
MPC1	0.395506	1.10263e-107	3.698e-103	0.654251	0.453	0.114
IZUMO4	0.395401	7.63531e-110	2.56073e-105	0.615469	0.25	0.017
RPS6KB2	0.395264	7.44082e-132	2.4955e-127	0.683125	0.557	0.14
MPST	0.393341	3.12346e-130	1.04754e-125	0.653185	0.375	0.055
OXA1L	0.393307	3.97566e-105	1.33336e-100	0.678458	0.708	0.259
PSAP	0.393126	1.3574e-54	4.55246e-50	0.63495	0.849	0.478
IFT20	0.392304	2.12406e-133	7.12367e-129	0.66786	0.446	0.084
DNAJC12	0.392158	1.72333e-115	5.77972e-111	0.611305	0.228	0.005
ALDH1L2	0.391683	9.34613e-91	3.13451e-86	0.592992	0.196	0.009
APEH	0.391157	1.8614e-123	6.24276e-119	0.657826	0.418	0.081
STAC3	0.391067	1.8292e-127	6.13476e-123	0.640965	0.324	0.034
NOP10	0.39106	1.49174e-96	5.003e-92	0.674014	0.752	0.299
TPP1	0.390728	1.71682e-104	5.75788e-100	0.645797	0.41	0.095
USO1	0.390609	2.89394e-113	9.70571e-109	0.662186	0.485	0.124
VNN2	0.390489	1.63681e-120	5.48952e-116	0.658165	0.43	0.088
MGAT2	0.390454	2.16113e-104	7.24798e-100	0.652274	0.452	0.119
AQP3	0.389454	3.0731e-87	1.03066e-82	0.607039	0.257	0.037
CD3D	0.388521	9.56798e-71	3.20891e-66	0.575545	0.161	0.01
NDUFS2	0.388148	1.82264e-101	6.11276e-97	0.671785	0.653	0.236
MCTS1	0.387428	1.02927e-113	3.45197e-109	0.678494	0.628	0.198
TRIM28	0.385185	2.75335e-110	9.2342e-106	0.636552	0.341	0.056
TUBG1	0.385151	8.62709e-112	2.89335e-107	0.623455	0.279	0.027
PPP1R2	0.384902	3.11262e-101	1.04391e-96	0.674175	0.692	0.253
MRPL3	0.384683	9.93891e-118	3.33331e-113	0.679951	0.612	0.186
ALG3	0.383808	2.30448e-128	7.72876e-124	0.660469	0.418	0.077
EXOSC4	0.3836	9.66451e-122	3.24128e-117	0.655253	0.408	0.077
EZH2	0.383555	1.80818e-73	6.06427e-69	0.590948	0.216	0.031
UBE2T	0.382129	4.10117e-103	1.37545e-98	0.609964	0.24	0.017
DYNC1LI2	0.381906	6.91417e-95	2.31887e-90	0.620901	0.303	0.052
NDUFV2	0.381865	1.1003e-65	3.69018e-61	0.647468	0.839	0.423
NUDT21	0.381441	9.6384e-126	3.23253e-121	0.668638	0.477	0.107
ATP1B1	0.381303	7.63227e-112	2.55971e-107	0.613675	0.241	0.012
NGLY1	0.380762	1.13761e-102	3.81533e-98	0.671139	0.638	0.218
TOX	0.380061	3.86484e-110	1.29619e-105	0.614815	0.248	0.016
TXN2	0.380058	3.12333e-103	1.0475e-98	0.675181	0.683	0.246
MRPL9	0.379897	1.15998e-120	3.89034e-116	0.666284	0.482	0.114
IL21R	0.379554	2.12447e-111	7.12506e-107	0.623883	0.281	0.028
POLR2A	0.37951	2.69175e-94	9.02757e-90	0.630583	0.356	0.077
GLRX5	0.379384	2.8862e-125	9.67973e-121	0.67512	0.526	0.131
OAF	0.378245	6.53407e-102	2.1914e-97	0.601312	0.21	0.007
PTOV1	0.378145	1.88445e-113	6.32006e-109	0.634715	0.325	0.045
PRCC	0.377802	9.35784e-118	3.13843e-113	0.661099	0.459	0.105
TRAP1	0.377622	3.92834e-106	1.31749e-101	0.641291	0.378	0.077
ACSF3	0.377317	6.52342e-126	2.18783e-121	0.66025	0.425	0.081
S100A10	0.377101	2.1393e-91	7.17479e-87	0.664346	0.664	0.257
DCAF12	0.376835	7.14127e-113	2.39504e-108	0.611604	0.232	0.008
SRP68	0.375665	7.12341e-104	2.38905e-99	0.653274	0.463	0.123
ALG2	0.374681	1.78535e-111	5.9877e-107	0.643169	0.372	0.069
CSRP1	0.374343	3.13318e-114	1.05081e-109	0.626528	0.287	0.029
ALKBH7	0.373635	1.43085e-104	4.79879e-100	0.675855	0.679	0.24
CD83	0.372719	1.76317e-71	5.91331e-67	0.612199	0.331	0.09
AIFM1	0.3723	8.14753e-107	2.73252e-102	0.631992	0.327	0.053
MPI	0.372245	1.28926e-120	4.32392e-116	0.640481	0.336	0.045
CYC1	0.372205	1.09869e-81	3.68477e-77	0.656041	0.671	0.273
COMTD1	0.371528	6.14698e-118	2.06157e-113	0.631009	0.3	0.031
SLC25A19	0.371517	1.39053e-120	4.66355e-116	0.625713	0.274	0.018
TPM4	0.371499	2.6073e-99	8.74435e-95	0.656391	0.512	0.155
EIF2S2	0.371409	2.60805e-74	8.74687e-70	0.655273	0.797	0.372
TK1	0.37112	7.37208e-95	2.47245e-90	0.598344	0.209	0.011
IDH3G	0.37071	3.21923e-115	1.07966e-110	0.675008	0.581	0.171
MRPL37	0.370107	3.33985e-108	1.12012e-103	0.647429	0.407	0.09
SYAP1	0.370059	7.63584e-101	2.56091e-96	0.647215	0.435	0.11
NRN1	0.369942	1.27293e-118	4.26914e-114	0.61324	0.231	0.004
UBE2G1	0.369942	2.33069e-112	7.81665e-108	0.656787	0.451	0.107
TTN	0.369717	3.1589e-17	1.05943e-12	0.532305	0.1	0.035
MDH2	0.369629	9.33708e-77	3.13147e-72	0.656154	0.759	0.34
ELK3	0.369543	9.31097e-99	3.12271e-94	0.618597	0.284	0.039
VPS25	0.36923	1.9442e-123	6.52046e-119	0.661005	0.437	0.089
FAM50A	0.368946	3.48676e-122	1.16939e-117	0.664586	0.464	0.104
HMMR	0.36818	2.25151e-71	7.55113e-67	0.576471	0.164	0.01
PDCD5	0.368179	1.20166e-105	4.03013e-101	0.672726	0.63	0.21
SLC17A9	0.368168	1.92992e-94	6.47257e-90	0.607488	0.244	0.026
EFHD2	0.368136	1.41558e-105	4.74757e-101	0.643062	0.39	0.083
NPLOC4	0.368101	6.89674e-118	2.31303e-113	0.629948	0.295	0.029
KCNK12	0.36753	3.56755e-105	1.19648e-100	0.607376	0.227	0.011
SAR1B	0.367472	1.05304e-104	3.53168e-100	0.639075	0.37	0.074
COX5B	0.366925	3.68897e-56	1.23721e-51	0.638601	0.932	0.57
BCL3	0.366521	9.18475e-84	3.08038e-79	0.594313	0.211	0.02
CHID1	0.365945	4.47524e-97	1.50091e-92	0.621367	0.3	0.048
DCUN1D5	0.365005	3.46296e-113	1.16141e-108	0.650203	0.407	0.084
HMG20B	0.364741	4.75771e-124	1.59564e-119	0.641339	0.333	0.04
BLVRA	0.364668	1.45665e-95	4.88533e-91	0.614943	0.274	0.038
TOMM40	0.364377	1.39368e-113	4.67412e-109	0.652698	0.421	0.09
TRMT2A	0.363335	2.34279e-118	7.85726e-114	0.642153	0.349	0.052
DHX36	0.362605	8.5447e-119	2.86572e-114	0.682791	0.634	0.196
APRT	0.362458	3.04437e-124	1.02102e-119	0.671408	0.503	0.121
MDFIC	0.362339	1.2941e-89	4.34016e-85	0.616051	0.293	0.052
CNPY1	0.362238	5.69719e-71	1.91072e-66	0.569933	0.142	0.002
SEC13	0.361842	8.19206e-106	2.74745e-101	0.616296	0.26	0.024
SLC39A7	0.361645	2.27915e-110	7.6438e-106	0.640151	0.36	0.064
PDAP1	0.360299	2.28963e-85	7.67896e-81	0.609201	0.271	0.045
CLDN14	0.360268	1.76059e-117	5.90467e-113	0.612174	0.228	0.004
MRPS15	0.36019	1.70674e-114	5.72408e-110	0.676519	0.602	0.182
TMEM50B	0.359936	1.72042e-104	5.76994e-100	0.643059	0.394	0.087
EIF1B	0.35992	2.62551e-92	8.80545e-88	0.669086	0.733	0.289
ARIH2	0.359388	6.63139e-114	2.22404e-109	0.655755	0.44	0.098
CHST15	0.356896	6.49991e-113	2.17994e-108	0.620206	0.264	0.02
MT1F	0.356654	3.16677e-107	1.06207e-102	0.62436	0.291	0.036
CFLAR	0.356534	6.72633e-85	2.25588e-80	0.640229	0.464	0.146
DNAJC7	0.356258	2.62781e-98	8.81316e-94	0.670124	0.671	0.241
SGTA	0.356077	1.13691e-125	3.81298e-121	0.650176	0.371	0.056
ZWINT	0.35589	3.07898e-75	1.03263e-70	0.57797	0.164	0.007
NOL4	0.355788	2.06131e-69	6.91323e-65	0.57195	0.151	0.006
MRPS16	0.355278	2.26522e-111	7.59709e-107	0.661681	0.491	0.127
NASP	0.355001	2.00011e-86	6.70796e-82	0.631876	0.394	0.106
PRRC2C	0.354832	1.07803e-56	3.61551e-52	0.634543	0.765	0.376
IGF2BP3	0.35424	1.82186e-92	6.11016e-88	0.596598	0.206	0.011
CARHSP1	0.353524	2.0257e-86	6.7938e-82	0.631687	0.393	0.105
DESI1	0.352595	8.4664e-98	2.83946e-93	0.631254	0.348	0.071
KIF21A	0.352189	2.41829e-115	8.11046e-111	0.614798	0.24	0.009
GPANK1	0.351093	1.34669e-108	4.51651e-104	0.649553	0.419	0.094
CNOT1	0.34989	2.55808e-77	8.57929e-73	0.619556	0.354	0.094
IFI27L2	0.349259	8.72873e-96	2.92744e-91	0.663731	0.614	0.214
IRF3	0.349038	7.06914e-125	2.37085e-120	0.684132	0.607	0.171
RUNX1	0.348969	1.06145e-82	3.55989e-78	0.600284	0.237	0.032
CHPF2	0.348615	2.2576e-99	7.57152e-95	0.623852	0.306	0.049
CLPP	0.348157	7.1432e-122	2.39569e-117	0.675984	0.552	0.146
MCRIP2	0.347633	7.38465e-115	2.47666e-110	0.652031	0.413	0.084
CYS1	0.347628	4.36819e-85	1.465e-80	0.585031	0.175	0.005
ERC1	0.347605	1.47481e-93	4.94623e-89	0.621789	0.311	0.056
CUTA	0.347324	3.69515e-91	1.23928e-86	0.641563	0.44	0.124
AC010642.2	0.346902	3.26529e-110	1.09511e-105	0.641986	0.37	0.069
MRPL22	0.346109	2.75853e-109	9.25155e-105	0.670236	0.577	0.173
C12orf45	0.346087	5.8747e-100	1.97026e-95	0.624631	0.309	0.049
PTMS	0.345108	5.04425e-75	1.69174e-70	0.578847	0.167	0.009
ETHE1	0.344994	2.40225e-120	8.05665e-116	0.650442	0.387	0.067
LPXN	0.344914	1.85258e-91	6.21319e-87	0.651975	0.525	0.17
COMMD1	0.34482	3.12797e-107	1.04906e-102	0.63165	0.325	0.05
DDX39A	0.34478	1.74162e-95	5.84106e-91	0.657339	0.547	0.178
COX6C	0.344737	1.98704e-19	6.66413e-15	0.579345	0.929	0.635
MRPL21	0.344674	1.10109e-111	3.69285e-107	0.671967	0.577	0.171
AC100793.2	0.344551	2.80266e-96	9.39957e-92	0.601545	0.219	0.014
NME3	0.34434	4.16368e-100	1.39641e-95	0.657911	0.522	0.157
LMF1	0.343801	9.54896e-90	3.20253e-85	0.60236	0.232	0.024
MRPS35	0.343038	2.11608e-103	7.09692e-99	0.663436	0.552	0.167
CMSS1	0.343018	1.85329e-109	6.21558e-105	0.659972	0.487	0.127
PPP1CC	0.342356	2.84543e-91	9.54299e-87	0.664334	0.673	0.251
JOSD2	0.341666	5.70824e-112	1.91443e-107	0.641922	0.365	0.065
KRAS	0.341509	3.30058e-100	1.10695e-95	0.656715	0.511	0.151
CRELD1	0.341074	6.39824e-87	2.14584e-82	0.608872	0.266	0.041
SAR1A	0.340342	5.06692e-101	1.69934e-96	0.645346	0.422	0.103
SF3B5	0.340222	9.69301e-63	3.25084e-58	0.643327	0.815	0.405
H2AFX	0.340208	4.2873e-99	1.43787e-94	0.607407	0.237	0.019
CENPU	0.340011	5.80785e-84	1.94784e-79	0.591223	0.199	0.015
ARFIP2	0.339516	1.14392e-108	3.83648e-104	0.637377	0.35	0.06
CHCHD5	0.33942	4.15668e-116	1.39407e-111	0.667376	0.513	0.131
CLTCL1	0.338267	1.96516e-100	6.59074e-96	0.595613	0.193	0.001
AFAP1-AS1	0.337901	3.96641e-107	1.33025e-102	0.602992	0.21	0.003
AP2M1	0.337791	1.32892e-66	4.45692e-62	0.647328	0.805	0.39
CCT2	0.337451	7.45565e-69	2.50048e-64	0.643481	0.665	0.293
HIST2H2AC	0.33704	1.68984e-49	5.66739e-45	0.574566	0.202	0.047
EIF5B	0.336772	4.31415e-81	1.44688e-76	0.659709	0.751	0.317
HNRNPD	0.336008	2.15319e-60	7.22137e-56	0.633871	0.652	0.298
CHRNE	0.335509	2.20806e-80	7.40538e-76	0.581173	0.168	0.005
THEMIS2	0.335142	1.831e-96	6.14081e-92	0.639781	0.404	0.099
PPIH	0.33391	7.69405e-101	2.58043e-96	0.638365	0.379	0.082
FIS1	0.333864	1.01429e-83	3.40173e-79	0.662109	0.75	0.311
VDR	0.333745	2.99304e-88	1.00381e-83	0.589406	0.186	0.007
MAGEH1	0.333396	1.25275e-98	4.20146e-94	0.627688	0.327	0.06
MRPS33	0.33329	3.07509e-107	1.03133e-102	0.672143	0.613	0.194
NAPSA	0.333109	9.70826e-70	3.25596e-65	0.602698	0.283	0.066
ATP5F1A	0.332154	1.4842e-42	4.97772e-38	0.620019	0.904	0.596
CDKN3	0.331966	6.38653e-74	2.14191e-69	0.577168	0.163	0.008
RBPJ	0.331869	3.21074e-107	1.07682e-102	0.653048	0.447	0.11
CARD11	0.331269	3.86781e-99	1.29719e-94	0.629151	0.334	0.061
MCFD2	0.33107	3.56999e-103	1.1973e-98	0.641979	0.392	0.087
WDR24	0.330656	1.07812e-105	3.61581e-101	0.61805	0.268	0.027
ZCRB1	0.330237	3.71868e-95	1.24717e-90	0.664077	0.627	0.219
EHD1	0.330094	6.67742e-110	2.23947e-105	0.663385	0.512	0.139
PITPNA-AS1	0.329997	1.32746e-110	4.45205e-106	0.639121	0.354	0.06
AC090152.1	0.329819	1.44688e-94	4.85256e-90	0.600343	0.217	0.014
AURKA	0.329768	5.90007e-69	1.97877e-64	0.574844	0.161	0.011
NDUFC1	0.329417	4.64215e-85	1.55689e-80	0.65487	0.616	0.227
SERBP1	0.328416	9.29111e-33	3.11605e-28	0.603849	0.851	0.529
EMC9	0.328114	2.11951e-99	7.10841e-95	0.618769	0.283	0.038
TOMM20	0.32748	1.46067e-66	4.89881e-62	0.641386	0.675	0.294
RFTN1	0.326901	7.51851e-90	2.52156e-85	0.614733	0.286	0.048
HMGB3	0.326861	3.67845e-90	1.23368e-85	0.593843	0.199	0.011
CCDC69	0.32672	4.83093e-110	1.6202e-105	0.667915	0.55	0.158
CCL5	0.326191	1.67228e-54	5.60848e-50	0.576441	0.196	0.039
PCED1B	0.324806	1.10981e-98	3.72208e-94	0.629461	0.337	0.063
CYTOR	0.324499	7.62826e-87	2.55837e-82	0.596071	0.212	0.018
KHDRBS1	0.323807	6.46579e-79	2.1685e-74	0.598579	0.238	0.035
TLN1	0.323277	1.18586e-86	3.97715e-82	0.653007	0.577	0.203
TBC1D1	0.322956	1.01615e-97	3.40798e-93	0.630199	0.344	0.067
ERP44	0.322864	1.16343e-66	3.90191e-62	0.640203	0.647	0.284
COASY	0.322487	2.51102e-107	8.42144e-103	0.646193	0.404	0.087
ARHGAP18	0.32205	2.59414e-101	8.70022e-97	0.6203	0.286	0.038
NMT1	0.321628	1.31953e-65	4.42543e-61	0.602281	0.296	0.077
GPN2	0.320392	4.83709e-96	1.62226e-91	0.612503	0.263	0.032
TUBB2A	0.319952	9.38828e-82	3.14864e-77	0.586362	0.184	0.011
HSBP1	0.319661	1.71115e-110	5.73886e-106	0.65861	0.474	0.118
NDUFA6	0.319396	1.05021e-100	3.52221e-96	0.667627	0.617	0.205
C1QC	0.318827	5.52781e-68	1.85392e-63	0.568826	0.142	0.004
EEF1B2	0.318719	5.97211e-52	2.00293e-47	0.634222	0.984	0.945
SMARCC1	0.317842	9.32255e-75	3.1266e-70	0.635067	0.49	0.173
CTSZ	0.317795	2.18545e-78	7.32958e-74	0.650964	0.643	0.255
LSM3	0.317616	2.14461e-56	7.19258e-52	0.635033	0.781	0.403
SLIRP	0.317129	2.62264e-95	8.79581e-91	0.637802	0.396	0.096
DLGAP5	0.317	1.33415e-49	4.47446e-45	0.554378	0.117	0.008
CYB5R2	0.316809	2.86388e-100	9.60489e-96	0.60185	0.214	0.009
NAPA	0.316574	2.122e-99	7.11677e-95	0.614334	0.264	0.03
TTC38	0.316202	1.74574e-85	5.85486e-81	0.593794	0.206	0.016
GGA1	0.315968	1.78522e-95	5.98726e-91	0.617286	0.285	0.042
C16orf87	0.315962	5.70701e-96	1.91402e-91	0.641361	0.417	0.105
MT1E	0.315808	2.38405e-83	7.99564e-79	0.582062	0.168	0.003
NRDC	0.315406	4.15161e-85	1.39237e-80	0.642128	0.481	0.152
PRSS16	0.31503	4.96949e-90	1.66667e-85	0.594061	0.2	0.011
GPATCH4	0.314991	1.21934e-87	4.08943e-83	0.643628	0.475	0.149
RNASE1	0.314901	1.34391e-76	4.5072e-72	0.573948	0.149	0.001
G6PC3	0.314803	9.21461e-103	3.0904e-98	0.616611	0.267	0.028
HID1	0.314618	5.98798e-86	2.00825e-81	0.585884	0.177	0.005
NDUFC2	0.314513	7.71362e-97	2.58699e-92	0.663528	0.603	0.205
MAD2L2	0.314485	1.83042e-107	6.13888e-103	0.647742	0.413	0.091
TCEAL9	0.314293	8.67678e-102	2.91002e-97	0.600647	0.208	0.006
PRKAR1B	0.313468	1.29965e-94	4.35876e-90	0.600828	0.219	0.015
PHB	0.313075	1.22434e-104	4.1062e-100	0.636696	0.358	0.067
CDKN2C	0.313013	3.47333e-93	1.16489e-88	0.597644	0.209	0.012
POP7	0.312766	2.73159e-106	9.16121e-102	0.64521	0.401	0.087
GCN1	0.312684	5.30688e-88	1.77982e-83	0.603362	0.24	0.028
HCK	0.312381	1.89834e-90	6.36666e-86	0.64548	0.476	0.142
ACADM	0.312313	1.8235e-74	6.11566e-70	0.618216	0.358	0.099
COPB2	0.312087	2.0217e-95	6.78037e-91	0.625242	0.324	0.06
PSMD1	0.312033	1.54033e-94	5.16596e-90	0.636292	0.39	0.093
ARHGDIA	0.311832	3.61731e-95	1.21317e-90	0.61609	0.28	0.04
ARID3A	0.310915	7.09212e-82	2.37856e-77	0.628591	0.392	0.111
MPV17	0.309431	3.2219e-107	1.08056e-102	0.642026	0.38	0.075
ZNF804A	0.309026	5.81544e-71	1.95038e-66	0.579688	0.176	0.015
C1orf43	0.308693	5.51206e-96	1.84864e-91	0.665339	0.636	0.22
TSSC4	0.308584	4.45456e-102	1.49397e-97	0.620239	0.284	0.036
MMAB	0.30825	7.9146e-110	2.6544e-105	0.63937	0.357	0.063
AC009403.1	0.307797	3.882e-99	1.30195e-94	0.60959	0.245	0.022
CD14	0.307767	2.37238e-50	7.95647e-46	0.567809	0.168	0.03
SCAMP3	0.307709	1.61705e-107	5.42327e-103	0.647728	0.413	0.091
DCPS	0.306969	2.77756e-99	9.31539e-95	0.650403	0.467	0.126
GPAA1	0.306785	2.01044e-100	6.7426e-96	0.651074	0.466	0.125
ACBD6	0.306497	1.97045e-102	6.60848e-98	0.636154	0.362	0.071
MIR29B2CHG	0.306278	2.88722e-66	9.68317e-62	0.590395	0.231	0.044
JMJD8	0.306144	1.98858e-100	6.66929e-96	0.620788	0.29	0.04
GPX4	0.30567	3.58214e-70	1.20138e-65	0.635122	0.533	0.204
AC012645.3	0.305558	4.37728e-74	1.46805e-69	0.58758	0.201	0.023
MRPS7	0.305326	4.32028e-97	1.44893e-92	0.617353	0.282	0.039
SLAMF7	0.30524	4.02895e-80	1.35123e-75	0.607427	0.276	0.052
SLC7A5	0.305234	8.49259e-98	2.84824e-93	0.600658	0.213	0.011
SARS	0.305219	2.99595e-79	1.00478e-74	0.650936	0.63	0.247
SEC31A	0.30451	4.15204e-80	1.39251e-75	0.623685	0.368	0.099
PPP6R1	0.304332	4.29797e-87	1.44145e-82	0.61476	0.293	0.054
COQ4	0.304173	1.40199e-100	4.70199e-96	0.634548	0.358	0.072
METAP2	0.304	3.04934e-79	1.02269e-74	0.651645	0.645	0.25
TRIAP1	0.303694	2.61787e-102	8.7798e-98	0.643636	0.407	0.093
SRSF2	0.303662	2.46139e-63	8.25501e-59	0.641125	0.737	0.347
DYNC1H1	0.303486	9.48153e-70	3.17992e-65	0.618363	0.383	0.119
AC104699.1	0.302932	1.07925e-57	3.61959e-53	0.583087	0.219	0.048
EIF4EBP1	0.30274	6.04254e-90	2.02655e-85	0.635249	0.402	0.104
MAN1A1	0.30265	1.33671e-88	4.48305e-84	0.61776	0.305	0.057
AKR7A2	0.30255	9.48496e-101	3.18106e-96	0.661577	0.553	0.17
ERO1B	0.302528	2.78533e-72	9.34144e-68	0.593597	0.231	0.038
SURF1	0.302465	6.70226e-94	2.2478e-89	0.663329	0.63	0.222
THUMPD3	0.30232	4.4226e-92	1.48325e-87	0.620165	0.308	0.055
SF3B6	0.302304	4.09196e-59	1.37236e-54	0.63902	0.817	0.404
EXOSC1	0.301752	4.3636e-104	1.46346e-99	0.654821	0.475	0.126
YARS	0.301303	3.50352e-96	1.17501e-91	0.623325	0.313	0.054
C6orf89	0.301266	2.48143e-87	8.32221e-83	0.617579	0.307	0.06
UFM1	0.301184	7.94049e-93	2.66308e-88	0.657704	0.574	0.193
GLG1	0.301005	4.47206e-74	1.49984e-69	0.601932	0.265	0.053
CDK1	0.30084	1.10259e-67	3.69786e-63	0.571422	0.151	0.008
KIAA1217	0.300533	4.11048e-77	1.37857e-72	0.578348	0.163	0.005
ELFN1-AS1	0.300278	1.28254e-101	4.30138e-97	0.599032	0.203	0.004
PAK2	0.300242	2.17225e-57	7.28528e-53	0.6241	0.553	0.232
PYCR1	0.300135	5.65306e-82	1.89592e-77	0.585707	0.182	0.01
TIMM9	0.300033	9.49367e-108	3.18399e-103	0.655327	0.462	0.115
DDRGK1	0.299774	1.72102e-99	5.77195e-95	0.651014	0.47	0.128
TACC3	0.299741	1.11926e-63	3.75377e-59	0.589218	0.232	0.047
ACBD3	0.299549	1.18227e-91	3.9651e-87	0.64571	0.47	0.139
NAALADL2-AS2	0.299451	4.78942e-78	1.60628e-73	0.580659	0.17	0.007
MAD2L1	0.299441	5.2821e-78	1.77151e-73	0.596574	0.231	0.033
FAHD2B	0.299409	3.11508e-106	1.04474e-101	0.618028	0.267	0.026
PGD	0.299382	2.23179e-97	7.48497e-93	0.626483	0.325	0.059
TCTA	0.298727	2.37756e-104	7.97387e-100	0.628762	0.319	0.049
DDX49	0.29853	1.92897e-99	6.46938e-95	0.627715	0.326	0.057
MRPS6	0.298397	5.03632e-82	1.68908e-77	0.647397	0.559	0.196
SLC25A36	0.29745	6.94131e-94	2.32798e-89	0.637235	0.398	0.098
KCNK6	0.296814	2.44757e-75	8.20865e-71	0.590545	0.211	0.027
PRKDC	0.296022	3.01783e-58	1.01212e-53	0.615766	0.443	0.169
DPP7	0.295527	9.08486e-78	3.04688e-73	0.64975	0.635	0.249
SHISA5	0.294977	3.27151e-108	1.0972e-103	0.650182	0.425	0.097
HSPBP1	0.294909	5.15587e-92	1.72918e-87	0.622077	0.317	0.06
MDM2	0.294884	1.86949e-48	6.26989e-44	0.573684	0.201	0.048
NDUFB8	0.294879	9.33423e-60	3.13051e-55	0.63969	0.818	0.398
MBNL2	0.294552	5.3196e-53	1.78409e-48	0.573632	0.187	0.036
RPL6	0.294428	5.65194e-34	1.89555e-29	0.607546	0.994	0.995
MOGS	0.294365	3.59803e-88	1.20671e-83	0.612134	0.278	0.046
ZBTB48	0.29427	3.71133e-86	1.24471e-81	0.603031	0.242	0.031
WDR81	0.293524	1.56494e-94	5.24849e-90	0.602051	0.224	0.016
P4HA2	0.293218	7.74148e-78	2.59634e-73	0.577476	0.159	0.004
SRPRA	0.292985	3.43666e-77	1.15259e-72	0.632855	0.452	0.148
RAB2A	0.292742	1.82282e-79	6.11338e-75	0.656245	0.716	0.294
ILF3	0.292047	3.62581e-75	1.21602e-70	0.630386	0.446	0.145
ICAM1	0.292005	4.74619e-68	1.59178e-63	0.575737	0.166	0.013
MRPL41	0.291754	3.2614e-89	1.09381e-84	0.659114	0.628	0.224
PTGES2	0.291326	1.33239e-103	4.46856e-99	0.649161	0.438	0.106
RALBP1	0.291231	1.38581e-97	4.64773e-93	0.651075	0.481	0.136
ILK	0.290843	2.1012e-99	7.04699e-95	0.615436	0.269	0.032
SUPT5H	0.290198	1.25607e-94	4.2126e-90	0.627375	0.338	0.067
NDUFB10	0.290041	7.53855e-95	2.52828e-90	0.651532	0.501	0.149
EXOSC7	0.289921	5.97915e-109	2.00529e-104	0.62545	0.293	0.034
AC106897.1	0.289513	3.51424e-86	1.17861e-81	0.589311	0.189	0.009
MYO7A	0.289448	4.57059e-92	1.53288e-87	0.590638	0.186	0.004
QPCT	0.289137	1.15784e-73	3.88318e-69	0.577915	0.166	0.009
SLC39A11	0.288513	1.90647e-75	6.3939e-71	0.585577	0.191	0.018
CD320	0.288362	2.03544e-95	6.82646e-91	0.628859	0.344	0.069
GOLGA3	0.287713	1.64739e-83	5.52501e-79	0.61251	0.292	0.056
TRAF4	0.287295	9.47415e-85	3.17744e-80	0.595313	0.213	0.02
ATP13A1	0.28673	4.0163e-92	1.34699e-87	0.624582	0.33	0.066
MRPS2	0.285993	5.96632e-106	2.00098e-101	0.648133	0.421	0.097
ANKRD37	0.28597	7.87196e-72	2.6401e-67	0.588279	0.209	0.028
PPHLN1	0.285947	1.22164e-95	4.09714e-91	0.621256	0.304	0.05
KRTCAP2	0.285665	5.80555e-46	1.94707e-41	0.619506	0.709	0.372
ZYX	0.285364	2.23578e-75	7.49835e-71	0.595779	0.233	0.037
GRPEL1	0.285295	2.60509e-101	8.73696e-97	0.64302	0.407	0.094
CCM2	0.2845	9.94239e-94	3.33448e-89	0.656975	0.56	0.183
NDUFA1	0.284319	2.0814e-50	6.9806e-46	0.629203	0.851	0.453
TMEM259	0.284291	2.82519e-80	9.47512e-76	0.59065	0.203	0.019
PRKRIP1	0.284097	8.38441e-100	2.81196e-95	0.632086	0.348	0.067
SRP72	0.283626	2.33198e-68	7.82098e-64	0.643713	0.686	0.294
GOLGA4	0.283415	8.79983e-82	2.95129e-77	0.609343	0.281	0.053
SNRPG	0.282922	8.11711e-48	2.72232e-43	0.62544	0.832	0.449
ZFPM1	0.282763	1.1877e-65	3.98331e-61	0.565498	0.134	0.003
UQCC3	0.282682	3.03663e-102	1.01843e-97	0.65284	0.471	0.125
RABL6	0.282666	2.37621e-84	7.96934e-80	0.618695	0.323	0.07
TRAM2	0.282616	2.76527e-84	9.27416e-80	0.603022	0.246	0.034
CHTOP	0.281811	1.2765e-99	4.28111e-95	0.655373	0.505	0.145
HLA-DRB5	0.281753	1.19061e-83	3.99308e-79	0.627796	0.38	0.1
ATP5IF1	0.281621	1.63448e-59	5.48171e-55	0.638755	0.793	0.387
ZAP70	0.281555	5.9191e-87	1.98515e-82	0.588632	0.185	0.007
ACOT13	0.281473	2.41603e-98	8.10288e-94	0.626228	0.321	0.056
CISD1	0.281296	5.93778e-104	1.99141e-99	0.623665	0.296	0.039
PSMA3	0.281144	1.24031e-83	4.15977e-79	0.651529	0.59	0.214
DESI2	0.280886	1.22125e-80	4.09584e-76	0.608043	0.278	0.052
BRSK1	0.280803	1.13818e-64	3.81723e-60	0.566875	0.14	0.005
NSMCE1	0.280612	8.14256e-94	2.73085e-89	0.660824	0.601	0.205
LARP1B	0.280317	2.43965e-64	8.1821e-60	0.576877	0.177	0.021
PBK	0.279258	1.02961e-57	3.45311e-53	0.561789	0.132	0.007
CRB3	0.279042	1.09554e-76	3.67423e-72	0.577199	0.159	0.005
GYG1	0.27799	1.77252e-96	5.94469e-92	0.639353	0.403	0.096
OXCT1	0.277859	9.48935e-79	3.18254e-74	0.612274	0.306	0.067
TXLNA	0.277572	1.74268e-70	5.84462e-66	0.597915	0.256	0.051
DBF4	0.277307	2.71594e-58	9.10871e-54	0.587023	0.237	0.055
KIF2C	0.276808	7.24255e-65	2.42901e-60	0.56594	0.136	0.004
PUS7L	0.276682	4.62315e-90	1.55051e-85	0.621236	0.319	0.062
SPACA3	0.276637	3.29201e-54	1.10408e-49	0.559725	0.129	0.009
YIPF5	0.276597	1.35333e-94	4.53881e-90	0.631676	0.363	0.078
SNHG9	0.276359	6.52127e-76	2.1871e-71	0.596784	0.237	0.037
RBM42	0.27626	2.52502e-100	8.4684e-96	0.637077	0.374	0.079
MAN1A2	0.276158	3.81385e-85	1.27909e-80	0.62331	0.346	0.081
EMD	0.276085	1.79861e-87	6.03219e-83	0.628726	0.371	0.09
SEC14L1	0.276021	5.43654e-77	1.82331e-72	0.610754	0.303	0.068
ZNHIT2	0.275833	4.73033e-84	1.58646e-79	0.604069	0.251	0.037
ECI2	0.275768	5.48405e-87	1.83924e-82	0.631047	0.387	0.1
TP53I3	0.275576	7.48778e-68	2.51125e-63	0.577786	0.174	0.017
AC084033.3	0.275491	7.1736e-91	2.40588e-86	0.60982	0.262	0.035
LPIN1	0.274452	1.60176e-66	5.37197e-62	0.58801	0.219	0.038
FAM173A	0.274413	9.41602e-88	3.15795e-83	0.639844	0.447	0.129
BRK1	0.27416	1.37197e-37	4.60132e-33	0.612777	0.92	0.64
KREMEN2	0.273891	7.31901e-79	2.45465e-74	0.586636	0.19	0.015
SET	0.273887	3.48673e-21	1.16938e-16	0.58219	0.838	0.524
NRBF2	0.273691	5.04343e-104	1.69146e-99	0.655308	0.48	0.128
PLEKHA3	0.273687	1.43421e-78	4.81005e-74	0.619554	0.349	0.09
CDCA8	0.273525	7.58744e-65	2.54468e-60	0.567072	0.14	0.005
MRPS18A	0.273347	3.5773e-101	1.19975e-96	0.645883	0.426	0.104
A1BG	0.273135	1.76056e-93	5.90456e-89	0.634048	0.381	0.089
CENPX	0.27236	5.64472e-96	1.89313e-91	0.647133	0.46	0.126
RC3H1	0.272332	2.83976e-73	9.524e-69	0.613234	0.331	0.087
YIF1A	0.272173	6.15164e-81	2.06314e-76	0.639232	0.484	0.158
GANAB	0.272089	1.01517e-70	3.40467e-66	0.604354	0.289	0.068
ABLIM1	0.271947	1.62067e-75	5.43541e-71	0.613016	0.321	0.079
TIMM44	0.27186	1.16406e-83	3.90403e-79	0.617911	0.321	0.07
NUDT8	0.27154	4.3273e-95	1.45129e-90	0.604653	0.233	0.02
ELP6	0.271328	7.91844e-97	2.65569e-92	0.630355	0.347	0.07
CCNA2	0.271127	6.15582e-64	2.06454e-59	0.567294	0.142	0.007
EIF4A3	0.270893	4.28189e-82	1.43606e-77	0.637405	0.461	0.144
S100A6	0.270857	1.71668e-09	5.7574e-05	0.5527	0.826	0.614
CCDC51	0.27079	3.4119e-89	1.14428e-84	0.604235	0.241	0.028
PSMA5	0.270608	2.04453e-82	6.85694e-78	0.656017	0.67	0.255
CCDC124	0.270595	2.68241e-94	8.99628e-90	0.644242	0.446	0.121
GZMM	0.270226	3.26666e-73	1.09557e-68	0.577865	0.166	0.01
SLC3A2	0.269375	2.43996e-72	8.18313e-68	0.578152	0.169	0.011
DNM1L	0.269279	2.48466e-82	8.33305e-78	0.607737	0.272	0.048
FOXRED1	0.269237	1.56359e-92	5.24396e-88	0.598687	0.214	0.014
AL354707.1	0.269172	5.40649e-93	1.81323e-88	0.596783	0.206	0.011
SCRN2	0.268479	5.51684e-85	1.85024e-80	0.613903	0.296	0.056
PNP	0.26795	3.34394e-83	1.12149e-78	0.611601	0.289	0.055
NDUFB6	0.267705	7.86439e-79	2.63756e-74	0.646277	0.577	0.213
LINC01991	0.267459	3.99343e-66	1.33932e-61	0.56476	0.131	0.001
CCT5	0.267275	1.44501e-56	4.84629e-52	0.62682	0.601	0.273
CUEDC2	0.267208	9.62601e-102	3.22837e-97	0.649811	0.451	0.115
UCHL5	0.265993	1.21788e-70	4.08451e-66	0.606894	0.304	0.075
PRKAG2-AS1	0.265907	7.30274e-85	2.44919e-80	0.599635	0.231	0.027
C1orf167	0.26586	3.21835e-61	1.07937e-56	0.561387	0.126	0.003
MSI2	0.265767	4.38232e-80	1.46974e-75	0.612066	0.301	0.063
SYTL1	0.265632	9.90612e-60	3.32231e-55	0.624819	0.527	0.219
SCD	0.265379	4.93219e-75	1.65416e-70	0.576853	0.16	0.006
AL645568.1	0.265285	6.4105e-83	2.14995e-78	0.590095	0.197	0.014
TXNL1	0.265252	1.78994e-85	6.00312e-81	0.656277	0.632	0.233
NCBP2	0.265064	3.09099e-69	1.03666e-64	0.579219	0.177	0.017
LIMA1	0.264826	4.11007e-50	1.37843e-45	0.557436	0.127	0.011
FAIM	0.264699	6.51203e-88	2.18401e-83	0.612446	0.281	0.046
BRD9	0.264669	2.01378e-68	6.75382e-64	0.596243	0.254	0.052
S100A1	0.26464	1.81679e-66	6.09314e-62	0.565042	0.132	0.001
TIMM50	0.264408	1.50317e-81	5.04133e-77	0.612506	0.298	0.061
ZDHHC14	0.264316	2.63801e-77	8.84736e-73	0.581737	0.174	0.01
ANKRD33B	0.264212	1.80932e-69	6.0681e-65	0.575794	0.164	0.011
ANXA11	0.264209	4.40242e-69	1.47648e-64	0.647311	0.749	0.327
MSRB2	0.264068	5.13443e-78	1.72198e-73	0.600032	0.247	0.04
PYCARD	0.263996	8.22904e-69	2.75985e-64	0.642852	0.662	0.279
ENDOG	0.263512	6.87293e-88	2.30504e-83	0.601764	0.234	0.026
SLC38A10	0.263208	1.78433e-76	5.98428e-72	0.612775	0.316	0.075
AL118516.1	0.263108	1.30956e-82	4.392e-78	0.594499	0.214	0.022
FAM89B	0.262604	6.40917e-81	2.14951e-76	0.608104	0.277	0.052
UBE2Q1	0.262024	7.48027e-75	2.50873e-70	0.604432	0.276	0.057
DDX23	0.261585	2.85358e-87	9.57033e-83	0.624496	0.346	0.078
ZRANB2	0.261361	1.6544e-58	5.54854e-54	0.634975	0.726	0.338
PLTP	0.26133	4.56373e-67	1.53059e-62	0.574529	0.163	0.013
SLC12A7	0.261207	2.93683e-78	9.84954e-74	0.578632	0.162	0.005
REEP5	0.261015	7.1873e-59	2.41048e-54	0.633368	0.679	0.311
MRPL2	0.260839	6.10269e-102	2.04672e-97	0.643673	0.409	0.093
GINS2	0.260669	2.93187e-57	9.83291e-53	0.561735	0.132	0.008
AMD1	0.260564	1.0085e-78	3.38232e-74	0.634343	0.457	0.145
HLA-DQA2	0.260468	5.58618e-22	1.87349e-17	0.583264	0.779	0.506
GNS	0.260463	4.00736e-65	1.34399e-60	0.576248	0.173	0.018
TMEM115	0.259902	2.0723e-86	6.95007e-82	0.607322	0.261	0.038
ELAC2	0.259558	5.93106e-91	1.98916e-86	0.623475	0.329	0.066
CDHR3	0.259415	2.00966e-81	6.74e-77	0.584039	0.177	0.008
ERGIC2	0.259202	2.06745e-80	6.93382e-76	0.633271	0.437	0.133
SH3GLB1	0.258978	3.73639e-76	1.25311e-71	0.641103	0.544	0.197
HM13	0.258941	3.4624e-73	1.16122e-68	0.601619	0.267	0.054
SPATC1L	0.258836	1.04467e-85	3.50361e-81	0.605336	0.253	0.036
PLK3	0.258688	2.74182e-77	9.19552e-73	0.583913	0.182	0.013
CCDC189	0.258458	1.90657e-76	6.39426e-72	0.578103	0.163	0.006
AACS	0.258027	7.9464e-77	2.66506e-72	0.58167	0.175	0.01
BCL2L12	0.257799	1.37777e-80	4.62078e-76	0.593224	0.212	0.022
PTPN23	0.257663	2.25856e-75	7.57477e-71	0.584382	0.187	0.016
TMED5	0.25727	1.112e-63	3.72941e-59	0.610524	0.359	0.114
YKT6	0.25691	4.12866e-81	1.38467e-76	0.607315	0.274	0.049
RAPGEF1	0.256629	1.77904e-63	5.96654e-59	0.593143	0.253	0.057
USP16	0.256264	4.88235e-89	1.63744e-84	0.654217	0.57	0.194
USP5	0.255485	1.86492e-84	6.25456e-80	0.624471	0.356	0.087
CENPE	0.255389	5.50776e-44	1.84719e-39	0.551726	0.116	0.012
MRPL40	0.25518	4.44352e-82	1.49027e-77	0.656165	0.678	0.259
OSBPL10	0.254892	9.07288e-77	3.04286e-72	0.631875	0.448	0.144
PDIA5	0.254745	9.01165e-70	3.02233e-65	0.576341	0.166	0.012
TRAF7	0.254625	1.18804e-92	3.98445e-88	0.621185	0.312	0.056
PTPN11	0.254338	7.99392e-64	2.681e-59	0.586914	0.221	0.041
GPX7	0.253596	1.815e-73	6.08714e-69	0.611117	0.318	0.079
ATP5F1E	0.253453	4.19253e-16	1.40609e-11	0.571975	0.982	0.913
ZNF622	0.252725	1.23034e-93	4.1263e-89	0.644722	0.453	0.126
NELFE	0.252621	1.27635e-95	4.28063e-91	0.649477	0.48	0.136
USP11	0.252271	1.25536e-78	4.21022e-74	0.624354	0.381	0.105
CLTB	0.252068	4.74463e-96	1.59125e-91	0.649001	0.474	0.133
SERPINB9	0.251697	7.4376e-32	2.49442e-27	0.569864	0.261	0.106
TBL2	0.251468	5.42139e-70	1.81823e-65	0.585939	0.203	0.027
KCNN3	0.251409	2.21045e-60	7.4134e-56	0.562838	0.132	0.005
CDK12	0.251251	5.67105e-69	1.90196e-64	0.60798	0.317	0.083
FADS1	0.250386	6.04158e-66	2.02623e-61	0.568373	0.143	0.006
SMIM4	0.250219	2.19339e-80	7.35619e-76	0.584175	0.179	0.009
LRRC24	0.250188	5.41249e-55	1.81524e-50	0.559187	0.126	0.007
CNDP2	-0.250348	1.35841e-15	4.55585e-11	0.559399	0.438	0.236
RAB11A	-0.251124	5.44691e-12	1.82678e-07	0.544154	0.283	0.158
MOB1A	-0.251428	8.72234e-09	0.00029253	0.545979	0.542	0.324
CALM2	-0.251549	1.99953e-09	6.70601e-05	0.539141	0.29	0.173
RBCK1	-0.253322	7.03295e-10	2.35871e-05	0.53888	0.268	0.155
RRAGA	-0.254592	4.75175e-11	1.59364e-06	0.542814	0.293	0.167
DHPS	-0.254804	2.23324e-12	7.48983e-08	0.547796	0.334	0.186
ZNF292	-0.255436	4.97704e-09	0.00016692	0.537021	0.267	0.16
MRPL44	-0.255919	9.08144e-12	3.04573e-07	0.545807	0.319	0.181
NEMF	-0.256069	2.94447e-09	9.87518e-05	0.540346	0.324	0.194
EIF6	-0.256154	6.89644e-09	0.000231293	0.54371	0.442	0.265
SCAF11	-0.258404	1.96517e-08	0.00065908	0.54462	0.529	0.319
COX8A	-0.263216	4.38718e-11	1.47137e-06	0.548692	0.419	0.242
MARCKSL1	-0.264351	8.51392e-10	2.8554e-05	0.545744	0.422	0.258
CLIC1	-0.265187	1.25751e-09	4.21742e-05	0.446401	0.901	0.749
HNRNPH3	-0.266678	4.30595e-07	0.0144413	0.536323	0.372	0.235
BNIP2	-0.268066	1.89129e-10	6.34301e-06	0.545299	0.372	0.217
TMEM60	-0.268927	1.41067e-06	0.047311	0.530575	0.262	0.167
MRPL54	-0.269423	7.08862e-15	2.37738e-10	0.555057	0.376	0.204
NT5C	-0.271012	7.98859e-11	2.67921e-06	0.549245	0.452	0.264
RAB14	-0.271834	1.36208e-06	0.0456813	0.53181	0.29	0.184
THOC2	-0.273044	8.46553e-10	2.83917e-05	0.543321	0.362	0.214
TAP1	-0.274813	2.86216e-07	0.0095991	0.538125	0.414	0.258
EIF3F	-0.276242	1.92806e-08	0.000646632	0.450435	0.898	0.734
ATP5MG	-0.277852	4.37835e-12	1.46841e-07	0.438847	0.914	0.765
CNIH1	-0.281208	3.95842e-09	0.000132757	0.540027	0.325	0.193
NDUFB5	-0.285151	6.35691e-09	0.000213198	0.547147	0.582	0.342
P2RY8	-0.287512	5.97467e-11	2.00378e-06	0.542526	0.292	0.166
MT-ND1	-0.289771	2.65672e-37	8.91011e-33	0.387044	0.99	0.977
MAGOH	-0.292337	1.47075e-07	0.00493261	0.540929	0.488	0.298
RNF5	-0.293971	1.50444e-08	0.000504559	0.5357	0.265	0.158
GNB2	-0.294028	2.25821e-10	7.57358e-06	0.546894	0.419	0.243
FBXO7	-0.294226	1.04594e-06	0.0350787	0.533687	0.331	0.208
PDCD10	-0.296849	6.57764e-08	0.00220601	0.540272	0.421	0.258
EWSR1	-0.298194	4.93514e-09	0.000165515	0.543403	0.42	0.25
MED10	-0.303099	3.01756e-09	0.000101203	0.545449	0.468	0.276
RPL35	-0.306924	7.75828e-70	2.60197e-65	0.343651	0.999	0.996
BLOC1S4	-0.307018	9.48331e-10	3.18051e-05	0.543351	0.367	0.215
CIRBP	-0.307244	9.71841e-12	3.25936e-07	0.551108	0.443	0.251
SPG21	-0.307664	9.60878e-08	0.00322259	0.538035	0.368	0.225
MT-ND5	-0.31019	2.52175e-30	8.45743e-26	0.398811	0.937	0.818
PYURF	-0.314759	1.1508e-06	0.0385954	0.538917	0.541	0.329
RPL18	-0.319149	1.12099e-71	3.75956e-67	0.341549	0.996	0.997
SHKBP1	-0.319658	4.47734e-07	0.0150161	0.53655	0.383	0.237
IK	-0.328663	5.76533e-07	0.0193358	0.539487	0.516	0.313
HNRNPH1	-0.332841	1.30664e-06	0.0438222	0.535528	0.396	0.251
RPS20	-0.3421	6.71058e-41	2.25059e-36	0.38147	0.976	0.987
BTF3	-0.344428	1.93381e-32	6.48562e-28	0.395053	0.961	0.915
RPL10	-0.358373	6.13215e-114	2.0566e-109	0.299213	0.998	0.999
CEPT1	-0.363537	4.77466e-09	0.000160132	0.475482	0.058	0.103
FAM49A	-0.36537	3.95102e-08	0.00132509	0.476456	0.064	0.105
PARP14	-0.370279	4.61732e-08	0.00154856	0.464993	0.194	0.243
UBE2L3	-0.370925	1.20551e-06	0.0404305	0.537483	0.474	0.29
ATG4C	-0.371189	9.05068e-11	3.03542e-06	0.473405	0.053	0.101
TLE1	-0.375075	4.48334e-23	1.50362e-18	0.458795	0.038	0.12
CAPN2	-0.379994	8.13015e-08	0.00272669	0.475704	0.075	0.116
RPS28	-0.381044	8.05252e-103	2.70065e-98	0.309441	0.996	0.997
RPS24	-0.385517	3.36631e-74	1.12899e-69	0.338712	0.993	0.992
SNN	-0.392898	1.13001e-12	3.78982e-08	0.470935	0.049	0.103
TMEM123	-0.397995	1.42251e-06	0.0477082	0.538537	0.538	0.328
PARVB	-0.398005	1.2785e-12	4.28784e-08	0.469583	0.057	0.112
CD79B	-0.402092	1.459e-47	4.8932e-43	0.371795	0.959	0.916
PTPN22	-0.406848	3.01185e-22	1.01011e-17	0.457702	0.047	0.128
RPL36A	-0.409701	8.89975e-20	2.9848e-15	0.41962	0.892	0.784
RPS27A	-0.410115	3.8278e-124	1.28377e-119	0.290263	0.999	1
PSME1	-0.411013	6.75361e-22	2.26503e-17	0.415157	0.888	0.742
TNFRSF1B	-0.413381	5.94141e-07	0.0199263	0.475759	0.092	0.131
MT-ND4	-0.419096	1.09419e-124	3.66968e-120	0.289796	0.998	0.999
LAPTM5	-0.428796	4.13172e-31	1.3857e-26	0.397362	0.96	0.881
MT-ND3	-0.435812	1.86483e-157	6.25427e-153	0.263382	0.993	0.997
RPS9	-0.439045	2.76683e-112	9.27939e-108	0.300702	0.991	0.988
STMN3	-0.444359	4.70496e-12	1.57795e-07	0.470179	0.059	0.113
HMGN1	-0.450553	2.10827e-14	7.0707e-10	0.433034	0.81	0.649
YBX1	-0.452272	5.70773e-61	1.91426e-56	0.354224	0.961	0.904
CAMK1D	-0.452426	7.17351e-08	0.00240585	0.472439	0.105	0.148
STRADB	-0.453089	3.53647e-19	1.18606e-14	0.464535	0.037	0.105
RPS27	-0.453293	1.35947e-154	4.5594e-150	0.265571	0.999	0.996
RPS6KA5	-0.462605	3.16693e-23	1.06213e-18	0.458263	0.041	0.12
UBC	-0.462641	4.85714e-35	1.62899e-30	0.39078	0.938	0.831
LINC01215	-0.471541	1.10565e-34	3.70813e-30	0.455626	0.014	0.102
SEC62	-0.472014	5.55245e-17	1.86218e-12	0.426226	0.876	0.708
MTSS1	-0.474043	1.35289e-35	4.53732e-31	0.45297	0.017	0.11
RPL36	-0.474903	4.43639e-133	1.48788e-128	0.282726	0.993	0.993
PFDN5	-0.477842	5.72091e-93	1.91868e-88	0.318984	0.988	0.975
RPS19	-0.478651	2.37205e-163	7.95537e-159	0.258936	0.998	0.998
RPS15A	-0.481075	8.61765e-195	2.89019e-190	0.236486	0.997	0.998
NCR3	-0.484553	1.98517e-37	6.65786e-33	0.454163	0.012	0.102
ADAM28	-0.484652	5.12341e-28	1.71829e-23	0.454354	0.035	0.123
S100A8	-0.488559	2.03821e-08	0.000683575	0.464016	0.196	0.243
GPR18	-0.489071	5.85574e-45	1.9639e-40	0.44759	0.01	0.114
SNX22	-0.492536	1.63126e-13	5.47091e-09	0.468425	0.055	0.113
LYST	-0.493265	5.98275e-22	2.00649e-17	0.462486	0.032	0.104
MED30	-0.495033	1.37661e-06	0.0461687	0.475237	0.109	0.145
DPY30	-0.500652	1.53757e-08	0.000515671	0.468191	0.135	0.18
ARHGEF1	-0.500772	2.30908e-16	7.74419e-12	0.462034	0.066	0.134
HLA-DQA1	-0.500952	2.24437e-11	7.52715e-07	0.44323	0.601	0.537
SH3BGRL3	-0.501056	9.85315e-33	3.30455e-28	0.394793	0.901	0.766
EIF3L	-0.504222	1.8704e-26	6.27293e-22	0.406252	0.867	0.712
IL27RA	-0.509328	5.01721e-42	1.68267e-37	0.446015	0.018	0.124
RPL23	-0.510599	5.32714e-103	1.78662e-98	0.309273	0.979	0.967
KYNU	-0.513195	3.59921e-34	1.2071e-29	0.450626	0.026	0.122
ID3	-0.514318	3.54144e-07	0.0118773	0.472356	0.124	0.166
NPM1	-0.516238	1.44079e-67	4.83211e-63	0.346308	0.955	0.907
SKP1	-0.524947	8.11386e-33	2.72123e-28	0.394977	0.854	0.706
PNKD	-0.525928	3.07802e-08	0.00103231	0.47042	0.118	0.161
HLA-DMB	-0.52655	1.08348e-12	3.63378e-08	0.438565	0.691	0.578
C6orf48	-0.527451	9.88405e-09	0.000331491	0.450417	0.73	0.563
CNR2	-0.527487	5.01639e-11	1.6824e-06	0.465228	0.109	0.164
LAIR1	-0.528585	1.51006e-19	5.06445e-15	0.461579	0.047	0.119
RPS4Y1	-0.528864	4.68997e-56	1.57292e-51	0.360511	0.885	0.874
MNDA	-0.533169	8.83085e-42	2.96169e-37	0.441812	0.027	0.142
CCDC191	-0.534672	6.52425e-25	2.1881e-20	0.455108	0.044	0.131
EIF3E	-0.53726	9.89069e-46	3.31714e-41	0.374533	0.91	0.816
ARL6IP6	-0.5417	1.10696e-30	3.71251e-26	0.451524	0.034	0.127
GPR65	-0.542021	6.0676e-19	2.03495e-14	0.457809	0.068	0.144
ZFP36L2	-0.542058	2.24743e-07	0.00753743	0.457335	0.518	0.462
BEX4	-0.543285	1.99146e-41	6.67897e-37	0.448996	0.013	0.114
CCNI	-0.54563	6.48408e-53	2.17463e-48	0.364684	0.917	0.803
BTLA	-0.547698	2.47566e-12	8.30286e-08	0.465315	0.088	0.146
CASP1	-0.549142	3.88078e-11	1.30154e-06	0.464247	0.117	0.171
SUN2	-0.553484	8.79641e-09	0.000295014	0.466779	0.146	0.19
FLI1	-0.560369	1.77741e-13	5.96108e-09	0.462594	0.092	0.155
CXorf21	-0.56186	5.98134e-23	2.00602e-18	0.454358	0.058	0.142
ITGA4	-0.562418	6.15624e-30	2.06468e-25	0.449726	0.042	0.138
BIRC3	-0.563605	1.06652e-13	3.5769e-09	0.458548	0.12	0.188
RPL13	-0.564387	1.27679e-207	4.28211e-203	0.227856	0.997	0.999
ELOVL5	-0.56755	1.00234e-07	0.00336164	0.469187	0.15	0.188
ARHGDIB	-0.568382	4.46845e-83	1.49863e-78	0.329129	0.949	0.911
HIGD2A	-0.568499	6.29482e-22	2.11116e-17	0.45272	0.072	0.157
UTRN	-0.571064	3.27469e-37	1.09827e-32	0.444755	0.033	0.139
PPP3CA	-0.574931	3.25903e-13	1.09301e-08	0.460733	0.111	0.174
ACP5	-0.578517	1.29193e-06	0.0433289	0.467668	0.236	0.254
RBM3	-0.585031	2.07843e-09	6.97063e-05	0.448524	0.699	0.532
H3F3A	-0.585819	1.26977e-17	4.25856e-13	0.451916	0.118	0.197
RPL11	-0.588007	2.60113e-225	8.72367e-221	0.216384	0.999	0.999
CYBB	-0.591117	3.35191e-24	1.12416e-19	0.445169	0.094	0.191
IFITM2	-0.592002	1.4655e-39	4.91499e-35	0.442609	0.032	0.142
H3F3B	-0.596108	4.37094e-79	1.46593e-74	0.333365	0.97	0.923
HNRNPA0	-0.603447	1.39466e-06	0.0467741	0.459675	0.585	0.464
SCPEP1	-0.604699	1.16244e-06	0.0389858	0.472312	0.146	0.179
PIK3IP1	-0.606538	4.7653e-08	0.00159819	0.469112	0.14	0.18
CAPZB	-0.610019	1.14915e-08	0.000385403	0.451429	0.656	0.503
LSP1	-0.61046	5.76839e-27	1.9346e-22	0.406222	0.75	0.638
APOBEC3G	-0.613304	6.42175e-11	2.15372e-06	0.460637	0.162	0.211
HNRNPK	-0.618327	4.52573e-54	1.51784e-49	0.363309	0.882	0.779
SWAP70	-0.61969	1.72557e-07	0.00578722	0.461973	0.312	0.314
RNF141	-0.626571	2.91509e-16	9.77662e-12	0.456854	0.1	0.171
PRR13	-0.634307	4.3707e-23	1.46585e-18	0.413995	0.739	0.606
UBA52	-0.634393	1.28457e-120	4.30818e-116	0.293323	0.966	0.938
PCDH9	-0.640399	9.36018e-30	3.13922e-25	0.450299	0.041	0.136
HLA-F	-0.641051	1.70378e-09	5.71413e-05	0.462228	0.187	0.226
NT5C3A	-0.641338	1.39384e-06	0.0467467	0.466054	0.28	0.286
P2RY10	-0.641908	3.76816e-28	1.26376e-23	0.444168	0.072	0.174
DUSP1	-0.642587	1.6054e-13	5.38419e-09	0.458955	0.122	0.185
CALM1	-0.643125	1.3814e-06	0.0463294	0.460185	0.542	0.443
ARPC3	-0.64795	1.71391e-107	5.74812e-103	0.305116	0.944	0.911
TOMM7	-0.648026	2.89056e-100	9.69436e-96	0.311902	0.962	0.9
COTL1	-0.652105	1.03605e-18	3.47471e-14	0.423712	0.697	0.582
GDI2	-0.652468	3.1169e-14	1.04535e-09	0.434593	0.702	0.551
PLEK	-0.65379	2.18262e-09	7.32008e-05	0.457184	0.288	0.307
RPS3A	-0.655303	7.57627e-206	2.54093e-201	0.229032	0.992	0.995
C16orf54	-0.65895	3.17299e-34	1.06416e-29	0.44133	0.054	0.164
CCDC115	-0.661507	4.53278e-09	0.00015202	0.461188	0.224	0.254
SAMD9	-0.66368	3.45917e-21	1.16014e-16	0.447779	0.107	0.195
SAMD9L	-0.672931	4.8745e-16	1.63481e-11	0.450412	0.157	0.23
RGS19	-0.676597	1.95349e-08	0.00065516	0.460128	0.285	0.296
RACK1	-0.67926	3.3561e-171	1.12557e-166	0.253142	0.975	0.981
ZBTB20	-0.680993	3.35436e-11	1.12499e-06	0.453164	0.272	0.301
GRK6	-0.683124	1.05257e-08	0.000353012	0.463947	0.193	0.226
HNRNPF	-0.68386	2.9404e-13	9.86152e-09	0.438986	0.57	0.481
AL355816.2	-0.687782	1.72722e-47	5.79276e-43	0.434363	0.031	0.158
LMBRD1	-0.68833	3.82857e-14	1.28403e-09	0.453212	0.169	0.23
HNRNPA1	-0.691707	3.61863e-37	1.21362e-32	0.388349	0.789	0.677
SP100	-0.693412	6.02615e-08	0.00202105	0.459637	0.342	0.332
KRCC1	-0.693783	1.32158e-13	4.43233e-09	0.455551	0.155	0.215
MCUB	-0.694267	2.44693e-08	0.000820652	0.460178	0.292	0.299
IFNGR1	-0.701296	3.18356e-35	1.0677e-30	0.439001	0.058	0.171
MX1	-0.702126	5.60974e-08	0.00188139	0.462779	0.252	0.273
MAT2B	-0.703076	3.96041e-12	1.32824e-07	0.452537	0.241	0.281
EPSTI1	-0.706695	3.21692e-33	1.07889e-28	0.438908	0.067	0.18
IFI16	-0.708849	9.54538e-19	3.20133e-14	0.423913	0.684	0.561
LINC02397	-0.712677	3.5886e-15	1.20355e-10	0.45332	0.145	0.213
UCP2	-0.718857	3.31472e-56	1.11169e-51	0.361011	0.799	0.749
CD22	-0.719793	3.69379e-07	0.0123882	0.463467	0.303	0.3
MYO1G	-0.721337	9.37347e-22	3.14367e-17	0.445849	0.115	0.203
METTL8	-0.721884	2.35709e-21	7.9052e-17	0.449241	0.096	0.183
LYL1	-0.722564	2.45311e-07	0.00822724	0.465614	0.235	0.251
C11orf58	-0.724577	1.81434e-10	6.08495e-06	0.44654	0.594	0.473
TMSB10	-0.725381	1.25022e-188	4.19298e-184	0.240733	0.998	0.996
ATRX	-0.725571	3.25447e-09	0.000109149	0.452518	0.463	0.413
CARD16	-0.72606	5.72786e-07	0.0192101	0.462923	0.342	0.322
SCIMP	-0.726196	1.36137e-69	4.56575e-65	0.423293	0.01	0.162
CDC40	-0.727191	5.92411e-11	1.98683e-06	0.453375	0.284	0.303
ADK	-0.728056	4.96149e-09	0.000166399	0.463103	0.193	0.228
ISCU	-0.728233	2.39392e-27	8.02874e-23	0.406098	0.718	0.596
IFI44L	-0.728646	2.99095e-43	1.00311e-38	0.437002	0.036	0.157
EAF2	-0.730698	6.84516e-07	0.0229573	0.462543	0.364	0.338
BTG1	-0.733872	4.01974e-118	1.34814e-113	0.295518	0.943	0.938
LYSMD2	-0.735053	2.07841e-18	6.97057e-14	0.446536	0.155	0.231
TLR10	-0.7365	1.17421e-38	3.93805e-34	0.430485	0.076	0.202
ACTR3	-0.739629	8.77711e-38	2.94367e-33	0.388935	0.676	0.608
BACE2	-0.740894	2.60109e-74	8.72354e-70	0.419523	0.009	0.169
CORO1A	-0.744914	6.8306e-84	2.29085e-79	0.328675	0.84	0.818
CAPZA2	-0.745463	8.03188e-12	2.69373e-07	0.452025	0.266	0.295
EIF4G2	-0.749033	6.98262e-27	2.34183e-22	0.408144	0.639	0.558
UQCRB	-0.749555	1.49103e-101	5.00061e-97	0.310924	0.893	0.821
HLA-DRA	-0.75078	9.55951e-203	3.20607e-198	0.231127	0.934	0.952
LCP1	-0.756657	1.70631e-18	5.72264e-14	0.429473	0.441	0.439
IGKJ5	-0.757486	3.02339e-10	1.01399e-05	0.462818	0.153	0.202
PLD4	-0.757749	3.4855e-29	1.16897e-24	0.437777	0.098	0.206
PDLIM1	-0.761434	4.98689e-14	1.6725e-09	0.438474	0.499	0.444
RPL13A	-0.763935	7.8949e-303	2.64779e-298	0.170792	0.998	0.999
CAP1	-0.766037	3.66843e-21	1.23032e-16	0.419522	0.634	0.534
PPM1K	-0.770305	2.55208e-11	8.55917e-07	0.446697	0.453	0.409
CNBP	-0.773887	2.8203e-48	9.45871e-44	0.372274	0.773	0.662
MT-ND2	-0.775319	2.76571e-194	9.27565e-190	0.236833	0.98	0.991
IGHG1	-0.775477	9.84567e-16	3.30204e-11	0.543075	0.193	0.093
DAPP1	-0.782088	4.32032e-15	1.44895e-10	0.446266	0.237	0.287
GMFG	-0.783903	4.69999e-33	1.57628e-28	0.395918	0.726	0.617
PSMB9	-0.786159	7.91849e-59	2.6557e-54	0.357915	0.819	0.695
NCF1	-0.787753	3.26848e-21	1.09618e-16	0.418538	0.695	0.562
TSPAN3	-0.795918	1.1281e-14	3.78341e-10	0.446319	0.251	0.295
SMCHD1	-0.799627	1.22588e-19	4.11136e-15	0.430071	0.361	0.394
PPP1R14A	-0.802973	2.62084e-67	8.78977e-63	0.427317	0.007	0.152
SCP2	-0.803304	1.53471e-12	5.1471e-08	0.448007	0.316	0.33
MYL12B	-0.805616	5.86754e-48	1.96785e-43	0.373079	0.75	0.642
SEPT7	-0.807952	5.70547e-75	1.9135e-70	0.339098	0.779	0.726
SMAGP	-0.810812	9.21672e-54	3.0911e-49	0.419641	0.055	0.205
JUN	-0.81364	1.0244e-20	3.43564e-16	0.440291	0.174	0.26
FCRL1	-0.815044	1.33936e-41	4.49195e-37	0.430428	0.063	0.191
RSL1D1	-0.820283	2.33553e-16	7.83291e-12	0.43352	0.474	0.437
CCR6	-0.823822	3.44669e-84	1.15595e-79	0.414412	0.003	0.174
NCOR1	-0.826842	6.6379e-19	2.22622e-14	0.429113	0.432	0.426
MT-CO1	-0.828201	0	0	0.138488	0.999	1
ANKRD12	-0.828834	2.64025e-30	8.85487e-26	0.405986	0.475	0.492
RNASEH2B	-0.830618	9.28089e-19	3.11263e-14	0.441807	0.199	0.269
DDAH2	-0.83121	2.15167e-58	7.21627e-54	0.415054	0.054	0.213
CDC42	-0.831314	6.40945e-41	2.1496e-36	0.383858	0.703	0.613
SH3BGRL	-0.831412	6.13654e-27	2.05807e-22	0.410715	0.521	0.497
SNX10	-0.833055	4.11425e-18	1.37984e-13	0.440333	0.236	0.294
MYC	-0.837319	7.76317e-19	2.60361e-14	0.44358	0.177	0.252
RPL27A	-0.839263	2.03982e-306	6.84115e-302	0.168833	0.995	0.998
RPL27	-0.841616	3.97891e-239	1.33445e-234	0.207741	0.973	0.974
HNRNPDL	-0.845002	4.55277e-61	1.52691e-56	0.356185	0.712	0.677
FGR	-0.84884	2.02157e-64	6.77994e-60	0.419657	0.026	0.183
UPF2	-0.849417	2.31208e-19	7.75425e-15	0.434158	0.293	0.343
CD164	-0.850373	1.15008e-15	3.85713e-11	0.436259	0.436	0.411
ANXA4	-0.853475	1.05049e-65	3.52312e-61	0.415823	0.032	0.195
SELENOF	-0.853863	1.66321e-21	5.57808e-17	0.419852	0.581	0.505
ELF1	-0.856631	6.59935e-16	2.21329e-11	0.437891	0.37	0.377
ARHGAP45	-0.856709	1.38911e-18	4.65878e-14	0.436778	0.277	0.324
TMEM154	-0.859285	5.3368e-29	1.78986e-24	0.418588	0.268	0.358
CD24	-0.861389	7.74329e-84	2.59694e-79	0.405645	0.017	0.204
SMC6	-0.875683	6.9367e-26	2.32643e-21	0.432919	0.167	0.263
LINC01857	-0.882845	1.09848e-13	3.6841e-09	0.444528	0.328	0.35
RPL9	-0.884434	6.28595e-307	2.10818e-302	0.168555	0.986	0.993
CCR7	-0.889825	3.90768e-35	1.31056e-30	0.414201	0.205	0.336
RPS6	-0.891578	0	0	0.151286	0.997	1
CD53	-0.899972	4.06336e-59	1.36277e-54	0.358615	0.724	0.661
TSPAN13	-0.900834	8.67543e-09	0.000290957	0.459636	0.275	0.287
APLP2	-0.902521	1.19806e-32	4.01804e-28	0.430429	0.114	0.231
STK17A	-0.904253	1.79509e-11	6.02038e-07	0.446226	0.457	0.409
RPL22	-0.905485	3.31053e-171	1.11029e-166	0.253234	0.899	0.916
TRAF3IP3	-0.907482	1.28381e-26	4.30565e-22	0.426861	0.217	0.306
CDKN2D	-0.913109	1.20904e-73	4.05489e-69	0.397678	0.061	0.252
PTMA	-0.916022	9.80689e-240	3.28903e-235	0.207364	0.988	0.993
CYSLTR1	-0.920329	1.82488e-98	6.12027e-94	0.394	0.015	0.224
PPIA	-0.922036	9.62125e-26	3.22678e-21	0.414455	0.473	0.462
NOP53	-0.928122	1.18954e-43	3.98948e-39	0.380264	0.688	0.595
GLIPR1	-0.934711	1.94351e-48	6.51815e-44	0.413055	0.104	0.255
CAT	-0.93912	1.85174e-34	6.21037e-30	0.418878	0.182	0.295
HSD17B11	-0.940393	1.6542e-30	5.54785e-26	0.422263	0.202	0.304
MALAT1	-0.944562	2.72554e-294	9.14093e-290	0.1755	0.999	1
QRSL1	-0.948737	1.37751e-66	4.61989e-62	0.40591	0.057	0.234
IL4R	-0.964621	1.19493e-32	4.00757e-28	0.43549	0.087	0.201
CD1C	-0.965724	1.30269e-59	4.36898e-55	0.41345	0.055	0.218
RASGRP2	-0.968477	1.02722e-39	3.44509e-35	0.411364	0.184	0.311
PTPN6	-0.968973	1.68249e-62	5.64273e-58	0.35658	0.603	0.628
SH3BP5	-0.982913	2.06178e-37	6.91481e-33	0.407164	0.254	0.366
TAGAP	-0.983482	8.58017e-52	2.87762e-47	0.4059	0.12	0.281
PDCD4	-0.988177	2.22027e-54	7.44634e-50	0.384115	0.259	0.415
OSTF1	-0.989565	1.42771e-34	4.78826e-30	0.408743	0.292	0.377
IFITM1	-0.991835	1.44011e-25	4.82986e-21	0.431328	0.187	0.279
DCK	-0.99809	1.25327e-54	4.20321e-50	0.402701	0.121	0.286
CD72	-1.0061	1.17194e-22	3.93045e-18	0.421842	0.422	0.433
ALOX5	-1.00707	8.93565e-92	2.99684e-87	0.391847	0.032	0.241
EIF4A2	-1.01406	1.62057e-104	5.43508e-100	0.308942	0.806	0.746
PNRC1	-1.02031	3.0499e-47	1.02288e-42	0.37771	0.568	0.556
ATP6V1G1	-1.02458	1.15175e-144	3.86274e-140	0.273949	0.848	0.801
MEAF6	-1.02503	6.84391e-42	2.29531e-37	0.399355	0.278	0.385
HLA-DOB	-1.02944	4.17273e-35	1.39945e-30	0.402185	0.385	0.443
RPS25	-1.03482	2.6351e-258	8.8376e-254	0.196153	0.956	0.961
AL139020.1	-1.03526	1.538e-69	5.15814e-65	0.425796	0.006	0.154
ARF6	-1.03884	3.71537e-44	1.24606e-39	0.384906	0.481	0.506
ANAPC16	-1.05012	1.06907e-88	3.58545e-84	0.325056	0.761	0.698
ACTB	-1.05742	4.09609e-253	1.37375e-248	0.199237	0.998	0.986
COMMD6	-1.06235	1.46296e-132	4.90648e-128	0.284011	0.823	0.78
HLA-DPA1	-1.0725	2.73667e-258	9.17826e-254	0.196165	0.947	0.965
CELF2	-1.08394	5.58703e-100	1.87378e-95	0.37522	0.055	0.292
CXCR4	-1.08542	7.85562e-62	2.63462e-57	0.358484	0.553	0.616
FCGR2B	-1.0911	1.475e-98	4.94685e-94	0.378036	0.051	0.283
GPR183	-1.0962	6.36637e-98	2.13515e-93	0.3736	0.063	0.305
RPS15	-1.09962	0	0	0.115757	0.989	0.995
LINC00926	-1.11659	2.53656e-68	8.50712e-64	0.394553	0.092	0.28
RPLP2	-1.12838	0	0	0.0977697	0.996	0.999
RPL26	-1.14702	1.67073e-52	5.60329e-48	0.378877	0.376	0.463
TNFAIP8	-1.14995	1.95425e-56	6.55415e-52	0.370071	0.447	0.514
SYPL1	-1.15005	5.01787e-56	1.68289e-51	0.372887	0.4	0.489
RPL38	-1.1522	2.56298e-206	8.59573e-202	0.22901	0.875	0.867
RPL34	-1.15865	0	0	0.104689	0.997	0.998
DRAM2	-1.16136	1.76978e-55	5.93547e-51	0.382684	0.269	0.409
RPL7	-1.17435	0	0	0.134289	0.983	0.983
SP110	-1.1828	2.80728e-62	9.41504e-58	0.364538	0.417	0.505
CAPG	-1.18358	1.45911e-79	4.89355e-75	0.375903	0.127	0.336
RPL39	-1.20776	0	0	0.155759	0.972	0.981
RPL30	-1.20824	0	0	0.147698	0.969	0.989
IGLL5	-1.2105	1.59685e-49	5.35551e-45	0.605034	0.428	0.16
VIM	-1.21148	6.05722e-66	2.03147e-61	0.357652	0.46	0.55
CMPK1	-1.2125	3.94007e-63	1.32142e-58	0.370856	0.305	0.443
GPSM3	-1.22618	3.82661e-84	1.28337e-79	0.333823	0.58	0.608
ADD3	-1.228	2.75061e-93	9.22499e-89	0.36254	0.128	0.362
RPS29	-1.23001	0	0	0.119843	0.985	0.984
ARL6IP5	-1.23904	7.86645e-77	2.63825e-72	0.355759	0.306	0.468
FCRLA	-1.23912	2.43738e-76	8.17447e-72	0.37023	0.179	0.378
CLEC2D	-1.25882	8.23312e-53	2.76122e-48	0.373088	0.487	0.523
TSC22D3	-1.28306	1.44786e-113	4.85582e-109	0.305752	0.543	0.667
RPL17	-1.28368	2.9884e-60	1.00225e-55	0.37109	0.352	0.459
BLOC1S2	-1.28726	2.47864e-69	8.31287e-65	0.367216	0.268	0.43
LINC01781	-1.28767	2.46229e-113	8.25804e-109	0.39006	0	0.22
PTPRC	-1.28905	6.24001e-130	2.09278e-125	0.291535	0.554	0.674
PABPC1	-1.29084	4.51947e-112	1.51574e-107	0.30677	0.578	0.646
S1PR4	-1.30835	8.2125e-104	2.75431e-99	0.350407	0.14	0.393
HLA-DPB1	-1.33467	0	0	0.154253	0.939	0.95
PLEKHF2	-1.35871	2.47404e-122	8.29745e-118	0.349157	0.077	0.355
TCL1A	-1.36285	6.90856e-28	2.31699e-23	0.404857	0.731	0.614
IGHA2	-1.37153	1.17834e-49	3.95191e-45	0.588439	0.284	0.087
SNX3	-1.37586	3.11468e-188	1.0446e-183	0.242847	0.747	0.769
STX7	-1.38597	1.08921e-91	3.65299e-87	0.342484	0.288	0.478
CYB561A3	-1.3981	5.45047e-91	1.82798e-86	0.341437	0.305	0.491
MARCH1	-1.40549	2.12911e-157	7.14062e-153	0.334798	0.035	0.356
ITM2C	-1.40837	3.32718e-133	1.11587e-128	0.349193	0.05	0.336
RPS13	-1.41211	0	0	0.0865875	0.978	0.991
BIN1	-1.41285	4.83777e-116	1.62249e-111	0.337074	0.157	0.422
CD48	-1.42044	1.24201e-106	4.16547e-102	0.326905	0.303	0.512
RPL41	-1.43959	0	0	0.151147	0.921	0.936
TMSB4X	-1.45153	0	0	0.102168	0.98	0.989
DDX5	-1.4589	0	0	0.162745	0.91	0.923
CRIP1	-1.47152	1.21744e-98	4.08306e-94	0.372367	0.068	0.306
FCMR	-1.4858	1.2466e-128	4.18085e-124	0.314645	0.233	0.506
GNG7	-1.50422	2.18679e-205	7.33405e-201	0.311081	0.007	0.383
C1orf162	-1.51605	3.7369e-131	1.25328e-126	0.338879	0.089	0.38
RPL21	-1.57001	0	0	0.0892842	0.996	0.995
MYL12A	-1.60376	0	0	0.166	0.803	0.874
HHEX	-1.61351	8.67174e-203	2.90833e-198	0.303798	0.027	0.41
RPS23	-1.6215	0	0	0.0911266	0.951	0.99
EEF1A1	-1.62559	0	0	0.0906321	0.982	0.984
IRF8	-1.64034	1.4573e-142	4.88748e-138	0.300065	0.261	0.543
CD37	-1.65845	0	0	0.145322	0.846	0.936
LY86	-1.66435	6.28715e-154	2.10859e-149	0.305719	0.162	0.476
RPL18A	-1.71345	0	0	0.0771697	0.989	0.997
MS4A1	-1.73928	0	0	0.168321	0.766	0.882
PPDPF	-1.77319	1.47763e-197	4.95569e-193	0.247804	0.407	0.667
FXYD5	-1.80241	8.10748e-201	2.71909e-196	0.258901	0.248	0.597
KLF2	-1.80351	2.36156e-155	7.92019e-151	0.307099	0.145	0.47
FCER2	-1.81509	1.18655e-205	3.97945e-201	0.308203	0.013	0.392
HLA-B	-1.81971	6.19142e-246	2.07648e-241	0.211003	0.516	0.743
RPL31	-1.84599	0	0	0.0819603	0.962	0.981
RPS17	-1.87279	0	0	0.138277	0.701	0.898
SMIM14	-1.9306	2.18929e-199	7.34244e-195	0.277263	0.134	0.514
IGHA1	-1.96464	1.71663e-209	5.75722e-205	0.748085	0.723	0.169
HLA-E	-1.9837	0	0	0.138417	0.763	0.88
FTH1	-2.01531	0	0	0.103679	0.879	0.942
RNASE6	-2.01973	2.17447e-212	7.29273e-208	0.273764	0.107	0.508
RPL23A	-2.14604	0	0	0.0639597	0.981	0.99
SNX2	-2.17083	7.94556e-282	2.66478e-277	0.199439	0.342	0.709
EMP3	-2.17785	6.07672e-293	2.03801e-288	0.201976	0.23	0.69
EVI2B	-2.2069	0	0	0.204621	0.148	0.647
TXNIP	-2.33667	0	0	0.134717	0.429	0.865
SELL	-2.38899	0	0	0.215142	0.079	0.605
LTB	-2.5425	0	0	0.126662	0.726	0.899
BANK1	-2.59565	0	0	0.167005	0.223	0.73
PLAC8	-3.05732	0	0	0.142842	0.011	0.717
CD52	-3.14633	0	0	0.0561406	0.798	0.961
IGHD	-3.4223	0	0	0.142885	0.132	0.749
