# Supplementary material for: Intratumor heterogeneity and T cell exhaustion in primary CNS lymphoma
Source: Genome Med. 2022 Sep 24;14:109. doi: 10.1186/s13073-022-01110-1 (PMC9509601; doi:10.1186/s13073-022-01110-1)
Supplement: Supplementary file 11 — Additional file 11: Table S9. Enrichment analysis of DE genes from Table S8. [file 13073_2022_1110_MOESM11_ESM.xlsx]

## Sheet: pos_NCI-Nature_2016
Term	Overlap	P.value	Adjusted.P.value	Odds.Ratio	Combined.Score	Genes
Validated targets of C-MYC transcriptional activation Homo sapiens 61d3b115-6196-11e5-8ac5-06603eb7f303	14/79	1.04163e-08	1.46869e-06	8.48781	156.005	HSP90AA1;TAF10;HMGA1;ENO1;NME1;MTDH;HSPD1;LDHA;CDK4;NCL;PIM1;BIRC5;GAPDH;EIF4G1
Aurora A signaling Homo sapiens f131cf8e-618b-11e5-8ac5-06603eb7f303	5/31	0.00101101	0.039217	7.45748	51.4328	TPX2;GADD45A;BIRC5;AURKAIP1;RAN
Signaling events mediated by HDAC Class II Homo sapiens a1da5607-6195-11e5-8ac5-06603eb7f303	5/34	0.00155556	0.0438668	6.68498	43.2246	YWHAE;TUBA1B;HSP90AA1;RAN;HDAC7
Validated nuclear estrogen receptor alpha network Homo sapiens 58949883-6196-11e5-8ac5-06603eb7f303	9/64	3.21279e-05	0.00226502	6.38708	66.0793	PDIA2;XBP1;MPG;PRDM15;DDX54;NDUFV3;PHB2;SOD1;UBE2M
C-MYB transcription factor network Homo sapiens 61020228-618e-11e5-8ac5-06603eb7f303	8/82	0.00111254	0.039217	4.20712	28.6131	HSPA8;SLC25A3;COPA;H2AFZ;TOM1;PIM1;SND1;ADA

## Sheet: neg_NCI-Nature_2016
Term	Overlap	P.value	Adjusted.P.value	Odds.Ratio	Combined.Score	Genes
BCR signaling pathway Homo sapiens acbf44e2-618c-11e5-8ac5-06603eb7f303	10/64	2.75982e-08	3.69816e-06	12.9531	225.455	PPP3CA;JUN;CD72;PTPRC;SH3BP5;DAPP1;PTPN6;FCGR2B;CALM1;CD22
RAC1 signaling pathway Homo sapiens faffa4fc-6194-11e5-8ac5-06603eb7f303	5/54	0.00111256	0.0372706	7.01441	47.7057	ACTR3;JUN;NCF1;ARPC3;CYBB
CXCR4-mediated signaling events Homo sapiens 46a5529b-6191-11e5-8ac5-06603eb7f303	8/100	0.000106668	0.00714675	6.02765	55.1277	FGR;CDC42;PTPRC;ITGA4;GRK6;HLA-DRA;CXCR4;PTPN6
ErbB1 downstream signaling Homo sapiens 30d60550-6192-11e5-8ac5-06603eb7f303	7/105	0.000867422	0.0372706	4.93234	34.773	ACTR3;CDC42;JUN;ARPC3;DUSP1;RPS6;CALM1
