# Supplementary material for: Intratumor heterogeneity and T cell exhaustion in primary CNS lymphoma
Source: Genome Med. 2022 Sep 24;14:109. doi: 10.1186/s13073-022-01110-1 (PMC9509601; doi:10.1186/s13073-022-01110-1)
Supplement: Supplementary file 12 — Additional file 12: Table S10. DE genes of hyperexpanded clone after vs. before treatment. [file 13073_2022_1110_MOESM12_ESM.xlsx]

## Sheet: Sheet1
gene	avg_log2FC	p_val	p_val_adj	auc	pct.1	pct.2
MT-ATP8	3.62013	0	0	0.998103	0.997	0.097
S100A9	3.01359	0	0	0.997207	0.995	0.061
MT-ND3	2.92052	2.07355e-203	6.95427e-199	0.996735	1	0.993
C1QB	2.89325	0	0	0.996777	0.995	0.044
MT-ND4L	2.57023	1.43727e-239	4.82032e-235	0.983126	0.985	0.265
C1QA	2.56134	0	0	0.990764	0.982	0.022
RPS21	2.42663	5.71448e-206	1.91652e-201	0.999879	1	0.969
TXNIP	2.25728	4.04679e-202	1.35721e-197	0.947479	0.97	0.288
RPL37	1.8655	4.08894e-204	1.37135e-199	0.997604	1	0.999
RPS27	1.83973	3.95714e-205	1.32715e-200	0.998851	1	0.999
S100A4	1.79633	6.78598e-142	2.27588e-137	0.913281	0.997	0.812
RBMX	1.77207	2.55841e-217	8.58039e-213	0.945581	0.95	0.217
JUND	1.74636	2.41378e-222	8.09534e-218	0.907743	0.861	0.115
IGLV3-25	1.72075	1.08723e-100	3.64636e-96	0.776718	0.668	0.181
APOE	1.65071	2.49129e-176	8.3553e-172	0.941013	0.97	0.441
MIR155HG	1.6338	5.21344e-89	1.74848e-84	0.733893	0.559	0.12
S100A8	1.62055	6.66547e-302	2.23546e-297	0.924806	0.861	0.024
CCL5	1.61267	1.61034e-276	5.40077e-272	0.917066	0.854	0.044
RPL30	1.60469	1.42971e-196	4.79498e-192	0.988218	1	0.96
RPL39	1.58341	1.07069e-178	3.59088e-174	0.965248	1	0.97
RPS28	1.56785	8.37425e-197	2.80855e-192	0.988517	1	0.997
CD81	1.56077	1.85229e-148	6.2122e-144	0.916461	0.987	0.595
CCR7	1.44239	5.46184e-93	1.83179e-88	0.73825	0.572	0.114
EMP3	1.43427	2.27679e-204	7.63588e-200	0.878957	0.824	0.097
CD14	1.42585	0	0	0.913328	0.831	0.008
FCGBP	1.42408	0	0	0.918064	0.839	0.005
RPL36	1.41838	3.72181e-190	1.24822e-185	0.980105	1	0.995
NKG7	1.41708	4.28075e-253	1.43568e-248	0.89657	0.824	0.048
IFITM3	1.41555	4.42653e-290	1.48457e-285	0.913293	0.839	0.026
ZFAS1	1.40434	7.37933e-95	2.47488e-90	0.836552	0.975	0.8
RPL22L1	1.38622	7.38188e-80	2.47574e-75	0.808439	0.972	0.828
SMAP2	1.38427	2.50824e-139	8.41213e-135	0.897962	0.97	0.516
CD3D	1.29668	6.78768e-255	2.27645e-250	0.866703	0.748	0.018
MT-ATP6	1.29577	2.1463e-169	7.19827e-165	0.952835	1	0.997
ZFP36L2	1.29402	1.13056e-104	3.79169e-100	0.837232	0.924	0.44
AES	1.28521	2.09165e-131	7.01496e-127	0.874614	0.929	0.403
DDIT4	1.28432	9.16799e-86	3.07476e-81	0.802623	0.884	0.428
S100A6	1.27582	3.48732e-77	1.16958e-72	0.80327	0.987	0.851
HCST	1.26475	1.16952e-101	3.92232e-97	0.838898	0.922	0.526
ATP5F1E	1.24464	1.90746e-184	6.39725e-180	0.972761	1	0.98
TSC22D3	1.22185	1.63175e-87	5.47257e-83	0.81307	0.932	0.509
MALAT1	1.17472	6.87322e-98	2.30514e-93	0.842742	1	0.998
RNASE1	1.16572	3.79748e-281	1.2736e-276	0.87734	0.758	0.005
IL7R	1.14321	2.2142e-228	7.42599e-224	0.818999	0.642	0.007
TYROBP	1.13996	1.11439e-125	3.73743e-121	0.855818	0.922	0.326
MAP2K2	1.13245	6.85299e-123	2.29835e-118	0.843543	0.854	0.294
RPL22	1.09305	1.04705e-120	3.5116e-116	0.881166	0.995	0.881
RPS29	1.0777	1.14529e-194	3.84108e-190	0.98583	1	0.997
ZFPM1	1.07227	1.58828e-233	5.32677e-229	0.828725	0.665	0.009
PABPC4	1.05948	5.59332e-105	1.87589e-100	0.836842	0.892	0.439
TSPO	1.02523	1.89967e-87	6.37113e-83	0.816685	0.952	0.572
C1QC	1.02487	1.67326e-238	5.61179e-234	0.823948	0.65	0.002
GPX4	1.01321	5.49224e-87	1.84199e-82	0.80762	0.889	0.459
EIF5A	1.0127	2.99761e-90	1.00534e-85	0.820409	0.927	0.551
FKBP5	0.997523	1.02943e-99	3.4525e-95	0.793109	0.751	0.235
CD52	0.995624	1.0411e-64	3.49166e-60	0.776837	0.967	0.825
TMA7	0.994207	6.93395e-118	2.32551e-113	0.876659	0.992	0.895
NDUFB1	0.98998	3.00459e-88	1.00768e-83	0.824118	0.965	0.781
ATP5ME	0.985813	1.98648e-126	6.66224e-122	0.890387	0.995	0.94
C4orf48	0.975335	1.40573e-91	4.71452e-87	0.797754	0.809	0.319
RPS12	0.96273	3.96959e-115	1.33132e-110	0.872263	1	1
RPS10	0.951451	8.22628e-102	2.75893e-97	0.849675	0.997	0.975
MT-ND5	0.94132	5.46835e-81	1.83398e-76	0.811073	0.992	0.926
RPL24	0.934405	6.07315e-139	2.03681e-134	0.909572	1	0.999
TRBC1	0.929334	2.03623e-182	6.82909e-178	0.775339	0.564	0.014
TPT1	0.929166	2.12792e-109	7.13663e-105	0.862717	1	0.995
MKNK2	0.925315	1.72128e-52	5.77282e-48	0.727115	0.73	0.373
CFLAR	0.918008	9.86367e-72	3.30808e-67	0.770459	0.811	0.386
AIF1	0.916409	1.00458e-172	3.36917e-168	0.800124	0.64	0.045
TAF10	0.912121	4.35254e-79	1.45976e-74	0.797184	0.892	0.519
RPS3	0.908987	2.15994e-109	7.24401e-105	0.862705	1	0.978
RPL7A	0.908151	4.40909e-139	1.47872e-134	0.90978	1	1
UBE2M	0.90151	2.3917e-101	8.02128e-97	0.796393	0.768	0.234
DDX54	0.900272	1.57905e-09	5.29583e-05	0.598461	0.909	0.885
SNHG8	0.899104	1.53e-73	5.1313e-69	0.794397	0.945	0.729
GNAI2	0.898673	2.50591e-81	8.40433e-77	0.809886	0.97	0.717
MBD2	0.893505	2.65366e-98	8.89986e-94	0.774755	0.685	0.182
CST7	0.890738	5.81055e-187	1.94874e-182	0.785996	0.589	0.018
PLTP	0.886152	1.66328e-180	5.57832e-176	0.804522	0.645	0.04
S100A10	0.884031	1.76311e-45	5.91313e-41	0.728289	0.904	0.662
RGS10	0.867496	1.06435e-59	3.5696e-55	0.757369	0.854	0.532
FXYD5	0.864647	1.51579e-107	5.08365e-103	0.780819	0.7	0.154
NMT1	0.864017	9.98272e-102	3.348e-97	0.776897	0.685	0.172
MXD4	0.855068	1.86964e-58	6.2704e-54	0.752034	0.839	0.491
AAK1	0.853563	1.25147e-181	4.19719e-177	0.787755	0.597	0.024
RPS24	0.848275	5.69621e-73	1.91039e-68	0.79492	0.997	0.997
TYMP	0.846536	1.67485e-96	5.61712e-92	0.782636	0.746	0.21
LMO4	0.838354	3.00927e-77	1.00925e-72	0.723223	0.572	0.136
RPS23	0.837811	1.45298e-76	4.87302e-72	0.802261	1	0.936
RPL41	0.836836	1.34235e-103	4.50198e-99	0.852784	1	0.955
PPP1R14B	0.836098	1.31005e-60	4.39365e-56	0.738645	0.733	0.321
TMSB10	0.83103	5.76229e-113	1.93256e-108	0.86869	1	0.997
NDUFC1	0.825619	1.50727e-63	5.05509e-59	0.766766	0.902	0.539
RPL38	0.823156	6.22987e-79	2.08938e-74	0.806813	0.982	0.861
CSF1R	0.817044	3.59496e-209	1.20568e-204	0.789777	0.582	0.003
ZSCAN16-AS1	0.814632	2.50542e-68	8.40269e-64	0.771024	0.866	0.454
YBX3	0.809407	1.85822e-46	6.23208e-42	0.720123	0.783	0.447
BTG1	0.808195	1.08304e-35	3.6323e-31	0.70355	0.997	0.971
RPL12	0.802154	4.89054e-87	1.64019e-82	0.822783	1	0.999
IFI27	0.799421	1.60123e-170	5.3702e-166	0.756432	0.524	0.012
FCGRT	0.797954	1.12746e-170	3.78129e-166	0.76146	0.537	0.015
KMT2E-AS1	0.792214	5.07648e-87	1.70255e-82	0.747898	0.637	0.155
IQGAP1	0.786128	8.41707e-93	2.82292e-88	0.760479	0.657	0.165
SLC38A2	0.781555	1.05001e-81	3.52153e-77	0.730936	0.584	0.137
ITGB2	0.771073	1.67825e-67	5.62852e-63	0.765383	0.851	0.409
GZMA	0.771053	4.56236e-155	1.53013e-150	0.739066	0.491	0.013
KRT5	0.770337	2.67989e-45	8.98783e-41	0.640322	0.365	0.083
PET100	0.755956	2.17759e-69	7.30319e-65	0.754001	0.761	0.3
CSTB	0.754554	7.72346e-48	2.5903e-43	0.736531	0.945	0.791
CD2	0.753705	2.00774e-166	6.73355e-162	0.751311	0.514	0.012
CD3E	0.752454	2.19121e-172	7.34886e-168	0.749084	0.504	0.005
UCP2	0.750423	1.65487e-28	5.5501e-24	0.680229	0.929	0.788
PTMS	0.749502	1.39373e-72	4.67429e-68	0.690016	0.456	0.087
SMIM37	0.748559	3.51122e-71	1.17759e-66	0.738981	0.657	0.219
CCND3	0.74449	4.31302e-60	1.4465e-55	0.728014	0.688	0.264
TESC	0.743536	2.38956e-35	8.0141e-31	0.698452	0.854	0.606
H1FX	0.742409	1.39849e-45	4.69024e-41	0.681393	0.559	0.196
SNHG9	0.742115	2.44872e-76	8.21251e-72	0.729176	0.599	0.155
YPEL3	0.735716	4.33864e-48	1.45509e-43	0.729244	0.859	0.513
KLF2	0.735194	1.1567e-107	3.87934e-103	0.72929	0.524	0.062
SH3BGRL3	0.732813	8.63515e-70	2.89606e-65	0.788185	0.992	0.905
GNAS	0.731656	2.26728e-50	7.60401e-46	0.742857	0.967	0.775
SELENOW	0.730845	5.22044e-113	1.75083e-108	0.750066	0.577	0.081
DDX17	0.72682	7.87977e-57	2.64272e-52	0.7468	0.851	0.463
ZFP36L1	0.722074	6.69847e-42	2.24653e-37	0.687363	0.615	0.27
FBXW11	0.721386	2.05225e-100	6.88283e-96	0.747044	0.592	0.107
RPS19	0.716166	2.81051e-108	9.4259e-104	0.86082	1	1
PAX5	0.715637	6.73361e-34	2.25832e-29	0.671507	0.605	0.306
AMD1	0.71415	1.74519e-45	5.85302e-41	0.714455	0.756	0.409
VIM	0.713755	2.01585e-43	6.76075e-39	0.707942	0.768	0.388
RC3H1	0.712796	1.66812e-61	5.59453e-57	0.72715	0.67	0.246
RARRES3	0.712664	6.7191e-79	2.25345e-74	0.737002	0.622	0.164
RPL28	0.706785	2.2955e-123	7.69866e-119	0.885575	1	1
ARL4C	0.706779	3.81509e-171	1.2795e-166	0.738936	0.479	0.001
RERE	0.704728	3.23295e-79	1.08427e-74	0.73679	0.617	0.162
VEGFB	0.704513	1.53261e-91	5.14007e-87	0.732821	0.562	0.107
UBALD2	0.704412	2.49314e-46	8.3615e-42	0.709382	0.693	0.348
PAXX	0.696866	1.02929e-86	3.45204e-82	0.732117	0.569	0.122
RPL34	0.690532	9.95593e-125	3.33902e-120	0.887734	1	1
RPL11	0.678462	1.46806e-78	4.92359e-74	0.806292	1	0.999
FCGR3A	0.676475	3.35753e-171	1.12605e-166	0.738975	0.479	0.001
RPL36A	0.67475	6.0246e-59	2.02053e-54	0.764219	0.997	0.922
VSIG4	0.673341	1.9653e-172	6.59121e-168	0.74318	0.489	0.002
TAPBP	0.672198	3.73211e-57	1.25168e-52	0.741933	0.804	0.403
GABPB1-AS1	0.66256	1.71082e-49	5.73774e-45	0.701266	0.617	0.249
LENG8	0.660856	2.38034e-95	7.98318e-91	0.739653	0.582	0.107
ZNF275	0.659982	8.83147e-55	2.9619e-50	0.696871	0.567	0.181
EIF2S2	0.659099	5.5048e-48	1.8462e-43	0.736755	0.937	0.777
OGT	0.657971	9.65144e-63	3.2369e-58	0.728687	0.678	0.24
RPL32	0.654362	2.39483e-82	8.03179e-78	0.813766	1	1
RPL29	0.650674	2.01449e-87	6.75619e-83	0.823512	1	1
LCP1	0.646891	2.60895e-49	8.74989e-45	0.716984	0.723	0.346
CSK	0.646088	6.53611e-36	2.19208e-31	0.699387	0.874	0.577
HLA-DRB5	0.645831	7.01695e-54	2.35335e-49	0.725748	0.736	0.33
PRDX6	0.643523	5.92371e-33	1.98669e-28	0.695182	0.995	0.982
RCSD1	0.642209	2.25264e-22	7.55491e-18	0.653106	0.786	0.533
TOMM20	0.641465	4.62949e-44	1.55264e-39	0.723127	0.869	0.616
NEAT1	0.640485	2.05991e-43	6.90853e-39	0.725495	0.997	0.945
ROMO1	0.637478	1.70761e-44	5.72697e-40	0.726465	0.914	0.697
PPP1R35	0.634296	5.07388e-43	1.70168e-38	0.7118	0.786	0.451
RNPEPL1	0.623864	3.02248e-69	1.01368e-64	0.715742	0.574	0.153
SAT1	0.62358	1.08746e-39	3.64711e-35	0.711533	0.884	0.621
PPP6R2	0.621148	5.28333e-83	1.77192e-78	0.715107	0.521	0.099
ISCU	0.620983	6.70048e-36	2.24721e-31	0.702612	0.912	0.709
C1orf162	0.620945	6.55804e-146	2.19943e-141	0.715133	0.436	0.005
S100A11	0.618493	1.86009e-38	6.23838e-34	0.711587	0.972	0.889
ATP6V0A1	0.616648	4.08879e-90	1.3713e-85	0.713685	0.504	0.077
PYCARD	0.616028	8.7402e-38	2.93129e-33	0.707208	0.884	0.666
ZYX	0.615936	2.08481e-61	6.99204e-57	0.703139	0.552	0.16
CCDC6	0.615117	2.0181e-54	6.7683e-50	0.691476	0.529	0.169
COMMD6	0.612664	3.40757e-52	1.14283e-47	0.747823	0.98	0.831
DGKA	0.611292	1.29983e-72	4.35938e-68	0.7042	0.509	0.113
NACA	0.610553	5.22796e-96	1.75335e-91	0.839366	1	0.999
LGALS9	0.608833	4.06821e-120	1.3644e-115	0.728915	0.499	0.043
ADAR	0.608239	2.82876e-57	9.48708e-53	0.714039	0.632	0.227
BCL2	0.607346	3.14034e-57	1.05321e-52	0.685892	0.504	0.133
ATOX1	0.602698	3.7418e-45	1.25492e-40	0.729557	0.96	0.79
IQSEC1	0.601835	7.84518e-38	2.63112e-33	0.654948	0.463	0.168
EEF1B2	0.601449	1.92612e-67	6.4598e-63	0.783223	1	0.991
RPL35A	0.600745	8.15836e-92	2.73615e-87	0.831717	1	0.999
NDUFA3	0.600485	8.22783e-48	2.75945e-43	0.71476	0.738	0.355
TNFRSF1B	0.600131	6.77264e-140	2.27141e-135	0.708479	0.423	0.006
GIMAP4	0.600083	1.31124e-146	4.39765e-142	0.714579	0.433	0.005
CLPTM1L	0.597695	4.33137e-26	1.45266e-21	0.66963	0.844	0.637
TRIM28	0.59699	2.43057e-41	8.15163e-37	0.687028	0.61	0.279
METAP2	0.596297	1.64012e-40	5.50063e-36	0.712471	0.892	0.575
SLA	0.596057	2.86479e-52	9.60793e-48	0.697246	0.579	0.203
CEBPD	0.595281	4.41931e-102	1.48215e-97	0.700655	0.441	0.039
TIMP1	0.59447	5.7326e-111	1.9226e-106	0.706602	0.446	0.033
GZMK	0.593464	9.45689e-115	3.17165e-110	0.682112	0.375	0.01
OTULIN	0.593176	1.20473e-40	4.04042e-36	0.695251	0.7	0.342
CTSS	0.59303	8.2798e-45	2.77688e-40	0.691331	0.62	0.25
METRNL	0.591589	2.18081e-128	7.314e-124	0.69754	0.403	0.009
TOMM7	0.58837	1.03184e-61	3.46057e-57	0.770568	1	0.955
FLNA	0.586857	6.24285e-91	2.09373e-86	0.718269	0.521	0.081
APOC1	0.584326	1.65358e-66	5.54576e-62	0.706529	0.547	0.142
SMIM4	0.576198	2.50931e-74	8.41572e-70	0.705993	0.516	0.109
FOLR2	0.575391	2.53433e-94	8.49964e-90	0.710081	0.481	0.064
STAB1	0.571698	3.7237e-134	1.24886e-129	0.691007	0.383	0.001
SYF2	0.571269	3.30465e-29	1.10831e-24	0.679729	0.861	0.616
CDV3	0.571127	2.56616e-34	8.6064e-30	0.69242	0.811	0.531
EHBP1L1	0.569194	8.60518e-75	2.886e-70	0.708425	0.526	0.112
NCBP2	0.568233	4.01115e-68	1.34526e-63	0.690112	0.471	0.1
IL6ST	0.568103	8.7942e-69	2.9494e-64	0.684345	0.456	0.085
PMAIP1	0.567765	6.90164e-20	2.31467e-15	0.621744	0.481	0.26
BASP1	0.562977	9.27529e-24	3.11075e-19	0.664002	0.98	0.918
DTX1	0.562564	5.4072e-24	1.81347e-19	0.643589	0.574	0.324
KLHL42	0.562024	2.69852e-29	9.0503e-25	0.664244	0.652	0.354
PDAP1	0.561606	9.14867e-60	3.06828e-55	0.703644	0.567	0.171
EEF1A1	0.561603	1.02876e-74	3.45027e-70	0.798513	1	0.988
A1BG	0.555848	3.49331e-37	1.17159e-32	0.684815	0.68	0.332
POLR2A	0.555515	4.24294e-46	1.423e-41	0.697669	0.635	0.27
RPS27A	0.553532	5.91681e-57	1.98438e-52	0.759603	1	0.999
FOXP1	0.552076	2.08579e-25	6.99533e-21	0.666909	0.849	0.62
LST1	0.551959	6.00145e-133	2.01277e-128	0.703159	0.416	0.008
MDFIC	0.548222	4.48502e-36	1.50418e-31	0.664049	0.534	0.225
NCOR2	0.547197	2.73116e-66	9.15975e-62	0.693602	0.496	0.112
MYO1C	0.54582	5.57831e-39	1.87085e-34	0.680073	0.61	0.269
TMEM238	0.54568	2.95045e-125	9.8952e-121	0.685565	0.375	0.004
RAPGEF1	0.544471	1.16973e-51	3.92305e-47	0.688579	0.547	0.175
TPP1	0.544344	1.93365e-38	6.48507e-34	0.690705	0.71	0.351
MARCO	0.539084	3.51289e-136	1.17815e-131	0.693613	0.388	0.001
RPL14	0.5385	1.15363e-58	3.86904e-54	0.763597	1	0.998
MT-CO2	0.537951	1.82376e-99	6.11652e-95	0.845546	1	1
C9orf16	0.535048	3.27614e-40	1.09875e-35	0.716078	0.955	0.789
BOD1L1	0.53185	1.46095e-52	4.89973e-48	0.677371	0.481	0.137
MDM4	0.530363	1.13489e-29	3.80618e-25	0.674397	0.763	0.459
RBM23	0.530234	5.48446e-79	1.83938e-74	0.682083	0.418	0.058
LGALS1	0.530225	3.31794e-10	1.11277e-05	0.60188	0.874	0.734
IGHG3	0.52903	6.16171e-28	2.06651e-23	0.677787	0.889	0.741
RPS25	0.528713	1.02823e-53	3.44848e-49	0.751854	0.99	0.954
GZMM	0.5285	4.66178e-62	1.56347e-57	0.683371	0.476	0.106
C8orf59	0.528333	1.04374e-33	3.50048e-29	0.694592	0.877	0.641
MOB3A	0.526906	1.63915e-44	5.49737e-40	0.680987	0.554	0.207
RPS15A	0.525885	2.86717e-84	9.61593e-80	0.817492	1	0.999
TLE4	0.525126	4.49762e-68	1.50841e-63	0.661237	0.375	0.053
ZDHHC21	0.524614	1.50657e-69	5.05272e-65	0.692841	0.484	0.099
MT-CO3	0.523293	5.1806e-91	1.73747e-86	0.830233	1	0.999
RPLP1	0.521876	1.6442e-114	5.5143e-110	0.871246	1	1
KAT6A	0.521006	2.14252e-74	7.1856e-70	0.695974	0.479	0.09
LYZ	0.519708	3.8693e-55	1.29769e-50	0.69293	0.549	0.164
RPS26	0.51427	5.86951e-79	1.96852e-74	0.807087	1	0.997
PAK2	0.514064	3.32425e-25	1.11489e-20	0.660436	0.73	0.48
UPF1	0.514022	2.08206e-72	6.9828e-68	0.689782	0.461	0.085
TRANK1	0.513119	9.85006e-45	3.30351e-40	0.668079	0.486	0.158
DOK2	0.512502	1.62161e-85	5.43857e-81	0.68089	0.408	0.043
CD37	0.512433	5.48122e-14	1.83829e-09	0.622646	0.955	0.863
BRD9	0.511131	4.37802e-53	1.4683e-48	0.689929	0.542	0.17
HAMP	0.510586	1.84547e-106	6.18933e-102	0.689951	0.406	0.024
PARP14	0.50799	1.43967e-69	4.82836e-65	0.675428	0.421	0.069
DNAJC21	0.504379	1.35295e-45	4.53751e-41	0.679389	0.537	0.191
IZUMO4	0.504026	2.62517e-19	8.80428e-15	0.615624	0.443	0.232
RILPL2	0.503248	3.55146e-22	1.19109e-17	0.628909	0.496	0.254
PRDM1	0.500129	3.81191e-17	1.27844e-12	0.620048	0.557	0.334
ANKRD33B	0.497757	4.1488e-56	1.39143e-51	0.667972	0.431	0.098
WDR45B	0.496166	4.28239e-63	1.43623e-58	0.681422	0.461	0.099
ORAI1	0.495141	5.88548e-33	1.97387e-28	0.65554	0.516	0.223
SPTAN1	0.494227	3.11057e-65	1.04322e-60	0.671315	0.413	0.075
F13A1	0.492239	2.04555e-124	6.86038e-120	0.679356	0.36	0.001
SLC12A7	0.491409	1.54804e-39	5.19181e-35	0.642893	0.395	0.118
NDUFA1	0.491408	1.98615e-36	6.66113e-32	0.705551	0.97	0.851
MARCKS	0.489832	6.54791e-29	2.19604e-24	0.648884	0.542	0.245
RNF187	0.487791	3.60097e-37	1.20769e-32	0.672812	0.592	0.252
FYB1	0.487598	2.84879e-100	9.55427e-96	0.671895	0.36	0.017
BACH2	0.487475	9.28429e-26	3.11377e-21	0.641122	0.521	0.26
MFN1	0.486996	3.28048e-39	1.10021e-34	0.654063	0.453	0.153
MBNL1	0.485166	6.11094e-42	2.04949e-37	0.682185	0.589	0.24
CFD	0.484293	1.04343e-110	3.49946e-106	0.679313	0.37	0.012
PRRC2B	0.483661	9.02126e-46	3.02555e-41	0.668725	0.481	0.153
CREB3L2	0.483134	5.16584e-28	1.73252e-23	0.656028	0.625	0.311
SLC38A1	0.483102	2.3255e-23	7.79928e-19	0.653229	0.725	0.463
SETD2	0.482927	3.7388e-46	1.25392e-41	0.671288	0.491	0.158
RPL19	0.482657	1.65149e-53	5.53875e-49	0.751362	1	0.999
UQCR10	0.480192	3.76475e-40	1.26262e-35	0.716465	0.987	0.917
SAMD1	0.478995	9.0132e-68	3.02285e-63	0.652806	0.345	0.044
NSA2	0.476631	5.65267e-22	1.89579e-17	0.644428	0.657	0.408
RBM38	0.475186	1.39102e-23	4.6652e-19	0.651493	0.693	0.424
CYTH1	0.474856	7.13699e-53	2.3936e-48	0.683151	0.516	0.149
TES	0.474492	9.62306e-38	3.22738e-33	0.663005	0.524	0.197
PLEC	0.473644	5.94134e-68	1.99261e-63	0.67522	0.423	0.073
LARP1	0.472874	4.22781e-37	1.41792e-32	0.681981	0.655	0.313
MGAT4B	0.470142	6.64634e-84	2.22905e-79	0.657786	0.34	0.024
JADE2	0.468985	1.38839e-31	4.65637e-27	0.646703	0.481	0.198
UBL5	0.468823	2.12565e-34	7.129e-30	0.699629	0.987	0.938
RBM33	0.468564	1.54198e-39	5.17148e-35	0.672871	0.567	0.221
RSRP1	0.46801	8.77297e-67	2.94228e-62	0.664164	0.388	0.06
CD163	0.467559	8.79448e-116	2.94949e-111	0.664987	0.33	0
GNLY	0.466119	3.46854e-103	1.16328e-98	0.668138	0.348	0.012
PUM1	0.464453	2.44091e-43	8.18632e-39	0.665915	0.489	0.16
AC103591.3	0.463918	3.19831e-49	1.07265e-44	0.641724	0.355	0.072
WASF2	0.463129	1.02317e-21	3.4315e-17	0.653115	0.839	0.609
CXCL16	0.462897	1.97451e-85	6.62211e-81	0.660094	0.345	0.024
IKZF3	0.4607	1.10378e-25	3.70185e-21	0.652402	0.627	0.351
RHOQ	0.460354	5.02745e-23	1.68611e-18	0.637922	0.559	0.3
ELK3	0.458669	2.90433e-36	9.74054e-32	0.665419	0.549	0.227
MT2A	0.458538	1.04224e-06	0.0349545	0.578695	0.791	0.683
CCDC85B	0.458528	9.74085e-22	3.26689e-17	0.65128	0.801	0.546
CRIP1	0.458037	4.56787e-29	1.53197e-24	0.582689	0.202	0.039
ATP2A3	0.457232	4.61573e-40	1.54802e-35	0.663554	0.496	0.179
CEBPB	0.456275	1.10774e-34	3.71512e-30	0.648931	0.469	0.172
ATF7IP	0.45585	4.64071e-40	1.5564e-35	0.656532	0.466	0.153
COPRS	0.455098	6.43476e-23	2.15809e-18	0.643225	0.625	0.35
CD247	0.451999	8.78793e-106	2.9473e-101	0.659237	0.322	0.004
ITPKB	0.45177	8.65448e-52	2.90254e-47	0.645509	0.36	0.071
BPTF	0.450973	2.0137e-24	6.75355e-20	0.64788	0.622	0.346
RNASE6	0.450762	4.36977e-76	1.46554e-71	0.668724	0.385	0.046
TP53INP1	0.450052	4.33893e-39	1.45519e-34	0.632367	0.358	0.093
HNRNPA2B1	0.448345	1.41144e-20	4.73367e-16	0.642327	0.715	0.449
MYH9	0.445102	1.30465e-40	4.37554e-36	0.65896	0.466	0.159
ITGB1	0.444772	1.69108e-53	5.67153e-49	0.659733	0.411	0.091
PFDN5	0.444333	8.67922e-64	2.91084e-59	0.775222	1	0.993
USP7	0.444191	5.73343e-31	1.92288e-26	0.64442	0.471	0.196
KIAA1551	0.442864	2.99588e-29	1.00476e-24	0.64894	0.539	0.239
RPS7	0.440581	3.27778e-42	1.0993e-37	0.722229	0.997	0.999
ZDHHC14	0.439208	1.86662e-41	6.26026e-37	0.651323	0.431	0.128
CD7	0.43704	2.12867e-99	7.13915e-95	0.656379	0.32	0.007
SELENOP	0.436788	5.95045e-109	1.99566e-104	0.661089	0.325	0.003
TRBC2	0.433413	5.74992e-21	1.92841e-16	0.650235	0.866	0.601
FAU	0.431654	5.3545e-80	1.79579e-75	0.809151	1	0.996
GPSM3	0.43151	4.12146e-20	1.38226e-15	0.646415	0.821	0.593
UQCR11	0.431253	3.23482e-25	1.08489e-20	0.669176	0.962	0.851
PABPN1	0.43117	1.80468e-28	6.05252e-24	0.655452	0.599	0.298
STK10	0.430385	2.02859e-48	6.80348e-44	0.654199	0.406	0.1
GNG5	0.429942	6.46337e-24	2.16769e-19	0.664514	0.98	0.872
EVL	0.42971	5.36422e-32	1.79905e-27	0.648911	0.494	0.202
CALM2	0.429404	6.14418e-27	2.06064e-22	0.642564	0.519	0.244
UBR4	0.428666	1.67086e-39	5.60373e-35	0.651822	0.441	0.143
EEF1D	0.427947	2.86732e-24	9.61641e-20	0.655351	0.713	0.446
GOLGA8A	0.427694	7.66267e-48	2.56991e-43	0.650321	0.393	0.094
MAP1LC3A	0.427621	4.51289e-37	1.51353e-32	0.617419	0.307	0.07
SERPINA1	0.427007	1.95818e-91	6.56735e-87	0.667909	0.36	0.023
APOLD1	0.425477	1.51368e-46	5.07658e-42	0.658934	0.436	0.12
RPS18	0.425267	9.10903e-32	3.05499e-27	0.691442	1	1
HUWE1	0.423973	3.10627e-38	1.04178e-33	0.652616	0.453	0.156
DPF2	0.423969	7.6822e-48	2.57645e-43	0.66429	0.453	0.127
MT1X	0.423236	1.11546e-11	3.74103e-07	0.603932	0.65	0.467
CACNA1B	0.422768	6.56908e-54	2.20314e-49	0.62635	0.29	0.039
LAT	0.421719	1.36628e-85	4.58223e-81	0.661088	0.348	0.024
CIRBP	0.420565	1.64881e-19	5.52977e-15	0.636776	0.685	0.426
USP22	0.419711	2.30068e-30	7.71602e-26	0.645677	0.491	0.208
ATP6V1F	0.418588	4.57863e-21	1.53558e-16	0.653243	0.929	0.783
CCND2	0.417633	3.35184e-77	1.12414e-72	0.620959	0.247	0.005
ISG15	0.416864	1.89533e-13	6.35656e-09	0.619699	0.909	0.792
GIT2	0.416816	1.0369e-39	3.47757e-35	0.655381	0.461	0.152
MIR29B2CHG	0.415619	2.53735e-35	8.50976e-31	0.650624	0.479	0.171
MARF1	0.415329	3.74504e-45	1.25601e-40	0.640751	0.365	0.085
BAX	0.414323	1.96879e-24	6.60292e-20	0.648437	0.632	0.35
STAT6	0.414307	2.05845e-25	6.90364e-21	0.644743	0.567	0.291
AFF3	0.414279	7.69035e-27	2.57919e-22	0.620477	0.375	0.143
STAT2	0.414237	2.97316e-37	9.97139e-33	0.64512	0.436	0.135
ARHGAP30	0.414037	1.06086e-24	3.55793e-20	0.645541	0.592	0.316
MAP4	0.412918	9.79945e-35	3.28654e-30	0.649051	0.466	0.173
SREBF2	0.412818	9.05555e-42	3.03705e-37	0.659985	0.471	0.152
OTUD5	0.412426	8.18434e-27	2.74486e-22	0.655722	0.652	0.342
SOCS1	0.41021	5.0405e-16	1.69048e-11	0.615186	0.547	0.33
CELF1	0.409919	2.54372e-30	8.53112e-26	0.649601	0.521	0.227
CCNY	0.408056	1.32724e-55	4.45131e-51	0.649903	0.365	0.067
RBM26	0.407401	3.32333e-29	1.11458e-24	0.643105	0.491	0.21
PDCD4	0.406924	1.92465e-25	6.45488e-21	0.62713	0.441	0.184
MDM2	0.406868	3.21575e-32	1.0785e-27	0.626092	0.365	0.117
MYO7A	0.406771	4.99816e-24	1.67628e-19	0.616474	0.378	0.159
RPL13	0.406666	1.59751e-41	5.35772e-37	0.720332	1	0.999
LCK	0.405943	1.3967e-49	4.68425e-45	0.645889	0.373	0.078
NCOA3	0.405875	2.96505e-26	9.94418e-22	0.638584	0.501	0.233
SH3BGRL	0.40554	5.60267e-17	1.87902e-12	0.629368	0.715	0.48
PGLS	0.404068	2.70403e-20	9.06879e-16	0.647734	0.834	0.616
AC135782.1	0.403825	1.21949e-42	4.08992e-38	0.594406	0.212	0.024
VPS13C	0.402009	2.36715e-43	7.93894e-39	0.651205	0.421	0.116
TMEM243	0.401575	4.30502e-22	1.44382e-17	0.645163	0.68	0.407
BCL2L11	0.400336	4.14171e-36	1.38905e-31	0.62868	0.355	0.1
NFKB1	0.400074	1.15877e-31	3.88628e-27	0.631509	0.393	0.139
CELF2	0.399756	2.13761e-85	7.16911e-81	0.62737	0.257	0.002
LGALS3	0.399709	9.22663e-14	3.09443e-09	0.614989	0.683	0.484
TSPAN14	0.398857	2.43009e-53	8.15005e-49	0.644613	0.355	0.064
GIMAP7	0.398736	1.72518e-86	5.7859e-82	0.631598	0.267	0.003
TMC8	0.398656	1.91304e-59	6.41594e-55	0.655711	0.378	0.065
TCF3	0.398287	8.82886e-36	2.96102e-31	0.635942	0.388	0.122
MRPL52	0.398217	1.35862e-23	4.55654e-19	0.662601	0.914	0.75
FAM107B	0.397596	5.4412e-30	1.82487e-25	0.637821	0.451	0.176
ATP5MD	0.397423	2.14616e-21	7.19778e-17	0.65488	0.965	0.852
CFAP97	0.397227	1.93388e-26	6.48585e-22	0.6398	0.509	0.236
SYNC	0.396977	3.77557e-47	1.26625e-42	0.652492	0.408	0.101
AC026979.2	0.396783	1.52431e-51	5.11225e-47	0.637504	0.335	0.058
UBE2Q1	0.396099	6.97828e-35	2.34037e-30	0.658475	0.526	0.209
IER5	0.3958	1.29739e-36	4.35118e-32	0.619096	0.312	0.076
MAFB	0.3956	2.09841e-98	7.03764e-94	0.655058	0.317	0.007
RPS27L	0.395215	1.05778e-10	3.54757e-06	0.605364	0.955	0.882
WDR6	0.394271	9.60955e-25	3.22285e-20	0.647432	0.612	0.331
PIP5K1C	0.393156	3.5874e-54	1.20314e-49	0.647105	0.363	0.066
CCL4	0.392808	1.58555e-46	5.31763e-42	0.650836	0.406	0.099
RASAL3	0.392524	3.26521e-33	1.09509e-28	0.642133	0.446	0.16
FIS1	0.39229	1.80177e-21	6.04279e-17	0.654673	0.917	0.765
JDP2	0.392185	3.87912e-34	1.30098e-29	0.634529	0.395	0.128
ZNF207	0.392025	1.7083e-34	5.7293e-30	0.643775	0.443	0.154
ITGAL	0.391513	7.85794e-52	2.6354e-47	0.648063	0.37	0.075
LAPTM5	0.390113	4.15509e-23	1.39353e-18	0.661598	1	0.967
CYBB	0.388981	9.74057e-85	3.26679e-80	0.647469	0.31	0.015
SUN2	0.388929	1.07251e-34	3.59697e-30	0.625459	0.348	0.1
GLO1	0.3879	8.28803e-17	2.77964e-12	0.620438	0.594	0.349
CLK1	0.386712	9.98764e-34	3.34965e-29	0.645371	0.463	0.166
CDC42SE1	0.385438	1.67846e-33	5.62923e-29	0.644731	0.458	0.166
EIF2AK4	0.385416	1.07272e-17	3.59769e-13	0.624072	0.599	0.35
TBCA	0.383995	6.55791e-20	2.19939e-15	0.648549	0.922	0.773
OST4	0.383823	2.09903e-19	7.03972e-15	0.647033	1	0.958
TRIP12	0.382484	2.80118e-34	9.3946e-30	0.647259	0.461	0.17
TNFRSF14-AS1	0.382331	7.40848e-57	2.48466e-52	0.615029	0.252	0.022
EZH1	0.381622	1.7175e-38	5.76014e-34	0.621584	0.315	0.074
HSPB1	0.381536	1.9794e-23	6.63851e-19	0.631368	0.499	0.242
KMT2B	0.379909	3.92362e-53	1.31591e-48	0.642441	0.348	0.062
FAM120A	0.378729	8.82299e-26	2.95906e-21	0.641959	0.542	0.261
DGKZ	0.378724	2.54234e-42	8.52648e-38	0.636295	0.358	0.088
ADGRE5	0.377769	7.00969e-62	2.35091e-57	0.629014	0.285	0.028
MT-ND4	0.377405	5.19275e-55	1.74154e-50	0.754988	0.997	1
MAPKAPK2	0.377073	4.00665e-21	1.34375e-16	0.636674	0.61	0.348
RAB21	0.376916	5.04396e-25	1.69164e-20	0.635917	0.509	0.237
ARHGAP45	0.376144	1.61221e-27	5.40704e-23	0.643334	0.514	0.239
CTSW	0.375262	4.58411e-81	1.53742e-76	0.649952	0.322	0.02
MYO1F	0.374727	2.10712e-102	7.06685e-98	0.652209	0.307	0.003
CTBP1	0.374717	1.59133e-28	5.337e-24	0.639103	0.471	0.201
SIGLEC1	0.374391	4.26239e-100	1.42952e-95	0.643577	0.287	0
PPP1R9B	0.374366	1.02221e-42	3.4283e-38	0.634352	0.35	0.082
ZMIZ2	0.37426	2.30481e-45	7.72986e-41	0.62971	0.322	0.064
CTDSP2	0.374162	9.73641e-26	3.2654e-21	0.635269	0.491	0.221
NORAD	0.374	7.01228e-25	2.35178e-20	0.636077	0.516	0.24
DUS1L	0.373941	6.57037e-53	2.20357e-48	0.651855	0.383	0.078
UVRAG	0.373827	6.40173e-18	2.14701e-13	0.601049	0.373	0.172
SMDT1	0.373593	5.99502e-23	2.01061e-18	0.660982	0.992	0.926
DIP2A	0.373511	8.07988e-57	2.70983e-52	0.632524	0.305	0.04
FGL2	0.373016	3.19527e-94	1.07163e-89	0.644797	0.295	0.005
URI1	0.372637	5.20654e-49	1.74617e-44	0.639166	0.345	0.069
MTREX	0.371556	7.49936e-29	2.51513e-24	0.633503	0.436	0.171
RASSF2	0.370256	9.06761e-23	3.04109e-18	0.62135	0.433	0.197
ST13	0.369402	3.75334e-16	1.25879e-11	0.632393	0.919	0.761
NUFIP2	0.368185	4.17055e-34	1.39872e-29	0.62754	0.363	0.108
NDUFS6	0.368116	5.4438e-18	1.82574e-13	0.641067	0.972	0.922
NINJ1	0.367261	5.40055e-18	1.81124e-13	0.624893	0.594	0.347
RASGRP2	0.367229	1.41146e-33	4.73374e-29	0.636974	0.411	0.14
LYN	0.366964	1.26911e-16	4.25633e-12	0.618021	0.559	0.334
ABHD17A	0.366878	1.52787e-28	5.12416e-24	0.639766	0.489	0.2
RNF213	0.366547	1.69918e-23	5.69869e-19	0.636433	0.547	0.273
LMO2	0.365449	2.60214e-27	8.72705e-23	0.599145	0.275	0.076
SEC62	0.365313	3.77442e-16	1.26586e-11	0.632921	0.962	0.905
SH2D3C	0.36503	4.01803e-33	1.34757e-28	0.627944	0.37	0.116
RPL18	0.364654	1.1563e-44	3.87801e-40	0.728866	1	0.998
RALGPS2	0.364102	3.18094e-16	1.06682e-11	0.621283	0.635	0.392
KMT2A	0.364007	1.96891e-30	6.60334e-26	0.631957	0.413	0.149
NAA38	0.363827	4.08427e-17	1.36978e-12	0.635577	0.864	0.667
PRDM15	0.363655	5.94912e-16	1.99522e-11	0.627291	0.746	0.543
IGF2BP3	0.362953	5.99176e-26	2.00952e-21	0.619487	0.385	0.147
MECP2	0.362754	2.56366e-29	8.598e-25	0.622083	0.368	0.126
AHNAK	0.362581	2.31677e-40	7.76997e-36	0.610402	0.267	0.049
SMARCD1	0.361758	7.33806e-27	2.46104e-22	0.629429	0.433	0.177
TFEB	0.36064	3.02515e-12	1.01457e-07	0.602653	0.579	0.387
CD3G	0.360021	6.84256e-91	2.29486e-86	0.638905	0.282	0.004
AP1S2	0.35994	4.45171e-29	1.49302e-24	0.642575	0.496	0.208
TMEM176B	0.359817	1.30717e-66	4.38397e-62	0.646327	0.332	0.037
MAP4K4	0.357729	1.81022e-23	6.07113e-19	0.625716	0.448	0.21
INPP5D	0.357684	6.99405e-22	2.34566e-17	0.621773	0.456	0.213
PKN1	0.357523	9.84621e-34	3.30222e-29	0.643302	0.448	0.159
SSBP4	0.357401	2.13687e-27	7.16663e-23	0.618626	0.365	0.131
CEP350	0.357049	8.20704e-18	2.75248e-13	0.61451	0.484	0.258
CBX6	0.35688	1.84926e-42	6.20206e-38	0.628216	0.33	0.07
RPS3A	0.356754	1.94752e-25	6.53159e-21	0.670133	1	0.997
KIAA1217	0.356554	1.31946e-29	4.42521e-25	0.617872	0.345	0.111
TARSL2	0.35644	1.0809e-18	3.62513e-14	0.615173	0.474	0.238
TRIM36	0.355721	2.18549e-45	7.3297e-41	0.629999	0.327	0.064
AC058791.1	0.354165	9.30505e-43	3.12073e-38	0.637452	0.368	0.087
METTL7A	0.353938	1.83108e-29	6.14107e-25	0.632295	0.433	0.157
OGDH	0.353828	8.10432e-39	2.71803e-34	0.627379	0.338	0.084
EPB41L4A-AS1	0.352742	1.90993e-16	6.40551e-12	0.627462	0.71	0.491
MYCBP2	0.352639	3.29589e-20	1.10538e-15	0.636645	0.627	0.392
RMRP	0.352312	2.09759e-74	7.0349e-70	0.618158	0.242	0.005
MARCH9	0.352236	1.49562e-37	5.01602e-33	0.622864	0.325	0.08
KHDC4	0.351401	1.57241e-49	5.27353e-45	0.644379	0.368	0.075
EXOSC6	0.350955	1.20905e-38	4.05491e-34	0.626232	0.335	0.082
CXCR4	0.350791	3.04413e-23	1.02094e-18	0.655333	0.811	0.5
RUNX3	0.350286	6.24087e-28	2.09306e-23	0.624397	0.393	0.145
R3HDM4	0.350064	5.06419e-27	1.69843e-22	0.64388	0.539	0.248
RPS13	0.348949	1.24347e-30	4.17035e-26	0.687795	1	0.983
EVA1B	0.347748	1.58566e-08	0.000531797	0.585242	0.615	0.435
PSD4	0.347623	1.99208e-38	6.68103e-34	0.624356	0.327	0.079
VAMP5	0.347597	1.18243e-18	3.96564e-14	0.643159	0.904	0.749
UBE2Z	0.347557	1.7093e-27	5.73265e-23	0.634965	0.461	0.194
PIK3R1	0.347359	1.77855e-31	5.9649e-27	0.615027	0.322	0.091
RPL26	0.34725	5.38922e-20	1.80744e-15	0.631437	0.589	0.337
MT1E	0.347	7.23315e-15	2.42585e-10	0.585721	0.317	0.147
CST3	0.346869	9.16522e-85	3.07383e-80	0.629141	0.262	0.003
RAB1B	0.346792	1.15552e-27	3.87538e-23	0.630323	0.428	0.172
SOBP	0.34629	1.46697e-19	4.91993e-15	0.588434	0.272	0.101
OGA	0.344914	2.24116e-22	7.5164e-18	0.62908	0.509	0.247
CLINT1	0.343682	3.24225e-13	1.08739e-08	0.612403	0.688	0.483
ARID1B	0.343623	4.51345e-38	1.51372e-33	0.631723	0.363	0.096
CLTC	0.3436	1.0616e-21	3.56039e-17	0.635473	0.582	0.315
NDUFB2	0.343399	2.61326e-18	8.76434e-14	0.64234	0.975	0.86
RBPJ	0.34331	4.11504e-15	1.3801e-10	0.617973	0.64	0.419
DCTN4	0.342632	1.6624e-39	5.57537e-35	0.628768	0.343	0.083
AL136454.1	0.342096	4.17134e-30	1.39898e-25	0.621337	0.358	0.118
MBD3	0.34209	1.48272e-32	4.97276e-28	0.624281	0.355	0.11
RASSF4	0.341997	1.62415e-40	5.44709e-36	0.61809	0.295	0.06
SNHG15	0.341423	2.11018e-17	7.07712e-13	0.604615	0.398	0.204
COLGALT1	0.341209	1.50377e-49	5.04334e-45	0.636591	0.335	0.063
EMILIN2	0.340875	1.87444e-31	6.28651e-27	0.619137	0.34	0.102
PLEKHM2	0.340875	1.20025e-46	4.02539e-42	0.623738	0.297	0.051
DOCK10	0.340677	2.12047e-44	7.11163e-40	0.630505	0.33	0.068
ARHGAP17	0.340617	3.19585e-19	1.07182e-14	0.606767	0.383	0.181
CHST15	0.340138	8.71097e-25	2.92149e-20	0.633964	0.506	0.228
C19orf24	0.339937	1.47636e-20	4.95141e-16	0.643772	0.751	0.474
S1PR4	0.339656	1.0038e-35	3.36653e-31	0.628329	0.365	0.099
SMG1	0.339538	2.02797e-34	6.80142e-30	0.626741	0.358	0.104
PRCD	0.339473	9.31693e-44	3.12471e-39	0.626037	0.32	0.062
EPS15	0.339452	1.63471e-25	5.48248e-21	0.620274	0.393	0.155
NOL9	0.339022	1.24431e-19	4.17316e-15	0.600226	0.338	0.144
QKI	0.338839	3.70075e-39	1.24116e-34	0.623363	0.322	0.074
DYNC1I2	0.338783	3.58178e-32	1.20126e-27	0.626642	0.37	0.118
PRF1	0.33833	3.94012e-70	1.32144e-65	0.623068	0.259	0.012
CSNK2A2	0.337937	6.28064e-68	2.1064e-63	0.628694	0.277	0.019
CWF19L2	0.337795	1.32595e-26	4.44698e-22	0.620305	0.38	0.144
SIPA1	0.337684	6.22826e-20	2.08883e-15	0.614765	0.436	0.21
UPF2	0.337533	1.81068e-26	6.07264e-22	0.640901	0.526	0.24
MAF	0.337269	2.18378e-87	7.32397e-83	0.625945	0.252	0
PSAP	0.33648	9.17453e-25	3.07695e-20	0.667592	0.977	0.864
ZNF787	0.336432	4.136e-60	1.38713e-55	0.6308	0.292	0.032
RPAP3	0.335531	4.42313e-22	1.48343e-17	0.616931	0.416	0.185
NT5C	0.33519	1.52657e-14	5.11979e-10	0.615724	0.632	0.426
ZNF524	0.334838	3.80615e-24	1.27651e-19	0.627178	0.463	0.202
SKAP1	0.334404	1.22712e-24	4.11553e-20	0.616592	0.383	0.15
AKAP13	0.33383	1.42403e-17	4.77592e-13	0.628217	0.662	0.413
NPLOC4	0.333651	3.36489e-21	1.12852e-16	0.626104	0.504	0.255
RNF144B	0.333502	4.88227e-18	1.63742e-13	0.580665	0.249	0.089
CCDC107	0.332551	2.8339e-21	9.50433e-17	0.626919	0.519	0.256
GAB1	0.332444	5.87357e-46	1.96988e-41	0.612875	0.264	0.038
DCAF8	0.332036	4.69289e-31	1.5739e-26	0.615857	0.327	0.096
MX1	0.331124	2.35894e-15	7.91142e-11	0.599156	0.413	0.214
BLVRB	0.330862	2.89802e-25	9.71939e-21	0.635166	0.509	0.226
GMFG	0.330333	5.41121e-12	1.81481e-07	0.612012	0.902	0.76
MED13	0.330212	5.60038e-23	1.87826e-18	0.602104	0.32	0.114
BCL6	0.329769	1.85857e-18	6.23328e-14	0.588713	0.285	0.113
CCNL2	0.329669	1.19168e-22	3.99666e-18	0.613746	0.393	0.16
LSM7	0.329471	3.73346e-14	1.25213e-09	0.623494	0.965	0.878
PIP4K2A	0.329393	2.56607e-39	8.60608e-35	0.62062	0.31	0.068
SRSF6	0.32838	6.7611e-16	2.26754e-11	0.607182	0.474	0.257
CTU1	0.328281	5.90833e-41	1.98153e-36	0.619266	0.3	0.06
ETS1	0.328128	3.29294e-21	1.10439e-16	0.612004	0.393	0.175
STK4	0.327951	4.13869e-15	1.38803e-10	0.619149	0.668	0.438
IER3	0.327641	7.73897e-45	2.5955e-40	0.622051	0.297	0.053
FMNL1	0.327615	1.32381e-25	4.43979e-21	0.634442	0.489	0.219
CPNE1	0.326893	1.32841e-15	4.45523e-11	0.622898	0.703	0.468
RNASE2	0.326086	2.18378e-87	7.32397e-83	0.625945	0.252	0
C19orf70	0.325736	1.00921e-13	3.38469e-09	0.619953	0.841	0.675
PPP6R1	0.325584	1.05852e-22	3.55007e-18	0.629626	0.504	0.244
PACS1	0.324678	3.51943e-51	1.18034e-46	0.627414	0.3	0.045
LRPPRC	0.323903	7.10796e-29	2.38387e-24	0.618835	0.355	0.119
VSIR	0.323835	1.26594e-38	4.24572e-34	0.626623	0.343	0.081
PCGF5	0.323286	7.26822e-27	2.43762e-22	0.616259	0.36	0.127
DNAJC8	0.323083	2.60434e-16	8.73442e-12	0.621385	0.632	0.388
MBNL2	0.32253	3.12187e-18	1.04701e-13	0.596377	0.338	0.145
NME3	0.321979	2.77892e-14	9.31995e-10	0.61894	0.746	0.516
ATXN2L	0.321669	1.35159e-42	4.53296e-38	0.623527	0.31	0.062
TMEM173	0.321481	3.22459e-90	1.08146e-85	0.632746	0.267	0.001
CDC42SE2	0.321478	1.64583e-49	5.51978e-45	0.60708	0.239	0.025
AC027682.4	0.321141	1.65779e-51	5.5599e-47	0.606165	0.234	0.021
MEPCE	0.32064	1.19943e-30	4.02266e-26	0.61837	0.34	0.106
ETV6	0.320436	9.98317e-43	3.34816e-38	0.615443	0.282	0.049
GRK2	0.31916	3.42031e-54	1.1471e-49	0.622946	0.28	0.034
ALYREF	0.319075	4.19632e-36	1.40736e-31	0.613523	0.29	0.068
SIGIRR	0.318879	1.37075e-22	4.59724e-18	0.628339	0.504	0.236
WNK1	0.31884	2.46833e-21	8.27829e-17	0.626681	0.504	0.256
XRRA1	0.318763	3.7891e-48	1.27079e-43	0.614318	0.264	0.035
RBBP4	0.318433	1.04985e-26	3.521e-22	0.631532	0.456	0.187
PTPN18	0.317888	5.844e-15	1.95996e-10	0.609804	0.542	0.316
GNB1	0.316881	2.40972e-53	8.08171e-49	0.630802	0.307	0.045
ATXN7L3B	0.316146	3.12563e-21	1.04827e-16	0.624954	0.499	0.245
AC137767.1	0.315992	8.86789e-30	2.97411e-25	0.619687	0.355	0.114
DDX24	0.31595	6.89568e-21	2.31267e-16	0.615279	0.428	0.194
PRPF4B	0.315795	7.78119e-23	2.60966e-18	0.62268	0.443	0.202
ZBTB48	0.315403	1.20363e-13	4.03674e-09	0.594075	0.411	0.227
MPEG1	0.315236	1.10115e-26	3.69303e-22	0.611696	0.34	0.113
RPL37A	0.314788	1.14322e-22	3.83413e-18	0.659939	1	0.992
PRDM2	0.314752	1.58484e-14	5.31523e-10	0.592723	0.383	0.191
SURF6	0.3147	3.46973e-21	1.16368e-16	0.613261	0.406	0.18
NUMA1	0.312397	7.41014e-27	2.48521e-22	0.609238	0.325	0.105
RPL5	0.31223	1.7107e-25	5.73735e-21	0.670334	1	0.995
FOXN3-AS1	0.311318	1.3408e-33	4.49676e-29	0.604706	0.27	0.06
CRTC2	0.310994	1.14544e-43	3.84157e-39	0.601365	0.232	0.029
TIMP2	0.310292	2.33798e-71	7.84113e-67	0.615123	0.237	0.006
ZBTB7A	0.30827	2.3596e-18	7.91362e-14	0.604203	0.388	0.181
DYNLRB1	0.308057	7.50926e-14	2.51845e-09	0.618924	0.793	0.585
HLA-E	0.308051	2.16229e-15	7.2519e-11	0.629012	0.935	0.775
EIF5B	0.307677	1.82478e-13	6.11996e-09	0.619257	0.861	0.725
ARHGAP1	0.307537	2.13971e-34	7.17617e-30	0.623964	0.348	0.097
MRPL57	0.30739	1.60254e-11	5.37461e-07	0.609429	0.892	0.754
SEC31A	0.307292	2.01065e-15	6.74332e-11	0.611827	0.544	0.317
BRD4	0.306981	2.0427e-12	6.85082e-08	0.603396	0.572	0.388
C6orf62	0.306961	1.36581e-22	4.58065e-18	0.618982	0.428	0.185
ARHGDIA	0.306778	1.53409e-24	5.14504e-20	0.633506	0.504	0.231
SSU72	0.306441	4.62148e-13	1.54995e-08	0.609016	0.625	0.43
LINC01871	0.306324	5.36655e-82	1.79984e-77	0.618388	0.237	0
AP2S1	0.306034	8.68695e-15	2.91343e-10	0.625455	0.872	0.7
NUP210	0.305893	2.88038e-17	9.66022e-13	0.616642	0.521	0.294
PIK3IP1	0.305664	1.84576e-26	6.19031e-22	0.608855	0.33	0.106
PRKACA	0.305327	1.87617e-47	6.2923e-43	0.620418	0.285	0.045
MARCH2	0.305192	6.8371e-34	2.29303e-29	0.61309	0.305	0.074
SNX6	0.304841	2.79465e-16	9.37271e-12	0.614152	0.531	0.306
BRD7	0.304641	1.60166e-19	5.37166e-15	0.612362	0.431	0.203
PIM1	0.304407	1.04633e-11	3.50917e-07	0.606813	0.743	0.537
IRF2	0.304396	3.7376e-12	1.25352e-07	0.606848	0.683	0.474
NT5DC2	0.304201	1.97435e-10	6.62157e-06	0.589921	0.499	0.335
ACYP2	0.304133	4.73452e-19	1.58786e-14	0.614553	0.463	0.225
SERTAD2	0.304053	6.24614e-24	2.09483e-19	0.592206	0.262	0.079
PTPN23	0.303798	2.68205e-25	8.99505e-21	0.616989	0.383	0.143
C3AR1	0.303369	6.05308e-76	2.03008e-71	0.612672	0.227	0.001
HCLS1	0.303331	4.04213e-15	1.35565e-10	0.626232	0.844	0.646
MYO1G	0.303306	1.58986e-39	5.33208e-35	0.623738	0.325	0.072
TIMM8B	0.303113	9.45723e-11	3.17177e-06	0.60469	0.861	0.699
LITAF	0.302443	3.10385e-11	1.04097e-06	0.600848	0.662	0.44
GNA12	0.302349	4.00404e-50	1.34287e-45	0.607387	0.239	0.024
WDR81	0.302241	1.18383e-22	3.97033e-18	0.620632	0.441	0.192
RBM17	0.302003	1.32696e-12	4.45037e-08	0.612858	0.786	0.592
PJA2	0.301931	1.44733e-18	4.85407e-14	0.607601	0.416	0.194
PTBP3	0.301642	1.41861e-29	4.75774e-25	0.617643	0.345	0.11
GZMH	0.30145	2.54967e-68	8.55109e-64	0.608354	0.222	0.005
PRKDC	0.301405	1.51937e-16	5.09567e-12	0.620333	0.617	0.358
ALKBH7	0.301371	2.1393e-13	7.17479e-09	0.618461	0.856	0.681
FOXK2	0.300909	5.50501e-48	1.84627e-43	0.62499	0.302	0.049
SPSB3	0.300833	1.90394e-17	6.38544e-13	0.620511	0.569	0.321
PRRC2A	0.30075	3.19444e-25	1.07135e-20	0.615508	0.37	0.139
MVD	0.300182	1.09568e-11	3.67471e-07	0.601483	0.597	0.416
NDUFAF8	0.299625	1.33838e-13	4.48866e-09	0.617871	0.796	0.593
ARRB2	0.299476	5.84051e-26	1.95879e-21	0.609917	0.332	0.114
ENDOG	0.299366	4.53526e-24	1.52103e-19	0.62542	0.456	0.194
PRPF8	0.298769	1.0181e-40	3.41451e-36	0.619158	0.3	0.061
ADD1	0.29824	1.45055e-18	4.86486e-14	0.601411	0.368	0.162
PARP4	0.298034	2.30395e-30	7.727e-26	0.599258	0.262	0.062
CLCN7	0.297793	7.07443e-38	2.37262e-33	0.615937	0.297	0.065
MARK2	0.297754	8.83437e-25	2.96287e-20	0.61217	0.358	0.131
KDM2A	0.297678	6.88908e-32	2.31046e-27	0.607842	0.29	0.073
GCN1	0.297225	6.02122e-24	2.0194e-19	0.624977	0.451	0.194
USF2	0.296942	5.72664e-13	1.9206e-08	0.598025	0.476	0.286
EBF1	0.296782	2.486e-14	8.33754e-10	0.591383	0.368	0.19
PDE7A	0.295777	1.62413e-26	5.44701e-22	0.596625	0.267	0.075
SH3BP5	0.295672	1.09145e-14	3.6605e-10	0.594717	0.39	0.202
BCCIP	0.295671	2.30329e-23	7.72478e-19	0.609208	0.353	0.135
DIAPH1	0.295393	7.95025e-22	2.66636e-17	0.618239	0.433	0.194
RAB13	0.295262	1.89034e-37	6.33981e-33	0.589587	0.207	0.028
CD68	0.295162	1.78583e-42	5.98932e-38	0.614239	0.277	0.048
AL355472.1	0.293924	8.91515e-36	2.98996e-31	0.599312	0.244	0.044
CSNK1G2	0.293086	3.89491e-38	1.30627e-33	0.613169	0.287	0.059
MAT2A	0.292985	1.17007e-16	3.92418e-12	0.612169	0.496	0.275
WDR82	0.291828	5.74509e-20	1.92679e-15	0.607084	0.383	0.168
GIT1	0.291802	9.29591e-35	3.11766e-30	0.604123	0.262	0.055
ASH1L	0.291228	2.79414e-12	9.37099e-08	0.599362	0.544	0.333
GLUL	0.291144	1.06336e-13	3.56628e-09	0.58887	0.36	0.19
CDC42	0.290932	7.57141e-11	2.5393e-06	0.605016	0.851	0.679
SF3B3	0.290753	3.89798e-20	1.3073e-15	0.611527	0.411	0.188
IKZF1	0.290663	1.69511e-16	5.68505e-12	0.612161	0.499	0.281
RHOC	0.290441	1.8083e-40	6.06468e-36	0.607991	0.262	0.044
TYK2	0.290291	3.94906e-32	1.32443e-27	0.620128	0.343	0.1
CASC3	0.290091	4.22163e-24	1.41585e-19	0.614612	0.383	0.146
TAS1R3	0.289672	3.0767e-10	1.03186e-05	0.579389	0.39	0.227
SERPING1	0.289255	7.13015e-44	2.39131e-39	0.609555	0.259	0.038
REXO4	0.289112	4.54595e-20	1.52462e-15	0.619788	0.484	0.236
MCRIP1	0.288796	4.53551e-15	1.52112e-10	0.607067	0.504	0.284
CXCR3	0.288786	1.97975e-67	6.63968e-63	0.612842	0.234	0.008
PPP1R18	0.28838	8.18622e-15	2.74549e-10	0.61283	0.589	0.359
RAB11FIP1	0.288319	1.38123e-13	4.63236e-09	0.576531	0.277	0.125
ABCA7	0.288186	1.2954e-27	4.3445e-23	0.608524	0.315	0.098
LUC7L3	0.28817	2.12264e-10	7.11891e-06	0.602099	0.824	0.652
MAPK8IP3	0.287329	2.04062e-35	6.84383e-31	0.612384	0.292	0.068
CLSTN1	0.287207	6.54356e-19	2.19458e-14	0.606767	0.401	0.183
ZNRD1	0.28642	3.45652e-13	1.15925e-08	0.603536	0.542	0.335
ZC3HAV1	0.285985	3.77094e-27	1.2647e-22	0.611476	0.335	0.109
SESN1	0.285486	2.43244e-33	8.15793e-29	0.585232	0.202	0.031
BMF	0.285049	7.25898e-24	2.43452e-19	0.601638	0.307	0.106
SVBP	0.284778	2.58692e-21	8.67601e-17	0.610184	0.385	0.163
GRK3	0.284134	3.96871e-42	1.33103e-37	0.602168	0.237	0.033
CARD16	0.283903	1.45828e-16	4.89077e-12	0.616321	0.552	0.315
IST1	0.283426	2.44511e-19	8.20041e-15	0.60817	0.403	0.183
TOX2	0.283132	1.28687e-13	4.3159e-09	0.595018	0.423	0.234
ACTR2	0.282918	1.34863e-13	4.52303e-09	0.612733	0.67	0.447
SMIM27	0.282648	1.39475e-22	4.6777e-18	0.607734	0.358	0.137
JARID2	0.282012	1.17633e-20	3.94516e-16	0.599442	0.327	0.127
ZRANB2	0.281966	3.21144e-11	1.07705e-06	0.607232	0.866	0.691
C11orf68	0.281928	3.54372e-16	1.18849e-11	0.592871	0.348	0.16
MSN	0.28177	1.11931e-16	3.75393e-12	0.613647	0.524	0.283
COX6C	0.281186	1.17213e-11	3.93108e-07	0.610707	0.977	0.914
VAMP8	0.280908	3.88582e-11	1.30323e-06	0.607224	0.897	0.738
TFRC	0.280807	3.67124e-47	1.23126e-42	0.595478	0.209	0.018
GRK6	0.280795	4.2495e-21	1.4252e-16	0.609038	0.38	0.161
SUPT6H	0.279588	6.76755e-24	2.2697e-19	0.605297	0.33	0.116
CREBRF	0.279464	1.24618e-25	4.17945e-21	0.607177	0.327	0.107
RNF7	0.279391	2.40846e-11	8.0775e-07	0.608764	0.904	0.814
CD72	0.279311	1.0235e-08	0.000343262	0.584264	0.554	0.394
CD4	0.279156	2.94028e-69	9.8611e-65	0.60857	0.222	0.004
ARPC5	0.27877	5.70681e-13	1.91395e-08	0.604508	0.584	0.357
PPP1R10	0.278555	1.00279e-14	3.36315e-10	0.610489	0.567	0.334
STAT5A	0.278498	4.92449e-34	1.65158e-29	0.595643	0.234	0.044
MZT2B	0.278138	3.39626e-13	1.13904e-08	0.618769	0.977	0.913
CYBC1	0.278121	5.84007e-12	1.95864e-07	0.608157	0.748	0.537
SUGP2	0.277777	1.35237e-32	4.53557e-28	0.61465	0.315	0.085
MPHOSPH6	0.27719	1.19839e-49	4.01915e-45	0.600556	0.219	0.019
IL17RA	0.27714	3.11313e-36	1.04408e-31	0.606421	0.27	0.053
NCBP2-AS2	0.277002	1.52781e-11	5.12398e-07	0.605789	0.73	0.533
TBC1D5	0.276976	5.787e-25	1.94084e-20	0.611655	0.355	0.127
SEC24C	0.276402	3.2399e-26	1.0866e-21	0.604388	0.307	0.095
CBX4	0.276191	1.35256e-28	4.53622e-24	0.605298	0.297	0.083
GTF2I	0.276088	2.88158e-16	9.66423e-12	0.595443	0.36	0.173
HNRNPUL1	0.275909	2.35423e-13	7.89563e-09	0.608655	0.617	0.394
FAAP20	0.27552	2.01158e-14	6.74644e-10	0.607497	0.539	0.315
UIMC1	0.275507	4.48226e-29	1.50326e-24	0.605269	0.292	0.081
CMC2	0.275274	1.59837e-20	5.36061e-16	0.610732	0.401	0.177
LINC02397	0.274934	2.17884e-18	7.3074e-14	0.590362	0.3	0.118
WAC	0.274764	3.26555e-17	1.0952e-12	0.611455	0.479	0.25
KDM5C	0.274349	1.95772e-26	6.56579e-22	0.593666	0.257	0.068
FASN	0.27414	3.85813e-33	1.29394e-28	0.60962	0.292	0.071
COX20	0.273901	7.99647e-12	2.68185e-07	0.594837	0.501	0.306
MAN2A1	0.273531	5.57519e-17	1.86981e-12	0.60238	0.408	0.195
LAIR1	0.273504	2.43576e-67	8.16905e-63	0.607014	0.219	0.005
PPM1M	0.273504	9.62183e-36	3.22697e-31	0.606927	0.272	0.056
CRTAP	0.27349	3.91777e-32	1.31394e-27	0.606773	0.287	0.069
CCNQ	0.273411	2.20895e-07	0.00740836	0.572348	0.463	0.326
FAM214A	0.273333	2.03691e-21	6.83138e-17	0.603961	0.348	0.135
EP300	0.272391	2.11651e-26	7.09836e-22	0.59889	0.28	0.081
TUT7	0.271762	4.64459e-15	1.5577e-10	0.599258	0.426	0.221
APBB1IP	0.271632	1.99598e-10	6.6941e-06	0.595818	0.617	0.431
RANBP2	0.271458	5.43005e-17	1.82113e-12	0.60903	0.461	0.239
HRAS	0.271399	1.92466e-17	6.45494e-13	0.595033	0.343	0.15
SNRNP200	0.271261	8.6859e-18	2.91308e-13	0.605964	0.413	0.201
NFATC2IP	0.270778	8.20758e-15	2.75266e-10	0.612544	0.584	0.356
CHMP7	0.270199	8.09371e-09	0.000271447	0.579315	0.453	0.307
MT1G	0.270059	1.84065e-14	6.17316e-10	0.553668	0.149	0.043
SF1	0.270015	8.46008e-14	2.83734e-09	0.608637	0.589	0.363
PDCD10	0.269425	1.14065e-11	3.8255e-07	0.600191	0.599	0.388
TBC1D1	0.269265	6.70449e-13	2.24855e-08	0.599265	0.499	0.301
OXLD1	0.2689	5.32436e-10	1.78568e-05	0.594145	0.63	0.445
POLDIP3	0.268114	2.17063e-20	7.27986e-16	0.602309	0.345	0.142
ST3GAL1	0.26678	4.24398e-39	1.42335e-34	0.607193	0.264	0.046
ZAP70	0.266455	2.0911e-21	7.01314e-17	0.607528	0.37	0.15
STK24	0.266251	2.75419e-28	9.23699e-24	0.60488	0.295	0.085
SLC7A5	0.266153	6.49396e-17	2.17794e-12	0.601137	0.398	0.189
MRPL33	0.265902	4.81588e-22	1.61515e-17	0.59308	0.282	0.093
CPEB4	0.265732	1.91816e-36	6.43312e-32	0.595918	0.232	0.037
COX17	0.265673	4.25579e-12	1.42731e-07	0.609952	0.788	0.575
PHC2	0.264655	7.25775e-44	2.43411e-39	0.600904	0.229	0.028
TRIR	0.264244	1.70962e-11	5.73374e-07	0.609703	0.96	0.841
AKNA	0.264097	1.03978e-18	3.4872e-14	0.602047	0.368	0.164
TBL1XR1	0.263779	1.77796e-10	5.96291e-06	0.600067	0.718	0.537
PGD	0.262668	7.10122e-14	2.38161e-09	0.603319	0.506	0.298
AKIRIN1	0.262108	1.97564e-11	6.62591e-07	0.594051	0.506	0.321
ING4	0.261556	4.01769e-18	1.34745e-13	0.620575	0.552	0.295
SCAF1	0.261223	8.64729e-27	2.90013e-22	0.599852	0.285	0.08
UBXN1	0.260928	7.03915e-10	2.36079e-05	0.600451	0.945	0.82
BIRC2	0.260429	1.56615e-23	5.25255e-19	0.608175	0.353	0.128
PHB2	0.260289	1.69036e-12	5.66912e-08	0.615149	0.965	0.884
PTBP1	0.259882	1.80824e-14	6.06448e-10	0.605974	0.516	0.298
PDPR	0.259775	4.26579e-23	1.43066e-18	0.587894	0.249	0.073
FBRS	0.259572	2.58234e-22	8.66066e-18	0.600077	0.315	0.113
INTS1	0.259386	1.51283e-22	5.07373e-18	0.595974	0.29	0.099
ENG	0.259157	1.15264e-62	3.86572e-58	0.593765	0.189	0.001
PTPN11	0.258996	4.95182e-17	1.66074e-12	0.597219	0.363	0.167
SH3KBP1	0.258937	2.45145e-14	8.22166e-10	0.602822	0.491	0.271
LARS	0.258606	9.65584e-16	3.23837e-11	0.595766	0.378	0.183
IL32	0.258492	7.74138e-40	2.5963e-35	0.595958	0.224	0.03
MRPL41	0.258433	2.1308e-10	7.14628e-06	0.601614	0.806	0.62
KDM6B	0.258366	1.76249e-18	5.91103e-14	0.585311	0.272	0.099
IL13RA1	0.258229	6.27e-55	2.10283e-50	0.599679	0.212	0.012
LRP1	0.25789	9.5575e-59	3.20539e-54	0.60025	0.209	0.008
SETX	0.257773	1.10283e-13	3.69867e-09	0.595475	0.433	0.233
FURIN	0.257618	4.96609e-21	1.66553e-16	0.571814	0.194	0.048
CASP8	0.257419	1.1312e-30	3.79381e-26	0.588679	0.222	0.043
NBEAL2	0.257363	5.17689e-32	1.73623e-27	0.598981	0.252	0.056
PNISR	0.257309	7.13655e-08	0.00239346	0.587361	0.861	0.737
PRR34-AS1	0.257155	1.64613e-26	5.52078e-22	0.601322	0.292	0.085
NUDCD3	0.256733	1.49782e-28	5.0234e-24	0.60111	0.28	0.074
GRINA	0.256443	2.20462e-13	7.39387e-09	0.597086	0.458	0.258
GALNT1	0.256139	3.61393e-30	1.21204e-25	0.601996	0.275	0.068
CNOT1	0.256009	3.43068e-18	1.15058e-13	0.619434	0.537	0.283
GOLGA8B	0.255967	1.65566e-27	5.55274e-23	0.594189	0.254	0.064
RPS15	0.255944	3.08077e-19	1.03323e-14	0.646347	1	0.991
RANGAP1	0.255708	5.9496e-19	1.99538e-14	0.590942	0.295	0.115
HERC1	0.25567	4.43918e-24	1.48881e-19	0.598605	0.292	0.095
SOX4	0.255499	4.49392e-14	1.50717e-09	0.574727	0.259	0.11
CMIP	0.255488	1.05739e-20	3.54628e-16	0.584426	0.249	0.079
LYVE1	0.255483	1.14933e-68	3.85462e-64	0.599496	0.199	0
BLOC1S1	0.255301	5.85757e-08	0.00196451	0.587492	0.856	0.677
MEF2D	0.255207	2.186e-22	7.3314e-18	0.604525	0.34	0.127
CHD8	0.255059	1.07621e-24	3.60938e-20	0.608622	0.34	0.12
QRICH2	0.25465	3.28577e-37	1.10198e-32	0.603349	0.254	0.046
CLSTN3	0.254489	9.29684e-42	3.11797e-37	0.604907	0.249	0.037
RPL15	0.254479	6.52393e-16	2.188e-11	0.606732	0.479	0.25
MLLT6	0.254119	5.08832e-16	1.70652e-11	0.58317	0.285	0.119
UBAP2	0.254017	3.89726e-17	1.30706e-12	0.595458	0.35	0.156
B3GALT6	0.253836	1.50872e-48	5.05996e-44	0.595233	0.207	0.016
RC3H2	0.253745	1.91154e-32	6.41091e-28	0.589947	0.219	0.04
STK11	0.253548	1.38497e-27	4.64492e-23	0.591024	0.239	0.058
P2RY8	0.253481	4.62134e-12	1.54991e-07	0.592971	0.466	0.274
BEX5	0.253264	1.96747e-18	6.59849e-14	0.592371	0.315	0.124
RALGDS	0.252612	5.36106e-33	1.79799e-28	0.594097	0.234	0.044
BRD2	0.252088	2.28444e-11	7.66154e-07	0.604011	0.723	0.502
CD93	0.251618	8.74719e-68	2.93363e-63	0.598237	0.196	0
YWHAG	0.251564	1.49054e-14	4.99897e-10	0.594307	0.39	0.202
UFM1	0.251454	2.37303e-09	7.95868e-05	0.594173	0.723	0.562
RPL35	0.251224	2.90499e-19	9.74276e-15	0.646453	1	1
HNRNPAB	0.250944	8.27835e-09	0.000277639	0.585814	0.599	0.408
HEATR5B	0.250923	1.43046e-50	4.79747e-46	0.593236	0.199	0.012
FAM133B	0.250334	1.82959e-15	6.13607e-11	0.604355	0.466	0.246
LAMTOR2	-0.250892	9.2017e-07	0.0308607	0.420122	0.811	0.822
CDC5L	-0.251641	2.11057e-07	0.00707843	0.43052	0.222	0.335
CCNA2	-0.251984	2.34051e-10	7.8496e-06	0.437953	0.043	0.164
NUF2	-0.252741	1.90546e-11	6.39054e-07	0.437916	0.025	0.147
PES1	-0.253475	1.01878e-06	0.0341679	0.433308	0.249	0.351
HARS	-0.256101	2.92223e-07	0.00980058	0.434579	0.186	0.292
TWISTNB	-0.256666	5.70248e-09	0.00019125	0.427132	0.151	0.283
YIPF6	-0.257274	6.18218e-07	0.0207338	0.431632	0.252	0.357
HEXB	-0.257276	7.04179e-08	0.00236167	0.436372	0.128	0.243
ENY2	-0.257318	5.58188e-07	0.0187205	0.419672	0.67	0.681
NUP37	-0.257333	1.43509e-07	0.00481301	0.428748	0.234	0.346
SRSF11	-0.258156	1.36413e-06	0.0457501	0.422023	0.703	0.725
DNPEP	-0.259037	8.89998e-08	0.00298487	0.422908	0.307	0.42
RPF2	-0.259037	8.31791e-07	0.0278966	0.436704	0.194	0.297
SAMM50	-0.259791	5.62593e-08	0.00188682	0.425719	0.242	0.357
SDAD1	-0.259968	5.94437e-08	0.00199362	0.427965	0.209	0.329
MRPS2	-0.264202	2.10117e-07	0.00704691	0.422532	0.388	0.47
GPAA1	-0.26439	7.93138e-07	0.0266003	0.424575	0.446	0.516
EBNA1BP2	-0.264423	3.75784e-07	0.0126031	0.426247	0.335	0.426
PSMC1	-0.264522	9.01493e-10	3.02343e-05	0.425981	0.126	0.261
NSFL1C	-0.266254	5.92678e-07	0.0198772	0.426083	0.358	0.459
TSTA3	-0.26667	1.15195e-06	0.0386339	0.422749	0.587	0.634
UBE2D2	-0.266875	1.09873e-07	0.00368491	0.413991	0.746	0.754
CDCA8	-0.266966	4.22762e-13	1.41786e-08	0.430103	0.025	0.162
P4HA2	-0.267467	9.90917e-09	0.000332334	0.438128	0.081	0.2
PRPF38A	-0.268233	1.20943e-06	0.0405618	0.4317	0.28	0.387
YTHDF2	-0.268418	4.27816e-07	0.0143481	0.421745	0.471	0.551
PCMT1	-0.26855	9.02167e-09	0.000302569	0.42657	0.169	0.298
G6PC3	-0.268568	6.19359e-09	0.000207721	0.423929	0.189	0.318
SMC2	-0.270773	9.74628e-08	0.00326871	0.439271	0.113	0.223
SPIB	-0.270842	1.20533e-07	0.00404245	0.418836	0.385	0.544
DDX56	-0.270869	1.25745e-08	0.000421724	0.423879	0.212	0.336
ARF1	-0.271197	5.16803e-08	0.00173326	0.411239	0.836	0.865
PCBP1	-0.271743	1.0537e-08	0.000353389	0.406764	0.846	0.85
COX6A1	-0.271945	2.69418e-07	0.00903575	0.425442	0.32	0.427
EIF4H	-0.272603	8.11294e-07	0.0272092	0.423775	0.491	0.541
HDAC2	-0.272641	3.30025e-11	1.10684e-06	0.420769	0.108	0.257
PDHA1	-0.272692	1.33895e-07	0.00449058	0.424892	0.292	0.403
KIFC1	-0.273535	5.8558e-13	1.96392e-08	0.42912	0.03	0.169
GTPBP4	-0.274101	1.55046e-08	0.000519994	0.42291	0.224	0.357
ODC1	-0.274625	1.28342e-06	0.0430433	0.423746	0.529	0.606
IDH3G	-0.275315	1.90009e-07	0.00637253	0.417247	0.577	0.638
RNF114	-0.276395	2.02493e-07	0.00679121	0.421579	0.401	0.494
PRDX3	-0.276702	1.30504e-07	0.00437685	0.423383	0.332	0.426
MLF2	-0.277121	1.00062e-06	0.0335589	0.42074	0.766	0.753
STXBP2	-0.277437	1.10061e-06	0.0369123	0.427125	0.403	0.471
TIMMDC1	-0.278021	4.15533e-08	0.00139361	0.416527	0.411	0.515
IMP4	-0.278027	6.75873e-08	0.00226674	0.413239	0.662	0.696
PNP	-0.278439	6.97264e-07	0.0233848	0.434056	0.219	0.327
FCRLA	-0.278454	3.69174e-13	1.23814e-08	0.420224	0.06	0.214
POLR2C	-0.278901	1.6561e-07	0.00555424	0.427207	0.264	0.373
UBE2V2	-0.279055	4.76778e-09	0.000159902	0.41919	0.239	0.369
POP4	-0.279206	3.0336e-08	0.00101741	0.419879	0.312	0.425
POU2AF1	-0.279793	3.26634e-07	0.0109546	0.417612	0.668	0.727
DNASE2	-0.280125	8.06659e-10	2.70537e-05	0.425198	0.128	0.267
TOMM40	-0.280405	5.12301e-08	0.00171815	0.419347	0.35	0.462
NOP53	-0.281026	1.26449e-07	0.00424086	0.414529	0.738	0.738
SRPRB	-0.281646	7.2618e-07	0.0243546	0.435894	0.196	0.304
PTGDS	-0.28192	6.29124e-16	2.10996e-11	0.420464	0.015	0.173
LRRC24	-0.282391	3.09117e-08	0.00103672	0.445706	0.058	0.16
KXD1	-0.282853	2.29579e-08	0.000769961	0.42127	0.272	0.391
GYPC	-0.283953	8.79152e-09	0.00029485	0.406136	0.887	0.916
MRPL48	-0.285265	7.59304e-09	0.000254655	0.415697	0.315	0.441
UQCRFS1	-0.285354	4.2433e-10	1.42312e-05	0.39857	0.771	0.79
NUDT5	-0.286083	9.46302e-09	0.000317371	0.413681	0.38	0.491
RAD51AP1	-0.286703	1.86968e-11	6.27052e-07	0.432134	0.045	0.177
GPN2	-0.287354	2.66208e-09	8.92807e-05	0.422944	0.176	0.31
CARS	-0.287937	3.5244e-07	0.0118201	0.4272	0.3	0.407
SDHB	-0.288337	7.77193e-08	0.00260655	0.422877	0.307	0.413
PDHB	-0.288412	2.47644e-08	0.000830548	0.413219	0.484	0.569
KIAA0040	-0.288449	1.49775e-07	0.00502317	0.419624	0.418	0.528
ALG3	-0.28858	5.43047e-07	0.0182127	0.425236	0.383	0.471
AIM2	-0.28995	1.13969e-08	0.000382231	0.417255	0.3	0.432
NDUFS8	-0.291561	2.01051e-10	6.74286e-06	0.396734	0.763	0.784
SERPINA9	-0.29241	5.97566e-15	2.00412e-10	0.429958	0.003	0.143
GRHPR	-0.293452	2.0308e-08	0.000681089	0.411263	0.531	0.627
TUBB2B	-0.294256	1.1076e-07	0.00371468	0.436818	0.131	0.248
ORC6	-0.294731	2.28103e-10	7.65011e-06	0.421654	0.128	0.279
COASY	-0.295035	1.88204e-08	0.000631199	0.417006	0.345	0.457
SPACA3	-0.295095	3.58381e-10	1.20194e-05	0.438196	0.045	0.166
SDHA	-0.295695	2.34456e-07	0.00786318	0.422093	0.403	0.49
MRPL22	-0.296224	3.13641e-09	0.000105189	0.406088	0.554	0.632
HSPB11	-0.29646	1.13251e-08	0.00037982	0.414976	0.36	0.472
EXOSC1	-0.297122	1.16784e-08	0.000391669	0.412485	0.421	0.536
RFC4	-0.297158	5.76265e-11	1.93268e-06	0.422827	0.106	0.248
PDIA5	-0.29795	3.68375e-12	1.23546e-07	0.42362	0.068	0.213
OSTC	-0.298637	2.17933e-07	0.00730903	0.415559	0.796	0.855
CD2BP2	-0.300236	3.48968e-08	0.00117037	0.412745	0.567	0.618
KCNN3	-0.300542	1.5637e-12	5.24434e-08	0.429442	0.035	0.174
PSMB8	-0.300678	4.35551e-07	0.0146075	0.418017	0.791	0.767
UBL7	-0.30117	8.71569e-10	2.92307e-05	0.406394	0.398	0.527
FADD	-0.301809	5.21816e-12	1.75007e-07	0.411558	0.149	0.307
THUMPD3	-0.301842	2.09252e-11	7.01788e-07	0.409652	0.191	0.352
TPRKB	-0.302421	1.81098e-09	6.07368e-05	0.412954	0.305	0.428
CHCHD10	-0.302489	6.68603e-09	0.000224236	0.405383	0.914	0.91
PPP1R7	-0.303216	5.12425e-09	0.000171857	0.415062	0.31	0.435
NDUFS3	-0.303358	3.08572e-09	0.000103489	0.406466	0.537	0.614
DNTTIP1	-0.303372	1.93055e-09	6.47466e-05	0.417712	0.229	0.363
UAP1	-0.305163	1.35273e-07	0.00453678	0.423727	0.312	0.426
SEC23B	-0.305232	2.59312e-07	0.00869681	0.431831	0.219	0.322
LONP1	-0.305412	8.69323e-08	0.00291553	0.424824	0.267	0.388
TUBB2A	-0.305425	9.80942e-10	3.28988e-05	0.430374	0.096	0.227
IFI16	-0.305718	6.42411e-09	0.000215452	0.40647	0.662	0.716
PSMD12	-0.306238	4.53162e-09	0.000151981	0.417037	0.264	0.4
YIPF5	-0.307274	2.51524e-07	0.0084356	0.426321	0.305	0.405
PSMD11	-0.308492	1.37392e-10	4.60786e-06	0.403145	0.375	0.501
SNRPA1	-0.309177	1.25231e-08	0.00042	0.414352	0.385	0.491
QPCT	-0.309942	3.71524e-11	1.24602e-06	0.427721	0.073	0.208
IK	-0.310264	2.70971e-08	0.000908782	0.413342	0.501	0.57
EIF3M	-0.310965	8.27681e-10	2.77588e-05	0.400234	0.788	0.794
SELENOF	-0.311116	1.47444e-07	0.00494497	0.416739	0.567	0.625
HMMR	-0.311622	1.82516e-11	6.12121e-07	0.431996	0.045	0.177
HADHB	-0.311849	9.27511e-10	3.11069e-05	0.411528	0.302	0.426
PQBP1	-0.312186	1.23926e-09	4.15625e-05	0.404102	0.529	0.617
ANAPC13	-0.312187	1.74793e-08	0.00058622	0.413601	0.436	0.53
EXOSC8	-0.312204	3.96292e-12	1.32908e-07	0.41016	0.154	0.316
RER1	-0.312208	6.67289e-09	0.000223795	0.405909	0.753	0.777
UGP2	-0.3129	2.75356e-10	9.23488e-06	0.409668	0.275	0.416
AL133467.1	-0.313458	1.19181e-07	0.00399708	0.417268	0.489	0.583
ANXA7	-0.313499	4.79931e-09	0.000160959	0.414725	0.31	0.439
NMRK1	-0.31361	2.60312e-07	0.00873034	0.424027	0.358	0.452
IFT27	-0.313988	1.53772e-09	5.1572e-05	0.421032	0.189	0.317
MT-ND2	-0.315504	2.07007e-14	6.9426e-10	0.375192	0.995	0.997
EIPR1	-0.316324	2.30464e-12	7.72931e-08	0.40733	0.166	0.334
HAX1	-0.317573	1.13597e-09	3.80981e-05	0.400807	0.811	0.85
RAC1	-0.31956	1.34969e-11	4.5266e-07	0.389689	0.899	0.881
MCM5	-0.319762	1.38329e-07	0.00463926	0.4149	0.72	0.729
ATP6V1G1	-0.319935	4.18937e-11	1.40503e-06	0.392389	0.899	0.886
CDKN3	-0.320522	5.758e-14	1.93112e-09	0.423278	0.035	0.184
PPP4R2	-0.320542	2.90419e-10	9.74007e-06	0.409751	0.282	0.415
IKBIP	-0.321555	1.62375e-07	0.00544575	0.422928	0.345	0.45
AAMP	-0.321811	8.23671e-11	2.76243e-06	0.404916	0.317	0.447
TIMM9	-0.323878	1.58781e-09	5.32518e-05	0.408096	0.413	0.516
RPS5	-0.324085	2.1036e-40	7.05504e-36	0.28279	1	0.999
CHRNE	-0.324363	7.44049e-11	2.49539e-06	0.427924	0.078	0.214
PAPOLA	-0.324475	1.4562e-09	4.88382e-05	0.405054	0.516	0.594
HNRNPH2	-0.325169	2.20413e-11	7.39222e-07	0.41257	0.166	0.322
SLC25A39	-0.325574	2.3344e-09	7.82911e-05	0.404639	0.597	0.663
USP48	-0.326192	8.84018e-08	0.00296482	0.417356	0.458	0.549
MARCKSL1	-0.326718	6.2977e-07	0.0211212	0.425556	0.368	0.478
ANAPC11	-0.3271	1.97183e-10	6.61311e-06	0.396473	0.796	0.817
GYG1	-0.327954	5.04439e-12	1.69179e-07	0.398085	0.3	0.469
HADH	-0.328309	1.32432e-12	4.44149e-08	0.410431	0.136	0.296
LSP1	-0.32878	4.33915e-08	0.00145526	0.411053	0.781	0.786
NDUFA11	-0.330557	1.66273e-17	5.57647e-13	0.361029	0.935	0.932
ABLIM1	-0.330653	7.74758e-09	0.000259838	0.42102	0.229	0.36
VPS29	-0.33067	5.64176e-10	1.89213e-05	0.400688	0.617	0.68
SEC13	-0.331036	5.84166e-12	1.95917e-07	0.411108	0.154	0.313
PAICS	-0.331464	3.32894e-07	0.0111646	0.423127	0.426	0.482
EBP	-0.331944	1.35614e-11	4.54822e-07	0.403606	0.257	0.414
IFI35	-0.332454	1.24158e-10	4.16401e-06	0.404759	0.325	0.468
UQCRH	-0.334517	3.48895e-17	1.17012e-12	0.362416	0.992	0.99
JTB	-0.334652	6.56026e-15	2.20018e-10	0.372804	0.967	0.961
CNPY1	-0.335423	5.0972e-09	0.00017095	0.439718	0.063	0.181
TYMS	-0.335525	1.38675e-11	4.65087e-07	0.422206	0.083	0.237
HNRNPC	-0.335788	1.12119e-08	0.000376024	0.407308	0.778	0.774
HSPBP1	-0.336362	1.0178e-09	3.4135e-05	0.415355	0.237	0.376
DCPS	-0.338046	1.18009e-10	3.95778e-06	0.401652	0.403	0.526
ZWINT	-0.338764	3.57012e-13	1.19735e-08	0.424467	0.043	0.19
GADD45A	-0.339446	8.48311e-07	0.0284506	0.43268	0.254	0.353
DBNL	-0.340166	1.69749e-10	5.69305e-06	0.398373	0.574	0.648
ASNS	-0.340774	5.23316e-14	1.7551e-09	0.404399	0.126	0.304
TRAPPC3	-0.340893	8.47412e-11	2.84205e-06	0.397261	0.529	0.63
SUPT4H1	-0.340895	1.21544e-10	4.07635e-06	0.396243	0.688	0.713
GGNBP2	-0.341311	9.8992e-11	3.31999e-06	0.404977	0.315	0.455
PHAX	-0.341428	9.05771e-09	0.000303778	0.414189	0.368	0.476
AGA	-0.341909	3.65172e-10	1.22471e-05	0.420717	0.154	0.293
SAE1	-0.342029	1.11701e-09	3.74623e-05	0.416253	0.242	0.363
RAP1A	-0.342104	1.7033e-08	0.000571251	0.411996	0.504	0.573
GNL2	-0.342788	2.21065e-13	7.41409e-09	0.402347	0.169	0.342
AURKA	-0.344322	7.56754e-14	2.538e-09	0.422212	0.04	0.191
RARS	-0.344745	1.28669e-15	4.31531e-11	0.395532	0.139	0.329
LAMTOR5	-0.344963	1.21021e-15	4.05879e-11	0.369442	0.892	0.893
MTCH2	-0.346279	7.07516e-11	2.37287e-06	0.40318	0.348	0.47
ERGIC2	-0.346963	5.04238e-08	0.00169111	0.418179	0.385	0.485
CNIH1	-0.346988	3.53003e-13	1.1839e-08	0.399434	0.207	0.381
SRRM2	-0.347277	3.22886e-14	1.0829e-09	0.376347	0.826	0.854
TPX2	-0.347771	6.6911e-11	2.24406e-06	0.429722	0.068	0.202
BCKDK	-0.348109	5.57136e-11	1.86852e-06	0.402419	0.338	0.478
EIF1	-0.348937	1.36683e-13	4.58409e-09	0.379219	0.995	0.974
POLDIP2	-0.349143	4.21079e-12	1.41221e-07	0.397048	0.33	0.475
ATXN10	-0.349714	1.01988e-09	3.42046e-05	0.410866	0.325	0.439
IFNAR2	-0.350608	2.70698e-11	9.07867e-07	0.414549	0.159	0.305
TM9SF2	-0.350944	8.32563e-10	2.79225e-05	0.415154	0.239	0.371
ANAPC5	-0.351245	1.18216e-09	3.96473e-05	0.402964	0.589	0.66
ATG101	-0.35381	1.00211e-11	3.36088e-07	0.393305	0.496	0.594
BCAP31	-0.353901	4.80683e-10	1.61212e-05	0.401267	0.549	0.636
RBM42	-0.35442	4.42656e-12	1.48458e-07	0.399835	0.28	0.434
CD79B	-0.355224	1.72569e-20	5.78761e-16	0.348555	0.987	0.997
TALDO1	-0.356435	2.5242e-13	8.46566e-09	0.381721	0.69	0.742
CHID1	-0.357298	1.96999e-10	6.60694e-06	0.413535	0.212	0.356
STRAP	-0.357684	3.06727e-12	1.0287e-07	0.386939	0.733	0.768
CYS1	-0.359834	1.73254e-15	5.81059e-11	0.410306	0.055	0.231
MAGEH1	-0.362014	9.55839e-12	3.20569e-07	0.404559	0.234	0.392
PMPCB	-0.36296	8.14495e-13	2.73165e-08	0.396998	0.267	0.428
CEP57	-0.363137	8.33248e-14	2.79455e-09	0.393895	0.239	0.414
EWSR1	-0.36342	4.16926e-09	0.000139829	0.412376	0.38	0.47
CCT3	-0.363786	4.07512e-09	0.000136672	0.404137	0.864	0.858
HCK	-0.363802	3.02793e-08	0.00101551	0.4149	0.446	0.533
SLC25A4	-0.363857	5.21611e-12	1.74938e-07	0.398978	0.305	0.451
UBA5	-0.36428	8.01612e-10	2.68845e-05	0.410032	0.32	0.447
TSPAN13	-0.365052	3.20162e-13	1.07376e-08	0.403463	0.166	0.338
ZNF622	-0.365294	1.14487e-11	3.83967e-07	0.39707	0.378	0.514
SFT2D1	-0.365554	7.36834e-11	2.47119e-06	0.395018	0.655	0.723
ESD	-0.365664	9.49379e-13	3.18403e-08	0.388973	0.446	0.576
C1GALT1C1	-0.366011	6.47316e-10	2.17097e-05	0.424152	0.139	0.271
BST2	-0.366947	1.13067e-07	0.00379205	0.413598	0.829	0.842
NASP	-0.367039	4.18145e-09	0.000140237	0.415442	0.3	0.419
ATP5IF1	-0.367224	4.03918e-13	1.35466e-08	0.381896	0.791	0.837
PRKCSH	-0.367277	1.60286e-07	0.00537567	0.4165	0.582	0.654
EID1	-0.367326	5.30019e-13	1.77758e-08	0.383203	0.703	0.753
NOP56	-0.368323	1.0167e-07	0.00340979	0.416913	0.509	0.572
CYBA	-0.369449	2.07802e-21	6.96926e-17	0.344916	0.997	0.999
YWHAQ	-0.369732	2.96895e-11	9.95728e-07	0.397767	0.426	0.542
EMC7	-0.370225	3.96892e-10	1.3311e-05	0.406475	0.363	0.481
AP3D1	-0.370248	2.26446e-08	0.000759456	0.411656	0.552	0.616
ARL1	-0.370913	2.98503e-11	1.00112e-06	0.396221	0.474	0.583
ACTR3	-0.371414	8.04854e-10	2.69932e-05	0.401472	0.668	0.675
MRPL3	-0.371479	5.76072e-12	1.93203e-07	0.390251	0.605	0.65
U2SURP	-0.37185	1.46634e-12	4.9178e-08	0.388155	0.539	0.62
SAR1A	-0.372326	1.07558e-11	3.60727e-07	0.399128	0.33	0.473
GMDS	-0.372813	2.6898e-19	9.02106e-15	0.353828	0.66	0.865
MRPS10	-0.373544	7.17026e-12	2.40476e-07	0.396205	0.385	0.507
TK1	-0.374993	3.28691e-14	1.10236e-09	0.409864	0.088	0.258
CCNC	-0.375533	7.83979e-11	2.62931e-06	0.397569	0.506	0.612
GMPPA	-0.375535	1.23145e-10	4.13003e-06	0.402969	0.38	0.497
CCR10	-0.375678	6.79977e-07	0.0228051	0.423964	0.436	0.525
CDK1	-0.375946	3.77677e-17	1.26665e-12	0.412657	0.023	0.195
MAD2L1	-0.376423	5.60529e-15	1.8799e-10	0.404799	0.101	0.275
DARS	-0.376758	3.78396e-11	1.26906e-06	0.394852	0.582	0.642
LAT2	-0.376924	1.44234e-09	4.83733e-05	0.412169	0.315	0.431
MAGED1	-0.377412	4.22198e-10	1.41597e-05	0.409084	0.302	0.44
RPL10A	-0.377541	4.70629e-24	1.5784e-19	0.334883	1	1
RAB2A	-0.379955	2.27167e-13	7.61874e-09	0.381106	0.713	0.779
SNU13	-0.380566	1.6121e-20	5.40665e-16	0.348452	0.935	0.943
PSIP1	-0.380622	1.13703e-11	3.81336e-07	0.401327	0.285	0.442
GARS	-0.38068	9.53767e-10	3.19874e-05	0.40891	0.358	0.473
ARID5A	-0.381172	1.82991e-08	0.000613717	0.414107	0.431	0.518
EIF3I	-0.381268	5.98145e-12	2.00606e-07	0.391089	0.567	0.621
RAE1	-0.383909	2.32621e-15	7.80165e-11	0.391738	0.186	0.37
TIMM50	-0.383974	1.79004e-18	6.00344e-14	0.382781	0.144	0.354
REEP5	-0.384731	3.06595e-08	0.00102826	0.410551	0.703	0.731
FKBP3	-0.384738	2.27229e-12	7.62082e-08	0.389919	0.504	0.595
H3F3B	-0.385203	1.26235e-25	4.23368e-21	0.329196	0.995	0.986
ANP32E	-0.385382	5.07605e-10	1.70241e-05	0.409631	0.312	0.434
XBP1	-0.385946	8.59577e-10	2.88285e-05	0.399957	0.806	0.908
MS4A1	-0.386044	8.07474e-08	0.00270811	0.412889	0.725	0.794
DTNBP1	-0.386204	9.27537e-14	3.11077e-09	0.386275	0.38	0.531
MORF4L2	-0.38627	4.69361e-12	1.57414e-07	0.39011	0.547	0.648
RECQL4	-0.386301	1.29484e-12	4.34262e-08	0.403905	0.191	0.357
TOP2A	-0.386312	1.19835e-08	0.000401904	0.4372	0.091	0.208
CHPF	-0.387071	1.09948e-06	0.0368744	0.429417	0.332	0.422
ARPC2	-0.387367	6.65818e-16	2.23302e-11	0.368167	0.992	0.972
PSMC5	-0.387865	1.56176e-14	5.23785e-10	0.376561	0.632	0.7
MCTS1	-0.388103	1.78487e-14	5.98611e-10	0.377175	0.612	0.684
MRPS18B	-0.389634	1.40799e-13	4.72212e-09	0.380816	0.65	0.722
CD38	-0.390061	2.47709e-13	8.30767e-09	0.40424	0.154	0.327
DPM1	-0.39045	6.70912e-19	2.2501e-14	0.384503	0.116	0.331
PBXIP1	-0.391409	6.64555e-09	0.000222879	0.413214	0.37	0.481
HSD17B10	-0.391844	2.98492e-14	1.00108e-09	0.378361	0.592	0.682
KIF22	-0.392396	7.42914e-14	2.49158e-09	0.404117	0.141	0.309
ATP5MC1	-0.392588	3.18428e-18	1.06794e-13	0.357938	0.927	0.932
AKR1B1	-0.392871	3.74734e-10	1.25678e-05	0.41053	0.292	0.408
BRI3BP	-0.393108	6.43106e-12	2.15685e-07	0.393334	0.438	0.572
CUTA	-0.393689	1.02235e-08	0.000342876	0.413384	0.408	0.498
SIL1	-0.393757	6.43182e-07	0.021571	0.421931	0.516	0.591
MCM3	-0.394094	1.07771e-11	3.61442e-07	0.410989	0.166	0.325
TUBA4A	-0.394836	8.76931e-10	2.94105e-05	0.401443	0.67	0.695
ACAA2	-0.395349	8.869e-18	2.97448e-13	0.382529	0.169	0.376
TMEM9	-0.395361	5.91789e-12	1.98474e-07	0.399966	0.29	0.44
EAF2	-0.395809	1.20764e-17	4.05019e-13	0.377997	0.214	0.427
ATRAID	-0.395983	1.13392e-11	3.80295e-07	0.389888	0.718	0.781
OAZ2	-0.396728	5.79595e-15	1.94385e-10	0.382833	0.34	0.496
PSMD7	-0.396822	1.97167e-15	6.6126e-11	0.375784	0.446	0.597
B9D1	-0.398609	3.90247e-15	1.30881e-10	0.403769	0.103	0.278
SELENOS	-0.39865	3.17434e-09	0.000106461	0.404936	0.599	0.701
ANXA2	-0.399897	1.56829e-08	0.000525975	0.408634	0.695	0.738
UROD	-0.400885	4.14487e-17	1.39011e-12	0.384629	0.174	0.379
U2AF1L4	-0.403433	5.08491e-09	0.000170538	0.413357	0.36	0.462
EEF2	-0.405121	1.44396e-27	4.84277e-23	0.322416	0.985	0.988
SNRPB2	-0.405774	7.87804e-15	2.64214e-10	0.374964	0.632	0.714
DNAJC15	-0.406126	2.79645e-15	9.37874e-11	0.377032	0.448	0.578
UBE2E1	-0.406317	6.39284e-19	2.14403e-14	0.381377	0.139	0.354
PSMB6	-0.407179	5.08209e-20	1.70443e-15	0.35065	0.829	0.869
TCP1	-0.40854	1.97298e-11	6.61696e-07	0.397779	0.423	0.515
SCRN2	-0.408989	1.8466e-17	6.19312e-13	0.384588	0.159	0.369
TFG	-0.410055	9.74077e-15	3.26686e-10	0.376683	0.534	0.664
SRSF7	-0.412082	1.54981e-10	5.19775e-06	0.397686	0.605	0.669
PRKAG1	-0.412123	1.74735e-18	5.86026e-14	0.385749	0.121	0.331
RPL23	-0.414095	1.07733e-21	3.61316e-17	0.343804	0.992	0.978
MRPL21	-0.414979	4.37809e-17	1.46832e-12	0.367514	0.484	0.624
MRPL27	-0.415089	7.31046e-15	2.45178e-10	0.376892	0.531	0.629
PGRMC2	-0.415437	1.45048e-12	4.86462e-08	0.398298	0.27	0.424
NUDC	-0.41607	3.93072e-15	1.31829e-10	0.374986	0.559	0.652
SRSF5	-0.416247	1.81035e-18	6.07154e-14	0.357193	0.811	0.842
GTSF1	-0.417275	1.7084e-17	5.72963e-13	0.36187	0.738	0.783
PTOV1	-0.417579	1.8617e-14	6.24376e-10	0.393229	0.212	0.391
DECR2	-0.418052	1.97154e-16	6.61215e-12	0.36651	0.73	0.79
GPR160	-0.418246	1.4469e-12	4.85263e-08	0.387516	0.526	0.652
SSRP1	-0.41837	8.5511e-10	2.86787e-05	0.408413	0.373	0.475
USP16	-0.420562	1.1765e-13	3.94576e-09	0.383214	0.494	0.613
SSBP1	-0.420728	1.80142e-17	6.04159e-13	0.362017	0.738	0.777
AP2M1	-0.420742	1.46911e-18	4.9271e-14	0.356769	0.829	0.846
SH2B2	-0.422106	1.49463e-13	5.01271e-09	0.386089	0.403	0.557
SDF4	-0.42218	3.52066e-09	0.000118076	0.407682	0.494	0.583
KIF5B	-0.422835	2.84601e-14	9.54495e-10	0.381389	0.458	0.583
H2AFY	-0.423141	2.38841e-11	8.01025e-07	0.396813	0.456	0.549
MTHFD2	-0.423261	1.93344e-11	6.48437e-07	0.397313	0.406	0.532
PAIP2B	-0.424099	2.711e-09	9.09216e-05	0.41419	0.307	0.422
EPRS	-0.425649	2.70416e-13	9.0692e-09	0.384731	0.499	0.621
CCNB1	-0.425828	2.89674e-19	9.71508e-15	0.402913	0.025	0.216
RRP7A	-0.425873	2.25476e-11	7.56202e-07	0.396016	0.466	0.569
EIF4A2	-0.426149	1.63908e-18	5.49714e-14	0.356893	0.824	0.868
GPX7	-0.426851	3.49863e-18	1.17337e-13	0.37995	0.174	0.388
RGS16	-0.429053	2.09919e-11	7.04027e-07	0.393499	0.521	0.657
BLVRA	-0.430228	1.91481e-14	6.4219e-10	0.399284	0.159	0.332
SF3B5	-0.430971	4.59806e-17	1.5421e-12	0.363134	0.821	0.87
ADRM1	-0.431528	3.12482e-18	1.048e-13	0.359032	0.698	0.76
DNPH1	-0.432168	3.10168e-17	1.04024e-12	0.363014	0.685	0.795
MAGED2	-0.433614	8.42554e-18	2.82576e-13	0.380048	0.186	0.4
MLEC	-0.435477	2.06737e-13	6.93356e-09	0.381067	0.657	0.774
CHMP2A	-0.435534	4.61925e-20	1.5492e-15	0.350713	0.761	0.836
NCL	-0.440022	1.58126e-12	5.30322e-08	0.38478	0.874	0.865
SLBP	-0.442572	6.18235e-11	2.07344e-06	0.409059	0.239	0.38
PSMA7	-0.443416	3.73661e-27	1.25318e-22	0.323846	0.947	0.953
GDI2	-0.44454	2.78205e-16	9.33045e-12	0.367482	0.718	0.759
XRCC5	-0.447889	7.6954e-14	2.58088e-09	0.38025	0.617	0.681
CD53	-0.44793	4.0002e-10	1.34159e-05	0.398601	0.751	0.766
BUB3	-0.448685	2.82874e-13	9.48703e-09	0.385805	0.491	0.585
NDUFA4	-0.449864	5.23775e-36	1.75664e-31	0.295508	0.972	0.971
REXO2	-0.451455	1.65593e-14	5.55365e-10	0.377158	0.557	0.691
MIF4GD	-0.451565	6.57637e-14	2.20558e-09	0.38311	0.448	0.585
SYTL1	-0.452157	3.12413e-08	0.00104777	0.413108	0.529	0.592
CDK4	-0.452247	7.04244e-13	2.36189e-08	0.386955	0.511	0.61
NDUFB8	-0.452298	5.15859e-23	1.73009e-18	0.33895	0.836	0.873
FCRL5	-0.45296	1.62812e-13	5.4604e-09	0.394029	0.252	0.429
TRAP1	-0.453497	1.20807e-15	4.05161e-11	0.384367	0.272	0.434
YIPF3	-0.454594	1.88201e-15	6.31187e-11	0.374862	0.481	0.617
EIF3H	-0.454728	2.46523e-26	8.26789e-22	0.326726	0.922	0.925
ETFB	-0.455559	4.18296e-19	1.40288e-14	0.356322	0.63	0.71
SRP54	-0.457737	1.78294e-19	5.97963e-15	0.369265	0.227	0.451
ATP5PF	-0.458041	9.99193e-30	3.35109e-25	0.315176	0.945	0.947
GORASP2	-0.458616	2.1967e-15	7.3673e-11	0.374914	0.486	0.625
PARM1	-0.459184	3.70968e-18	1.24415e-13	0.392076	0.096	0.292
MRPL24	-0.462457	5.3782e-19	1.80374e-14	0.363784	0.36	0.543
RACK1	-0.464202	1.96399e-43	6.58682e-39	0.274439	0.987	0.988
COPZ1	-0.466958	2.33822e-22	7.84193e-18	0.341438	0.824	0.877
PCNA	-0.467	5.96178e-14	1.99946e-09	0.40708	0.113	0.284
INSIG1	-0.469716	2.36917e-08	0.000794573	0.411236	0.564	0.646
LRMP	-0.470605	1.69437e-11	5.68258e-07	0.393955	0.516	0.612
CCT8	-0.47201	6.34437e-16	2.12777e-11	0.371356	0.537	0.66
EIF4A3	-0.475285	6.88385e-18	2.30871e-13	0.36971	0.34	0.516
UBE2S	-0.475691	2.19309e-07	0.00735517	0.428168	0.275	0.366
YIPF2	-0.477539	1.60598e-13	5.38612e-09	0.390888	0.312	0.47
UBE2L6	-0.477866	1.20937e-18	4.05597e-14	0.357721	0.635	0.743
BNIP3	-0.480139	9.80446e-12	3.28822e-07	0.395398	0.431	0.537
BUD31	-0.480541	9.74217e-22	3.26733e-17	0.34491	0.685	0.763
AC104699.1	-0.480662	4.67269e-18	1.56713e-13	0.395169	0.081	0.275
SSB	-0.481786	2.71868e-15	9.11791e-11	0.378856	0.403	0.538
SOD1	-0.48283	1.32772e-28	4.45291e-24	0.318919	0.935	0.941
ARMCX3	-0.483863	2.21374e-13	7.42444e-09	0.382226	0.617	0.698
NDUFB6	-0.486327	2.59285e-18	8.69589e-14	0.361644	0.491	0.649
POMP	-0.487826	2.71378e-28	9.10147e-24	0.319968	0.924	0.94
PSMC3	-0.488106	7.4505e-19	2.49875e-14	0.359234	0.519	0.649
BTF3	-0.489674	1.49142e-34	5.00192e-30	0.299889	0.99	0.978
CKS2	-0.49146	1.90797e-14	6.39895e-10	0.380362	0.474	0.587
PA2G4	-0.491744	7.19964e-09	0.000241462	0.409002	0.554	0.593
SKP1	-0.493985	2.31718e-28	7.77136e-24	0.319827	0.887	0.894
NUDT21	-0.494158	1.95819e-22	6.56738e-18	0.351241	0.338	0.543
MRPL37	-0.494708	2.96545e-22	9.94552e-18	0.356437	0.259	0.485
PPP2R1A	-0.494877	8.83304e-19	2.96243e-14	0.360107	0.496	0.633
NLRP7	-0.497669	1.93411e-21	6.48663e-17	0.387442	0.048	0.267
CD180	-0.499309	1.26885e-17	4.25545e-13	0.377596	0.227	0.43
NDUFC2	-0.500795	2.42386e-22	8.12915e-18	0.345417	0.491	0.666
PLK1	-0.500852	2.54752e-16	8.54386e-12	0.410694	0.043	0.215
GAPDH	-0.501663	2.3202e-21	7.7815e-17	0.345103	1	1
TAPBPL	-0.503485	7.16883e-18	2.40428e-13	0.37252	0.285	0.479
PLBD1	-0.503797	3.46227e-17	1.16118e-12	0.365935	0.549	0.652
NXPH4	-0.504424	2.1981e-22	7.372e-18	0.36933	0.126	0.364
GNL3	-0.50459	5.77288e-21	1.93611e-16	0.34889	0.602	0.718
IGKC	-0.504947	1.42563e-29	4.78129e-25	0.315671	1	1
GNB3	-0.50587	3.27131e-16	1.09713e-11	0.385144	0.202	0.408
MKI67	-0.506108	3.90184e-13	1.3086e-08	0.421164	0.058	0.209
RTN3	-0.508447	1.58314e-18	5.30953e-14	0.371052	0.262	0.468
THRAP3	-0.509343	1.74762e-22	5.86118e-18	0.34203	0.703	0.761
NOP58	-0.510496	6.5524e-19	2.19754e-14	0.362961	0.406	0.558
FKBP8	-0.510823	2.73138e-23	9.16051e-19	0.338645	0.708	0.793
COPS6	-0.511612	2.53902e-24	8.51537e-20	0.340998	0.401	0.606
EIF6	-0.511653	2.65291e-21	8.89731e-17	0.356509	0.327	0.523
DUT	-0.513965	1.13254e-07	0.00379832	0.420302	0.408	0.481
ASB2	-0.51528	1.82216e-20	6.11116e-16	0.357001	0.353	0.571
ATG3	-0.515718	4.62612e-25	1.55151e-20	0.342026	0.312	0.552
CCNB2	-0.51651	8.79125e-21	2.94841e-16	0.394981	0.03	0.236
CALR	-0.519126	4.67426e-18	1.56765e-13	0.358635	0.897	0.965
MEI1	-0.519312	5.97882e-13	2.00518e-08	0.392519	0.327	0.486
PSMD8	-0.520544	2.13558e-29	7.1623e-25	0.316423	0.836	0.888
HNRNPA0	-0.521285	2.20087e-20	7.38129e-16	0.35356	0.509	0.636
UBA52	-0.521579	3.44788e-42	1.15635e-37	0.277833	0.982	0.972
MCM7	-0.521941	2.1249e-12	7.12648e-08	0.405248	0.196	0.35
PSMB10	-0.521973	4.41594e-30	1.48102e-25	0.341162	0.121	0.415
EMG1	-0.523016	9.93565e-24	3.33222e-19	0.35486	0.207	0.452
ACO2	-0.523336	2.99816e-24	1.00552e-19	0.344267	0.322	0.56
TRAM1	-0.526035	1.73535e-15	5.82002e-11	0.371887	0.615	0.721
PRCC	-0.527014	6.1577e-22	2.06517e-17	0.353576	0.33	0.535
NPM3	-0.531322	1.31398e-21	4.40682e-17	0.359231	0.254	0.478
RASSF6	-0.533272	2.69317e-21	9.03236e-17	0.355428	0.305	0.551
SLC35B1	-0.535234	4.11368e-16	1.37965e-11	0.374361	0.413	0.56
SSR3	-0.536219	8.18169e-19	2.74398e-14	0.355425	0.932	0.965
PFDN6	-0.537262	2.93997e-22	9.86006e-18	0.352008	0.343	0.539
PMVK	-0.537361	5.71453e-24	1.91654e-19	0.337575	0.597	0.72
MAGOHB	-0.537459	1.81021e-20	6.07108e-16	0.361832	0.297	0.491
CENPF	-0.537937	2.83171e-11	9.49698e-07	0.427196	0.073	0.209
OAZ1	-0.540238	8.09308e-44	2.71426e-39	0.273404	0.97	0.965
CCT2	-0.541832	2.3922e-15	8.02297e-11	0.372994	0.615	0.69
NDUFV1	-0.541951	3.02753e-27	1.01537e-22	0.324962	0.64	0.775
RPLP2	-0.545397	1.35988e-57	4.56078e-53	0.238898	1	0.997
EIF1AY	-0.547869	3.79386e-27	1.27239e-22	0.32712	0.539	0.702
TXNDC15	-0.551054	4.09251e-16	1.37255e-11	0.37582	0.363	0.536
TUFM	-0.554042	3.44594e-31	1.1557e-26	0.310455	0.904	0.924
RPLP0	-0.558676	3.45053e-85	1.15724e-80	0.180741	1	0.999
TMEM147	-0.558799	1.0218e-23	3.42691e-19	0.337755	0.62	0.759
HSD17B8	-0.558897	2.33153e-17	7.81948e-13	0.373237	0.31	0.496
AURKB	-0.559426	1.35681e-22	4.55046e-18	0.383577	0.048	0.271
PHGDH	-0.559503	3.86635e-23	1.2967e-18	0.368338	0.108	0.357
NDUFB9	-0.561805	8.59837e-31	2.88372e-26	0.313601	0.62	0.756
TXNDC11	-0.567997	2.16301e-17	7.25429e-13	0.365434	0.484	0.654
HNRNPDL	-0.56809	4.8955e-19	1.64185e-14	0.356058	0.685	0.732
COX5A	-0.568096	2.29956e-39	7.71227e-35	0.285741	0.96	0.947
LSM3	-0.569252	4.88125e-28	1.63707e-23	0.321227	0.791	0.844
PPIB	-0.570593	1.59799e-18	5.35934e-14	0.356644	0.97	0.99
HSPD1	-0.572669	3.70048e-16	1.24107e-11	0.367574	0.756	0.806
MDH2	-0.57298	6.20877e-31	2.0823e-26	0.312107	0.723	0.808
CENPM	-0.573714	1.48771e-20	4.98947e-16	0.363427	0.249	0.473
RABAC1	-0.573765	7.51658e-14	2.52091e-09	0.378307	0.788	0.824
ORMDL2	-0.574749	6.66642e-23	2.23578e-18	0.341438	0.569	0.731
HLA-B	-0.574983	6.23709e-21	2.0918e-16	0.353077	0.423	0.608
KARS	-0.575467	4.39398e-26	1.47365e-21	0.336411	0.368	0.581
PRMT1	-0.575608	1.69387e-29	5.68089e-25	0.317161	0.673	0.786
ERP29	-0.575709	1.74046e-24	5.83716e-20	0.333301	0.995	0.991
PRDX2	-0.576532	3.99724e-25	1.34059e-20	0.338401	0.385	0.606
NUCB1	-0.577257	4.5909e-17	1.5397e-12	0.365217	0.584	0.705
NUSAP1	-0.579909	1.86444e-17	6.25297e-13	0.398987	0.073	0.263
GOT2	-0.581157	3.48102e-22	1.16746e-17	0.347009	0.471	0.636
PPP1R2	-0.584221	1.31986e-26	4.42653e-22	0.327619	0.592	0.757
UBE2D3	-0.586433	7.39083e-36	2.47874e-31	0.296243	0.793	0.876
VNN2	-0.587624	3.06546e-22	1.02809e-17	0.353887	0.3	0.517
HLA-DOB	-0.587877	3.59981e-21	1.2073e-16	0.361181	0.244	0.475
SELENOT	-0.588162	3.65011e-30	1.22417e-25	0.315063	0.647	0.787
NAPSA	-0.591068	3.41031e-20	1.14375e-15	0.377812	0.126	0.35
LAX1	-0.592438	3.78369e-21	1.26897e-16	0.362085	0.234	0.465
MGAT2	-0.592621	7.01334e-22	2.35213e-17	0.353745	0.332	0.535
AP3S1	-0.593093	2.35924e-31	7.91242e-27	0.311196	0.645	0.791
PSMB7	-0.595889	2.54978e-34	8.55147e-30	0.301288	0.708	0.837
SRP72	-0.595936	4.47535e-28	1.50094e-23	0.322997	0.587	0.737
DDX39A	-0.596283	3.82452e-23	1.28267e-18	0.344504	0.441	0.614
HLA-DQA1	-0.597474	1.84544e-12	6.18924e-08	0.387186	0.589	0.685
PSMB1	-0.598989	3.39265e-45	1.13783e-40	0.269734	0.929	0.953
NME1	-0.601339	3.30893e-21	1.10975e-16	0.35443	0.39	0.556
CCT7	-0.602712	7.55318e-26	2.53319e-21	0.331534	0.559	0.699
PSMC4	-0.606703	6.42617e-27	2.15521e-22	0.333482	0.36	0.587
MRPL51	-0.60816	1.14331e-49	3.83442e-45	0.258152	0.982	0.974
CKS1B	-0.608429	8.3585e-21	2.80328e-16	0.366813	0.204	0.426
SNRPD2	-0.610364	2.61699e-43	8.77685e-39	0.274811	0.907	0.94
ICAM2	-0.611059	7.05099e-23	2.36476e-18	0.353928	0.277	0.486
TMCO1	-0.611493	5.44581e-26	1.82642e-21	0.329262	0.63	0.781
NDUFS2	-0.616811	3.25651e-33	1.09217e-28	0.306525	0.582	0.739
PSMB2	-0.6178	3.72771e-32	1.2502e-27	0.309242	0.635	0.755
SMC4	-0.61781	2.3509e-16	7.88446e-12	0.388314	0.184	0.366
CCT5	-0.618643	1.25244e-17	4.20042e-13	0.364531	0.529	0.637
SRSF2	-0.620144	5.73838e-27	1.92454e-22	0.325603	0.69	0.787
EIF3E	-0.621576	2.22005e-44	7.44559e-40	0.271906	0.935	0.954
NDUFA9	-0.621695	2.87131e-35	9.6298e-31	0.315677	0.196	0.514
PFN1	-0.62272	1.10459e-26	3.70459e-22	0.32547	0.992	0.993
CYCS	-0.62318	2.18608e-29	7.33168e-25	0.317638	0.637	0.787
BIRC5	-0.625393	1.90937e-20	6.40363e-16	0.386141	0.073	0.289
TMEM208	-0.626197	1.11305e-22	3.73295e-18	0.340594	0.718	0.831
OXA1L	-0.627591	2.25522e-30	7.56356e-26	0.314551	0.637	0.777
CYC1	-0.627809	3.79052e-28	1.27127e-23	0.322668	0.632	0.729
PSMD6	-0.629093	7.57393e-34	2.54014e-29	0.309537	0.38	0.633
CACYBP	-0.63118	9.68688e-24	3.24878e-19	0.344717	0.388	0.57
EMC3	-0.631233	1.58825e-31	5.32667e-27	0.316238	0.385	0.639
PRDX1	-0.632245	4.42262e-35	1.48326e-30	0.2983	0.94	0.951
PSMA3	-0.632489	3.69437e-32	1.23902e-27	0.312711	0.456	0.663
RPN1	-0.63488	7.14921e-21	2.3977e-16	0.354543	0.383	0.585
HNRNPM	-0.635202	4.3839e-24	1.47027e-19	0.338794	0.529	0.665
SARAF	-0.636897	2.03175e-25	6.81409e-21	0.330193	0.781	0.875
RANBP1	-0.637201	5.71839e-18	1.91783e-13	0.361379	0.605	0.698
MRPL55	-0.640217	3.9391e-32	1.32109e-27	0.30842	0.685	0.806
ALG5	-0.640269	2.43817e-22	8.17712e-18	0.346311	0.466	0.641
CNBP	-0.640534	2.20961e-37	7.41058e-33	0.292249	0.698	0.831
ARL6IP1	-0.642262	8.49203e-24	2.84806e-19	0.358116	0.179	0.418
NAXE	-0.64416	1.5981e-33	5.35971e-29	0.306731	0.521	0.706
FUS	-0.647518	9.22854e-24	3.09507e-19	0.343484	0.413	0.59
ALOX5AP	-0.647839	1.04814e-30	3.51527e-26	0.313046	0.68	0.8
PSMD2	-0.649637	3.58699e-34	1.20301e-29	0.303822	0.544	0.739
CD63	-0.652825	3.90987e-17	1.31129e-12	0.362642	0.955	0.95
NUCKS1	-0.653069	1.97551e-13	6.62546e-09	0.380863	0.736	0.765
ATF5	-0.655267	1.44103e-30	4.83294e-26	0.313232	0.635	0.837
ISOC2	-0.655425	5.56495e-31	1.86637e-26	0.313043	0.579	0.765
TIMM17A	-0.655854	1.01539e-29	3.40543e-25	0.318087	0.534	0.726
NDUFAF3	-0.660552	4.4744e-39	1.50062e-34	0.286608	0.872	0.932
LTB	-0.661943	2.06457e-08	0.000692416	0.408873	0.751	0.809
RPL4	-0.662729	2.20741e-81	7.40323e-77	0.18812	0.997	0.997
UQCRC1	-0.663954	8.09774e-37	2.71582e-32	0.295085	0.599	0.769
IMPDH2	-0.666313	1.07857e-18	3.61729e-14	0.35805	0.645	0.704
UBE2J1	-0.666427	4.37632e-30	1.46773e-25	0.314168	0.751	0.908
CSNK2B	-0.667253	1.68914e-36	5.66505e-32	0.302081	0.375	0.629
RPS6	-0.669445	8.87228e-58	2.97558e-53	0.238465	0.997	1
ATP5PO	-0.670192	9.0133e-47	3.02288e-42	0.265691	0.874	0.909
PSMC2	-0.670228	8.45269e-38	2.83486e-33	0.303269	0.257	0.573
IFI27L1	-0.674521	5.1057e-27	1.71235e-22	0.340188	0.237	0.499
RNF181	-0.677237	7.34292e-33	2.46267e-28	0.305812	0.728	0.828
TMSB4X	-0.678615	6.80932e-58	2.28371e-53	0.238196	1	1
EMC4	-0.679367	3.83275e-40	1.28543e-35	0.296889	0.247	0.577
PIM2	-0.683915	1.85824e-36	6.23215e-32	0.294299	0.849	0.903
TAX1BP1	-0.684977	2.06014e-33	6.90931e-29	0.316026	0.277	0.561
SERPINF1	-0.686377	1.15349e-18	3.86857e-14	0.36978	0.28	0.475
SSR2	-0.686648	2.32698e-30	7.80423e-26	0.313089	0.972	0.992
PSMD4	-0.686836	1.29722e-40	4.35061e-36	0.28306	0.71	0.825
RUVBL2	-0.690086	2.06386e-37	6.92176e-33	0.311743	0.176	0.497
DERL2	-0.694517	1.04334e-29	3.49915e-25	0.320782	0.411	0.664
AUP1	-0.69535	1.42496e-36	4.77903e-32	0.29498	0.665	0.806
UQCRC2	-0.696219	7.14232e-39	2.39539e-34	0.291308	0.476	0.711
SEC63	-0.69635	1.11669e-31	3.74514e-27	0.314216	0.428	0.67
PTPN6	-0.698159	5.84402e-17	1.95997e-12	0.366558	0.549	0.668
SNRPE	-0.700935	5.63356e-28	1.88938e-23	0.321263	0.816	0.873
ARHGDIB	-0.701705	4.58682e-30	1.53833e-25	0.314054	0.972	0.971
CHCHD2	-0.703328	2.52793e-49	8.47816e-45	0.259022	0.992	0.993
UBC	-0.706367	1.91803e-54	6.4327e-50	0.246377	0.982	0.98
DERL1	-0.712833	8.42998e-26	2.82725e-21	0.33273	0.484	0.678
MRPL23	-0.713559	1.14997e-39	3.85676e-35	0.294735	0.315	0.616
SHMT2	-0.716644	8.99833e-43	3.01786e-38	0.276914	0.662	0.859
DAD1	-0.720438	1.91792e-42	6.43231e-38	0.277137	0.917	0.98
POLR2G	-0.721346	3.86952e-38	1.29776e-33	0.301658	0.275	0.579
CTSA	-0.723188	9.89635e-21	3.31904e-16	0.350682	0.524	0.694
DXO	-0.723796	2.09466e-26	7.02507e-22	0.335689	0.327	0.585
SNRPC	-0.724855	2.13293e-43	7.15341e-39	0.277625	0.514	0.749
DNAJC3	-0.726567	4.97923e-26	1.66993e-21	0.333907	0.411	0.635
ILF2	-0.72835	1.02816e-45	3.44823e-41	0.268738	0.788	0.867
RPS11	-0.730014	1.75154e-112	5.87431e-108	0.132113	1	0.998
CD19	-0.734624	2.06541e-35	6.92698e-31	0.304322	0.385	0.647
PSME1	-0.735074	2.54122e-56	8.52276e-52	0.242016	0.824	0.922
SPCS3	-0.735622	1.99699e-28	6.69752e-24	0.32022	0.69	0.829
NAP1L1	-0.735769	4.52396e-29	1.51725e-24	0.317375	0.917	0.926
SMARCB1	-0.738194	1.09353e-43	3.66748e-39	0.274521	0.69	0.843
PRR13	-0.73863	2.26893e-43	7.60953e-39	0.275816	0.645	0.816
HLA-DMB	-0.73947	8.0406e-23	2.69666e-18	0.340851	0.693	0.756
FBL	-0.742066	1.2059e-32	4.04436e-28	0.308361	0.569	0.738
IGLC2	-0.744767	1.29895e-24	4.35641e-20	0.332838	1	1
DDX5	-0.745544	8.24271e-54	2.76444e-49	0.247977	0.854	0.934
MIF	-0.74696	4.16616e-47	1.39725e-42	0.26482	0.861	0.912
HLA-DPA1	-0.747969	2.40006e-26	8.04931e-22	0.326648	0.98	0.993
LAPTM4A	-0.750133	5.42163e-35	1.81831e-30	0.305711	0.37	0.647
ERH	-0.750264	9.24825e-60	3.10168e-55	0.233942	0.884	0.93
MYL6	-0.756484	2.59454e-80	8.70156e-76	0.190227	0.997	0.995
HMGA1	-0.761546	8.22177e-18	2.75742e-13	0.360044	0.743	0.85
BSG	-0.76507	9.23035e-40	3.09567e-35	0.284686	0.841	0.926
DDOST	-0.769659	2.93957e-26	9.85873e-22	0.327222	0.781	0.875
XRCC6	-0.773766	1.34105e-43	4.4976e-39	0.276661	0.537	0.761
PSME2	-0.779467	3.93679e-50	1.32032e-45	0.257127	0.851	0.906
HSP90AA1	-0.781276	3.33038e-25	1.11694e-20	0.330717	0.935	0.947
COPE	-0.784647	1.002e-51	3.36051e-47	0.253091	0.849	0.93
ACADVL	-0.800547	4.06856e-30	1.36451e-25	0.31705	0.516	0.72
JSRP1	-0.800623	2.68732e-17	9.01273e-13	0.362067	0.821	0.884
BEX3	-0.802438	1.07434e-42	3.60312e-38	0.278156	0.582	0.798
LMAN1	-0.808657	2.28131e-29	7.65107e-25	0.317505	0.642	0.801
TMED2	-0.812491	1.87822e-39	6.29918e-35	0.28579	0.718	0.894
ECH1	-0.821974	1.05572e-57	3.54067e-53	0.239063	0.733	0.884
HSP90AB1	-0.823134	1.21462e-39	4.07359e-35	0.28494	0.975	0.984
SDHC	-0.824404	1.30864e-52	4.38892e-48	0.255558	0.436	0.727
PREB	-0.826492	9.48271e-41	3.18031e-36	0.291214	0.312	0.629
LRPAP1	-0.827204	2.43067e-31	8.15197e-27	0.312005	0.559	0.764
B4GALT3	-0.829573	9.18303e-38	3.0798e-33	0.29433	0.476	0.715
HNRNPD	-0.832582	6.23279e-38	2.09035e-33	0.293812	0.524	0.704
ATP5F1B	-0.832607	4.22088e-58	1.4156e-53	0.237743	0.907	0.947
EIF3L	-0.835899	2.88195e-67	9.66547e-63	0.217266	0.826	0.93
TMEM59	-0.839206	5.96722e-39	2.00129e-34	0.287696	0.678	0.84
GUCA1A	-0.854821	4.7405e-27	1.58987e-22	0.344449	0.184	0.457
KRTCAP2	-0.858133	5.00885e-36	1.67987e-31	0.296711	0.635	0.805
B2M	-0.859543	7.07912e-42	2.3742e-37	0.280396	0.574	0.799
TECR	-0.876398	1.01552e-52	3.40585e-48	0.257225	0.355	0.698
UBXN4	-0.876409	6.18104e-52	2.073e-47	0.252601	0.821	0.926
RPL21	-0.877118	2.31955e-108	7.77932e-104	0.139038	1	1
TUBB4B	-0.880665	2.0003e-19	6.7086e-15	0.354034	0.705	0.762
EIF5	-0.88072	2.95792e-60	9.92026e-56	0.232778	0.892	0.945
ATP5PB	-0.894204	1.89582e-57	6.35819e-53	0.242	0.529	0.776
PTTG1	-0.894809	4.10852e-27	1.37791e-22	0.33548	0.305	0.55
ERLEC1	-0.900523	7.76658e-33	2.60476e-28	0.307238	0.559	0.769
HLA-DQA2	-0.900838	3.405e-37	1.14197e-32	0.292271	0.771	0.886
YBX1	-0.901155	4.2952e-60	1.44052e-55	0.233114	0.965	0.968
PSMB3	-0.903325	2.54375e-65	8.53122e-61	0.222067	0.723	0.86
SF3B2	-0.906111	2.43887e-57	8.17948e-53	0.242676	0.484	0.771
RPS16	-0.907281	6.68546e-134	2.24217e-129	0.0980382	1	0.999
KPNA2	-0.911243	3.86597e-33	1.29657e-28	0.327637	0.159	0.455
DNAJC1	-0.916938	1.28372e-33	4.30533e-29	0.306774	0.479	0.705
NANS	-0.919396	1.7292e-44	5.79939e-40	0.273725	0.549	0.786
DENND6B	-0.923415	3.5194e-40	1.18034e-35	0.292	0.348	0.634
SPCS2	-0.925105	7.52073e-55	2.5223e-50	0.245813	0.665	0.902
SELENOM	-0.930514	2.53744e-32	8.51006e-28	0.309281	0.539	0.75
RPS2	-0.940902	1.08146e-104	3.627e-100	0.145315	1	1
HLA-DPB1	-0.942563	2.47705e-61	8.30752e-57	0.230287	0.987	0.999
VCP	-0.946343	8.94361e-54	2.99951e-49	0.248377	0.723	0.89
LDHB	-0.950153	2.59448e-57	8.70138e-53	0.239556	0.972	0.989
C6orf48	-0.955986	8.76768e-67	2.9405e-62	0.219542	0.61	0.836
FDPS	-0.956266	1.59823e-68	5.36014e-64	0.215254	0.652	0.868
CDC20	-0.957528	1.27433e-37	4.27384e-33	0.331258	0.035	0.365
GMPPB	-0.960152	8.27843e-46	2.77642e-41	0.270779	0.501	0.773
SEC11C	-0.973319	2.58538e-44	8.67086e-40	0.272071	0.924	0.984
HMGB1	-0.984477	1.71677e-28	5.75769e-24	0.319341	0.884	0.917
HERPUD1	-0.987191	7.68606e-39	2.57775e-34	0.287245	0.851	0.966
GHITM	-0.988988	3.32879e-73	1.11641e-68	0.205425	0.647	0.869
SSR4	-1.00256	2.98826e-40	1.0022e-35	0.283219	0.995	0.998
MTDH	-1.00277	7.03716e-71	2.36012e-66	0.209455	0.894	0.988
OS9	-1.00516	1.82821e-44	6.13146e-40	0.272523	0.673	0.84
SDF2L1	-1.01218	5.20798e-42	1.74665e-37	0.278329	0.894	0.982
PGK1	-1.01504	1.00129e-65	3.35813e-61	0.221255	0.705	0.857
ERP44	-1.01506	1.96011e-52	6.57383e-48	0.254599	0.479	0.761
MANF	-1.02184	5.94176e-46	1.99275e-41	0.267755	0.804	0.969
EDEM2	-1.02649	1.69027e-42	5.66883e-38	0.28063	0.479	0.735
PPP1CA	-1.04435	3.13987e-91	1.05305e-86	0.169553	0.773	0.928
TMED10	-1.04553	6.04673e-57	2.02795e-52	0.24146	0.622	0.848
RNASET2	-1.0518	6.0945e-36	2.04397e-31	0.29687	0.652	0.808
PSMA4	-1.06973	6.23854e-73	2.09228e-68	0.206662	0.579	0.838
UBB	-1.06981	1.12748e-125	3.78135e-121	0.110775	0.995	0.995
P4HB	-1.07599	3.63788e-45	1.22007e-40	0.26982	0.884	0.959
ACTG2	-1.08336	3.23974e-37	1.08654e-32	0.304229	0.267	0.581
GSTP1	-1.11166	4.2273e-101	1.41775e-96	0.151571	0.947	0.988
ACTB	-1.11375	3.25583e-53	1.09194e-48	0.249356	0.997	0.999
H2AFZ	-1.11891	9.41174e-70	3.15651e-65	0.211872	0.861	0.953
ARF4	-1.12069	4.17325e-59	1.39963e-54	0.235546	0.741	0.933
ATP5F1A	-1.12304	3.17308e-110	1.06419e-105	0.135932	0.872	0.957
SPCS1	-1.1271	2.19693e-83	7.36808e-79	0.184233	0.904	0.967
CD27	-1.1393	1.54769e-16	5.19064e-12	0.366013	0.72	0.796
HLA-C	-1.1465	4.99759e-83	1.67609e-78	0.184909	0.995	1
IGLV3-1	-1.16138	8.40416e-23	2.81859e-18	0.344648	0.443	0.646
PTMA	-1.17111	6.61439e-99	2.21833e-94	0.155447	0.99	0.991
BIK	-1.17243	8.6908e-73	2.91472e-68	0.206229	0.607	0.886
PARP1	-1.17415	6.05314e-107	2.0301e-102	0.141458	0.897	0.98
HMGB2	-1.18676	1.46238e-32	4.90452e-28	0.312749	0.395	0.645
LMAN2	-1.19886	2.89189e-64	9.69882e-60	0.223804	0.806	0.945
MZB1	-1.21511	2.74538e-51	9.20745e-47	0.254094	0.975	1
TNFRSF17	-1.23943	5.81753e-55	1.95108e-50	0.248125	0.426	0.792
PDIA4	-1.24089	8.01551e-45	2.68824e-40	0.270826	0.743	0.942
CD74	-1.24216	3.51025e-104	1.17727e-99	0.146199	1	1
IGLC3	-1.24689	9.7597e-41	3.27321e-36	0.281855	1	1
TMED9	-1.24762	1.72757e-67	5.79391e-63	0.216757	0.798	0.949
HLA-DRB1	-1.25346	6.78887e-77	2.27685e-72	0.197051	0.995	1
HLA-DMA	-1.2613	4.41542e-106	1.48084e-101	0.142927	0.957	0.989
HBB	-1.26523	9.73023e-09	0.000326332	0.443293	0.055	0.164
HLA-A	-1.27946	1.53199e-142	5.13799e-138	0.0850816	1	1
TUBB	-1.31909	3.93507e-44	1.31974e-39	0.272731	0.796	0.909
RGS13	-1.33505	5.63014e-77	1.88824e-72	0.197103	0.733	0.929
RPS17	-1.34344	1.23373e-85	4.13767e-81	0.184585	0.36	0.781
CORO1A	-1.34404	5.08514e-72	1.70546e-67	0.207231	0.791	0.922
TPI1	-1.34855	3.86999e-118	1.29792e-113	0.122817	0.98	0.996
RPN2	-1.3575	1.12889e-77	3.78608e-73	0.19599	0.65	0.905
HLA-DRA	-1.36483	1.9102e-100	6.40643e-96	0.152723	1	1
PRDX4	-1.41444	1.72071e-64	5.77093e-60	0.223713	0.617	0.909
ENO1	-1.42984	5.94163e-89	1.99271e-84	0.173621	0.887	0.973
FKBP2	-1.44826	1.28404e-55	4.30642e-51	0.243573	0.874	0.978
RPL27A	-1.45277	2.28873e-173	7.67595e-169	0.0418225	0.995	0.998
TMBIM6	-1.45562	4.70871e-87	1.57921e-82	0.177191	0.892	0.99
CRELD2	-1.45578	8.01028e-56	2.68649e-51	0.243263	0.725	0.93
IDH2	-1.45732	2.44363e-106	8.19543e-102	0.143409	0.567	0.897
FBP1	-1.46787	1.17592e-97	3.94381e-93	0.165327	0.199	0.767
SLC25A6	-1.51807	1.23921e-169	4.15607e-165	0.0468432	0.962	0.993
ADA	-1.52853	2.9026e-117	9.73475e-113	0.124493	0.665	0.95
PDIA6	-1.55358	2.00527e-84	6.72529e-80	0.18223	0.829	0.981
HIST1H4C	-1.56283	3.71201e-28	1.24493e-23	0.32082	0.736	0.86
PDIA2	-1.57835	1.965e-44	6.5902e-40	0.272474	0.574	0.88
VPREB3	-1.66484	2.32093e-111	7.78392e-107	0.13425	0.605	0.963
IGHM	-1.69691	8.88899e-64	2.98119e-59	0.224801	0.997	1
NDUFA4L2	-1.70475	1.34574e-40	4.51336e-36	0.313962	0.073	0.429
PKM	-1.71158	3.53195e-89	1.18454e-84	0.17326	0.821	0.949
LDHA	-1.76576	1.56755e-105	5.25725e-101	0.14463	0.592	0.904
IGHA1	-1.86414	1.14266e-39	3.83225e-35	0.285733	0.597	0.854
HSPA5	-1.91241	7.51634e-74	2.52083e-69	0.203295	0.783	0.981
NUCB2	-1.91612	1.19761e-70	4.01655e-66	0.214468	0.373	0.77
HSP90B1	-1.97572	3.17657e-64	1.06536e-59	0.223818	0.846	0.991
CD79A	-1.99881	7.79789e-161	2.61526e-156	0.0588991	0.975	1
TUBA1B	-2.04163	9.39982e-102	3.15251e-97	0.150692	0.7	0.934
RPL7	-2.05987	1.0003e-194	3.35482e-190	0.0140959	0.985	1
PDIA3	-2.06167	6.19252e-117	2.07685e-112	0.124881	0.725	0.97
RPL31	-2.11415	1.14579e-191	3.84276e-187	0.0179705	0.94	0.993
DERL3	-2.39424	3.90772e-89	1.31057e-84	0.173452	0.662	0.958
FKBP11	-2.46296	4.90418e-102	1.64476e-97	0.150137	0.655	0.959
JCHAIN	-2.60862	4.38787e-97	1.4716e-92	0.158712	0.796	1
RPS20	-2.6763	4.01847e-197	1.34771e-192	0.011087	0.904	0.995
RPL13A	-3.03509	6.75289e-206	2.26478e-201	0.000206215	0.997	1
