# Supplementary material for: Intratumor heterogeneity and T cell exhaustion in primary CNS lymphoma
Source: Genome Med. 2022 Sep 24;14:109. doi: 10.1186/s13073-022-01110-1 (PMC9509601; doi:10.1186/s13073-022-01110-1)
Supplement: Supplementary file 13 — Additional file 13: Table S11. Top markers of the T cell clusters. [file 13073_2022_1110_MOESM13_ESM.xlsx]

## Sheet: NK
gene	avg_log2FC	p_val	p_val_adj	auc	pct.1	pct.2
PTGDS	3.38496	0	0	0.637769	0.286	0.013
FGFBP2	3.08565	0	0	0.768576	0.581	0.058
SPON2	2.85871	0	0	0.719681	0.471	0.038
TYROBP	2.79495	0	0	0.807149	0.693	0.127
CLIC3	2.68662	0	0	0.712014	0.475	0.067
FCGR3A	2.397	0	0	0.730955	0.537	0.092
GNLY	2.34147	3.41817e-193	1.14639e-188	0.697565	0.534	0.184
KLRF1	2.26358	0	0	0.681953	0.416	0.058
PLAC8	2.21147	5.45316e-290	1.82888e-285	0.684295	0.438	0.086
HOPX	1.89902	2.86879e-183	9.62136e-179	0.640861	0.353	0.082
IGFBP7	1.87237	0	0	0.591215	0.185	0.003
HIPK2	1.78428	5.76381e-184	1.93307e-179	0.600994	0.236	0.036
PTPN12	1.75595	2.00371e-158	6.72003e-154	0.618416	0.296	0.065
TRDC	1.73903	3.29478e-201	1.105e-196	0.611377	0.262	0.041
AREG	1.72483	7.76983e-220	2.60585e-215	0.559584	0.125	0.007
SH2D1B	1.66773	0	0	0.571919	0.146	0.002
TXK	1.60404	4.66511e-148	1.56458e-143	0.59204	0.22	0.039
KLRD1	1.4993	1.79538e-170	6.02135e-166	0.692306	0.565	0.204
CX3CR1	1.47981	7.94326e-137	2.66401e-132	0.595947	0.239	0.048
NCR3	1.46936	5.31237e-151	1.78166e-146	0.567886	0.153	0.018
CTSW	1.45827	6.38312e-112	2.14077e-107	0.660372	0.504	0.229
FCER1G	1.42604	4.57657e-260	1.53489e-255	0.566231	0.139	0.006
PRF1	1.4232	1.18262e-130	3.96628e-126	0.690022	0.612	0.3
GNPTAB	1.41773	1.01397e-89	3.40066e-85	0.589581	0.245	0.07
CD247	1.41658	3.65991e-84	1.22746e-79	0.631921	0.43	0.201
CD160	1.40619	2.06115e-199	6.91269e-195	0.560595	0.129	0.008
PTGDR	1.39501	6.25596e-108	2.09812e-103	0.589309	0.232	0.055
AKR1C3	1.39329	2.67311e-295	8.96507e-291	0.558322	0.119	0.003
ADGRG1	1.31268	2.70943e-93	9.08688e-89	0.584517	0.225	0.058
EFHD2	1.29244	4.70162e-81	1.57683e-76	0.637615	0.473	0.239
NCAM1	1.28735	5.14355e-191	1.72504e-186	0.556444	0.12	0.007
CHST2	1.26462	1.3579e-184	4.55413e-180	0.551661	0.109	0.006
TMIGD2	1.26171	4.80578e-180	1.61176e-175	0.552102	0.11	0.007
CD7	1.25377	1.71402e-70	5.74847e-66	0.63056	0.469	0.254
MAPK1	1.24413	4.01114e-69	1.34525e-64	0.597649	0.305	0.121
JAK1	1.24354	4.67111e-89	1.5666e-84	0.670116	0.644	0.41
IFITM1	1.22144	3.24618e-21	1.0887e-16	0.543818	0.163	0.083
GSAP	1.21513	1.68384e-71	5.64725e-67	0.556593	0.145	0.032
GPR65	1.20208	9.69382e-60	3.25111e-55	0.599126	0.337	0.152
CEP78	1.19441	1.47413e-72	4.94393e-68	0.562939	0.165	0.041
C1orf162	1.18797	1.99604e-38	6.69433e-34	0.551773	0.157	0.058
GFOD1	1.14343	1.44254e-78	4.83799e-74	0.547805	0.114	0.019
C1orf21	1.12286	4.76427e-58	1.59784e-53	0.581097	0.254	0.097
ID2	1.10385	6.31236e-52	2.11704e-47	0.60757	0.421	0.23
S1PR5	1.10045	1.0152e-69	3.40477e-65	0.560833	0.161	0.039
NKG7	1.09974	1.49107e-189	5.00074e-185	0.776237	0.971	0.77
CST7	1.07874	4.30116e-107	1.44252e-102	0.696221	0.785	0.507
GSTP1	1.07704	3.11699e-48	1.04538e-43	0.602157	0.393	0.223
KLRB1	1.07314	6.24419e-72	2.09418e-67	0.627923	0.472	0.231
CEBPD	1.0603	2.83734e-42	9.51588e-38	0.573282	0.253	0.114
IL2RB	1.05885	1.19016e-42	3.99158e-38	0.564334	0.207	0.083
MATK	1.03531	1.00902e-38	3.38404e-34	0.555589	0.174	0.067
FNDC3B	1.02651	3.23114e-51	1.08366e-46	0.543646	0.114	0.027
CXXC5	0.997841	5.21175e-65	1.74792e-60	0.545736	0.113	0.022
BIN2	0.975438	3.66768e-39	1.23007e-34	0.578026	0.29	0.147
GPATCH8	0.974948	1.58947e-33	5.33075e-29	0.568925	0.262	0.133
TBX21	0.968926	1.39068e-40	4.66408e-36	0.55026	0.15	0.05
TIMP1	0.927899	1.69809e-24	5.69507e-20	0.54944	0.183	0.091
PTPN4	0.911117	2.86522e-28	9.60937e-24	0.553726	0.195	0.092
TFDP2	0.900399	3.87164e-30	1.29847e-25	0.54694	0.154	0.062
CAST	0.895231	5.78836e-33	1.9413e-28	0.582774	0.36	0.217
RAP1B	0.887879	2.3672e-29	7.93913e-25	0.566443	0.268	0.145
MTSS1	0.885458	1.33535e-29	4.47851e-25	0.542218	0.133	0.05
APMAP	0.876203	6.81227e-27	2.2847e-22	0.555721	0.211	0.107
GZMB	0.873406	1.00977e-97	3.38658e-93	0.678825	0.743	0.408
TTC38	0.866929	5.97424e-42	2.00364e-37	0.53907	0.105	0.027
DDIT4	0.863546	1.0645e-38	3.57011e-34	0.591344	0.386	0.225
ITGB2	0.840793	2.09446e-32	7.02439e-28	0.590697	0.429	0.291
RHOC	0.839006	1.32708e-25	4.45077e-21	0.545582	0.16	0.071
PXN	0.834248	1.46806e-21	4.92358e-17	0.538899	0.137	0.062
TRGC1	0.832176	1.00007e-28	3.35402e-24	0.536243	0.109	0.037
ABHD17A	0.817624	2.08199e-14	6.98259e-10	0.541502	0.194	0.121
LGALS1	0.806557	5.1939e-18	1.74193e-13	0.560678	0.327	0.228
RASA2	0.805684	1.48615e-18	4.98424e-14	0.550976	0.232	0.14
CARD16	0.799141	3.18804e-19	1.06921e-14	0.551721	0.232	0.139
SRGN	0.783538	4.58766e-51	1.53861e-46	0.633535	0.674	0.5
PLEK	0.781579	7.70091e-35	2.58273e-30	0.592789	0.439	0.276
LYN	0.77691	3.91704e-28	1.3137e-23	0.540556	0.129	0.049
OSTF1	0.771344	1.87347e-18	6.28324e-14	0.541217	0.164	0.086
IFITM2	0.767111	5.9569e-27	1.99782e-22	0.534048	0.102	0.035
XBP1	0.766788	5.28967e-16	1.77405e-11	0.547093	0.225	0.141
MYL12A	0.756595	2.63799e-45	8.8473e-41	0.62754	0.684	0.547
PYHIN1	0.751025	9.64008e-20	3.23309e-15	0.546875	0.195	0.106
FGR	0.749767	4.88382e-30	1.63794e-25	0.535516	0.104	0.034
CYBA	0.749584	5.69896e-46	1.91132e-41	0.62632	0.663	0.499
VCL	0.734796	1.53128e-18	5.1356e-14	0.533338	0.118	0.053
VAV3	0.71252	5.29897e-22	1.77717e-17	0.533823	0.111	0.044
IQGAP2	0.71148	5.63961e-17	1.89141e-12	0.554145	0.277	0.184
SELPLG	0.707562	1.72457e-12	5.78386e-08	0.543279	0.236	0.162
PLEKHA1	0.705044	1.47245e-17	4.93829e-13	0.536337	0.14	0.069
GZMM	0.704019	2.75574e-23	9.2422e-19	0.571645	0.368	0.245
ARHGEF3	0.703804	2.55035e-17	8.55337e-13	0.54441	0.195	0.111
TLE4	0.697964	5.34212e-12	1.79164e-07	0.530502	0.133	0.076
CD164	0.696735	9.2422e-17	3.09965e-12	0.541711	0.179	0.1
SH3BP5	0.688284	4.80865e-16	1.61272e-11	0.547073	0.226	0.141
RUNX3	0.686532	2.49625e-16	8.37192e-12	0.556794	0.315	0.221
DHRS7	0.683861	3.2975e-15	1.10592e-10	0.535352	0.146	0.078
YPEL1	0.682163	7.4209e-16	2.48882e-11	0.528799	0.103	0.047
UTRN	0.681785	2.82964e-16	9.49005e-12	0.554762	0.296	0.201
CCND3	0.667664	2.36371e-13	7.92742e-09	0.547981	0.271	0.191
ICAM2	0.667356	2.2438e-14	7.52527e-10	0.527467	0.101	0.048
CD47	0.6604	1.96829e-12	6.60127e-08	0.547646	0.287	0.209
CD63	0.654416	3.80155e-21	1.27496e-16	0.571474	0.397	0.283
MSN	0.654256	2.34872e-18	7.87715e-14	0.570098	0.439	0.34
RC3H1	0.643012	8.30002e-11	2.78366e-06	0.537257	0.204	0.138
AES	0.636286	6.3246e-16	2.12115e-11	0.562646	0.394	0.305
PFN1	0.632401	3.727e-57	1.24996e-52	0.649393	0.85	0.737
STK38	0.632085	6.60499e-09	0.000221518	0.530798	0.171	0.115
SYNE1	0.631292	4.98028e-16	1.67029e-11	0.554058	0.293	0.199
ZAP70	0.631238	1.13405e-09	3.80336e-05	0.530978	0.161	0.104
TES	0.631068	2.32994e-09	7.81415e-05	0.537793	0.238	0.176
RAB11FIP1	0.628377	1.71548e-10	5.75337e-06	0.52472	0.104	0.057
CYTIP	0.624328	2.70094e-12	9.05843e-08	0.544133	0.252	0.174
UBB	0.617975	1.91659e-21	6.42785e-17	0.580585	0.512	0.413
SORL1	0.613619	8.00614e-12	2.6851e-07	0.531751	0.146	0.084
TPST2	0.610469	4.83736e-15	1.62235e-10	0.53826	0.168	0.094
USP28	0.603344	1.92527e-12	6.45696e-08	0.534303	0.16	0.094
PIP4K2A	0.596587	2.89011e-15	9.69286e-11	0.560375	0.388	0.292
IDI1	0.591837	9.38031e-08	0.00314597	0.523952	0.123	0.079
ADGRE5	0.589207	3.52357e-09	0.000118173	0.535094	0.212	0.151
SYTL3	0.58864	5.07355e-13	1.70157e-08	0.535347	0.163	0.095
UCP2	0.580643	1.00673e-15	3.37636e-11	0.560226	0.369	0.277
HLA-C	0.571471	1.31312e-57	4.40393e-53	0.650923	0.914	0.828
TLN1	0.570017	2.19608e-15	7.3652e-11	0.566744	0.49	0.403
CDC42	0.56719	2.158e-19	7.23751e-15	0.57743	0.531	0.437
RNF125	0.566622	2.12657e-10	7.13208e-06	0.531247	0.156	0.096
CDC42SE1	0.560298	5.89134e-12	1.97584e-07	0.550727	0.345	0.263
GLIPR2	0.551055	2.09005e-08	0.000700962	0.525063	0.125	0.078
SCP2	0.550933	1.03274e-08	0.000346361	0.528572	0.154	0.1
KLF2	0.547399	3.19453e-12	1.07138e-07	0.55101	0.339	0.258
ADD3	0.544077	2.08429e-09	6.99028e-05	0.535633	0.214	0.151
PDIA3	0.541959	2.76585e-13	9.27609e-09	0.551069	0.315	0.227
SAMHD1	0.5408	4.31991e-07	0.0144881	0.526527	0.161	0.113
PRDX5	0.540109	1.29325e-06	0.0433731	0.527068	0.177	0.131
DSTN	0.538501	3.21184e-10	1.07719e-05	0.542769	0.284	0.211
ADD1	0.528545	1.41054e-06	0.0473066	0.523629	0.14	0.096
CALM1	0.519466	7.34031e-23	2.46179e-18	0.587441	0.611	0.504
MIB2	0.515086	5.08797e-07	0.017064	0.520259	0.101	0.063
FAM49B	0.510704	6.44725e-08	0.00216228	0.531528	0.201	0.144
SEPT7	0.507844	6.52e-18	2.18668e-13	0.576349	0.587	0.497
CD53	0.507748	8.40126e-09	0.000281762	0.540049	0.29	0.225
SSH2	0.50683	9.96513e-07	0.0334211	0.521306	0.114	0.074
HMOX2	0.505166	9.28871e-07	0.0311525	0.521685	0.117	0.077
ARPC2	0.501861	5.8412e-26	1.95902e-21	0.595022	0.663	0.544
ACAA2	0.499893	1.15109e-06	0.0386054	0.52098	0.112	0.073
SUN2	0.497248	1.43781e-07	0.00482213	0.529677	0.186	0.133
CEMIP2	0.494879	9.45764e-09	0.00031719	0.528898	0.157	0.102
LITAF	0.491134	2.97101e-10	9.96418e-06	0.545287	0.319	0.246
TCF25	0.487377	2.06279e-07	0.0069182	0.538537	0.323	0.27
CD99	0.486888	9.72423e-13	3.26131e-08	0.558797	0.451	0.374
STK4	0.485369	1.01801e-09	3.41422e-05	0.545162	0.338	0.266
AKAP13	0.484762	8.59597e-09	0.000288291	0.545313	0.384	0.322
PRDM1	0.482665	5.35114e-09	0.000179467	0.543011	0.333	0.264
ANXA1	0.48033	1.08513e-08	0.000363931	0.538021	0.266	0.2
CLIC1	0.472714	1.73149e-12	5.80707e-08	0.55826	0.452	0.377
REL	0.470394	9.81692e-08	0.0032924	0.526833	0.154	0.102
HLA-B	0.459418	2.04965e-12	6.8741e-08	0.55704	0.437	0.354
LSP1	0.454892	6.97043e-10	2.33774e-05	0.547851	0.378	0.307
RAB8B	0.449857	3.7896e-07	0.0127096	0.528661	0.186	0.133
DBI	0.449262	5.91817e-08	0.00198484	0.540819	0.344	0.281
IQGAP1	0.432785	3.20084e-07	0.010735	0.537769	0.324	0.267
ALOX5AP	0.432439	5.45586e-08	0.00182979	0.537204	0.281	0.215
IFI16	0.429332	2.07461e-07	0.00695783	0.537622	0.31	0.252
HLA-E	0.427895	8.51696e-15	2.85642e-10	0.568283	0.562	0.484
LPGAT1	0.41046	1.30881e-07	0.00438948	0.521268	0.104	0.062
HCST	0.396117	6.65284e-16	2.23123e-11	0.573915	0.676	0.597
H3F3B	0.39126	1.85251e-12	6.21295e-08	0.564167	0.631	0.581
AOAH	0.385013	1.53591e-07	0.00515114	0.524434	0.134	0.086
LCP1	0.379646	1.10264e-12	3.69804e-08	0.564832	0.647	0.58
ACTB	0.376842	9.1524e-18	3.06953e-13	0.58113	0.937	0.898
MYBL1	0.340113	2.0222e-07	0.00678205	0.525832	0.151	0.099
GZMA	0.325274	9.71453e-16	3.25806e-11	0.574217	0.734	0.64
TMSB4X	0.320083	5.58509e-31	1.87313e-26	0.609442	0.997	0.985
TRBC1	0.316445	3.99003e-07	0.0133818	0.535795	0.298	0.234
CCL4	0.314542	8.42029e-12	2.824e-07	0.554471	0.43	0.333
MT-ND5	0.307706	1.17657e-12	3.94599e-08	0.566703	0.797	0.75
TXNIP	0.290639	1.45201e-17	4.86975e-13	0.579829	0.877	0.716
S100A4	0.260297	1.40054e-11	4.69713e-07	0.562739	0.752	0.665
HLA-A	0.25678	9.24861e-11	3.1018e-06	0.5611	0.859	0.824
MT-CO1	0.252634	1.17912e-29	3.95452e-25	0.60694	0.985	0.976
CALM3	-0.251094	4.56115e-07	0.0152972	0.46508	0.153	0.23
RPL19	-0.252327	8.21559e-13	2.75535e-08	0.432336	0.93	0.92
CAPZA1	-0.253835	2.55004e-07	0.00855233	0.461991	0.189	0.273
DDT	-0.258684	4.24829e-07	0.0142479	0.465723	0.143	0.218
RPL14	-0.26281	3.66571e-12	1.22941e-07	0.434414	0.828	0.844
SLC25A6	-0.265347	1.08682e-06	0.0364496	0.461438	0.249	0.335
C12orf57	-0.266685	6.43271e-07	0.021574	0.464503	0.171	0.249
EIF3E	-0.276953	4.7306e-07	0.0158655	0.465445	0.15	0.225
HMGB1	-0.278409	1.27983e-06	0.0429228	0.457301	0.411	0.498
RPL18	-0.278788	5.37447e-12	1.80249e-07	0.435037	0.764	0.808
RPS6	-0.284625	3.35938e-09	0.000112667	0.444115	0.907	0.9
NPM1	-0.288954	6.91684e-07	0.0231977	0.458347	0.315	0.409
PSMD14	-0.290234	7.53753e-07	0.0252794	0.471633	0.086	0.145
ANP32B	-0.290737	1.86049e-07	0.00623972	0.461808	0.183	0.268
RPS9	-0.291935	3.68342e-09	0.000123534	0.446702	0.453	0.564
TOMM7	-0.292771	7.63472e-10	2.56053e-05	0.443004	0.569	0.663
RPS13	-0.29364	8.1859e-08	0.00274539	0.449907	0.666	0.713
VAMP5	-0.297578	5.42403e-07	0.0181911	0.466144	0.144	0.216
TPT1	-0.298475	2.47257e-14	8.29251e-10	0.427918	0.983	0.956
CDV3	-0.299009	6.44356e-07	0.0216104	0.469178	0.108	0.174
CXCR4	-0.299098	3.61415e-07	0.0121212	0.461153	0.217	0.301
RPL9	-0.301779	1.00266e-07	0.00336273	0.450408	0.627	0.691
RPS15	-0.303399	7.82346e-14	2.62383e-09	0.42976	0.684	0.776
HSP90AB1	-0.30519	3.98891e-07	0.013378	0.454595	0.452	0.536
SNRPG	-0.306927	5.91721e-07	0.0198451	0.466533	0.14	0.212
RPL37A	-0.309185	1.10263e-11	3.698e-07	0.436591	0.627	0.711
DDX21	-0.312415	6.21583e-07	0.0208467	0.469075	0.109	0.175
MBD2	-0.314167	5.31888e-07	0.0178385	0.475534	0.051	0.101
SOD1	-0.318425	1.03265e-07	0.0034633	0.459225	0.214	0.305
RPLP2	-0.321529	1.04354e-14	3.49984e-10	0.426954	0.834	0.87
RPL22	-0.323552	8.48961e-11	2.84725e-06	0.440734	0.488	0.599
RPL13A	-0.325009	1.7731e-14	5.94663e-10	0.427539	0.884	0.909
PDCD5	-0.326722	3.19555e-07	0.0107172	0.469598	0.094	0.158
EIF5B	-0.329619	1.38905e-08	0.00046586	0.459102	0.167	0.257
RPS11	-0.330421	1.61101e-15	5.403e-11	0.424791	0.767	0.851
NDUFB11	-0.330827	4.49066e-08	0.00150608	0.459543	0.187	0.276
PABPC1	-0.331417	1.93852e-07	0.00650142	0.466223	0.123	0.195
RPL24	-0.335075	5.39191e-22	1.80834e-17	0.409002	0.798	0.85
EEF2	-0.336348	9.8491e-10	3.30319e-05	0.450485	0.253	0.363
TUBB4B	-0.336426	3.02312e-07	0.0101389	0.471794	0.074	0.132
RPS14	-0.339111	2.11807e-30	7.10358e-26	0.391646	0.968	0.972
ENO1	-0.342138	1.52479e-07	0.00511385	0.46051	0.204	0.289
HINT1	-0.344064	1.68805e-09	5.66139e-05	0.447037	0.387	0.492
RPS23	-0.347217	1.0871e-13	3.64592e-09	0.430025	0.732	0.804
TOMM20	-0.347822	9.20898e-08	0.00308851	0.462961	0.153	0.231
GIMAP4	-0.348098	1.50986e-08	0.000506377	0.451897	0.325	0.429
RAN	-0.348503	4.99676e-09	0.000167581	0.455121	0.209	0.307
ACAP1	-0.348733	3.9854e-07	0.0133662	0.474693	0.055	0.106
RPL27A	-0.350259	1.97598e-16	6.62704e-12	0.422662	0.684	0.784
ANP32E	-0.350351	6.10259e-07	0.0204669	0.472694	0.074	0.13
SNRPF	-0.351042	2.37819e-08	0.000797596	0.462893	0.128	0.208
RPS27L	-0.351286	2.24895e-09	7.54253e-05	0.463229	0.095	0.172
RPL5	-0.352522	1.39686e-10	4.6848e-06	0.440251	0.634	0.692
RPL10A	-0.353895	2.0338e-15	6.82097e-11	0.425362	0.718	0.777
STK17B	-0.356337	1.41827e-06	0.0475661	0.467795	0.142	0.21
GALNT1	-0.35714	3.13224e-07	0.0105049	0.472952	0.065	0.121
RPL35A	-0.359992	6.78972e-21	2.27714e-16	0.411445	0.83	0.866
RPL8	-0.363089	1.63642e-20	5.48824e-16	0.41258	0.729	0.801
ATP5F1E	-0.364452	8.28133e-20	2.77739e-15	0.414081	0.786	0.831
RPL11	-0.365024	3.62638e-26	1.21621e-21	0.399954	0.942	0.937
RPL34	-0.366939	7.18198e-19	2.40869e-14	0.416136	0.912	0.912
PIK3R1	-0.367787	9.07992e-08	0.00304522	0.457476	0.256	0.342
SRM	-0.368291	2.7774e-08	0.000931485	0.471959	0.052	0.109
EEF1B2	-0.369089	1.03542e-10	3.47261e-06	0.441528	0.474	0.567
COX7C	-0.36999	2.53417e-10	8.49911e-06	0.448631	0.256	0.366
RPLP1	-0.374298	3.68189e-58	1.23483e-53	0.347975	0.991	0.988
HERPUD1	-0.374829	7.47091e-07	0.0250559	0.473279	0.072	0.126
CNTRL	-0.376425	4.46327e-07	0.0149689	0.475102	0.053	0.103
RPS3	-0.376834	2.15585e-14	7.23029e-10	0.429336	0.556	0.654
NSA2	-0.379708	1.95826e-10	6.56763e-06	0.450773	0.206	0.315
GSPT1	-0.380533	3.39839e-07	0.0113975	0.473925	0.059	0.112
CRYBG1	-0.386143	1.08406e-06	0.0363573	0.473103	0.078	0.133
PDCD4	-0.392133	1.56452e-07	0.00524708	0.461402	0.191	0.271
RPS15A	-0.394353	2.20726e-47	7.40271e-43	0.363284	0.961	0.959
KMT2A	-0.394516	1.49468e-08	0.000501286	0.461641	0.137	0.218
RPL36A	-0.395136	1.3357e-07	0.00447968	0.464302	0.145	0.217
MRPL52	-0.398133	1.56622e-08	0.000525279	0.469838	0.062	0.123
PARP1	-0.400895	7.50827e-09	0.000251812	0.461432	0.128	0.21
ZNF217	-0.404603	4.94071e-07	0.0165702	0.472982	0.07	0.125
RPL18A	-0.405371	1.10515e-18	3.70645e-14	0.417561	0.605	0.719
CHCHD10	-0.406654	1.8005e-08	0.000603852	0.467132	0.084	0.152
ZFAS1	-0.407211	6.82687e-10	2.28959e-05	0.463992	0.078	0.152
ERP29	-0.407316	4.41576e-10	1.48096e-05	0.453515	0.182	0.282
RPL35	-0.408151	8.79641e-35	2.95014e-30	0.383781	0.795	0.881
RPS5	-0.408383	4.66167e-24	1.56343e-19	0.404738	0.716	0.802
CNOT1	-0.410156	1.76963e-07	0.00593499	0.469647	0.088	0.15
RPL30	-0.412193	1.03147e-23	3.45933e-19	0.405203	0.824	0.864
RPS19	-0.413426	2.28354e-43	7.65853e-39	0.36944	0.933	0.957
DUT	-0.416599	3.83925e-09	0.000128761	0.466535	0.074	0.143
TMPO	-0.423584	1.31594e-08	0.00044134	0.467613	0.077	0.143
RPS2	-0.426053	1.46432e-43	4.91105e-39	0.369144	0.911	0.945
NDUFC1	-0.427216	1.08117e-09	3.62602e-05	0.460586	0.112	0.194
RPS29	-0.427385	2.81155e-14	9.42938e-10	0.430176	0.487	0.621
RPS27	-0.42841	3.01012e-21	1.00953e-16	0.4106	0.835	0.884
GNAS	-0.430581	8.34e-11	2.79707e-06	0.456587	0.12	0.211
RPL12	-0.431988	7.86333e-50	2.6372e-45	0.359671	0.928	0.944
TC2N	-0.433144	3.51415e-08	0.00117858	0.469632	0.071	0.133
SAT1	-0.433495	2.82761e-08	0.000948325	0.459244	0.186	0.27
WDR43	-0.433679	6.63582e-08	0.00222552	0.471857	0.06	0.117
PEBP1	-0.437858	3.54196e-10	1.1879e-05	0.457756	0.127	0.215
PECAM1	-0.439903	3.36195e-08	0.00112753	0.472556	0.05	0.105
RBMX	-0.440803	2.4239e-11	8.12928e-07	0.453936	0.132	0.229
RPL38	-0.442299	6.67995e-12	2.24032e-07	0.441922	0.303	0.423
TXN	-0.442859	2.52031e-10	8.45263e-06	0.457686	0.123	0.212
H2AFZ	-0.443044	1.10505e-07	0.00370611	0.459865	0.215	0.293
RPS28	-0.443109	3.9293e-35	1.31781e-30	0.383156	0.808	0.885
RPL37	-0.449081	6.87232e-54	2.30484e-49	0.353858	0.916	0.953
RPL32	-0.450095	6.3013e-53	2.11333e-48	0.355209	0.946	0.966
RPS4X	-0.451073	2.27558e-32	7.63185e-28	0.388203	0.76	0.85
AC058791.1	-0.451256	1.69578e-07	0.0056873	0.471088	0.075	0.134
PGK1	-0.451496	4.94687e-09	0.000165908	0.461704	0.122	0.2
DARS	-0.453869	1.35514e-07	0.00454485	0.47239	0.063	0.118
GBP5	-0.456198	1.72818e-08	0.000579596	0.468806	0.071	0.134
RILPL2	-0.459442	1.02713e-08	0.000344478	0.471619	0.048	0.105
RPS21	-0.460157	7.24991e-25	2.43147e-20	0.40366	0.601	0.731
RPL13	-0.464793	4.59374e-35	1.54065e-30	0.383208	0.908	0.918
TMEM123	-0.466868	8.46899e-10	2.84033e-05	0.465377	0.07	0.141
A2M-AS1	-0.468595	3.47691e-08	0.00116608	0.470709	0.063	0.122
RPL23	-0.469375	8.15468e-20	2.73492e-15	0.41496	0.588	0.712
CLEC2D	-0.469889	6.72786e-10	2.25639e-05	0.461381	0.1	0.179
RPL39	-0.473889	1.13083e-20	3.79257e-16	0.413676	0.539	0.662
MCUB	-0.474838	1.02528e-11	3.43857e-07	0.465567	0.04	0.11
RPS25	-0.474945	3.4518e-18	1.15766e-13	0.419754	0.527	0.645
SNHG8	-0.480411	9.5783e-11	3.21237e-06	0.463721	0.065	0.139
FYB1	-0.480961	1.24244e-16	4.16688e-12	0.427607	0.333	0.484
MZT2B	-0.481248	3.04508e-13	1.02126e-08	0.443678	0.196	0.314
RPSA	-0.484784	1.37575e-27	4.614e-23	0.397835	0.648	0.762
HLA-DPA1	-0.488733	2.22002e-12	7.4455e-08	0.445902	0.2	0.311
LAT	-0.489138	3.18937e-10	1.06965e-05	0.462098	0.087	0.164
MCL1	-0.49771	1.18927e-10	3.98858e-06	0.458767	0.105	0.19
ZBTB38	-0.505414	5.15432e-12	1.72866e-07	0.445812	0.215	0.329
RHOH	-0.506496	1.37397e-09	4.60802e-05	0.46929	0.049	0.11
EZR	-0.508228	1.05575e-13	3.54078e-09	0.444191	0.172	0.289
RPS18	-0.508288	1.07981e-46	3.62147e-42	0.364331	0.925	0.941
ITM2A	-0.512728	7.20457e-14	2.41627e-09	0.451654	0.094	0.195
RPS16	-0.515945	1.79239e-38	6.01131e-34	0.377514	0.795	0.865
RPS20	-0.519406	9.67503e-28	3.24481e-23	0.397231	0.708	0.8
CD81	-0.521058	2.36753e-12	7.94021e-08	0.450501	0.141	0.244
JPT1	-0.521147	2.61577e-13	8.77277e-09	0.451917	0.104	0.203
GBP1	-0.521555	2.91294e-09	9.76941e-05	0.465086	0.084	0.155
TUBA4A	-0.52494	3.52602e-13	1.18256e-08	0.45207	0.105	0.205
MT-ATP8	-0.527928	1.30012e-13	4.36035e-09	0.436544	0.314	0.444
GPRIN3	-0.535196	8.30071e-10	2.78389e-05	0.463654	0.083	0.157
HMGA1	-0.552656	9.31387e-13	3.12369e-08	0.463632	0.038	0.112
S100A10	-0.553021	8.81044e-16	2.95484e-11	0.431393	0.297	0.437
CBX5	-0.55552	1.3803e-10	4.62925e-06	0.462726	0.075	0.15
AIF1	-0.557345	7.49464e-13	2.51355e-08	0.463358	0.038	0.113
YWHAE	-0.557933	1.67134e-11	5.60535e-07	0.452938	0.142	0.237
NAP1L1	-0.562043	3.5428e-18	1.18818e-13	0.426793	0.266	0.417
EML4	-0.562545	1.87118e-10	6.27557e-06	0.46376	0.07	0.143
RPS12	-0.565324	1.33259e-50	4.46924e-46	0.358542	0.969	0.955
PPA1	-0.56577	1.22832e-13	4.11953e-09	0.454626	0.078	0.171
WNK1	-0.567047	2.1602e-16	7.24489e-12	0.441376	0.128	0.252
POU2F2	-0.578124	4.94911e-10	1.65983e-05	0.466054	0.062	0.13
CD52	-0.579608	1.24923e-34	4.18966e-30	0.387403	0.396	0.624
LGALS3	-0.581939	6.77372e-12	2.27177e-07	0.466751	0.033	0.1
RGS10	-0.58428	4.54709e-19	1.525e-14	0.434647	0.134	0.271
VMP1	-0.591117	3.93665e-12	1.32027e-07	0.460326	0.065	0.145
RASGRP1	-0.598869	6.69883e-13	2.24666e-08	0.453687	0.099	0.193
RPL36	-0.600054	2.12711e-37	7.13391e-33	0.38011	0.603	0.758
STAT1	-0.602228	3.56686e-10	1.19625e-05	0.463379	0.079	0.152
RPL22L1	-0.605114	2.24926e-13	7.54358e-09	0.455355	0.078	0.169
CORO1B	-0.607435	1.16713e-14	3.91431e-10	0.457892	0.046	0.131
RPL28	-0.614809	4.50099e-98	1.50954e-93	0.301263	0.916	0.963
CCDC167	-0.620532	1.01244e-16	3.39551e-12	0.448204	0.073	0.18
RPLP0	-0.623562	3.51131e-27	1.17762e-22	0.402419	0.39	0.568
GPR171	-0.63024	3.22332e-11	1.08104e-06	0.464843	0.052	0.122
IL32	-0.633434	1.28459e-18	4.30827e-14	0.439557	0.102	0.228
TUBB	-0.633655	6.32524e-10	2.12136e-05	0.456152	0.162	0.246
GAPDH	-0.634537	9.3408e-24	3.13272e-19	0.408015	0.498	0.609
CD6	-0.646607	2.83258e-13	9.49991e-09	0.463985	0.032	0.105
RPS8	-0.647298	4.26417e-66	1.43012e-61	0.337667	0.84	0.92
FTL	-0.681195	1.75952e-41	5.90108e-37	0.372505	0.822	0.898
CD2	-0.685303	3.47787e-30	1.16641e-25	0.397589	0.343	0.548
OTULIN	-0.710797	7.91648e-17	2.65503e-12	0.448944	0.068	0.172
HLA-DRB5	-0.720085	8.25648e-17	2.76906e-12	0.448282	0.073	0.178
TUBA1B	-0.721025	8.48558e-13	2.84589e-08	0.447688	0.168	0.268
GLUL	-0.723864	1.39978e-12	4.69459e-08	0.456337	0.087	0.173
PKM	-0.731854	1.04498e-15	3.50466e-11	0.449393	0.083	0.184
CD44	-0.732886	1.08049e-17	3.62375e-13	0.444307	0.086	0.199
IKZF3	-0.738333	1.69019e-22	5.66856e-18	0.420459	0.215	0.373
HLA-DRA	-0.738366	3.58668e-23	1.2029e-18	0.418288	0.223	0.388
VIM	-0.741156	7.0124e-30	2.35182e-25	0.400093	0.313	0.499
IL6ST	-0.741365	3.22211e-14	1.08063e-09	0.461634	0.033	0.111
PRDX1	-0.741919	9.4368e-20	3.16491e-15	0.43575	0.115	0.246
HSPD1	-0.744925	2.30143e-17	7.71855e-13	0.445224	0.085	0.196
PTMS	-0.756977	6.82765e-17	2.28986e-12	0.452507	0.049	0.145
TRBC2	-0.757804	4.66999e-27	1.56622e-22	0.407192	0.279	0.456
CNN2	-0.762696	2.37516e-20	7.96583e-16	0.438952	0.083	0.207
C1QB	-0.769984	6.60719e-18	2.21592e-13	0.446598	0.069	0.177
LTB	-0.772938	1.30389e-11	4.37299e-07	0.456333	0.107	0.193
SPOCK2	-0.785124	3.51309e-20	1.17822e-15	0.439383	0.083	0.206
BCL11B	-0.787303	6.47375e-20	2.17117e-15	0.437489	0.1	0.226
HLA-DRB1	-0.79637	3.24921e-23	1.08972e-18	0.423512	0.161	0.314
CD74	-0.805121	3.01862e-35	1.01238e-30	0.387128	0.408	0.596
SIRPG	-0.814832	4.65368e-18	1.56075e-13	0.458343	0.016	0.1
LDHB	-0.819636	2.84828e-27	9.55257e-23	0.413464	0.18	0.352
C1QA	-0.856011	1.34423e-18	4.50829e-14	0.443865	0.077	0.19
HMGB2	-0.869389	2.39663e-20	8.03783e-16	0.434272	0.121	0.25
SIT1	-0.88993	3.07439e-25	1.03109e-20	0.444654	0.015	0.126
INPP4B	-0.917002	1.55929e-21	5.22954e-17	0.448569	0.025	0.129
TRAT1	-0.922895	9.24751e-20	3.10143e-15	0.455399	0.015	0.104
IFNG	-1.03742	1.26149e-17	4.23078e-13	0.454993	0.031	0.122
CD84	-1.09799	2.73371e-25	9.16832e-21	0.440752	0.028	0.147
CD3G	-1.10031	2.12115e-82	7.11393e-78	0.327212	0.2	0.561
APOE	-1.10077	3.07605e-28	1.03165e-23	0.424107	0.079	0.232
HIST1H4C	-1.15186	7.40625e-14	2.48391e-09	0.440768	0.231	0.338
TOP2A	-1.15717	4.36805e-18	1.46496e-13	0.455468	0.026	0.115
LAG3	-1.17088	1.18154e-25	3.96266e-21	0.439418	0.03	0.152
ANXA5	-1.19563	4.45887e-33	1.49542e-28	0.418081	0.065	0.228
FABP5	-1.19617	6.83204e-27	2.29133e-22	0.438036	0.027	0.151
COTL1	-1.21953	1.6505e-42	5.53543e-38	0.39174	0.133	0.344
THEMIS	-1.21993	2.40286e-28	8.0587e-24	0.438959	0.015	0.137
MKI67	-1.34385	2.28518e-23	7.66403e-19	0.4508	0.008	0.106
CD8B	-1.36044	9.53844e-34	3.199e-29	0.426709	0.023	0.17
CD27	-1.37049	1.0087e-36	3.38298e-32	0.417612	0.038	0.202
CD8A	-1.5395	1.68598e-57	5.65444e-53	0.374924	0.088	0.334
TRAC	-1.63386	2.04447e-65	6.85675e-61	0.366005	0.072	0.337
CD3E	-1.70975	7.75162e-102	2.59974e-97	0.313845	0.116	0.483
CD3D	-1.76225	4.45859e-122	1.49532e-117	0.289549	0.144	0.555
GZMK	-1.88026	6.21042e-114	2.08285e-109	0.299831	0.126	0.517
IL7R	-2.84414	1.7881e-112	5.99694e-108	0.306854	0.088	0.458

## Sheet: naive_memCD8
gene	avg_log2FC	p_val	p_val_adj	auc	pct.1	pct.2
IL7R	1.64258	0	0	0.70727	0.641	0.305
CMC1	1.48352	0	0	0.629914	0.395	0.161
TXNIP	1.28071	0	0	0.743816	0.863	0.637
KLRB1	1.24361	3.83379e-261	1.28578e-256	0.617499	0.378	0.158
MYBL1	1.13646	1.36826e-170	4.58887e-166	0.566037	0.182	0.051
CD8B	1.13336	1.71348e-131	5.74668e-127	0.570479	0.24	0.11
LINC02446	1.08999	4.63528e-115	1.55458e-110	0.551507	0.152	0.053
PIK3R1	1.04737	3.33497e-175	1.11848e-170	0.607155	0.438	0.272
TSC22D3	1.03135	6.2175e-162	2.08523e-157	0.602821	0.43	0.274
LYAR	0.953128	3.00944e-79	1.00931e-74	0.560001	0.264	0.167
KLF3	0.940827	1.43949e-103	4.82777e-99	0.560671	0.22	0.106
PPBP	0.935909	6.67636e-106	2.23912e-101	0.554412	0.179	0.072
NRGN	0.893969	8.85158e-65	2.96864e-60	0.533813	0.11	0.043
DUSP2	0.868128	7.98099e-49	2.67667e-44	0.540368	0.186	0.116
ZBTB38	0.851511	3.80334e-123	1.27556e-118	0.58843	0.409	0.267
PF4	0.851474	1.37513e-81	4.61189e-77	0.541363	0.133	0.051
PNRC1	0.839061	1.78352e-134	5.98158e-130	0.597725	0.474	0.332
PARP8	0.828748	5.86001e-87	1.96533e-82	0.563873	0.281	0.169
CD8A	0.794111	3.451e-114	1.1574e-109	0.584815	0.403	0.266
KLRD1	0.790536	2.36101e-147	7.91836e-143	0.585239	0.328	0.158
ZFP36L2	0.78182	3.56918e-162	1.19703e-157	0.614308	0.577	0.442
CXCR4	0.674311	3.21767e-42	1.07914e-37	0.549607	0.332	0.274
CNOT6L	0.665997	2.34998e-49	7.88137e-45	0.550089	0.291	0.211
PRDM1	0.658175	3.158e-60	1.05913e-55	0.557573	0.325	0.231
KLF2	0.654226	1.20829e-42	4.05236e-38	0.54781	0.303	0.237
A2M-AS1	0.640192	1.371e-37	4.59805e-33	0.532473	0.156	0.095
S100A10	0.631742	1.73331e-62	5.81317e-58	0.567916	0.464	0.406
SMAP2	0.614306	8.78188e-64	2.94527e-59	0.568587	0.468	0.402
GNLY	0.601483	2.12043e-62	7.1115e-58	0.553011	0.266	0.165
AC058791.1	0.596345	1.47052e-38	4.93183e-34	0.534258	0.169	0.105
CD48	0.588876	1.81756e-32	6.09575e-28	0.543893	0.339	0.292
CRYBG1	0.570403	1.31443e-24	4.40832e-20	0.526956	0.158	0.111
KLRG1	0.565464	1.53164e-21	5.13683e-17	0.522634	0.127	0.086
PIP4K2A	0.556892	1.34012e-40	4.49449e-36	0.548681	0.339	0.271
GZMM	0.556748	8.01187e-28	2.68702e-23	0.537601	0.281	0.232
GPR65	0.551815	2.12771e-33	7.13591e-29	0.534945	0.201	0.138
GPR171	0.514248	3.20025e-08	0.0010733	0.513981	0.131	0.11
ITGA4	0.511148	1.83788e-17	6.1639e-13	0.527204	0.231	0.193
GZMH	0.502352	1.57565e-39	5.2844e-35	0.551298	0.409	0.34
CCL4	0.499141	1.48344e-59	4.97517e-55	0.561929	0.402	0.298
ANXA1	0.492408	7.33514e-10	2.46006e-05	0.519546	0.215	0.196
RIPOR2	0.490292	1.31261e-21	4.40223e-17	0.526261	0.171	0.125
FKBP5	0.481442	1.72095e-34	5.77171e-30	0.548396	0.413	0.366
LITAF	0.479879	2.65946e-12	8.91929e-08	0.523993	0.263	0.241
KIF2A	0.477166	1.45521e-11	4.88048e-07	0.519687	0.182	0.154
BTG1	0.475781	2.30797e-121	7.74047e-117	0.604215	0.766	0.651
RNF125	0.467073	6.47694e-14	2.17224e-09	0.517602	0.119	0.087
RPS3	0.465789	8.41e-93	2.82055e-88	0.590178	0.706	0.611
CCL5	0.459731	1.82193e-182	6.11038e-178	0.629095	0.859	0.698
TNFAIP3	0.455263	3.72453e-10	1.24913e-05	0.514231	0.108	0.083
PDCD4	0.446251	3.25869e-20	1.0929e-15	0.532345	0.292	0.25
SRSF5	0.443578	2.96492e-17	9.94373e-13	0.531578	0.336	0.31
RUNX3	0.439556	1.20768e-11	4.05033e-07	0.522419	0.241	0.217
TTC3	0.433587	5.87782e-07	0.019713	0.51396	0.16	0.142
DDX5	0.432335	1.17138e-97	3.92858e-93	0.593349	0.733	0.679
RORA	0.427682	1.86325e-13	6.24898e-09	0.520251	0.164	0.13
ELF1	0.4259	7.38356e-10	2.4763e-05	0.519959	0.228	0.206
RPS23	0.422879	7.58603e-135	2.5442e-130	0.611074	0.846	0.771
AGTPBP1	0.420972	5.50559e-15	1.84647e-10	0.517881	0.115	0.081
EEF1D	0.414194	5.61386e-09	0.000188278	0.521003	0.292	0.284
HOPX	0.414013	2.81022e-12	9.4249e-08	0.516268	0.116	0.086
ETS1	0.41066	1.19656e-16	4.01301e-12	0.529347	0.294	0.26
CEMIP2	0.410172	2.01251e-12	6.74956e-08	0.516898	0.124	0.093
RPS12	0.407673	2.69954e-268	9.05371e-264	0.657904	0.992	0.933
SYTL3	0.407014	2.30603e-14	7.73395e-10	0.517823	0.119	0.086
MYL12A	0.406373	2.83138e-48	9.49589e-44	0.562904	0.578	0.54
C1orf21	0.396149	2.3254e-14	7.79893e-10	0.518387	0.127	0.092
TPT1	0.395622	1.31043e-262	4.39493e-258	0.656209	0.985	0.939
RPL13A	0.394091	2.34098e-214	7.85116e-210	0.640951	0.943	0.885
CREBRF	0.3922	5.4164e-11	1.81655e-06	0.51798	0.16	0.131
PTPRC	0.386293	8.36861e-103	2.80666e-98	0.596427	0.781	0.738
CD52	0.384992	7.80662e-57	2.61819e-52	0.569548	0.662	0.578
CD3E	0.382889	3.1348e-24	1.05135e-19	0.542107	0.466	0.459
RPS14	0.38024	5.82924e-247	1.95501e-242	0.651448	0.99	0.96
RPL6	0.379614	3.94891e-92	1.32439e-87	0.591515	0.856	0.77
SYNE1	0.378888	2.62763e-12	8.81256e-08	0.522249	0.225	0.192
FYN	0.377382	5.07386e-09	0.000170167	0.521318	0.304	0.293
CTSW	0.377166	2.61165e-13	8.75895e-09	0.524895	0.263	0.233
KLRF1	0.369005	8.22533e-34	2.75861e-29	0.525496	0.11	0.058
HCST	0.367377	1.29935e-50	4.35775e-46	0.565342	0.635	0.58
RPL30	0.363894	2.85864e-132	9.58732e-128	0.610285	0.922	0.822
RPL5	0.35489	2.40053e-68	8.05089e-64	0.577637	0.738	0.657
TNRC6B	0.350081	1.00641e-07	0.0033753	0.518842	0.281	0.267
EEF1A1	0.33984	1.47384e-42	4.94295e-38	0.559838	0.636	0.593
PYHIN1	0.339125	3.95317e-08	0.00132582	0.513513	0.125	0.102
MT-ND2	0.337241	3.93444e-63	1.31953e-58	0.574667	0.723	0.688
RPS13	0.335498	7.98927e-77	2.67944e-72	0.582688	0.756	0.681
RPS7	0.332129	4.1359e-86	1.3871e-81	0.588554	0.887	0.805
ITM2B	0.329662	2.03715e-14	6.8322e-10	0.530515	0.407	0.392
CALM1	0.324101	2.4593e-17	8.24801e-13	0.535905	0.505	0.514
GZMK	0.319903	1.05864e-30	3.55047e-26	0.548503	0.529	0.472
RPLP2	0.315055	7.15152e-96	2.39848e-91	0.593641	0.904	0.845
UTRN	0.305709	4.92451e-08	0.00165158	0.517423	0.222	0.198
RPS4Y1	0.301435	2.45843e-08	0.000824509	0.521832	0.37	0.374
RPS20	0.296865	5.9923e-78	2.0097e-73	0.583968	0.846	0.761
RPS6	0.295252	5.58708e-132	1.8738e-127	0.610254	0.938	0.876
MT-ND1	0.284301	1.99583e-49	6.69362e-45	0.566015	0.74	0.72
RPS15A	0.282945	5.93726e-130	1.99124e-125	0.609442	0.987	0.941
PLEK	0.276458	4.15702e-08	0.00139418	0.519721	0.298	0.277
SH3BGRL3	0.273441	2.84168e-33	9.53043e-29	0.553708	0.755	0.717
NKG7	0.27302	4.84053e-89	1.62342e-84	0.589807	0.858	0.733
RPL13	0.272512	3.23019e-108	1.08334e-103	0.599692	0.954	0.894
SEPT7	0.271382	2.0151e-14	6.75824e-10	0.532321	0.499	0.505
HLA-C	0.270533	2.62457e-61	8.80227e-57	0.574371	0.854	0.819
EIF1	0.260426	2.76518e-12	9.27387e-08	0.529531	0.492	0.509
RPL14	0.256611	2.74205e-50	9.19629e-46	0.567159	0.881	0.818
PPA1	-0.250127	1.00575e-60	3.37307e-56	0.451988	0.1	0.208
SNRNP70	-0.252207	1.07068e-41	3.59083e-37	0.466629	0.068	0.14
LASP1	-0.252826	8.21947e-36	2.75665e-31	0.472862	0.05	0.106
CARD16	-0.253296	5.98226e-51	2.00633e-46	0.458652	0.089	0.18
CLTC	-0.253722	2.36556e-32	7.93361e-28	0.470774	0.074	0.136
HDLBP	-0.253831	7.16869e-36	2.40424e-31	0.472155	0.053	0.112
SRM	-0.255639	1.64982e-52	5.53315e-48	0.463264	0.058	0.136
UQCR10	-0.256299	3.89057e-45	1.30482e-40	0.445351	0.272	0.417
ILF2	-0.256532	8.50676e-54	2.853e-49	0.465961	0.044	0.115
DCXR	-0.256564	2.57134e-49	8.62376e-45	0.469225	0.038	0.102
TMEM258	-0.256801	4.44851e-50	1.49194e-45	0.44652	0.202	0.338
PRMT1	-0.256807	3.48228e-49	1.16789e-44	0.466148	0.052	0.123
EIF3A	-0.257881	7.25415e-35	2.4329e-30	0.458597	0.177	0.275
LARP1	-0.258649	5.70148e-41	1.91216e-36	0.466243	0.073	0.145
ITGB7	-0.258694	8.50753e-46	2.85326e-41	0.468526	0.048	0.114
CD63	-0.258801	4.38778e-42	1.47157e-37	0.450875	0.215	0.338
YWHAG	-0.259364	6.3553e-28	2.13144e-23	0.475591	0.058	0.109
WDR1	-0.259484	8.18011e-51	2.74344e-46	0.457642	0.096	0.19
OAZ1	-0.259715	5.13115e-61	1.72089e-56	0.450609	0.109	0.22
EIF3J	-0.260112	5.31732e-32	1.78332e-27	0.470962	0.074	0.136
PTBP1	-0.262437	3.39963e-44	1.14017e-39	0.469479	0.047	0.111
DBF4	-0.262483	1.57124e-36	5.26961e-32	0.473519	0.044	0.1
CYCS	-0.2637	1.86263e-42	6.24689e-38	0.464191	0.081	0.159
PSMB1	-0.265641	9.39736e-56	3.15169e-51	0.448665	0.145	0.266
SLA	-0.26596	3.554e-40	1.19194e-35	0.458564	0.138	0.232
RBM8A	-0.265977	1.07953e-49	3.62052e-45	0.465	0.056	0.13
PSMB2	-0.266974	1.8655e-51	6.25651e-47	0.460924	0.073	0.158
ERH	-0.2674	2.09551e-47	7.02792e-43	0.456166	0.121	0.22
GSTP1	-0.268149	5.96947e-52	2.00204e-47	0.449337	0.159	0.28
RPA3	-0.268458	1.8017e-53	6.04254e-49	0.465343	0.047	0.119
TOP1	-0.27078	2.22763e-35	7.47103e-31	0.462843	0.125	0.208
PLP2	-0.271107	2.13932e-63	7.17484e-59	0.462127	0.043	0.122
SLBP	-0.272411	1.41954e-36	4.76085e-32	0.473411	0.045	0.1
RPAP3	-0.273446	3.36672e-31	1.12913e-26	0.474956	0.051	0.103
SEC61B	-0.275431	9.89383e-53	3.31819e-48	0.445013	0.203	0.339
ESYT1	-0.277166	4.28698e-48	1.43777e-43	0.469422	0.039	0.103
ITGB2	-0.277562	8.15581e-41	2.73529e-36	0.451148	0.224	0.346
SNRPF	-0.277684	8.7006e-52	2.91801e-47	0.451968	0.136	0.247
BAX	-0.278419	1.98453e-55	6.65573e-51	0.460548	0.065	0.15
PIM1	-0.280726	1.14661e-46	3.84552e-42	0.466797	0.054	0.124
TRAC	-0.28074	1.63047e-38	5.46828e-34	0.451417	0.245	0.371
DCP2	-0.281671	4.88742e-33	1.63914e-28	0.469604	0.08	0.145
LAPTM5	-0.283468	1.35288e-46	4.53729e-42	0.447495	0.221	0.353
EDF1	-0.28512	2.42655e-48	8.13818e-44	0.445945	0.227	0.365
CHD4	-0.285295	4.87996e-35	1.63664e-30	0.466666	0.093	0.166
ANP32A	-0.285302	1.70659e-51	5.72356e-47	0.454465	0.117	0.219
ITGAE	-0.285591	7.87375e-49	2.6407e-44	0.466359	0.052	0.122
NDUFAF8	-0.287732	2.86929e-55	9.62301e-51	0.462315	0.057	0.137
PPM1G	-0.287933	1.08057e-47	3.62402e-43	0.454707	0.133	0.235
EIF5B	-0.288687	2.6649e-49	8.93754e-45	0.449238	0.179	0.299
PSMA4	-0.289049	1.04536e-56	3.50592e-52	0.454239	0.099	0.2
ETFB	-0.289265	8.49682e-56	2.84966e-51	0.464185	0.048	0.123
SEC11C	-0.290621	4.09074e-57	1.37195e-52	0.457246	0.079	0.172
IKZF3	-0.2909	1.40109e-31	4.69898e-27	0.454524	0.297	0.408
C4orf48	-0.292305	2.11787e-67	7.1029e-63	0.460422	0.043	0.126
JUND	-0.293801	3.28874e-57	1.10298e-52	0.455502	0.089	0.187
ILF3	-0.293828	1.66211e-47	5.57438e-43	0.459194	0.097	0.187
UQCRQ	-0.29439	9.33607e-65	3.13113e-60	0.447311	0.119	0.239
MRPL52	-0.294448	7.313e-65	2.45264e-60	0.456707	0.064	0.156
IL2RB	-0.294491	1.10217e-25	3.69644e-21	0.476502	0.06	0.109
MZT2A	-0.294878	2.73149e-76	9.16087e-72	0.458994	0.036	0.121
HIF1A	-0.296702	1.7321e-29	5.80911e-25	0.471394	0.082	0.143
CCT3	-0.297691	1.40929e-57	4.72648e-53	0.455089	0.091	0.189
COX5B	-0.297864	2.4803e-60	8.31842e-56	0.440375	0.205	0.354
SRSF9	-0.297916	5.81711e-67	1.95094e-62	0.451174	0.088	0.195
NDUFC1	-0.298051	5.54707e-63	1.86038e-58	0.448324	0.118	0.235
BST2	-0.298527	7.84194e-56	2.63003e-51	0.451048	0.126	0.237
NOP10	-0.299518	7.8101e-62	2.61935e-57	0.450202	0.109	0.22
VCP	-0.301246	2.20629e-48	7.39947e-44	0.458857	0.097	0.187
STOML2	-0.301509	1.91501e-62	6.42257e-58	0.45885	0.059	0.146
DIP2A	-0.302404	2.1047e-39	7.05874e-35	0.466587	0.076	0.148
HIST2H2AC	-0.302928	1.41904e-23	4.75919e-19	0.476398	0.071	0.12
DNMT1	-0.303049	1.54982e-48	5.1978e-44	0.460276	0.087	0.173
DBI	-0.303188	4.0851e-60	1.37006e-55	0.441239	0.197	0.341
TUFM	-0.304096	9.02394e-68	3.02645e-63	0.452668	0.077	0.18
MIF	-0.304434	2.63202e-67	8.82726e-63	0.461433	0.04	0.12
MCL1	-0.304557	7.1374e-48	2.39374e-43	0.455591	0.124	0.224
ATP6V0B	-0.306665	1.64519e-71	5.51764e-67	0.448771	0.089	0.202
HIST1H1E	-0.307061	2.60502e-21	8.7367e-17	0.473751	0.112	0.168
RPL36	-0.308175	8.81074e-31	2.95494e-26	0.448361	0.735	0.759
ATP5MC3	-0.308897	4.41805e-67	1.48172e-62	0.43979	0.172	0.316
AP2S1	-0.31002	2.23501e-73	7.49576e-69	0.446344	0.099	0.218
RAB1B	-0.310387	5.56484e-48	1.86634e-43	0.468586	0.043	0.109
UQCRH	-0.31135	3.27746e-58	1.09919e-53	0.435528	0.303	0.47
ARPC5L	-0.313302	2.15263e-57	7.21948e-53	0.444089	0.184	0.316
PSMC3	-0.315133	2.47079e-56	8.28655e-52	0.459192	0.07	0.158
UQCR11	-0.316109	4.34706e-61	1.45792e-56	0.446512	0.14	0.264
COPE	-0.316168	3.39239e-73	1.13774e-68	0.453322	0.063	0.163
PSMD8	-0.317403	8.86828e-71	2.97424e-66	0.4493	0.089	0.2
RPS9	-0.317666	8.39398e-23	2.81517e-18	0.45761	0.526	0.578
TXN	-0.317992	3.82853e-62	1.28401e-57	0.446897	0.133	0.254
S100A11	-0.319061	1.49995e-44	5.03054e-40	0.446689	0.262	0.389
ATP5MC1	-0.320411	3.07818e-64	1.03236e-59	0.455426	0.071	0.167
SKA2	-0.321082	5.6257e-49	1.88675e-44	0.469324	0.038	0.102
UBALD2	-0.321222	2.11454e-60	7.09176e-56	0.463491	0.043	0.119
SLAMF7	-0.321312	8.82687e-24	2.96036e-19	0.473263	0.098	0.155
ATP5PF	-0.322045	5.11602e-71	1.71581e-66	0.436964	0.181	0.331
COX6B1	-0.323005	1.06976e-55	3.58775e-51	0.440729	0.238	0.388
MAP2K2	-0.323084	7.82932e-72	2.6258e-67	0.455242	0.057	0.152
SNRPD1	-0.324149	1.78723e-57	5.99402e-53	0.454884	0.092	0.191
NOSIP	-0.324595	4.36033e-73	1.46237e-68	0.458567	0.042	0.128
CIB1	-0.325773	2.86559e-72	9.61061e-68	0.441333	0.136	0.272
POMP	-0.326158	8.03434e-60	2.69456e-55	0.445378	0.157	0.284
C1QBP	-0.327186	8.21855e-61	2.75634e-56	0.4632	0.043	0.12
PRF1	-0.327196	1.11555e-29	3.74135e-25	0.457815	0.259	0.356
TMSB10	-0.327688	2.86008e-109	9.59213e-105	0.399808	0.924	0.927
SASH3	-0.328292	5.79921e-59	1.94494e-54	0.458914	0.066	0.153
GBP4	-0.328833	7.48581e-39	2.51059e-34	0.470045	0.057	0.12
ATP5F1E	-0.329784	4.43793e-85	1.48839e-80	0.412023	0.795	0.85
ACTR3	-0.330657	3.56909e-48	1.197e-43	0.447148	0.215	0.341
CALM3	-0.330678	1.05823e-64	3.5491e-60	0.443885	0.147	0.277
NDUFB2	-0.330734	4.50404e-69	1.51057e-64	0.441412	0.148	0.285
ISG15	-0.332272	6.73188e-72	2.25774e-67	0.449122	0.087	0.198
CENPX	-0.332824	2.42225e-69	8.12375e-65	0.461464	0.037	0.117
TIMM10	-0.334396	3.20409e-69	1.07459e-64	0.458675	0.047	0.134
UBL5	-0.336118	4.17966e-61	1.40177e-56	0.439166	0.216	0.367
GLUL	-0.336696	1.45286e-29	4.8726e-25	0.46679	0.125	0.196
ROMO1	-0.337195	2.2857e-68	7.66577e-64	0.457236	0.055	0.145
RBPJ	-0.338803	3.01325e-56	1.01058e-51	0.461888	0.057	0.137
APOBEC3G	-0.340935	5.50695e-60	1.84692e-55	0.45853	0.066	0.154
RAC2	-0.341063	8.20619e-67	2.75219e-62	0.433343	0.253	0.421
BLOC1S1	-0.341383	1.31028e-71	4.39441e-67	0.450558	0.08	0.187
TESC	-0.346064	1.1286e-57	3.78511e-53	0.465826	0.038	0.109
GPRIN3	-0.346211	1.12935e-39	3.78762e-35	0.462761	0.104	0.184
HMGN1	-0.346864	1.65166e-75	5.53932e-71	0.441305	0.125	0.259
PGK1	-0.352628	2.87412e-61	9.63921e-57	0.448399	0.125	0.241
H2AFY	-0.352648	4.31835e-59	1.44829e-54	0.456714	0.077	0.17
HMGN2	-0.354455	2.13327e-45	7.15456e-41	0.468983	0.047	0.111
PRDX5	-0.354508	8.87898e-79	2.97783e-74	0.449857	0.068	0.176
RANBP1	-0.354901	7.40493e-70	2.48346e-65	0.453973	0.067	0.165
SFPQ	-0.355673	4.21599e-50	1.41396e-45	0.457683	0.099	0.191
TNFSF10	-0.355873	5.7624e-56	1.93259e-51	0.464537	0.046	0.12
FCGR3A	-0.357011	5.64739e-21	1.89402e-16	0.476306	0.088	0.137
IGKC	-0.357649	3.73485e-22	1.25259e-17	0.461359	0.339	0.438
PDIA6	-0.357818	1.93408e-57	6.48652e-53	0.44892	0.137	0.253
PDIA4	-0.358344	9.62741e-45	3.22884e-40	0.466738	0.06	0.129
LDHA	-0.358522	6.96682e-70	2.33653e-65	0.447613	0.101	0.217
TIMM13	-0.36041	1.27748e-71	4.2844e-67	0.456028	0.054	0.147
COX6C	-0.363957	8.04098e-66	2.69678e-61	0.43108	0.304	0.478
CCDC167	-0.364569	1.26607e-72	4.24614e-68	0.446347	0.101	0.22
SRSF3	-0.365434	7.4192e-67	2.48825e-62	0.437605	0.2	0.347
ACTB	-0.365682	3.25704e-64	1.09235e-59	0.423692	0.873	0.917
UBE2M	-0.365723	4.47554e-70	1.50101e-65	0.463353	0.03	0.105
S100A8	-0.368703	7.80321e-67	2.61704e-62	0.453656	0.075	0.174
NDUFS6	-0.368757	3.96036e-83	1.32822e-78	0.434038	0.153	0.307
EIF2S2	-0.369755	6.33693e-73	2.12528e-68	0.436072	0.181	0.332
CSK	-0.370266	1.46922e-74	4.92746e-70	0.447136	0.092	0.207
GALNT1	-0.371425	2.49282e-47	8.36042e-43	0.463537	0.071	0.148
TXNDC17	-0.373232	6.81014e-74	2.28398e-69	0.456313	0.049	0.141
LAP3	-0.373418	2.08145e-44	6.98078e-40	0.470564	0.042	0.102
SIT1	-0.374519	4.78509e-81	1.60482e-76	0.451484	0.057	0.16
SEM1	-0.375483	6.89775e-77	2.31337e-72	0.445906	0.093	0.211
ANXA2	-0.375854	8.08675e-75	2.71213e-70	0.446371	0.095	0.213
SSRP1	-0.376172	1.16645e-53	3.91205e-49	0.464822	0.049	0.122
ITM2A	-0.377718	2.38396e-66	7.99532e-62	0.446959	0.117	0.235
CDK2AP2	-0.381068	9.73651e-79	3.26543e-74	0.448226	0.076	0.188
MT1E	-0.381377	5.71833e-54	1.91781e-49	0.465492	0.046	0.117
ATP5MF	-0.38446	1.3223e-89	4.43471e-85	0.441278	0.088	0.217
PRELID1	-0.386969	2.42614e-89	8.13679e-85	0.445381	0.069	0.186
EPSTI1	-0.387624	1.91211e-48	6.41284e-44	0.468177	0.044	0.11
SNRPE	-0.391092	2.29905e-75	7.71054e-71	0.448765	0.081	0.191
SMC1A	-0.391411	3.49366e-47	1.1717e-42	0.463165	0.073	0.151
STAT1	-0.394237	5.14567e-39	1.72576e-34	0.463593	0.101	0.178
HLA-DPA1	-0.398016	1.53996e-65	5.16473e-61	0.437123	0.215	0.363
PTMS	-0.399349	9.69475e-59	3.25142e-54	0.456138	0.082	0.176
CNN2	-0.399393	9.81432e-81	3.29153e-76	0.44003	0.119	0.252
IFI27L2	-0.402042	4.46373e-77	1.49705e-72	0.442865	0.111	0.237
LYST	-0.403563	7.25448e-39	2.43301e-34	0.467011	0.076	0.145
LAT	-0.40776	4.9658e-82	1.66543e-77	0.444827	0.087	0.206
PSMD14	-0.408347	6.1119e-78	2.04981e-73	0.44886	0.075	0.185
ATP5ME	-0.410356	1.99647e-78	6.69574e-74	0.42478	0.295	0.478
MBD2	-0.410483	4.40225e-64	1.47643e-59	0.460647	0.048	0.13
TPM4	-0.414184	1.54851e-69	5.1934e-65	0.451448	0.081	0.185
ACTG1	-0.414772	5.30677e-76	1.77978e-71	0.419302	0.511	0.67
PARP14	-0.414854	3.62438e-50	1.21555e-45	0.452977	0.138	0.241
ATP5F1B	-0.416232	8.14021e-77	2.73006e-72	0.44497	0.099	0.219
SLC25A5	-0.416661	3.83016e-89	1.28456e-84	0.436143	0.119	0.262
NASP	-0.419896	6.00106e-63	2.01263e-58	0.460914	0.049	0.13
PARK7	-0.420225	1.30978e-88	4.39274e-84	0.427864	0.186	0.356
SNRPG	-0.421821	1.59223e-92	5.34002e-88	0.434752	0.119	0.265
CCT8	-0.427033	1.51222e-59	5.07169e-55	0.458058	0.07	0.158
PHB2	-0.427607	9.66655e-89	3.24197e-84	0.444855	0.073	0.191
NDUFB1	-0.428028	8.63443e-88	2.89581e-83	0.42877	0.182	0.348
RNF213	-0.428101	1.39099e-62	4.66509e-58	0.428921	0.431	0.579
GRN	-0.429534	1.95355e-75	6.55183e-71	0.461873	0.029	0.107
RAN	-0.430883	5.66219e-86	1.89899e-81	0.428025	0.199	0.367
NUDT1	-0.430965	8.06166e-85	2.70372e-80	0.455633	0.037	0.129
ANP32B	-0.431126	1.65465e-81	5.54938e-77	0.433143	0.17	0.323
MT-ND4L	-0.436102	2.16246e-66	7.25246e-62	0.438217	0.196	0.34
SIRPG	-0.439807	3.79926e-61	1.2742e-56	0.462136	0.047	0.126
TMPO	-0.441548	5.4399e-53	1.82444e-48	0.458338	0.086	0.174
CXCR3	-0.443607	1.04285e-84	3.4975e-80	0.456233	0.036	0.126
HIST1H1D	-0.445991	5.38537e-40	1.80615e-35	0.458099	0.147	0.238
TSPO	-0.45033	1.07706e-88	3.61223e-84	0.43222	0.149	0.303
CLIC3	-0.45064	1.08695e-26	3.64543e-22	0.475938	0.061	0.11
VDAC1	-0.451395	6.63795e-87	2.22624e-82	0.446349	0.07	0.184
PSAP	-0.45148	2.26035e-84	7.58076e-80	0.436736	0.131	0.272
SERBP1	-0.451974	4.58958e-80	1.53925e-75	0.424682	0.286	0.461
TIMM8B	-0.452948	1.86335e-87	6.24929e-83	0.446465	0.068	0.182
CARHSP1	-0.453537	3.08805e-84	1.03567e-79	0.455615	0.038	0.13
IL6ST	-0.45366	2.33417e-47	7.82835e-43	0.465128	0.062	0.135
MCM3	-0.454461	1.71496e-59	5.75165e-55	0.465355	0.037	0.108
CORO1B	-0.45506	1.09214e-87	3.66281e-83	0.448329	0.06	0.169
HMGA1	-0.455502	7.66743e-76	2.5715e-71	0.455206	0.051	0.145
COX17	-0.459603	3.7172e-86	1.24667e-81	0.439831	0.106	0.237
CALR	-0.46055	4.09038e-70	1.37183e-65	0.437073	0.19	0.332
CORO1A	-0.465487	2.74713e-82	9.21331e-78	0.434666	0.154	0.302
NAA38	-0.465528	2.3829e-101	7.99176e-97	0.441576	0.066	0.19
MRPL51	-0.467278	3.62536e-90	1.21587e-85	0.439889	0.095	0.226
PSME2	-0.469455	6.67369e-101	2.23822e-96	0.4205	0.205	0.39
TAP1	-0.470832	6.32474e-78	2.12119e-73	0.445637	0.093	0.21
SDF2L1	-0.471974	1.98358e-91	6.65252e-87	0.444841	0.068	0.186
FTL	-0.475607	3.91268e-139	1.31223e-134	0.386764	0.859	0.916
WARS	-0.475672	1.86048e-55	6.23967e-51	0.467251	0.036	0.103
C1QC	-0.481464	7.87169e-72	2.64001e-67	0.462845	0.03	0.106
RPS27L	-0.485203	2.2432e-94	7.52326e-90	0.439511	0.088	0.219
IFITM1	-0.487186	4.16953e-77	1.39838e-72	0.458894	0.036	0.121
IFITM3	-0.492385	1.47231e-91	4.93783e-87	0.459267	0.021	0.103
CEBPD	-0.494023	4.85103e-68	1.62694e-63	0.455263	0.066	0.159
AC004687.1	-0.49538	7.96475e-91	2.67122e-86	0.433884	0.131	0.277
ATOX1	-0.496767	3.36972e-80	1.13014e-75	0.445878	0.086	0.202
OTULIN	-0.497867	8.42866e-67	2.8268e-62	0.449513	0.101	0.208
PRDX1	-0.498876	2.77522e-102	9.30752e-98	0.427614	0.14	0.302
PHPT1	-0.502826	7.28772e-95	2.44416e-90	0.440267	0.084	0.212
DUT	-0.504976	4.72397e-82	1.58433e-77	0.447986	0.072	0.182
HSPD1	-0.513273	5.30821e-78	1.78027e-73	0.442352	0.114	0.238
IFI27	-0.516212	5.23246e-66	1.75486e-61	0.463221	0.036	0.111
SAT1	-0.5163	2.25871e-95	7.57527e-91	0.427412	0.166	0.328
APOC1	-0.518226	6.64351e-66	2.2281e-61	0.464655	0.031	0.103
CTSZ	-0.524239	7.76095e-69	2.60287e-64	0.45802	0.052	0.138
LDHB	-0.533706	9.98301e-109	3.3481e-104	0.415434	0.224	0.419
CBX5	-0.5367	1.22971e-72	4.1242e-68	0.450043	0.082	0.187
VMP1	-0.542009	2.78999e-84	9.35706e-80	0.446929	0.073	0.184
DYNLL1	-0.544438	1.40855e-112	4.72398e-108	0.423559	0.139	0.308
RPL41	-0.54469	8.42683e-69	2.82619e-64	0.442663	0.145	0.268
PTTG1	-0.54619	2.7212e-82	9.12637e-78	0.459427	0.029	0.112
AIF1	-0.556007	4.11282e-95	1.37936e-90	0.449538	0.045	0.15
IDH2	-0.558887	8.6138e-104	2.8889e-99	0.442664	0.059	0.179
SELL	-0.566842	1.42956e-71	4.79446e-67	0.459995	0.04	0.122
HNRNPAB	-0.573938	1.51462e-75	5.07972e-71	0.443025	0.118	0.238
MT2A	-0.576169	9.71894e-108	3.25954e-103	0.410886	0.303	0.491
S100A9	-0.583143	5.93227e-87	1.98957e-82	0.440117	0.103	0.231
ENO1	-0.588026	9.5902e-113	3.21636e-108	0.418997	0.175	0.354
TPI1	-0.592665	1.50198e-124	5.03733e-120	0.416937	0.152	0.336
CD81	-0.595033	2.34811e-102	7.87509e-98	0.427627	0.142	0.3
POU2F2	-0.596767	4.80725e-86	1.61226e-81	0.448806	0.062	0.168
MZB1	-0.606335	5.34413e-106	1.79231e-101	0.455808	0.018	0.107
JPT1	-0.617934	4.15219e-131	1.39256e-126	0.423554	0.097	0.262
ANXA5	-0.621467	2.5854e-105	8.67092e-101	0.428887	0.126	0.278
LGALS3	-0.623142	7.50011e-96	2.51539e-91	0.451969	0.037	0.135
IFNG	-0.627584	6.1465e-79	2.06141e-74	0.452731	0.057	0.154
YWHAE	-0.628173	8.94742e-103	3.00079e-98	0.428191	0.139	0.292
GBP1	-0.63088	1.9496e-93	6.53858e-89	0.442451	0.077	0.198
DDIT4	-0.639397	3.2825e-120	1.10089e-115	0.421894	0.131	0.301
TUBB4B	-0.642733	1.26677e-112	4.24851e-108	0.440735	0.054	0.177
MT-ATP8	-0.647572	8.2731e-109	2.77463e-104	0.409392	0.326	0.507
HIST1H1C	-0.680713	4.92683e-66	1.65236e-61	0.45223	0.088	0.186
H2AFZ	-0.697243	6.00282e-128	2.01323e-123	0.41318	0.175	0.361
LAG3	-0.69791	4.48134e-85	1.50295e-80	0.446032	0.077	0.188
PKM	-0.736749	3.92879e-143	1.31764e-138	0.423309	0.08	0.242
HMGB2	-0.742505	2.39845e-98	8.04391e-94	0.428575	0.153	0.3
CD27	-0.769708	1.79241e-139	6.01139e-135	0.421914	0.093	0.257
CD74	-0.788056	6.12179e-202	2.05313e-197	0.36817	0.448	0.673
TTN	-0.801353	3.83891e-75	1.28749e-70	0.458575	0.041	0.124
GAPDH	-0.802933	2.56291e-228	8.5955e-224	0.359074	0.477	0.684
HLA-DRB1	-0.814048	4.17402e-159	1.39988e-154	0.401157	0.177	0.388
GZMB	-0.856	9.84069e-145	3.30037e-140	0.3958	0.315	0.5
C1QA	-0.859746	1.10032e-175	3.69025e-171	0.413996	0.074	0.254
TYROBP	-0.871817	3.00908e-117	1.00918e-112	0.43374	0.077	0.213
NUSAP1	-0.904201	6.54332e-113	2.1945e-108	0.453502	0.018	0.112
APOE	-0.904589	3.78551e-198	1.26958e-193	0.401299	0.096	0.304
RPS26	-0.912833	1.24151e-163	4.16377e-159	0.391398	0.274	0.474
TPX2	-0.925863	8.0424e-113	2.69726e-108	0.456119	0.012	0.101
HLA-DRA	-0.935595	7.5754e-222	2.54064e-217	0.374955	0.218	0.482
C1QB	-0.935647	4.73495e-184	1.58801e-179	0.414482	0.063	0.24
TRBC1	-0.939941	3.75536e-187	1.25947e-182	0.401687	0.113	0.319
TUBB	-0.967507	3.01331e-166	1.0106e-161	0.406987	0.124	0.316
LTB	-0.986107	1.65126e-119	5.53801e-115	0.428436	0.099	0.246
COTL1	-1.09461	5.97911e-282	2.00527e-277	0.364343	0.161	0.442
FABP5	-1.13726	3.52621e-182	1.18262e-177	0.420731	0.046	0.207
IGLC2	-1.15	9.92271e-91	3.32788e-86	0.436613	0.124	0.245
TUBA1B	-1.1686	6.24119e-215	2.09317e-210	0.390797	0.127	0.349
CENPF	-1.20904	4.63885e-135	1.55578e-130	0.444219	0.023	0.135
TOP2A	-1.40028	2.13321e-152	7.15438e-148	0.435537	0.032	0.161
CXCL13	-1.41454	2.51897e-110	8.44811e-106	0.450957	0.026	0.125
MKI67	-1.49392	2.16022e-175	7.24494e-171	0.433441	0.02	0.153
HIST1H4C	-1.55981	7.8683e-194	2.63887e-189	0.387778	0.195	0.419

## Sheet: prolTc
gene	avg_log2FC	p_val	p_val_adj	auc	pct.1	pct.2
HIST1H4C	3.31718	0	0	0.846641	0.858	0.289
MKI67	2.84428	0	0	0.839257	0.733	0.05
TOP2A	2.83366	0	0	0.813389	0.689	0.064
HIST1H1B	2.50284	0	0	0.713449	0.447	0.019
HIST1H3B	2.46178	0	0	0.710468	0.439	0.016
HIST1H2AJ	2.44608	0	0	0.709026	0.437	0.017
CENPF	2.42064	0	0	0.775038	0.608	0.05
TUBB	2.30694	0	0	0.850475	0.841	0.193
TUBA1B	2.29848	0	0	0.865567	0.885	0.212
HIST1H1C	2.19911	0	0	0.747423	0.6	0.111
HMGB2	2.17424	0	0	0.845921	0.85	0.194
NUSAP1	2.1095	0	0	0.741623	0.53	0.038
TPX2	2.08183	0	0	0.728014	0.494	0.032
HIST1H2AM	2.04006	0	0	0.674174	0.367	0.016
TYMS	2.01124	0	0	0.715409	0.45	0.016
ASPM	1.97721	0	0	0.714424	0.459	0.024
DLGAP5	1.96895	0	0	0.69084	0.408	0.021
HIST1H2AH	1.92674	0	0	0.666321	0.344	0.009
STMN1	1.9107	0	0	0.722506	0.487	0.033
FABP5	1.88989	0	0	0.786566	0.69	0.1
HIST1H1D	1.86151	2.20212e-304	7.38547e-300	0.720061	0.597	0.171
BIRC5	1.86069	0	0	0.695458	0.407	0.013
H2AFZ	1.82906	0	0	0.82148	0.846	0.244
CLSPN	1.71351	0	0	0.668609	0.351	0.011
COTL1	1.71102	0	0	0.821538	0.872	0.289
CENPE	1.67446	0	0	0.659674	0.338	0.016
CCNA2	1.64108	0	0	0.676387	0.372	0.015
HIST1H2AG	1.63155	0	0	0.649859	0.318	0.016
DUT	1.62961	0	0	0.729381	0.572	0.104
CEP55	1.59129	0	0	0.659684	0.337	0.015
HNRNPAB	1.58959	0	0	0.753314	0.677	0.153
HIST1H1E	1.57039	4.94957e-267	1.65999e-262	0.680245	0.485	0.119
TUBB4B	1.54762	0	0	0.703498	0.51	0.098
TACC3	1.53729	0	0	0.673096	0.383	0.034
MCM3	1.5023	0	0	0.674027	0.409	0.054
HIST2H2AC	1.45404	0	0	0.664991	0.417	0.076
HIST1H3G	1.44861	0	0	0.612264	0.229	0.004
UBE2C	1.42594	0	0	0.620613	0.25	0.007
CCNB1	1.42173	0	0	0.626382	0.271	0.016
SMC2	1.40854	0	0	0.673656	0.392	0.036
CXCL13	1.40092	1.28765e-235	4.31853e-231	0.634269	0.341	0.066
GTSE1	1.38755	0	0	0.627009	0.263	0.008
ATAD2	1.36986	0	0	0.6508	0.34	0.033
TMPO	1.34259	0	0	0.710683	0.551	0.107
LMNB1	1.32593	0	0	0.63879	0.303	0.022
HIST1H3F	1.32567	0	0	0.594972	0.193	0.003
HMMR	1.31952	0	0	0.615467	0.24	0.007
PTTG1	1.30342	0	0	0.652381	0.366	0.056
SMC4	1.29558	0	0	0.653287	0.358	0.044
KIF11	1.29256	0	0	0.628828	0.273	0.013
EZH2	1.29114	0	0	0.664491	0.382	0.044
HJURP	1.27914	0	0	0.609929	0.228	0.007
HSPD1	1.2279	4.38498e-275	1.47063e-270	0.703697	0.589	0.157
CKS2	1.22281	0	0	0.638831	0.323	0.041
DEK	1.21544	1.17188e-269	3.93026e-265	0.736728	0.752	0.254
MT1E	1.21421	5.97223e-306	2.00297e-301	0.655493	0.387	0.065
JPT1	1.211	7.3739e-251	2.47306e-246	0.697871	0.579	0.167
ANXA5	1.20798	2.50815e-296	8.41185e-292	0.72378	0.664	0.183
MCM4	1.20759	0	0	0.615378	0.248	0.015
UBE2S	1.20708	0	0	0.629138	0.296	0.035
ENO1	1.20452	6.53433e-260	2.19148e-255	0.730462	0.726	0.249
PCNA	1.20436	0	0	0.622171	0.274	0.027
MCM7	1.19673	0	0	0.620982	0.274	0.029
HIST1H4H	1.19363	0	0	0.592259	0.193	0.007
H2AFX	1.19156	0	0	0.62338	0.274	0.025
GMNN	1.18262	0	0	0.621117	0.263	0.019
BRCA2	1.16885	0	0	0.614051	0.25	0.019
SSRP1	1.16725	0	0	0.663605	0.408	0.069
ACTB	1.1659	0	0	0.854588	0.998	0.892
MCM6	1.16211	0	0	0.614388	0.258	0.026
ANP32B	1.15777	3.54183e-262	1.18786e-257	0.725446	0.708	0.228
RRM1	1.15204	0	0	0.628121	0.29	0.03
YWHAE	1.14997	1.23736e-291	4.14986e-287	0.726963	0.691	0.195
TPI1	1.14111	7.22536e-238	2.42324e-233	0.714835	0.682	0.231
RANBP1	1.13845	9.59807e-263	3.219e-258	0.668163	0.45	0.101
KPNA2	1.13737	0	0	0.611216	0.249	0.024
SNRPD1	1.13482	2.03666e-295	6.83055e-291	0.693345	0.533	0.122
SRSF3	1.13149	6.12458e-252	2.05406e-247	0.728284	0.738	0.253
CENPU	1.12764	0	0	0.611288	0.24	0.015
HIST1H2BH	1.12734	0	0	0.592161	0.192	0.007
AURKA	1.12119	0	0	0.598937	0.208	0.009
GAPDH	1.11812	5.29863e-256	1.77706e-251	0.778319	0.959	0.574
NASP	1.11271	4.22819e-281	1.41805e-276	0.655876	0.399	0.075
CBX5	1.10944	5.54356e-297	1.8592e-292	0.690291	0.525	0.116
CDCA8	1.1055	0	0	0.603247	0.221	0.012
NCAPG	1.10085	0	0	0.594923	0.199	0.008
IDH2	1.09567	1.05499e-252	3.53824e-248	0.667752	0.454	0.106
MAD2L1	1.08947	0	0	0.608144	0.233	0.015
ANP32E	1.0893	3.89386e-279	1.30592e-274	0.673856	0.47	0.1
KIFC1	1.07607	0	0	0.589331	0.182	0.003
MT2A	1.0751	9.48911e-234	3.18246e-229	0.745948	0.867	0.381
HELLS	1.06259	7.83673e-274	2.62828e-269	0.622556	0.293	0.042
HMGN2	1.05774	3.09891e-267	1.03931e-262	0.642808	0.362	0.064
GZMB	1.05656	3.1901e-199	1.0699e-194	0.728341	0.848	0.394
SMC1A	1.05186	7.71276e-242	2.58671e-237	0.658064	0.43	0.096
SNRPG	1.05042	1.30361e-217	4.37206e-213	0.687714	0.575	0.178
TPM4	1.04701	2.92141e-232	9.79783e-228	0.667085	0.471	0.118
KIF2C	1.03776	0	0	0.585727	0.18	0.008
DTYMK	1.03599	1.38544e-263	4.64649e-259	0.619674	0.285	0.042
HIST1H2AI	1.03578	0	0	0.578545	0.16	0.003
PSMD14	1.03153	3.68666e-235	1.23643e-230	0.66703	0.466	0.116
SGO2	1.01927	0	0	0.59797	0.216	0.018
CALR	1.01313	1.89929e-202	6.36985e-198	0.701188	0.678	0.244
HIST1H2BC	1.01308	5.99999e-277	2.01228e-272	0.584271	0.185	0.015
RAN	1.01122	4.03452e-184	1.3531e-179	0.697577	0.688	0.27
BUB1	1.01106	0	0	0.586879	0.184	0.009
LDHA	1.00617	1.59311e-194	5.34297e-190	0.664422	0.493	0.146
FBXO5	1.00092	5.63708e-296	1.89057e-291	0.586776	0.189	0.014
TK1	0.998721	0	0	0.588971	0.182	0.004
PKM	0.998034	1.01626e-188	3.40833e-184	0.664446	0.5	0.153
KIF20B	0.983068	1.21255e-250	4.06666e-246	0.627389	0.316	0.052
NUDT1	0.98069	1.98878e-218	6.66996e-214	0.633691	0.346	0.073
KIF14	0.980647	0	0	0.578205	0.164	0.006
DNMT1	0.980313	3.36197e-217	1.12754e-212	0.659107	0.452	0.114
KIF15	0.977309	0	0	0.580846	0.166	0.004
CCNB2	0.974705	0	0	0.581047	0.17	0.007
FAM111B	0.972618	0	0	0.572396	0.147	0.002
DDX39A	0.965862	1.65917e-217	5.56453e-213	0.608468	0.262	0.043
CDC20	0.96279	0	0	0.586466	0.184	0.01
LBR	0.961103	5.85716e-214	1.96438e-209	0.68577	0.586	0.176
NCAPG2	0.957352	0	0	0.584766	0.181	0.01
HIST1H2BF	0.955748	6.80524e-300	2.28234e-295	0.575666	0.161	0.009
HMGA1	0.95276	5.37479e-209	1.8026e-204	0.639787	0.377	0.086
H2AFY	0.949689	4.0841e-204	1.36972e-199	0.651756	0.43	0.11
GINS2	0.949382	0	0	0.575568	0.158	0.006
CDKN3	0.94488	0	0	0.581609	0.173	0.009
CCDC167	0.94285	1.07305e-189	3.5988e-185	0.66302	0.494	0.148
FANCI	0.942614	0	0	0.586586	0.186	0.012
CALM3	0.936404	1.3225e-185	4.43539e-181	0.678942	0.586	0.197
PSMC3	0.93349	9.79239e-190	3.28417e-185	0.641328	0.398	0.102
SLBP	0.932809	5.13916e-196	1.72357e-191	0.617201	0.303	0.061
HDGF	0.925366	5.17453e-206	1.73543e-201	0.622886	0.318	0.064
PLK1	0.923592	0	0	0.572144	0.152	0.007
ATAD5	0.921329	1.50652e-261	5.05257e-257	0.598181	0.225	0.025
SERBP1	0.917746	1.23981e-174	4.15809e-170	0.708762	0.801	0.36
HLA-DRB1	0.915095	7.76926e-145	2.60566e-140	0.675689	0.672	0.276
SNRPF	0.909919	8.56473e-201	2.87244e-196	0.67879	0.566	0.174
HMGB1	0.908569	2.5736e-157	8.63134e-153	0.709592	0.864	0.463
HSP90AB1	0.908199	9.15154e-138	3.06924e-133	0.699062	0.851	0.506
RFC3	0.904211	1.57829e-238	5.29328e-234	0.586306	0.196	0.02
PDIA6	0.904194	2.75515e-199	9.24021e-195	0.679536	0.576	0.178
WDR76	0.903528	3.61948e-235	1.2139e-230	0.595385	0.222	0.027
CDCA2	0.899498	0	0	0.577529	0.164	0.007
HNRNPM	0.898277	4.41741e-199	1.48151e-194	0.694997	0.673	0.226
CENPM	0.896848	8.08704e-273	2.71223e-268	0.580614	0.175	0.013
ACTG1	0.896412	1.26658e-174	4.24785e-170	0.729719	0.928	0.582
VIM	0.892875	1.56856e-155	5.26062e-151	0.707954	0.852	0.459
CKS1B	0.887938	5.47185e-248	1.83515e-243	0.583111	0.185	0.017
RAD21	0.887856	7.16873e-181	2.40425e-176	0.678843	0.608	0.203
CARHSP1	0.887024	1.15582e-164	3.87639e-160	0.616353	0.314	0.076
HNRNPA2B1	0.878205	2.90054e-147	9.72782e-143	0.691796	0.783	0.364
MTHFD2	0.876598	1.23197e-223	4.13178e-219	0.617799	0.296	0.051
POLQ	0.876247	2.77775e-301	9.316e-297	0.569528	0.146	0.006
NDC80	0.875514	1.20126e-281	4.02877e-277	0.583288	0.182	0.014
MCM5	0.872462	2.92226e-178	9.80069e-174	0.592954	0.227	0.039
VDAC1	0.870871	1.50333e-183	5.04188e-179	0.646238	0.425	0.116
HLA-DRA	0.870683	1.28403e-155	4.30637e-151	0.694839	0.788	0.345
EIF5A	0.870037	1.35817e-156	4.55504e-152	0.646032	0.458	0.145
HMGB3	0.862445	5.4154e-299	1.81622e-294	0.572816	0.154	0.008
CDCA7	0.861036	7.95566e-230	2.66817e-225	0.574762	0.165	0.015
ZWINT	0.859616	0	0	0.579187	0.167	0.008
AURKB	0.85808	0	0	0.570177	0.147	0.006
USP1	0.854947	1.70251e-192	5.70988e-188	0.627976	0.347	0.077
CIP2A	0.848305	3.02392e-258	1.01416e-253	0.576354	0.167	0.012
CCT5	0.848034	4.18922e-183	1.40498e-178	0.639206	0.399	0.103
NSD2	0.8468	2.5718e-214	8.6253e-210	0.58394	0.193	0.023
CKAP5	0.844033	8.77345e-188	2.94244e-183	0.598019	0.243	0.041
PRKDC	0.842118	1.82251e-159	6.11234e-155	0.664701	0.565	0.195
CNN2	0.841113	2.13072e-148	7.14602e-144	0.652417	0.505	0.176
HIST1H4D	0.83979	1.39034e-287	4.66293e-283	0.560564	0.126	0.004
CENPW	0.839747	0	0	0.577884	0.163	0.006
LIG1	0.838453	1.03099e-192	3.45774e-188	0.582411	0.193	0.026
CCNF	0.837368	1.33632e-276	4.48175e-272	0.572439	0.155	0.009
SLC25A5	0.837355	1.64695e-176	5.52355e-172	0.668444	0.549	0.179
CENPH	0.83673	1.68675e-237	5.65701e-233	0.581783	0.183	0.018
SUPT16H	0.836134	7.47904e-175	2.50832e-170	0.656202	0.494	0.147
NUCKS1	0.834317	5.50358e-151	1.84579e-146	0.69278	0.786	0.352
SKA2	0.833596	7.13315e-160	2.39232e-155	0.60474	0.277	0.061
DHX15	0.832757	2.23348e-197	7.49065e-193	0.606539	0.267	0.047
H2AFV	0.831251	4.04593e-163	1.35692e-158	0.615213	0.314	0.075
PPM1G	0.828975	1.15422e-172	3.87103e-168	0.663024	0.528	0.169
SNRPE	0.82519	1.19209e-161	3.99804e-157	0.640865	0.426	0.126
MYBL2	0.822155	6.22598e-227	2.08807e-222	0.603136	0.248	0.035
TTF2	0.822012	2.5623e-200	8.59345e-196	0.595731	0.231	0.035
NDUFS6	0.8205	5.60768e-159	1.8807e-154	0.671021	0.599	0.219
NCL	0.816298	2.26768e-133	7.60533e-129	0.69361	0.857	0.475
NHP2	0.812975	9.82494e-146	3.29509e-141	0.635237	0.419	0.131
UBE2T	0.812463	8.8218e-269	2.95865e-264	0.578186	0.17	0.012
HLA-DRB5	0.811388	3.27475e-174	1.09829e-169	0.65546	0.491	0.146
YWHAH	0.810353	3.93072e-191	1.31828e-186	0.62915	0.351	0.08
SMC3	0.808672	1.53486e-165	5.14761e-161	0.638967	0.417	0.117
HIST2H2AB	0.808205	5.47189e-271	1.83516e-266	0.564438	0.136	0.006
PSMA4	0.807045	4.52065e-172	1.51614e-167	0.650322	0.462	0.136
MCM10	0.804193	0	0	0.56449	0.131	0.002
NCAPH	0.80397	0	0	0.5744	0.157	0.007
KNL1	0.803107	5.61251e-272	1.88232e-267	0.558503	0.122	0.004
NUF2	0.801666	3.10735e-284	1.04214e-279	0.566124	0.139	0.006
ALYREF	0.800862	2.07297e-198	6.95232e-194	0.585643	0.2	0.027
KIF4A	0.799619	4.99681e-300	1.67583e-295	0.56549	0.137	0.005
KIF23	0.799392	1.0279e-298	3.44738e-294	0.567438	0.142	0.006
SFPQ	0.792633	1.67572e-154	5.62002e-150	0.640344	0.437	0.133
HIST1H3H	0.791686	1.23747e-195	4.15021e-191	0.566211	0.148	0.014
SET	0.791589	1.66026e-146	5.56819e-142	0.687567	0.764	0.337
C21orf58	0.786388	5.37378e-206	1.80226e-201	0.566061	0.145	0.013
PBK	0.783213	9.34396e-265	3.13378e-260	0.579225	0.174	0.013
LSM5	0.782053	4.16311e-148	1.39622e-143	0.625916	0.374	0.107
COX17	0.780843	3.34965e-165	1.12341e-160	0.656182	0.501	0.16
PSME2	0.775289	1.17509e-153	3.94103e-149	0.68351	0.705	0.287
HIST1H4E	0.770814	1.81202e-164	6.07714e-160	0.568812	0.16	0.02
INCENP	0.768969	4.656e-227	1.56153e-222	0.56309	0.136	0.009
DBF4	0.767242	5.25826e-154	1.76351e-149	0.603381	0.277	0.062
E2F8	0.767104	0	0	0.561406	0.127	0.003
TXNDC17	0.763751	3.16162e-153	1.06034e-148	0.618089	0.333	0.087
RPA3	0.75983	1.78833e-171	5.9977e-167	0.617151	0.317	0.073
RBBP8	0.756406	5.51138e-209	1.84841e-204	0.566375	0.146	0.012
PAICS	0.756113	1.126e-177	3.77636e-173	0.583615	0.2	0.03
CENPN	0.754024	0	0	0.56838	0.143	0.006
CCT6A	0.753663	1.17996e-156	3.95735e-152	0.634776	0.408	0.117
EIF2S2	0.751242	2.90835e-141	9.75402e-137	0.666951	0.627	0.244
PGK1	0.750007	5.05816e-150	1.6964e-145	0.651948	0.506	0.171
MCM2	0.744776	7.11565e-221	2.38645e-216	0.563737	0.138	0.01
CENPX	0.743673	6.88002e-120	2.30742e-115	0.59502	0.265	0.071
ARPC2	0.740589	5.20086e-133	1.74427e-128	0.696887	0.899	0.523
MRPL51	0.73919	9.463e-134	3.1737e-129	0.636967	0.448	0.153
SPDL1	0.733957	8.44315e-205	2.83166e-200	0.567354	0.149	0.013
PFN1	0.732044	3.5008e-168	1.1741e-163	0.730558	0.974	0.726
ANXA2	0.730701	4.01001e-125	1.34488e-120	0.629968	0.425	0.146
NPM1	0.729452	2.65212e-112	8.89469e-108	0.668111	0.762	0.375
NCAPD3	0.72909	4.88542e-179	1.63847e-174	0.576891	0.18	0.024
DIAPH3	0.727922	1.83241e-282	6.14552e-278	0.55255	0.108	0.002
EIF3A	0.726106	1.66826e-136	5.59501e-132	0.655814	0.567	0.21
ARPC5L	0.722549	7.55123e-150	2.53253e-145	0.670182	0.628	0.235
HIST1H2AE	0.721748	4.5009e-179	1.50951e-174	0.555872	0.123	0.01
PSMA7	0.719846	2.72983e-122	9.15532e-118	0.678327	0.804	0.398
XRCC5	0.717277	2.07217e-125	6.94963e-121	0.667598	0.689	0.302
BATF3	0.712682	1.10893e-136	3.71913e-132	0.549625	0.112	0.012
ATP5MC3	0.712324	1.09924e-131	3.68664e-127	0.658388	0.593	0.233
HNRNPU	0.711793	2.88263e-115	9.66777e-111	0.66702	0.735	0.347
TFDP1	0.711111	3.27479e-164	1.0983e-159	0.58852	0.22	0.039
RBBP7	0.71047	6.17008e-169	2.06932e-164	0.607329	0.286	0.06
CHD4	0.709352	2.4947e-160	8.36671e-156	0.635754	0.413	0.115
CDC6	0.708569	6.42177e-227	2.15373e-222	0.549391	0.103	0.004
PDCD5	0.70668	2.91175e-148	9.76542e-144	0.637205	0.431	0.132
BAZ1B	0.706616	7.13778e-163	2.39387e-158	0.645802	0.461	0.135
HNRNPD	0.704786	1.56403e-138	5.24543e-134	0.646085	0.502	0.172
SRSF7	0.70417	2.6255e-124	8.80539e-120	0.623314	0.393	0.129
ANAPC11	0.702976	3.91216e-143	1.31206e-138	0.632289	0.411	0.127
TXN	0.702009	2.37639e-127	7.96994e-123	0.642851	0.499	0.183
WDR1	0.700031	4.00166e-137	1.34208e-132	0.63127	0.417	0.132
LCP1	0.699664	1.03052e-123	3.45617e-119	0.691696	0.913	0.558
CCT3	0.699133	5.44352e-133	1.82565e-128	0.628457	0.407	0.13
CHEK1	0.697149	3.56555e-244	1.19581e-239	0.558463	0.123	0.006
BUB1B	0.696629	2.2601e-226	7.57991e-222	0.557897	0.123	0.007
PARK7	0.695975	3.49724e-123	1.1729e-118	0.659049	0.63	0.263
CDK1	0.694253	1.47726e-259	4.95444e-255	0.557514	0.12	0.005
ECT2	0.693933	1.81829e-210	6.09817e-206	0.558709	0.127	0.008
CHCHD2	0.693555	2.94521e-111	9.87766e-107	0.663043	0.722	0.34
BCL3	0.692962	2.04723e-140	6.86601e-136	0.589284	0.233	0.049
SNRNP25	0.692949	1.18729e-139	3.98195e-135	0.579174	0.197	0.037
SDF2L1	0.692809	4.64958e-102	1.55938e-97	0.60876	0.35	0.123
TIMM10	0.691776	8.93434e-119	2.9964e-114	0.601505	0.295	0.085
BTG3	0.691265	4.38323e-129	1.47005e-124	0.591029	0.247	0.058
TUBA1C	0.687114	5.13521e-174	1.72225e-169	0.571515	0.166	0.021
ANP32A	0.686402	2.62562e-140	8.80582e-136	0.641787	0.47	0.156
DNAJC9	0.686042	2.22247e-147	7.45371e-143	0.57179	0.173	0.027
BOLA3	0.684991	5.84935e-120	1.96175e-115	0.594515	0.267	0.07
CKAP2	0.684261	2.86531e-141	9.60968e-137	0.59117	0.241	0.051
EIF4G1	0.684104	4.75004e-139	1.59307e-134	0.605439	0.297	0.075
STIP1	0.683681	4.15595e-141	1.39382e-136	0.590737	0.237	0.051
ILF3	0.682457	2.72731e-149	9.14687e-145	0.636724	0.429	0.13
CDK2AP2	0.682314	4.84219e-109	1.62397e-104	0.613972	0.367	0.126
KHDRBS1	0.682069	9.28041e-133	3.11246e-128	0.620205	0.372	0.11
BCAT1	0.679281	2.00401e-183	6.72103e-179	0.568661	0.156	0.017
ATP5F1B	0.679227	6.33651e-126	2.12514e-121	0.632001	0.439	0.151
CDT1	0.67883	2.66873e-261	8.9504e-257	0.554242	0.112	0.004
CKAP2L	0.67822	9.70386e-289	3.25448e-284	0.552682	0.108	0.002
ILF2	0.676549	1.27763e-125	4.2849e-121	0.597962	0.274	0.072
PSMB2	0.676499	8.2285e-139	2.75968e-134	0.621061	0.364	0.106
MTHFD1	0.674236	1.40223e-160	4.7028e-156	0.56952	0.163	0.022
E2F2	0.67297	3.26919e-213	1.09642e-208	0.548471	0.101	0.004
SHCBP1	0.671393	6.04091e-221	2.026e-216	0.557087	0.122	0.007
CCT4	0.670501	3.67957e-130	1.23406e-125	0.618609	0.364	0.109
TFRC	0.668053	1.85947e-114	6.2363e-110	0.575166	0.197	0.043
DEPDC1B	0.667416	3.51255e-239	1.17804e-234	0.554351	0.114	0.005
UQCC2	0.667407	3.25899e-119	1.093e-114	0.584504	0.226	0.054
UQCRQ	0.667368	2.75154e-136	9.22812e-132	0.643624	0.487	0.168
CBX3	0.667284	4.65674e-144	1.56178e-139	0.632101	0.413	0.125
SIVA1	0.664551	4.30003e-103	1.44215e-98	0.595229	0.284	0.087
PTMA	0.66448	1.17285e-132	3.93349e-128	0.704605	0.966	0.736
VCP	0.661726	1.2055e-122	4.043e-118	0.623581	0.402	0.131
ESCO2	0.660459	7.88773e-224	2.64539e-219	0.551974	0.109	0.005
STIL	0.660135	1.22483e-233	4.10783e-229	0.551889	0.108	0.004
EIF2S1	0.659786	3.82104e-137	1.2815e-132	0.59864	0.27	0.065
NUDC	0.65969	7.51357e-126	2.5199e-121	0.615535	0.354	0.107
YBX1	0.659006	1.42867e-106	4.79147e-102	0.66791	0.806	0.416
CCDC34	0.658875	3.28782e-169	1.10267e-164	0.569166	0.16	0.02
ACTR3	0.65872	2.91956e-114	9.79162e-110	0.653481	0.63	0.265
LSM2	0.658309	5.14806e-119	1.72656e-114	0.613934	0.354	0.112
LSM4	0.657041	2.38686e-101	8.00505e-97	0.59101	0.268	0.08
ATP5PF	0.655209	3.80924e-117	1.27754e-112	0.651741	0.596	0.246
HNRNPF	0.655135	3.85337e-121	1.29234e-116	0.64039	0.506	0.187
HNRNPC	0.654317	5.46572e-133	1.83309e-128	0.647079	0.523	0.185
MBD2	0.653535	4.40149e-127	1.47617e-122	0.604087	0.3	0.082
HSP90AA1	0.652831	9.2599e-106	3.10559e-101	0.673087	0.853	0.49
SMS	0.647954	9.06646e-144	3.04071e-139	0.60995	0.313	0.079
SGO1	0.647244	2.61697e-208	8.77679e-204	0.550236	0.106	0.005
HNRNPR	0.644627	6.42411e-133	2.15452e-128	0.618015	0.362	0.105
FOXM1	0.640199	1.65353e-236	5.5456e-232	0.561437	0.131	0.008
ITM2A	0.640132	4.44935e-114	1.49222e-109	0.630447	0.458	0.168
TOPBP1	0.638748	6.33992e-131	2.12628e-126	0.58389	0.221	0.046
DDX21	0.638072	1.90254e-117	6.38074e-113	0.627159	0.435	0.15
PRELID1	0.637865	1.93956e-111	6.5049e-107	0.613963	0.364	0.122
SAE1	0.631671	1.71079e-105	5.73766e-101	0.568264	0.177	0.038
PPIF	0.631479	8.39295e-156	2.81483e-151	0.578491	0.191	0.031
CENPK	0.630526	6.19756e-120	2.07854e-115	0.552951	0.123	0.017
POLE3	0.629499	3.02761e-105	1.0154e-100	0.598626	0.301	0.092
PDIA4	0.627808	4.29704e-106	1.44114e-101	0.596656	0.292	0.087
NCAPD2	0.626887	2.29177e-143	7.68612e-139	0.567276	0.16	0.024
DYNLL1	0.626862	6.23887e-108	2.09239e-103	0.639472	0.537	0.218
NOP56	0.625207	1.04667e-114	3.51031e-110	0.597875	0.287	0.081
NOP14	0.624918	1.53829e-116	5.15911e-112	0.588022	0.245	0.061
HSPE1	0.623715	5.26822e-108	1.76686e-103	0.606565	0.333	0.108
PPP1CA	0.623649	7.63274e-108	2.55987e-103	0.634844	0.506	0.199
HIST1H2AK	0.621474	6.9591e-153	2.33394e-148	0.554526	0.123	0.012
PTMS	0.62142	5.02798e-120	1.68628e-115	0.617865	0.377	0.12
HSPA5	0.620441	2.56452e-99	8.60088e-95	0.622522	0.447	0.173
ARPC5	0.619941	2.73186e-115	9.1621e-111	0.638017	0.514	0.191
CTNNAL1	0.619346	6.52938e-162	2.18982e-157	0.548965	0.107	0.008
PSMD1	0.619308	4.1112e-122	1.37882e-117	0.592682	0.259	0.065
TIMELESS	0.618302	9.24586e-176	3.10088e-171	0.552971	0.116	0.009
SRSF10	0.617494	1.30728e-115	4.38437e-111	0.595695	0.278	0.076
PSMA3	0.616297	1.69715e-114	5.69189e-110	0.59668	0.282	0.079
LSM3	0.615282	1.08015e-108	3.62262e-104	0.60497	0.325	0.103
KIF22	0.6145	1.15243e-140	3.86503e-136	0.564551	0.153	0.022
NEIL3	0.614239	6.64567e-215	2.22882e-210	0.548421	0.101	0.004
PHPT1	0.613134	2.8779e-114	9.6519e-110	0.622426	0.408	0.142
DBI	0.611896	2.72274e-99	9.13154e-95	0.641667	0.592	0.26
ARHGAP11A	0.611731	2.42054e-183	8.11801e-179	0.552335	0.113	0.008
GALNT1	0.611423	7.85204e-124	2.63342e-119	0.611326	0.34	0.1
POLR2L	0.610824	4.08761e-96	1.3709e-91	0.641925	0.609	0.276
XRCC6	0.60989	6.40761e-116	2.14899e-111	0.608257	0.332	0.102
MRPL27	0.607733	5.07682e-114	1.70266e-109	0.582912	0.226	0.055
PDAP1	0.605178	2.77589e-117	9.30977e-113	0.606382	0.324	0.096
SUB1	0.604926	2.15565e-104	7.22962e-100	0.657855	0.726	0.34
FANCD2	0.603123	1.50201e-146	5.03745e-142	0.550165	0.112	0.011
YEATS4	0.602446	3.93927e-134	1.32115e-129	0.576332	0.193	0.036
STOML2	0.601825	3.60829e-110	1.21015e-105	0.602577	0.311	0.096
COX7A2	0.601243	8.92906e-98	2.99463e-93	0.656156	0.754	0.37
NAA38	0.600398	1.10172e-96	3.69495e-92	0.606325	0.351	0.125
TIMM13	0.598421	7.62288e-102	2.55656e-97	0.598142	0.301	0.095
ASF1B	0.59807	8.45152e-218	2.83447e-213	0.550202	0.105	0.005
MAT2A	0.597604	6.16742e-104	2.06843e-99	0.587643	0.254	0.07
SPTBN1	0.597489	5.8268e-113	1.95419e-108	0.602635	0.314	0.092
SEM1	0.597458	6.76303e-97	2.26819e-92	0.613497	0.392	0.147
GBP1	0.596389	8.89219e-122	2.98226e-117	0.622777	0.402	0.13
RNASEH2C	0.595989	9.28801e-105	3.11501e-100	0.602488	0.318	0.102
BLM	0.593307	2.39658e-145	8.03766e-141	0.556418	0.129	0.015
NDUFB1	0.592811	4.67365e-104	1.56745e-99	0.644816	0.602	0.258
CSE1L	0.591687	1.67946e-137	5.63256e-133	0.564374	0.153	0.023
POMP	0.590385	1.06929e-116	3.58619e-112	0.643342	0.539	0.21
COX7B	0.588835	3.58021e-107	1.20073e-102	0.642857	0.57	0.236
SNRPB	0.586855	1.64257e-96	5.50884e-92	0.598057	0.308	0.102
SLC1A5	0.586361	1.75509e-100	5.88622e-96	0.563981	0.164	0.035
CYCS	0.585123	4.43106e-110	1.48609e-105	0.608966	0.346	0.111
RANGAP1	0.584748	7.73985e-110	2.59579e-105	0.568393	0.175	0.036
POLR3K	0.58447	2.52334e-95	8.46279e-91	0.570317	0.19	0.047
HNRNPK	0.584169	6.12235e-96	2.05331e-91	0.654734	0.746	0.372
DCTPP1	0.581364	5.09717e-94	1.70949e-89	0.560716	0.156	0.034
CLTA	0.580278	4.28633e-130	1.43755e-125	0.594081	0.26	0.062
DNAJA1	0.578714	6.79971e-113	2.28049e-108	0.619092	0.397	0.134
PPA1	0.577878	1.18068e-96	3.95976e-92	0.613584	0.395	0.147
WDR43	0.576895	4.35105e-108	1.45926e-103	0.602377	0.318	0.097
CDC25B	0.57605	1.00064e-83	3.35594e-79	0.576615	0.226	0.068
DUSP4	0.574874	2.74552e-126	9.20793e-122	0.56355	0.154	0.025
SPATS2L	0.573601	4.94777e-116	1.65938e-111	0.5653	0.163	0.03
TMEM106C	0.573008	6.48954e-109	2.17646e-104	0.557874	0.142	0.025
PTGES3	0.571802	1.9942e-98	6.68813e-94	0.641245	0.599	0.261
AP2S1	0.569002	5.72787e-89	1.92101e-84	0.610391	0.394	0.153
TESC	0.568933	1.59392e-95	5.34568e-91	0.582526	0.239	0.068
SNRPA1	0.568587	1.04577e-110	3.50732e-106	0.583652	0.231	0.058
COX5A	0.566764	2.64939e-96	8.88552e-92	0.61747	0.422	0.161
WDHD1	0.566605	1.9016e-156	6.37759e-152	0.546592	0.101	0.008
MZT1	0.565955	3.028e-109	1.01553e-104	0.565544	0.167	0.033
PA2G4	0.564718	4.51906e-105	1.5156e-100	0.599319	0.305	0.094
GARS	0.564198	8.41815e-114	2.82328e-109	0.583857	0.231	0.056
RBX1	0.561383	4.67736e-99	1.56869e-94	0.63815	0.568	0.242
ORC6	0.558725	1.71668e-157	5.7574e-153	0.555045	0.123	0.012
ACOT7	0.558598	3.61714e-136	1.21312e-131	0.547562	0.106	0.011
GART	0.55822	2.08557e-111	6.99459e-107	0.57118	0.186	0.039
POP4	0.555148	1.90326e-109	6.38316e-105	0.580973	0.222	0.054
BARD1	0.554868	3.05181e-107	1.02351e-102	0.554254	0.131	0.021
CCT8	0.553396	3.2716e-126	1.09723e-121	0.614811	0.355	0.105
PTBP1	0.552869	6.46851e-105	2.16941e-100	0.588755	0.257	0.072
CBX1	0.552394	1.78372e-107	5.98225e-103	0.593589	0.277	0.079
XPO1	0.5518	1.76431e-112	5.91716e-108	0.600485	0.305	0.088
ERH	0.550673	9.67069e-104	3.24335e-99	0.622202	0.436	0.161
GNG5	0.547086	2.09662e-99	7.03164e-95	0.633434	0.528	0.218
SHMT2	0.547047	1.28334e-102	4.30407e-98	0.559859	0.15	0.029
PPIA	0.54633	1.80336e-98	6.04812e-94	0.595199	0.294	0.092
SRRT	0.543407	3.87419e-98	1.29933e-93	0.575182	0.208	0.053
TXNL4A	0.543247	1.61973e-89	5.43226e-85	0.601266	0.34	0.122
GPATCH4	0.542341	3.87663e-104	1.30015e-99	0.584541	0.242	0.064
SYNCRIP	0.542261	7.62069e-112	2.55583e-107	0.592513	0.27	0.073
DKC1	0.542164	2.31122e-102	7.75138e-98	0.592236	0.278	0.081
PSMB8	0.54205	2.88746e-87	9.68397e-83	0.628906	0.546	0.24
UQCRC1	0.541365	1.98604e-93	6.66077e-89	0.581517	0.237	0.068
PPP1R14B	0.541205	4.75193e-81	1.5937e-76	0.564937	0.179	0.048
FDPS	0.540847	1.42852e-73	4.79099e-69	0.563262	0.18	0.051
SNRPD3	0.53646	4.85625e-118	1.62869e-113	0.59119	0.259	0.065
LSM7	0.536326	1.61931e-90	5.43083e-86	0.631171	0.548	0.239
CACYBP	0.535178	2.48995e-86	8.35079e-82	0.577379	0.228	0.067
CYC1	0.534254	1.68152e-84	5.63947e-80	0.572043	0.206	0.058
EIF4A3	0.532735	1.6725e-86	5.60922e-82	0.562145	0.167	0.04
ITGAE	0.532088	1.14904e-88	3.85365e-84	0.585245	0.26	0.081
SLIRP	0.531082	2.53596e-108	8.5051e-104	0.591432	0.268	0.074
ACAT2	0.531004	5.37955e-98	1.80419e-93	0.556755	0.142	0.027
GNAI2	0.528221	1.64014e-89	5.50069e-85	0.636646	0.612	0.274
ARHGDIA	0.527426	7.90718e-89	2.65191e-84	0.578542	0.23	0.067
SRSF4	0.526564	1.27845e-97	4.28765e-93	0.611587	0.386	0.138
CAP1	0.525229	4.75252e-92	1.5939e-87	0.636085	0.588	0.259
GTF3C6	0.524247	1.74507e-94	5.85263e-90	0.595765	0.303	0.099
HCFC1	0.52353	2.1127e-98	7.08558e-94	0.579048	0.225	0.059
PRDX1	0.523297	9.01135e-102	3.02223e-97	0.634594	0.527	0.215
UQCR10	0.517047	3.90014e-83	1.30803e-78	0.63958	0.689	0.334
TPM3	0.513802	7.27893e-86	2.44121e-81	0.644689	0.73	0.357
UBE2M	0.513154	2.67759e-71	8.98011e-67	0.568925	0.206	0.065
TKT	0.512997	3.00795e-84	1.00881e-79	0.575477	0.222	0.065
NDUFA2	0.512955	1.61429e-84	5.41401e-80	0.594715	0.314	0.112
CORO1A	0.51275	3.93595e-63	1.32004e-58	0.606302	0.478	0.225
NAP1L1	0.511792	4.07908e-82	1.36804e-77	0.643805	0.748	0.382
APOLD1	0.511158	1.24009e-47	4.15902e-43	0.546343	0.137	0.044
PCNT	0.510877	1.82703e-97	6.12749e-93	0.578752	0.225	0.059
CD74	0.510444	7.51981e-84	2.52199e-79	0.657248	0.916	0.558
CHAF1A	0.50949	2.42679e-145	8.13898e-141	0.545498	0.1	0.008
NOP58	0.509475	2.17041e-95	7.27913e-91	0.588191	0.268	0.08
TAF15	0.50945	3.09149e-94	1.03682e-89	0.583133	0.248	0.07
IMPDH2	0.509265	2.36541e-105	7.93313e-101	0.572857	0.194	0.045
TIMM8B	0.509175	1.05438e-90	3.53618e-86	0.601674	0.34	0.121
DHX9	0.508159	1.80466e-97	6.05246e-93	0.595363	0.3	0.094
ETF1	0.507605	4.33077e-106	1.45245e-101	0.57826	0.215	0.052
PGP	0.507519	7.8603e-71	2.63619e-66	0.568031	0.204	0.064
KPNA3	0.50682	1.92258e-83	6.44794e-79	0.572332	0.211	0.059
TALDO1	0.506608	2.40302e-83	8.05924e-79	0.596624	0.327	0.12
LRR1	0.506278	2.0445e-126	6.85684e-122	0.550125	0.115	0.014
ABCF1	0.505004	4.01166e-102	1.34543e-97	0.603632	0.337	0.108
FAM207A	0.502862	6.40368e-93	2.14767e-88	0.571482	0.197	0.05
PPIB	0.502393	1.84211e-73	6.17808e-69	0.634293	0.708	0.367
MRPL52	0.502266	2.38519e-81	7.99944e-77	0.590652	0.298	0.106
NDUFAB1	0.501042	8.28336e-87	2.77807e-82	0.598984	0.333	0.12
TCP1	0.500703	1.89616e-102	6.35934e-98	0.587139	0.255	0.071
UQCRH	0.49735	1.66003e-83	5.56741e-79	0.644664	0.747	0.377
RFC4	0.496965	5.26136e-117	1.76455e-112	0.54922	0.114	0.015
LGALS1	0.496812	4.34479e-36	1.45716e-31	0.578279	0.4	0.221
U2AF2	0.496724	4.54589e-89	1.5246e-84	0.5726	0.206	0.055
BZW2	0.495332	2.14096e-96	7.18036e-92	0.559664	0.153	0.031
CISD2	0.494868	8.80669e-84	2.95359e-79	0.568429	0.193	0.052
KPNB1	0.494234	1.72533e-92	5.78641e-88	0.581391	0.241	0.069
GDI2	0.494165	1.20794e-81	4.05119e-77	0.594518	0.322	0.116
MAD2L2	0.494011	4.66514e-69	1.5646e-64	0.555927	0.156	0.042
MRPS34	0.492621	8.52625e-85	2.85953e-80	0.609745	0.406	0.161
PFDN2	0.492153	6.96811e-93	2.33697e-88	0.59977	0.327	0.112
MRPL14	0.491714	2.24003e-81	7.51261e-77	0.592376	0.309	0.11
SRSF9	0.491323	3.85323e-76	1.29229e-71	0.597225	0.348	0.137
NDUFB9	0.491024	4.61369e-95	1.54734e-90	0.605853	0.358	0.126
RAB27A	0.490214	6.05692e-106	2.03137e-101	0.617449	0.406	0.141
ATP5ME	0.489195	2.87595e-77	9.64536e-73	0.639155	0.75	0.379
RBMX	0.488185	4.55946e-74	1.52915e-69	0.611723	0.465	0.204
HSPA8	0.488008	1.79352e-70	6.01511e-66	0.615481	0.517	0.242
BRI3BP	0.487806	7.72783e-90	2.59176e-85	0.555433	0.142	0.029
FAM111A	0.486968	4.07941e-77	1.36815e-72	0.56378	0.182	0.049
PSMD8	0.486914	1.85738e-82	6.2293e-78	0.602208	0.362	0.14
SRSF2	0.48641	3.3351e-88	1.11853e-83	0.613432	0.424	0.166
SRM	0.485303	1.63985e-76	5.49973e-72	0.583131	0.267	0.093
GZMA	0.485158	1.21624e-68	4.07901e-64	0.643952	0.91	0.624
LAP3	0.484527	4.34604e-92	1.45758e-87	0.579893	0.234	0.066
EZR	0.483868	2.92363e-95	9.80529e-91	0.638301	0.598	0.257
COX6C	0.483393	9.46491e-79	3.17434e-74	0.640865	0.748	0.383
VDAC3	0.479962	9.1193e-72	3.05843e-67	0.578107	0.25	0.087
IMMT	0.476282	9.63882e-86	3.23267e-81	0.577004	0.229	0.067
EIF3J	0.476156	2.85322e-87	9.56912e-83	0.591041	0.294	0.097
DARS	0.475911	4.87367e-87	1.63453e-82	0.592141	0.3	0.1
PPP6R1	0.474874	5.33656e-85	1.78978e-80	0.589175	0.286	0.096
RCC2	0.473945	1.28785e-78	4.31919e-74	0.562084	0.173	0.045
SLC9A3R1	0.473596	1.13763e-91	3.81538e-87	0.618911	0.452	0.178
HSD17B10	0.47235	3.14692e-76	1.05541e-71	0.573265	0.221	0.069
LAG3	0.472327	3.0862e-94	1.03505e-89	0.606001	0.364	0.127
TIMM17A	0.471498	8.02972e-90	2.69301e-85	0.562707	0.167	0.039
CDK4	0.471047	6.86288e-91	2.30167e-86	0.564518	0.173	0.041
SAMD1	0.470691	2.35107e-61	7.88502e-57	0.546934	0.127	0.033
RBM17	0.470014	1.29735e-85	4.35107e-81	0.60406	0.371	0.138
CAPRIN1	0.46975	2.7245e-79	9.13743e-75	0.572656	0.217	0.064
CHCHD1	0.468207	3.99795e-75	1.34083e-70	0.582536	0.268	0.093
HDLBP	0.467436	1.75658e-88	5.89122e-84	0.582788	0.252	0.076
MZT2B	0.467397	6.60477e-72	2.21511e-67	0.623204	0.604	0.283
MAGOHB	0.467165	1.5936e-92	5.34461e-88	0.554239	0.137	0.026
RPL39L	0.467146	5.34375e-95	1.79219e-90	0.544034	0.104	0.015
CASP3	0.466135	1.01649e-78	3.4091e-74	0.573432	0.222	0.066
EIF5B	0.465575	6.45492e-94	2.16485e-89	0.631804	0.546	0.228
HSPB11	0.464366	8.6265e-78	2.89316e-73	0.573635	0.222	0.068
LYRM4	0.464089	6.43739e-78	2.15897e-73	0.552952	0.139	0.031
DOCK2	0.461301	1.49131e-80	5.00156e-76	0.605067	0.395	0.154
RBM8A	0.460225	3.2982e-71	1.10615e-66	0.578549	0.254	0.089
ZNRF1	0.460127	1.69728e-88	5.69234e-84	0.552279	0.132	0.026
PSMB9	0.460115	1.74549e-70	5.85404e-66	0.6268	0.651	0.322
CTCF	0.459702	5.95525e-85	1.99727e-80	0.576536	0.228	0.066
PTPN11	0.459651	7.13625e-90	2.39336e-85	0.582701	0.251	0.074
ACTN4	0.456923	1.88861e-71	6.33401e-67	0.585837	0.296	0.109
RAB8A	0.456558	7.09844e-78	2.38068e-73	0.594129	0.33	0.122
EIF1AY	0.456537	4.92199e-77	1.65074e-72	0.574967	0.23	0.072
TOX2	0.455925	2.07335e-101	6.95362e-97	0.56037	0.153	0.03
YWHAG	0.455546	5.67428e-98	1.90304e-93	0.587261	0.262	0.075
ATP5F1A	0.454113	1.35587e-80	4.54731e-76	0.605501	0.394	0.156
FKBP2	0.453485	7.05058e-80	2.36462e-75	0.59334	0.318	0.116
CRIP1	0.453108	1.79207e-53	6.01024e-49	0.550526	0.149	0.046
KNOP1	0.452561	4.60765e-65	1.54531e-60	0.560522	0.179	0.054
RABL6	0.452311	1.43783e-76	4.82219e-72	0.572347	0.218	0.067
HMGXB4	0.451964	2.87381e-83	9.63819e-79	0.565466	0.182	0.047
SEC11C	0.451699	2.15091e-77	7.21374e-73	0.593182	0.322	0.121
ADA	0.451675	1.04776e-69	3.51397e-65	0.564477	0.19	0.057
RNF213	0.451083	3.06002e-73	1.02627e-68	0.643657	0.835	0.496
LRPPRC	0.451067	2.22883e-80	7.47505e-76	0.582363	0.263	0.085
TMSB10	0.450031	4.28885e-98	1.43839e-93	0.67678	0.991	0.92
FBL	0.449994	3.5177e-85	1.17977e-80	0.602692	0.365	0.135
NMI	0.4499	5.36432e-77	1.79908e-72	0.579592	0.253	0.083
ATP5F1E	0.449483	2.41453e-83	8.09786e-79	0.662282	0.984	0.816
NUDT21	0.449218	4.95682e-83	1.66242e-78	0.567367	0.191	0.051
DENR	0.448479	2.20374e-82	7.39092e-78	0.591026	0.303	0.105
MFAP1	0.447855	4.83519e-83	1.62163e-78	0.580193	0.247	0.076
C19orf48	0.447737	2.2631e-81	7.59e-77	0.54556	0.112	0.021
NUP153	0.447424	8.50711e-78	2.85312e-73	0.560327	0.167	0.043
CLTC	0.44706	5.77988e-94	1.93846e-89	0.594608	0.303	0.096
RBBP4	0.446065	2.99993e-89	1.00612e-84	0.598714	0.336	0.114
EBP	0.445967	2.17575e-64	7.29703e-60	0.561799	0.185	0.058
ICMT	0.445961	2.16174e-86	7.25003e-82	0.543609	0.105	0.017
GYG1	0.445714	1.75315e-77	5.8797e-73	0.569983	0.208	0.061
RHOA	0.445498	4.73572e-77	1.58827e-72	0.631866	0.656	0.314
RAC2	0.445092	8.99707e-73	3.01744e-68	0.629833	0.67	0.33
PSMD13	0.444865	2.6668e-71	8.94392e-67	0.579802	0.261	0.092
SPCS3	0.444217	7.04139e-89	2.36154e-84	0.620798	0.483	0.194
BANF1	0.444151	2.71884e-69	9.11846e-65	0.566109	0.197	0.061
HLTF	0.443842	6.95367e-81	2.33212e-76	0.566677	0.191	0.051
ZDHHC12	0.44341	1.42636e-66	4.78372e-62	0.555333	0.156	0.043
MITD1	0.443382	9.64137e-74	3.23352e-69	0.575972	0.239	0.078
HAUS8	0.44302	6.19288e-103	2.07697e-98	0.543662	0.101	0.013
TRAPPC2L	0.4417	9.90865e-59	3.32316e-54	0.570059	0.233	0.087
MRPL11	0.441053	3.82844e-73	1.28398e-68	0.575699	0.237	0.079
CDC123	0.441039	1.12063e-71	3.75838e-67	0.56989	0.213	0.067
PSMD2	0.439934	5.86659e-76	1.96754e-71	0.577404	0.242	0.079
DNAJC15	0.439641	1.55961e-87	5.2306e-83	0.589732	0.289	0.093
MRPL57	0.439004	1.37884e-68	4.62434e-64	0.59465	0.356	0.147
EIF1AX	0.438337	1.71059e-79	5.73699e-75	0.579801	0.25	0.08
PARP1	0.437459	2.92132e-89	9.79753e-85	0.618922	0.466	0.184
HLA-DPA1	0.4374	2.25771e-69	7.5719e-65	0.620688	0.586	0.282
HSPA9	0.437278	7.42443e-72	2.49001e-67	0.564558	0.19	0.055
MRPL13	0.437277	4.54569e-78	1.52453e-73	0.554777	0.146	0.034
ATP1B3	0.437214	3.32206e-79	1.11415e-74	0.576332	0.232	0.072
HYOU1	0.437115	2.84672e-79	9.54732e-75	0.5541	0.143	0.032
ATP5IF1	0.436982	9.8128e-77	3.29102e-72	0.610841	0.447	0.19
YARS	0.436212	3.78909e-83	1.27078e-78	0.561614	0.168	0.041
SUZ12	0.435999	5.74063e-79	1.92529e-74	0.59166	0.315	0.112
RNPS1	0.435045	7.785e-84	2.61093e-79	0.588714	0.286	0.096
HLA-DMA	0.433744	9.21052e-46	3.08903e-41	0.546341	0.14	0.046
HSPA4	0.43345	6.45513e-74	2.16492e-69	0.568054	0.204	0.06
NDUFA6	0.433267	9.43484e-77	3.16426e-72	0.591275	0.314	0.116
ATP5MF	0.431785	1.82044e-57	6.10538e-53	0.587143	0.344	0.152
PRDX3	0.431197	2.92791e-99	9.81962e-95	0.56987	0.188	0.044
CCT2	0.430714	3.73405e-78	1.25232e-73	0.582665	0.266	0.089
CISD3	0.430426	1.72219e-70	5.7759e-66	0.569461	0.211	0.067
TDG	0.429212	2.95047e-73	9.8953e-69	0.565418	0.192	0.056
TXN2	0.428368	2.72439e-71	9.13705e-67	0.579539	0.259	0.091
HNRNPA1	0.427976	9.01063e-65	3.02199e-60	0.604336	0.453	0.206
SUMO3	0.427655	1.22522e-69	4.10913e-65	0.583368	0.284	0.106
C1QBP	0.427601	2.27769e-67	7.63891e-63	0.572313	0.23	0.079
MIS18A	0.427382	1.00045e-95	3.35532e-91	0.545789	0.109	0.017
HIF1A	0.427096	5.13346e-85	1.72166e-80	0.592404	0.308	0.104
GLRX5	0.426893	5.39922e-58	1.81079e-53	0.56501	0.209	0.074
ROMO1	0.424556	2.18871e-63	7.34048e-59	0.576676	0.259	0.098
TRIM28	0.424504	1.89232e-64	6.34645e-60	0.561175	0.182	0.056
STK39	0.424295	1.76254e-68	5.91122e-64	0.561654	0.182	0.053
POP7	0.423017	1.30819e-62	4.3874e-58	0.549229	0.135	0.035
MRPL4	0.422985	9.35884e-66	3.13877e-61	0.555338	0.156	0.043
NUDT5	0.422279	6.72521e-64	2.2555e-59	0.567777	0.214	0.072
SF3A3	0.422056	5.40737e-67	1.81353e-62	0.567319	0.208	0.067
CCDC6	0.421305	1.46253e-76	4.90502e-72	0.577786	0.247	0.079
HSPH1	0.420669	1.08872e-88	3.65134e-84	0.562552	0.168	0.039
ACTL6A	0.420653	8.74171e-78	2.93179e-73	0.546615	0.118	0.023
HSP90B1	0.420569	1.90335e-68	6.38346e-64	0.608366	0.469	0.211
RFWD3	0.42038	2.34932e-66	7.87915e-62	0.540309	0.102	0.02
EWSR1	0.420035	1.66913e-71	5.59791e-67	0.561611	0.177	0.05
CNTRL	0.419727	2.98297e-76	1.00043e-71	0.581082	0.263	0.087
SSR3	0.419492	1.03895e-76	3.48443e-72	0.599963	0.369	0.145
CMSS1	0.419257	3.93689e-82	1.32036e-77	0.561093	0.167	0.041
METAP2	0.419061	2.81169e-82	9.42984e-78	0.611411	0.432	0.174
PDLIM1	0.418975	1.16512e-81	3.90759e-77	0.564971	0.183	0.047
MRPS15	0.418292	2.85342e-64	9.56979e-60	0.568286	0.215	0.073
FTSJ3	0.41753	6.88287e-77	2.30838e-72	0.559742	0.166	0.042
TAP1	0.417069	1.05039e-87	3.52281e-83	0.607661	0.388	0.146
TMEM258	0.416725	3.6364e-63	1.21958e-58	0.6124	0.546	0.264
PSMD12	0.416566	3.1188e-85	1.04598e-80	0.585928	0.274	0.087
STARD7	0.416495	2.12944e-72	7.14171e-68	0.574124	0.233	0.076
GBP4	0.415925	2.30058e-78	7.71568e-74	0.580269	0.256	0.082
NONO	0.415575	6.03226e-79	2.0231e-74	0.591629	0.314	0.112
ELOC	0.415545	3.77525e-53	1.26614e-48	0.545793	0.13	0.037
SRPK1	0.415334	3.85817e-75	1.29395e-70	0.574952	0.233	0.074
HDAC1	0.414852	1.0345e-75	3.4695e-71	0.582725	0.27	0.093
SCD	0.414363	3.81858e-84	1.28068e-79	0.554764	0.143	0.031
ZCRB1	0.411455	6.07836e-88	2.03856e-83	0.595215	0.316	0.107
TUFM	0.411044	1.47359e-63	4.94212e-59	0.585368	0.311	0.126
ASCC3	0.410679	5.90011e-77	1.97878e-72	0.583663	0.276	0.093
COPS3	0.409776	4.38822e-65	1.47172e-60	0.556658	0.163	0.046
TMEM167A	0.409274	2.93651e-73	9.84846e-69	0.575937	0.241	0.079
RPA1	0.409226	7.56539e-73	2.53728e-68	0.56403	0.187	0.053
IPO5	0.40901	3.90761e-77	1.31053e-72	0.562799	0.178	0.047
VRK1	0.408087	6.67557e-66	2.23885e-61	0.545917	0.122	0.028
MANF	0.407954	5.87525e-55	1.97044e-50	0.56449	0.212	0.078
PSMB3	0.407742	2.49302e-67	8.36108e-63	0.588047	0.318	0.126
ITGB1BP1	0.406648	5.91146e-60	1.98259e-55	0.571374	0.238	0.088
SEC61B	0.406127	1.7841e-67	5.9835e-63	0.616404	0.552	0.265
CNOT1	0.406038	4.63641e-70	1.55496e-65	0.591493	0.337	0.131
OASL	0.405766	4.16823e-54	1.39794e-49	0.544355	0.123	0.034
CDK5RAP2	0.404934	2.46982e-71	8.28328e-67	0.558252	0.165	0.044
THOC7	0.404254	6.54654e-74	2.19558e-69	0.591988	0.327	0.124
TMEM109	0.404197	1.24444e-59	4.1736e-55	0.558872	0.178	0.057
UTP11	0.404148	7.64232e-70	2.56308e-65	0.559565	0.171	0.048
NDUFB3	0.404072	5.86458e-59	1.96686e-54	0.562547	0.196	0.066
ARL3	0.403928	2.30932e-76	7.74501e-72	0.561351	0.172	0.045
MRPS12	0.403771	4.85835e-57	1.62939e-52	0.568135	0.227	0.085
ACTR2	0.403481	1.17747e-66	3.94899e-62	0.625087	0.674	0.34
UBA2	0.403441	9.67996e-68	3.24647e-63	0.567704	0.209	0.067
HIRIP3	0.403152	6.29408e-76	2.11091e-71	0.541548	0.102	0.018
ATP5MG	0.403078	2.0332e-59	6.81894e-55	0.6228	0.737	0.396
COX20	0.40256	1.55177e-69	5.20432e-65	0.576912	0.252	0.087
IPO7	0.402433	4.56566e-77	1.53123e-72	0.570627	0.212	0.062
P4HB	0.402183	3.97768e-58	1.33403e-53	0.575864	0.268	0.106
RECQL	0.401823	3.86271e-83	1.29548e-78	0.591061	0.305	0.103
PCBP1	0.400949	2.76614e-70	9.27709e-66	0.616919	0.539	0.251
ATP5F1C	0.400398	8.92343e-69	2.99274e-64	0.587591	0.311	0.121
TCOF1	0.400339	1.78549e-60	5.98817e-56	0.54804	0.134	0.035
MIS18BP1	0.400332	5.87973e-78	1.97194e-73	0.571434	0.214	0.063
BUD31	0.399368	6.76792e-60	2.26983e-55	0.570048	0.232	0.085
GSTO1	0.398937	4.81877e-66	1.61612e-61	0.587715	0.321	0.128
GSTP1	0.398179	1.10967e-64	3.72161e-60	0.605757	0.465	0.214
FLNA	0.39804	1.10765e-62	3.71485e-58	0.597156	0.401	0.178
TCERG1	0.397818	9.11991e-75	3.05864e-70	0.564214	0.186	0.052
PLP2	0.396551	2.61087e-42	8.75634e-38	0.557257	0.2	0.082
IFI27L2	0.396514	2.90529e-71	9.74377e-67	0.602308	0.404	0.171
DNAJC8	0.396173	3.21592e-69	1.07855e-64	0.610152	0.485	0.216
PARP9	0.395839	2.86103e-66	9.59533e-62	0.558091	0.169	0.048
CSK	0.395614	3.15509e-65	1.05815e-60	0.592004	0.351	0.147
RAD23A	0.395468	1.11978e-66	3.75551e-62	0.57086	0.224	0.076
NDUFS8	0.395395	7.40499e-59	2.48349e-54	0.578823	0.284	0.115
TOMM22	0.395366	1.77047e-66	5.93782e-62	0.577001	0.256	0.093
SMARCC1	0.395156	2.37782e-89	7.97472e-85	0.594088	0.308	0.102
MT-ATP8	0.395083	5.91919e-61	1.98518e-56	0.625541	0.754	0.411
GMPS	0.394506	1.18091e-71	3.96055e-67	0.560236	0.172	0.047
GTPBP4	0.394332	3.08817e-67	1.03571e-62	0.558271	0.168	0.047
MRTO4	0.393448	5.65807e-59	1.8976e-54	0.542873	0.115	0.028
SF3B3	0.393403	1.71666e-58	5.75733e-54	0.559686	0.184	0.06
FAM49B	0.392362	4.66834e-84	1.56567e-79	0.600783	0.358	0.131
CAND1	0.39119	6.84623e-75	2.29609e-70	0.574801	0.233	0.074
GOT2	0.391109	1.8712e-85	6.27561e-81	0.576107	0.227	0.065
DCUN1D5	0.389863	3.72207e-82	1.24831e-77	0.569089	0.199	0.054
THRAP3	0.388513	1.23502e-72	4.14201e-68	0.609759	0.462	0.2
SMARCB1	0.388084	8.76327e-72	2.93903e-67	0.5649	0.191	0.056
SMARCA4	0.387835	1.8839e-81	6.31823e-77	0.551435	0.133	0.028
EBNA1BP2	0.387822	2.47373e-69	8.29641e-65	0.550297	0.135	0.032
SLC25A3	0.386735	7.724e-61	2.59048e-56	0.604696	0.48	0.228
MEA1	0.38585	4.0172e-66	1.34729e-61	0.565859	0.202	0.065
NUTF2	0.385798	4.78067e-67	1.60334e-62	0.562483	0.186	0.056
PTPN7	0.385364	5.68776e-54	1.90756e-49	0.556238	0.174	0.058
SURF4	0.385202	2.02533e-69	6.79255e-65	0.568227	0.208	0.066
CDV3	0.38438	1.27618e-70	4.28005e-66	0.59787	0.379	0.154
FIBP	0.383383	3.35519e-59	1.12526e-54	0.55695	0.171	0.053
ARPP19	0.3831	2.85359e-71	9.57037e-67	0.583175	0.282	0.102
CD81	0.382959	1.31871e-67	4.42268e-63	0.609114	0.483	0.218
RAB1B	0.382954	4.20249e-63	1.40943e-58	0.567471	0.214	0.073
MT1X	0.382046	8.32436e-67	2.79182e-62	0.586244	0.311	0.121
OTULIN	0.381815	9.10882e-84	3.05491e-79	0.605699	0.391	0.148
LGALS3	0.381697	1.00267e-59	3.36274e-55	0.570251	0.234	0.086
TNIP2	0.381301	2.80126e-56	9.39485e-52	0.561834	0.198	0.068
EIF4H	0.380685	1.37704e-60	4.61831e-56	0.562755	0.196	0.064
SFXN1	0.379469	3.13765e-71	1.05231e-66	0.563596	0.187	0.054
AURKAIP1	0.379254	2.87832e-60	9.65331e-56	0.590881	0.362	0.158
HAUS1	0.378343	6.63433e-68	2.22502e-63	0.550621	0.138	0.034
UTP18	0.377478	2.22981e-54	7.47833e-50	0.5502	0.148	0.044
PSMD11	0.377332	3.44865e-70	1.15661e-65	0.567542	0.205	0.063
TXLNA	0.376954	7.51388e-66	2.52001e-61	0.560609	0.18	0.053
MRPL20	0.376578	3.34224e-70	1.12092e-65	0.610202	0.476	0.212
MAPRE1	0.376572	1.86127e-69	6.24232e-65	0.565283	0.196	0.059
HNRNPA3	0.376354	7.26745e-69	2.43736e-64	0.621858	0.614	0.294
EMC9	0.375815	3.21261e-61	1.07745e-56	0.540871	0.106	0.024
CCR1	0.375427	1.02875e-50	3.45022e-46	0.543688	0.125	0.035
SNRPC	0.374697	7.13446e-68	2.39275e-63	0.575459	0.247	0.086
GRPEL1	0.372948	1.70361e-48	5.71356e-44	0.551794	0.162	0.055
GGCT	0.372314	1.00214e-59	3.36099e-55	0.548078	0.134	0.036
SAFB	0.372248	4.76484e-69	1.59803e-64	0.576675	0.252	0.087
GTF2A2	0.372072	2.3863e-54	8.00316e-50	0.569127	0.241	0.093
MRPS18C	0.370907	1.05639e-65	3.54291e-61	0.573245	0.24	0.083
TACC1	0.370613	1.76006e-76	5.90288e-72	0.574428	0.23	0.071
LMAN1	0.370446	4.83444e-73	1.62137e-68	0.590889	0.325	0.122
TMEM165	0.37017	1.4521e-64	4.87006e-60	0.541444	0.107	0.023
HMGN1	0.369946	4.43808e-58	1.48844e-53	0.595599	0.411	0.19
CCT7	0.369647	2.42634e-54	8.13744e-50	0.564615	0.215	0.079
NDUFV2	0.369478	4.38358e-60	1.47016e-55	0.583677	0.313	0.129
CCDC124	0.369174	2.84144e-64	9.52961e-60	0.558272	0.171	0.05
RPL22L1	0.369104	7.67959e-61	2.57558e-56	0.58912	0.348	0.149
MDH1	0.369028	7.63439e-57	2.56042e-52	0.564055	0.208	0.073
HADH	0.368535	3.74302e-65	1.25533e-60	0.540815	0.105	0.022
MLEC	0.368376	2.81892e-53	9.45409e-49	0.555839	0.174	0.058
GNB1	0.36824	6.01965e-80	2.01887e-75	0.607445	0.417	0.165
POLR2I	0.368208	4.45283e-60	1.49339e-55	0.579489	0.285	0.114
DYNC1LI1	0.367897	2.38342e-72	7.99351e-68	0.570995	0.219	0.068
OAZ1	0.367822	1.06802e-52	3.58192e-48	0.585359	0.354	0.162
CDK6	0.367527	5.78307e-62	1.93953e-57	0.567501	0.218	0.074
HUWE1	0.366909	1.33348e-77	4.47222e-73	0.591024	0.317	0.113
NUP210	0.366651	4.17673e-47	1.40079e-42	0.553957	0.175	0.063
PRMT1	0.366114	9.95484e-60	3.33865e-55	0.569774	0.231	0.084
PSMD7	0.365889	2.41553e-67	8.1012e-63	0.574792	0.245	0.085
DNPH1	0.3655	7.16247e-48	2.40215e-43	0.553722	0.171	0.061
PNO1	0.365308	2.93211e-69	9.8337e-65	0.551	0.138	0.034
WBP4	0.36512	1.17084e-67	3.92675e-63	0.554883	0.154	0.041
APOBEC3H	0.364479	8.75414e-52	2.93596e-47	0.54198	0.116	0.031
MYH9	0.364241	2.96606e-51	9.94756e-47	0.60641	0.59	0.314
ADSS	0.363616	1.40027e-80	4.69624e-76	0.597698	0.353	0.128
UBE2N	0.363558	9.03396e-64	3.02981e-59	0.57565	0.256	0.094
ATP5MC1	0.363367	6.92293e-60	2.32181e-55	0.580142	0.29	0.117
TOMM40	0.363214	5.49915e-53	1.84431e-48	0.541617	0.114	0.03
M6PR	0.362623	3.79643e-52	1.27325e-47	0.551358	0.156	0.049
GSPT1	0.362622	9.68623e-73	3.24857e-68	0.582045	0.274	0.096
NDUFB2	0.362119	2.69003e-63	9.02183e-59	0.604418	0.464	0.213
NDUFA4	0.36167	2.27014e-56	7.61359e-52	0.611234	0.605	0.308
MTCH2	0.361355	1.28434e-61	4.30743e-57	0.546535	0.127	0.032
PHB2	0.36098	1.36007e-60	4.56142e-56	0.584519	0.315	0.131
HNRNPUL1	0.360861	3.50423e-60	1.17525e-55	0.583147	0.311	0.127
TIPRL	0.360819	2.32888e-65	7.81061e-61	0.570605	0.227	0.077
LDHB	0.360545	1.1236e-59	3.76831e-55	0.615941	0.628	0.32
DCTN3	0.359244	6.68361e-44	2.24155e-39	0.569033	0.271	0.122
CCDC47	0.358889	4.24434e-61	1.42347e-56	0.551311	0.146	0.04
CNOT9	0.358821	2.64914e-47	8.88469e-43	0.539117	0.11	0.03
ZC3H15	0.357631	9.74154e-71	3.26712e-66	0.599254	0.388	0.159
LARP1	0.356769	1.93989e-63	6.50599e-59	0.578933	0.276	0.104
SRP9	0.355951	4.40627e-58	1.47778e-53	0.5765	0.274	0.109
ISOC2	0.355284	3.12658e-56	1.04859e-51	0.540213	0.107	0.025
NARS	0.354408	3.23707e-69	1.08565e-64	0.571546	0.227	0.074
CMC2	0.353772	1.08102e-53	3.62554e-49	0.559237	0.189	0.066
EED	0.353525	6.01265e-54	2.01652e-49	0.553188	0.161	0.051
CDCA7L	0.353469	2.39769e-53	8.04138e-49	0.539516	0.107	0.026
NRDC	0.352931	3.1112e-70	1.04343e-65	0.594836	0.362	0.143
SEC61G	0.3529	6.00034e-68	2.01239e-63	0.612911	0.518	0.239
TMEM160	0.352782	6.76633e-57	2.26929e-52	0.586103	0.34	0.149
NELFCD	0.352653	9.77992e-57	3.27999e-52	0.538353	0.101	0.023
DAZAP1	0.351793	6.55075e-66	2.19699e-61	0.558894	0.172	0.05
RPLP0	0.351744	3.10523e-40	1.04143e-35	0.606741	0.837	0.535
LAGE3	0.351098	1.37237e-49	4.60266e-45	0.55296	0.165	0.056
FKBP3	0.350945	1.74085e-72	5.83847e-68	0.582169	0.275	0.096
GNB4	0.350718	3.68125e-65	1.23462e-60	0.542405	0.11	0.024
RRP1B	0.350218	4.82667e-56	1.61877e-51	0.563506	0.208	0.073
METTL26	0.350018	2.48923e-60	8.34839e-56	0.579851	0.288	0.115
ELOB	0.349577	7.95109e-51	2.66664e-46	0.611201	0.684	0.371
BRD7	0.349187	5.93533e-63	1.99059e-58	0.586008	0.322	0.13
ATP2A3	0.347929	4.59725e-44	1.54183e-39	0.553863	0.18	0.068
CANX	0.347649	4.30392e-75	1.44345e-70	0.596613	0.358	0.137
EIF3B	0.347419	3.27757e-53	1.09923e-48	0.555917	0.175	0.058
PRPF8	0.347284	1.62816e-65	5.46052e-61	0.5736	0.244	0.085
HINT2	0.347086	1.24321e-49	4.16947e-45	0.558039	0.19	0.069
IKBIP	0.347032	8.9778e-63	3.01098e-58	0.54832	0.133	0.034
AP2A1	0.346761	2.96718e-44	9.95132e-40	0.542165	0.125	0.039
CD38	0.346187	1.39412e-72	4.67561e-68	0.566775	0.2	0.059
PPP2R5D	0.345749	1.28045e-53	4.29437e-49	0.539237	0.105	0.026
COA4	0.34509	6.30456e-57	2.11442e-52	0.565376	0.215	0.077
EIF4G2	0.345036	5.72248e-72	1.9192e-67	0.60744	0.448	0.191
AIFM1	0.344865	2.10484e-67	7.05921e-63	0.548594	0.131	0.031
SNU13	0.34397	5.31022e-63	1.78094e-58	0.601338	0.437	0.198
UBALD2	0.343781	3.60566e-48	1.20927e-43	0.56054	0.206	0.079
PAK1IP1	0.343309	3.44061e-48	1.15391e-43	0.538555	0.107	0.028
MTDH	0.343212	5.32614e-67	1.78628e-62	0.613027	0.53	0.244
PECAM1	0.341529	3.50834e-66	1.17663e-61	0.575979	0.256	0.09
MYL6	0.341041	3.2276e-38	1.08247e-33	0.599531	0.737	0.432
RARS	0.340503	3.74084e-58	1.2546e-53	0.545069	0.124	0.032
IARS	0.340349	1.52003e-68	5.09788e-64	0.551273	0.14	0.034
SSNA1	0.339654	4.65965e-59	1.56275e-54	0.578062	0.279	0.112
PSMB6	0.339612	4.45648e-56	1.49461e-51	0.579957	0.301	0.127
POLR2A	0.338963	5.87885e-63	1.97165e-58	0.576354	0.263	0.097
POLD2	0.338153	1.29373e-58	4.33891e-54	0.541048	0.108	0.025
CAPZA1	0.337115	6.88373e-73	2.30866e-68	0.618464	0.553	0.246
GNL2	0.336632	9.25977e-71	3.10554e-66	0.551425	0.139	0.033
CWC15	0.336544	1.92978e-63	6.4721e-59	0.582447	0.297	0.116
ZYX	0.335591	3.28862e-50	1.10294e-45	0.571733	0.267	0.112
PMVK	0.335221	5.05473e-33	1.69526e-28	0.539006	0.126	0.047
TXNRD1	0.334678	5.04808e-54	1.69302e-49	0.549844	0.147	0.044
PBRM1	0.334052	1.14174e-61	3.82918e-57	0.573601	0.252	0.091
PSMD4	0.33392	2.90683e-58	9.74894e-54	0.57461	0.263	0.102
FUS	0.333757	1.03837e-57	3.48247e-53	0.579578	0.296	0.12
UBA1	0.333623	3.9956e-47	1.34004e-42	0.549862	0.155	0.052
PELP1	0.333588	1.93723e-55	6.49709e-51	0.541286	0.112	0.028
NMT1	0.333465	1.21216e-56	4.06536e-52	0.588807	0.366	0.162
TSR1	0.333379	1.17236e-59	3.93186e-55	0.542231	0.112	0.026
LRRFIP1	0.333249	3.08228e-68	1.03373e-63	0.582414	0.288	0.105
BCAS4	0.332966	1.64008e-48	5.5005e-44	0.5502	0.155	0.051
IQGAP1	0.332751	3.50166e-66	1.17439e-61	0.612958	0.535	0.249
PUF60	0.332619	5.90991e-46	1.98207e-41	0.556967	0.192	0.073
DNAJC21	0.332186	5.38942e-51	1.8075e-46	0.561608	0.208	0.077
HADHA	0.331957	5.15101e-64	1.72755e-59	0.599803	0.425	0.185
RTF2	0.331185	1.31887e-50	4.42324e-46	0.554483	0.173	0.058
POLR2H	0.330878	9.66724e-48	3.2422e-43	0.551574	0.162	0.056
NELFE	0.330723	4.86067e-45	1.63017e-40	0.552934	0.173	0.063
CXCR3	0.330325	2.0416e-40	6.84713e-36	0.555678	0.197	0.082
PRPF6	0.330212	2.90566e-55	9.74502e-51	0.578225	0.296	0.122
UBAP2L	0.329667	9.20069e-54	3.08573e-49	0.543119	0.12	0.032
PSMB1	0.329467	3.37574e-57	1.13216e-52	0.596969	0.432	0.202
COX8A	0.329236	1.86196e-27	6.24464e-23	0.539502	0.141	0.061
NDUFS3	0.329173	1.68597e-46	5.65442e-42	0.551047	0.161	0.056
SZRD1	0.328965	8.80813e-57	2.95407e-52	0.565607	0.217	0.078
RILPL2	0.328484	1.3675e-51	4.58631e-47	0.566627	0.233	0.091
MRPL18	0.327602	3.50205e-44	1.17452e-39	0.550379	0.162	0.058
ETFB	0.327468	5.33113e-44	1.78796e-39	0.559025	0.208	0.084
GHITM	0.32706	1.94688e-55	6.52945e-51	0.573822	0.267	0.106
FUNDC2	0.326878	2.63313e-51	8.831e-47	0.560864	0.203	0.074
POLR2J	0.326751	2.82958e-55	9.48984e-51	0.585187	0.343	0.151
MRPS9	0.326737	2.84159e-52	9.53013e-48	0.551889	0.158	0.05
DNAJC7	0.326397	1.44674e-57	4.85209e-53	0.578783	0.292	0.118
OXCT1	0.32625	3.63312e-63	1.21848e-58	0.552168	0.148	0.04
NDUFV1	0.32624	1.47886e-44	4.95981e-40	0.549131	0.155	0.054
BLVRA	0.32578	6.40199e-43	2.1471e-38	0.537216	0.106	0.03
COA6	0.325091	1.10431e-49	3.70362e-45	0.551576	0.16	0.053
PWP1	0.324691	5.45519e-50	1.82956e-45	0.564093	0.224	0.086
ING2	0.324165	6.47657e-50	2.17211e-45	0.538972	0.107	0.028
CEP295	0.323529	7.70315e-54	2.58348e-49	0.538066	0.101	0.024
NOTCH1	0.322735	3.86462e-55	1.29612e-50	0.543719	0.121	0.032
ATP5MD	0.322735	3.6002e-57	1.20744e-52	0.613918	0.635	0.325
EPRS	0.322562	8.05034e-54	2.69992e-49	0.574207	0.277	0.111
NDUFB6	0.322207	2.30662e-47	7.73595e-43	0.553067	0.171	0.06
TRA2B	0.322166	7.88041e-65	2.64293e-60	0.595613	0.384	0.163
CHCHD3	0.321519	6.03392e-49	2.02365e-44	0.542518	0.122	0.035
TMEM183A	0.320866	3.30936e-60	1.10989e-55	0.555582	0.165	0.049
RHOG	0.320802	1.71062e-57	5.73706e-53	0.577207	0.281	0.112
EFTUD2	0.320232	5.27004e-54	1.76747e-49	0.541832	0.115	0.029
NUP50	0.319864	1.62967e-57	5.46558e-53	0.566063	0.219	0.077
ODC1	0.319161	1.87912e-66	6.30219e-62	0.566805	0.208	0.066
RAC1	0.318716	1.69061e-61	5.66997e-57	0.595482	0.396	0.175
TNPO3	0.318334	7.55272e-45	2.53303e-40	0.543338	0.13	0.04
UBE2L6	0.318307	9.07016e-59	3.04195e-54	0.57474	0.263	0.101
IARS2	0.318195	2.73038e-56	9.15714e-52	0.568504	0.236	0.087
CRELD2	0.318153	1.09641e-37	3.67713e-33	0.543032	0.138	0.05
NFKB1	0.317614	2.42358e-49	8.1282e-45	0.551576	0.16	0.053
ARHGAP30	0.317351	4.7318e-63	1.58695e-58	0.593541	0.376	0.16
SAP30	0.317011	7.56738e-42	2.53795e-37	0.540649	0.121	0.038
PPT1	0.316709	5.19163e-47	1.74117e-42	0.558607	0.199	0.076
MRPL47	0.31608	1.46212e-60	4.90365e-56	0.565287	0.209	0.071
MIEN1	0.315881	7.77936e-51	2.60904e-46	0.574188	0.281	0.12
IRF4	0.315852	3.37382e-47	1.13151e-42	0.538046	0.106	0.028
GANAB	0.314999	7.65445e-48	2.56715e-43	0.54977	0.155	0.051
IFNG	0.314318	3.29726e-96	1.10584e-91	0.597494	0.316	0.1
UBAC1	0.314305	4.03632e-41	1.3537e-36	0.546062	0.147	0.052
DCPS	0.313796	1.51167e-38	5.06984e-34	0.538941	0.118	0.038
PUM3	0.313322	7.47911e-62	2.50834e-57	0.564966	0.207	0.068
DCP2	0.313233	3.00126e-50	1.00656e-45	0.570541	0.263	0.108
CTSC	0.313214	1.917e-47	6.42925e-43	0.554446	0.178	0.063
PRDX4	0.312972	6.30596e-40	2.11489e-35	0.535072	0.1	0.029
MRPL41	0.312638	9.10308e-56	3.05299e-51	0.586074	0.347	0.153
UBAP2	0.312384	1.13783e-41	3.81605e-37	0.538621	0.113	0.034
ATP6V0B	0.311819	3.18832e-45	1.0693e-40	0.575369	0.313	0.146
SIRPG	0.310938	6.36747e-62	2.13552e-57	0.571044	0.236	0.084
ATF4	0.310547	3.66659e-47	1.2297e-42	0.559197	0.202	0.077
SRSF1	0.310387	1.11168e-53	3.72835e-49	0.541637	0.115	0.029
PPP2R1A	0.310188	4.25037e-52	1.42549e-47	0.556916	0.182	0.062
DDX52	0.309703	2.29145e-50	7.68506e-46	0.557797	0.189	0.067
MRPS6	0.309679	3.03239e-48	1.017e-43	0.565922	0.238	0.097
ZEB1	0.309517	1.00988e-49	3.38693e-45	0.546604	0.138	0.042
AKR1B1	0.309407	1.21948e-47	4.0899e-43	0.553143	0.17	0.06
PDS5B	0.309256	9.44367e-49	3.16722e-44	0.553976	0.175	0.06
NOLC1	0.309221	1.58208e-48	5.30598e-44	0.539139	0.109	0.029
PMAIP1	0.308978	6.69386e-58	2.24499e-53	0.53941	0.104	0.023
TAGLN2	0.30871	2.56462e-54	8.60121e-50	0.596764	0.453	0.216
TNFRSF9	0.308569	3.39537e-56	1.13874e-51	0.544631	0.124	0.032
SEC11A	0.307744	1.14856e-57	3.85204e-53	0.591275	0.381	0.17
WARS	0.30773	9.19394e-67	3.08346e-62	0.567176	0.209	0.067
CHRAC1	0.307616	5.13554e-45	1.72236e-40	0.548332	0.153	0.051
DPM2	0.30747	9.60102e-38	3.21999e-33	0.535043	0.102	0.031
FERMT3	0.30721	4.99672e-56	1.6758e-51	0.580907	0.311	0.13
CASC3	0.306758	2.99353e-50	1.00397e-45	0.554787	0.175	0.06
RBL1	0.306487	8.05767e-46	2.70238e-41	0.537805	0.106	0.029
SND1	0.30648	8.41352e-36	2.82173e-31	0.545615	0.155	0.06
E2F3	0.306451	1.31482e-50	4.40965e-46	0.548597	0.146	0.045
FAM136A	0.306355	6.15047e-55	2.06274e-50	0.558144	0.183	0.061
NAP1L4	0.306036	8.72384e-61	2.9258e-56	0.601856	0.46	0.211
SMARCA5	0.305954	3.23147e-70	1.08377e-65	0.607294	0.463	0.196
BUB3	0.305585	6.4999e-53	2.17994e-48	0.575743	0.287	0.12
POLDIP2	0.305468	5.11487e-47	1.71542e-42	0.536686	0.101	0.026
MRPL15	0.305339	1.98136e-45	6.64508e-41	0.538033	0.107	0.03
NCBP1	0.305339	2.59111e-54	8.69008e-50	0.540094	0.108	0.026
DNAJA2	0.30529	3.83591e-53	1.28649e-48	0.579076	0.312	0.132
UBE2I	0.304889	5.61346e-50	1.88264e-45	0.572229	0.273	0.115
SMIM15	0.304744	1.15227e-52	3.86449e-48	0.55059	0.152	0.047
MRPL22	0.304617	6.77058e-48	2.27072e-43	0.550123	0.155	0.052
NDUFB11	0.304428	5.05844e-56	1.6965e-51	0.603746	0.516	0.251
UQCRFS1	0.304282	4.12999e-46	1.38512e-41	0.563764	0.231	0.095
ASXL1	0.303421	1.22506e-57	4.1086e-53	0.557536	0.177	0.056
MRPL19	0.303117	2.22108e-56	7.44905e-52	0.542975	0.118	0.029
SNRNP200	0.302608	1.54981e-57	5.19776e-53	0.581097	0.311	0.126
TMX1	0.301908	1.00854e-58	3.38243e-54	0.561707	0.196	0.064
IFI16	0.301666	4.74357e-58	1.5909e-53	0.603524	0.501	0.236
ZNF593	0.300972	5.91463e-42	1.98365e-37	0.545979	0.145	0.05
METAP1	0.300621	1.02995e-52	3.45423e-48	0.551894	0.158	0.05
SF3B6	0.300534	2.99066e-63	1.00301e-58	0.593376	0.373	0.158
ECHS1	0.300246	2.39577e-49	8.03493e-45	0.560549	0.204	0.077
SERPINB1	0.299968	1.5268e-57	5.12059e-53	0.591733	0.391	0.172
ATP5MPL	0.299753	5.20585e-57	1.74594e-52	0.605325	0.523	0.255
SUCLG1	0.299673	6.89801e-42	2.31345e-37	0.55519	0.192	0.077
NDUFS5	0.298075	2.41711e-54	8.10651e-50	0.60327	0.525	0.26
NDUFB8	0.297886	1.28771e-41	4.31871e-37	0.56878	0.28	0.13
RBM15	0.297486	5.69564e-50	1.9102e-45	0.541456	0.117	0.032
USP48	0.297353	5.52061e-54	1.8515e-49	0.562369	0.207	0.073
GNB2	0.297117	5.56865e-43	1.86761e-38	0.56126	0.226	0.094
DDB2	0.296988	2.46395e-39	8.2636e-35	0.540424	0.123	0.041
TARS	0.296836	3.49483e-50	1.1721e-45	0.542748	0.122	0.034
MRPS11	0.296747	2.49165e-41	8.3565e-37	0.545182	0.142	0.049
WRN	0.296522	2.14691e-38	7.2003e-34	0.53726	0.112	0.035
CKLF	0.296513	3.40046e-45	1.14045e-40	0.568416	0.263	0.115
RRBP1	0.296499	2.02304e-46	6.78487e-42	0.551841	0.167	0.058
NDUFC2	0.296196	2.79422e-54	9.37126e-50	0.562805	0.208	0.074
SOD1	0.296183	3.81075e-48	1.27805e-43	0.599388	0.542	0.28
GAR1	0.295865	1.34754e-48	4.51937e-44	0.539042	0.108	0.029
PNP	0.295718	1.84152e-42	6.17608e-38	0.541189	0.123	0.039
STAG1	0.294979	8.77193e-59	2.94193e-54	0.56463	0.21	0.072
SMARCD1	0.294875	2.16293e-49	7.25402e-45	0.565239	0.233	0.091
LSM6	0.294732	1.05055e-44	3.52332e-40	0.545709	0.141	0.046
ESYT1	0.294724	2.7237e-32	9.13476e-28	0.546279	0.167	0.071
NDUFA12	0.294641	2.66058e-42	8.92305e-38	0.552951	0.179	0.069
HNRNPLL	0.294558	1.92881e-47	6.46886e-43	0.542926	0.125	0.037
POLR2K	0.294446	2.97665e-48	9.98309e-44	0.558995	0.2	0.075
FAM96B	0.294145	1.92201e-53	6.44605e-49	0.548187	0.141	0.041
YWHAQ	0.293403	1.82338e-61	6.11527e-57	0.583399	0.31	0.124
PSME3	0.293211	3.60931e-44	1.21049e-39	0.5381	0.108	0.031
DDX54	0.293189	5.45894e-41	1.83082e-36	0.548627	0.159	0.059
SF3B2	0.292564	2.12065e-60	7.11222e-56	0.590052	0.364	0.154
CYB5B	0.292428	2.29481e-55	7.69633e-51	0.54988	0.146	0.043
ACP1	0.291691	4.20074e-57	1.40884e-52	0.573438	0.26	0.1
TOP1	0.29161	5.7149e-71	1.91666e-66	0.599394	0.394	0.158
EIF4E	0.291118	1.71698e-43	5.75839e-39	0.542195	0.127	0.039
RPAP3	0.291099	4.03595e-48	1.35358e-43	0.558573	0.198	0.074
FAM192A	0.290965	1.27887e-39	4.28908e-35	0.541779	0.13	0.043
PPP4C	0.290803	5.67959e-41	1.90482e-36	0.553468	0.185	0.073
PSMC5	0.289977	1.94087e-39	6.5093e-35	0.562355	0.244	0.11
ITGB3BP	0.289878	1.44176e-36	4.83536e-32	0.53444	0.101	0.031
TIMMDC1	0.289066	1.60178e-43	5.37204e-39	0.546867	0.147	0.05
RUVBL1	0.288876	1.58041e-64	5.30038e-60	0.555037	0.159	0.044
RNF167	0.288822	1.03095e-42	3.4576e-38	0.562572	0.234	0.1
MTA2	0.288271	1.22478e-42	4.10768e-38	0.536885	0.105	0.03
ANKLE2	0.288091	1.10431e-53	3.70362e-49	0.559822	0.194	0.067
GTF3A	0.287514	1.94362e-51	6.5185e-47	0.602749	0.548	0.279
NDUFC1	0.287512	1.22592e-58	4.1115e-54	0.592847	0.388	0.173
CYB5R3	0.287079	6.3045e-45	2.1144e-40	0.551216	0.165	0.059
HPF1	0.286588	2.78462e-50	9.33906e-46	0.556112	0.181	0.063
RPS27L	0.285963	6.95157e-40	2.33142e-35	0.572316	0.319	0.155
ACAT1	0.285932	2.08327e-53	6.98688e-49	0.546486	0.134	0.038
TBCB	0.285739	1.92317e-49	6.44994e-45	0.571308	0.269	0.113
TIMM44	0.285686	2.48913e-41	8.34804e-37	0.543854	0.136	0.046
PCBP2	0.285193	3.5276e-57	1.18309e-52	0.604171	0.517	0.245
IWS1	0.28389	6.71803e-51	2.25309e-46	0.550864	0.156	0.049
NUP37	0.283651	5.07232e-45	1.70116e-40	0.536249	0.101	0.027
MRPL3	0.283126	3.46641e-44	1.16257e-39	0.551083	0.167	0.06
PAFAH1B3	0.282622	2.81281e-35	9.43361e-31	0.537172	0.114	0.039
G2E3	0.282588	1.36682e-45	4.58403e-41	0.544677	0.136	0.042
FAM96A	0.282572	2.21777e-39	7.43797e-35	0.544907	0.145	0.052
TMED2	0.28249	3.54454e-60	1.18877e-55	0.581453	0.303	0.12
WBP11	0.282216	8.969e-66	3.00802e-61	0.58791	0.33	0.129
BCCIP	0.282114	1.10276e-46	3.69843e-42	0.547115	0.144	0.046
SASH3	0.28114	5.86549e-52	1.96717e-47	0.571743	0.263	0.107
MRPL55	0.280985	2.38548e-37	8.00042e-33	0.548791	0.168	0.067
PRPF40A	0.280465	5.64681e-54	1.89383e-49	0.586446	0.365	0.161
SNRPA	0.280017	3.93897e-37	1.32105e-32	0.550517	0.178	0.073
POLR2D	0.279638	4e-46	1.34152e-41	0.536612	0.101	0.027
SUMO2	0.279402	2.39956e-51	8.04763e-47	0.557339	0.186	0.064
NOL7	0.279326	9.61839e-55	3.22581e-50	0.582184	0.327	0.139
BRD4	0.279213	1.48708e-60	4.98738e-56	0.585981	0.333	0.136
SRP68	0.278777	6.72237e-48	2.25455e-43	0.550309	0.157	0.052
USP7	0.278344	1.788e-47	5.9966e-43	0.556696	0.189	0.069
NDUFAF8	0.278125	4.05937e-40	1.36143e-35	0.559477	0.222	0.096
EXOSC9	0.277823	1.56024e-44	5.23275e-40	0.539842	0.116	0.034
SLC25A11	0.27779	1.77258e-39	5.94487e-35	0.544048	0.14	0.049
CBX6	0.27764	1.47656e-40	4.95208e-36	0.552975	0.183	0.073
SRI	0.277252	2.90138e-47	9.73066e-43	0.575548	0.306	0.138
NOP10	0.276594	5.96535e-57	2.00066e-52	0.588973	0.366	0.162
RIF1	0.276554	5.20973e-52	1.74724e-47	0.559828	0.198	0.07
SEPT2	0.276431	1.07258e-52	3.59723e-48	0.565707	0.227	0.086
TOR1A	0.276354	1.02205e-33	3.42777e-29	0.538068	0.121	0.043
HTATSF1	0.276329	3.4753e-44	1.16555e-39	0.552131	0.173	0.063
USP22	0.276291	3.07605e-41	1.03164e-36	0.546152	0.148	0.052
C19orf53	0.275269	3.94617e-45	1.32347e-40	0.599289	0.586	0.311
CCAR1	0.27419	1.0367e-44	3.47688e-40	0.556141	0.193	0.073
PRPF4	0.274029	8.36681e-51	2.80606e-46	0.539264	0.108	0.027
BRIX1	0.273172	6.00016e-36	2.01233e-31	0.539836	0.127	0.044
COX5B	0.273075	5.40488e-47	1.81269e-42	0.597668	0.538	0.276
KCTD20	0.273053	8.03719e-47	2.69551e-42	0.544162	0.131	0.04
GMEB1	0.27281	9.80024e-46	3.28681e-41	0.541101	0.119	0.035
RNASEH2B	0.272753	3.89846e-48	1.30746e-43	0.550895	0.16	0.053
MDN1	0.272649	3.58024e-44	1.20074e-39	0.546684	0.146	0.049
EXOSC8	0.272584	9.21385e-49	3.09014e-44	0.541529	0.118	0.033
BLOC1S1	0.272236	4.70339e-36	1.57742e-31	0.564572	0.276	0.135
FRG1	0.27146	2.08282e-49	6.98537e-45	0.573281	0.284	0.121
ACLY	0.270974	1.45096e-38	4.86621e-34	0.542206	0.134	0.046
AMD1	0.270951	8.02789e-39	2.69239e-34	0.562145	0.246	0.111
CIB1	0.270537	1.76984e-50	5.93568e-46	0.590889	0.422	0.202
TUBGCP3	0.27052	4.59152e-43	1.5399e-38	0.535513	0.1	0.027
MAP4K1	0.270133	9.44273e-46	3.1669e-41	0.551345	0.164	0.058
MRPS33	0.269952	1.64578e-38	5.51963e-34	0.550714	0.176	0.07
NUCB2	0.269869	4.25174e-54	1.42595e-49	0.57798	0.303	0.124
CEP57	0.268783	2.23417e-45	7.49296e-41	0.552697	0.173	0.062
SNRNP40	0.268579	2.50714e-47	8.40846e-43	0.546012	0.138	0.043
ABCE1	0.268553	3.49388e-49	1.17178e-44	0.555033	0.178	0.062
GLRX3	0.268143	6.20679e-51	2.08163e-46	0.541341	0.116	0.031
PSMB7	0.268029	2.34458e-40	7.86327e-36	0.559647	0.223	0.096
MIF	0.267315	2.8572e-34	9.58248e-30	0.550631	0.186	0.081
ACIN1	0.266808	2.17881e-54	7.3073e-50	0.574902	0.28	0.112
CALM2	0.266361	7.44295e-37	2.49622e-32	0.550602	0.179	0.074
AFG3L2	0.265557	3.42874e-44	1.14993e-39	0.551209	0.168	0.06
UBTF	0.265072	4.53733e-54	1.52173e-49	0.580779	0.321	0.136
PCMT1	0.265066	2.26123e-47	7.58372e-43	0.554628	0.179	0.064
TFAM	0.264447	2.76916e-57	9.28722e-53	0.570996	0.248	0.092
MESD	0.264422	4.34584e-48	1.45751e-43	0.564635	0.233	0.093
BSG	0.263522	1.45306e-29	4.87326e-25	0.550975	0.207	0.099
ADRM1	0.263119	8.9865e-32	3.01389e-27	0.548753	0.183	0.082
GID8	0.262974	1.98252e-47	6.64897e-43	0.549454	0.154	0.051
MRPS5	0.262792	6.48165e-47	2.17382e-42	0.562534	0.222	0.088
SNF8	0.26276	6.87276e-39	2.30499e-34	0.555869	0.204	0.086
ILK	0.262734	1.62265e-35	5.44205e-31	0.539167	0.123	0.043
ABRACL	0.262355	1.29925e-50	4.35743e-46	0.582141	0.344	0.155
PPP1CC	0.262178	5.342e-51	1.7916e-46	0.562784	0.215	0.08
DIAPH1	0.262006	1.96965e-56	6.6058e-52	0.595231	0.428	0.195
DDX50	0.261736	5.23994e-48	1.75737e-43	0.549296	0.153	0.05
SPEN	0.261301	1.64473e-49	5.5161e-45	0.568211	0.252	0.101
PFDN1	0.261214	5.8876e-31	1.97458e-26	0.545783	0.169	0.073
CPSF3	0.260992	2.84279e-42	9.53414e-38	0.535414	0.1	0.028
RAB35	0.260819	1.16441e-40	3.90519e-36	0.539048	0.116	0.036
MTREX	0.26072	1.63126e-42	5.47091e-38	0.555129	0.192	0.075
VMA21	0.260366	7.51185e-37	2.51932e-32	0.546959	0.16	0.062
RTRAF	0.260365	1.39676e-46	4.68445e-42	0.57781	0.329	0.151
ANAPC5	0.260306	1.32389e-39	4.44007e-35	0.551035	0.175	0.069
CBFB	0.260141	1.44974e-41	4.86214e-37	0.539289	0.116	0.036
RER1	0.259863	4.78396e-45	1.60445e-40	0.570056	0.277	0.122
CCDC137	0.259563	8.76516e-41	2.93966e-36	0.552455	0.182	0.07
VPS25	0.258951	6.09995e-36	2.0458e-31	0.538167	0.118	0.04
RBM3	0.257907	1.20913e-55	4.05519e-51	0.601782	0.502	0.239
KIF5B	0.257562	6.18942e-59	2.07581e-54	0.586663	0.344	0.144
MAP2K3	0.257397	1.1019e-40	3.69554e-36	0.542783	0.133	0.044
UMPS	0.257359	4.08646e-45	1.37052e-40	0.536635	0.102	0.027
PSMA5	0.257217	3.97616e-51	1.33352e-46	0.575842	0.293	0.126
NOB1	0.256866	3.82557e-37	1.28302e-32	0.54145	0.132	0.046
RRP7A	0.256693	4.9437e-30	1.65802e-25	0.533671	0.106	0.038
LASP1	0.256275	2.0805e-40	6.97759e-36	0.553892	0.19	0.076
UCHL5	0.256092	3.15724e-52	1.05887e-47	0.559511	0.197	0.069
FAF1	0.255418	3.971e-39	1.33179e-34	0.534901	0.101	0.029
TRPS1	0.254977	5.00897e-46	1.67991e-41	0.54968	0.158	0.053
GTF2E2	0.254771	9.92493e-47	3.32862e-42	0.55276	0.171	0.06
DDB1	0.254624	7.07705e-34	2.3735e-29	0.537333	0.118	0.041
VBP1	0.254553	1.54479e-35	5.18091e-31	0.542374	0.139	0.051
FAF2	0.25453	5.10168e-34	1.711e-29	0.537192	0.117	0.04
SENP1	0.254521	3.14482e-38	1.05471e-33	0.535142	0.103	0.031
FUBP1	0.253499	1.35281e-52	4.53704e-48	0.567759	0.241	0.092
GADD45GIP1	0.253419	1.52993e-49	5.13107e-45	0.580068	0.331	0.15
UBL5	0.253411	4.94023e-47	1.65685e-42	0.599039	0.563	0.287
SFMBT2	0.252635	1.07e-40	3.58858e-36	0.54258	0.133	0.044
RB1	0.251736	2.08035e-41	6.97708e-37	0.543342	0.135	0.045
DDX1	0.251528	2.00281e-34	6.71701e-30	0.53635	0.112	0.038
SNRNP70	0.251461	5.64206e-48	1.89223e-43	0.56692	0.246	0.101
HP1BP3	0.250991	9.07431e-48	3.04334e-43	0.593144	0.475	0.234
IKZF3	0.250919	1.21322e-53	4.0689e-49	0.6118	0.663	0.34
SAFB2	0.250121	1.03834e-42	3.48237e-38	0.552919	0.18	0.068
KDM5A	-0.25095	1.19275e-08	0.000400024	0.535468	0.339	0.223
RPLP2	-0.251032	7.38991e-07	0.0247843	0.458403	0.965	0.86
BPTF	-0.253105	5.52044e-09	0.000185145	0.53799	0.389	0.253
RC3H1	-0.253757	7.32634e-07	0.0245711	0.525272	0.204	0.137
SLC38A1	-0.255546	7.72693e-08	0.00259146	0.535115	0.385	0.256
RSBN1L	-0.260644	3.58971e-07	0.0120392	0.527314	0.229	0.154
WASF2	-0.273568	2.02424e-07	0.0067889	0.529928	0.271	0.184
CD53	-0.284911	8.21837e-07	0.0275628	0.530493	0.322	0.221
RPS24	-0.290299	6.99176e-11	2.3449e-06	0.445298	0.938	0.815
MT-ATP6	-0.299977	1.32467e-14	4.44267e-10	0.435203	0.986	0.958
CAST	-0.306833	1.32827e-06	0.0445475	0.529772	0.321	0.218
RPS18	-0.336018	2.13838e-17	7.17172e-13	0.428625	0.99	0.936
RPS4X	-0.361129	2.52846e-22	8.47996e-18	0.418409	0.939	0.837
RPL18A	-0.373639	5.24356e-12	1.75858e-07	0.442663	0.84	0.702
RPL10A	-0.389389	1.24323e-17	4.16954e-13	0.428506	0.888	0.765
RPL39	-0.389765	8.66943e-10	2.90755e-05	0.44949	0.796	0.643
NACA	-0.420726	9.66656e-27	3.24197e-22	0.410325	0.909	0.789
RPL18	-0.425682	7.67469e-28	2.57394e-23	0.408338	0.925	0.796
IGKC	-0.431596	8.33129e-09	0.000279415	0.457118	0.39	0.4
RPL32	-0.433093	4.4969e-63	1.50817e-58	0.358991	0.994	0.963
RPL23A	-0.434565	1.06697e-12	3.57841e-08	0.440923	0.84	0.687
RPS23	-0.436821	2.60381e-16	8.73266e-12	0.431379	0.903	0.792
RPL36AL	-0.43904	2.04627e-10	6.86278e-06	0.448148	0.728	0.599
RPL7A	-0.447047	1.4279e-27	4.78891e-23	0.408771	0.923	0.805
PTPRC	-0.44827	6.35924e-14	2.13276e-09	0.437375	0.862	0.746
RPL29	-0.45271	4.122e-35	1.38244e-30	0.396134	0.942	0.857
RPS28	-0.455964	9.17217e-40	3.07616e-35	0.389087	0.958	0.875
HLA-C	-0.458509	2.52039e-32	8.45289e-28	0.400666	0.915	0.826
RPL13A	-0.458838	4.19244e-24	1.40606e-19	0.414847	0.976	0.902
TOMM7	-0.479218	1.42837e-14	4.79047e-10	0.436595	0.78	0.648
EEF1B2	-0.483806	1.95385e-07	0.00655282	0.458111	0.689	0.552
RPS7	-0.509022	4.43773e-45	1.48832e-40	0.381743	0.936	0.829
MT-ND3	-0.517165	1.97326e-36	6.61793e-32	0.394005	0.969	0.905
RPS15A	-0.519656	1.66435e-100	5.58189e-96	0.320986	0.987	0.957
NEAT1	-0.525822	1.64154e-11	5.50541e-07	0.444023	0.791	0.707
MT-ND2	-0.541802	4.47095e-21	1.49947e-16	0.421814	0.796	0.694
RPS25	-0.572654	9.04811e-22	3.03455e-17	0.421295	0.746	0.629
FAU	-0.5728	2.50554e-53	8.40308e-49	0.371053	0.918	0.815
CCL4	-0.57296	5.60658e-10	1.88033e-05	0.456013	0.292	0.343
NKG7	-0.609733	3.14246e-28	1.05392e-23	0.407805	0.899	0.772
RPL14	-0.61142	1.06873e-63	3.58429e-59	0.358547	0.917	0.837
EEF1A1	-0.615873	1.63068e-18	5.46898e-14	0.428369	0.723	0.601
RPS27A	-0.635519	1.97644e-104	6.62857e-100	0.317461	0.987	0.948
RPL11	-0.652851	8.72033e-94	2.92462e-89	0.32721	0.982	0.934
RPS3	-0.654152	1.74964e-27	5.86794e-23	0.41064	0.739	0.641
RPL6	-0.660731	1.19327e-59	4.00197e-55	0.363505	0.892	0.797
RPL19	-0.662265	6.88127e-97	2.30784e-92	0.324339	0.969	0.916
RPL35A	-0.67519	1.04042e-79	3.48937e-75	0.341179	0.936	0.858
RPS14	-0.692091	7.51223e-150	2.51945e-145	0.280688	0.997	0.97
RPL13	-0.70255	1.27596e-94	4.27932e-90	0.326455	0.964	0.914
MYL12A	-0.711243	1.52682e-18	5.12065e-14	0.429418	0.604	0.551
RPL9	-0.71352	4.51886e-36	1.51553e-31	0.396136	0.793	0.679
PFDN5	-0.717789	5.6039e-36	1.87944e-31	0.397207	0.704	0.632
RPL3	-0.729122	2.2609e-70	7.58261e-66	0.35108	0.913	0.843
GIMAP7	-0.733991	8.40436e-07	0.0281865	0.463718	0.408	0.383
RPS3A	-0.74886	2.05867e-55	6.90435e-51	0.368986	0.836	0.757
RPL21	-0.75353	4.52327e-48	1.51701e-43	0.378436	0.825	0.743
RPS12	-0.756815	2.93454e-106	9.84185e-102	0.315837	0.987	0.954
RPS13	-0.771432	9.23987e-47	3.09887e-42	0.380683	0.777	0.705
RPS4Y1	-0.78808	1.89668e-09	6.36109e-05	0.456163	0.39	0.371
YPEL3	-0.788401	6.32724e-10	2.12203e-05	0.467661	0.097	0.155
RPL5	-0.791655	5.09488e-51	1.70872e-46	0.37554	0.753	0.684
SMAP2	-0.795624	1.32261e-09	4.43578e-05	0.454011	0.455	0.426
CD69	-0.798244	4.02061e-08	0.00134843	0.473043	0.086	0.133
DDX5	-0.817484	1.10653e-41	3.71109e-37	0.387775	0.763	0.695
DUSP2	-0.832275	1.17295e-06	0.0393383	0.475096	0.106	0.146
CELF2	-0.833037	3.18241e-09	0.000106732	0.454719	0.483	0.439
ANKRD12	-0.839899	1.35423e-07	0.00454181	0.464493	0.267	0.291
TIMP1	-0.840091	4.67159e-17	1.56676e-12	0.463857	0.031	0.102
A2M-AS1	-0.846469	3.66673e-09	0.000122975	0.472134	0.072	0.122
HCST	-0.877384	1.6221e-38	5.4402e-34	0.394342	0.623	0.6
ITM2B	-0.880831	2.7732e-13	9.30077e-09	0.445669	0.385	0.399
GPR65	-0.883417	6.48894e-07	0.0217626	0.473082	0.127	0.166
FXYD5	-0.884759	5.71165e-10	1.91557e-05	0.46086	0.198	0.245
RPS27	-0.890322	2.34193e-66	7.85436e-62	0.355379	0.937	0.876
RPL10	-0.905754	4.44447e-122	1.49059e-117	0.302413	0.961	0.912
CTSW	-0.906574	7.83955e-09	0.000262923	0.463372	0.204	0.248
TPT1	-0.918058	6.68076e-180	2.24059e-175	0.259431	0.984	0.955
GZMM	-0.927613	1.47511e-13	4.94724e-09	0.452626	0.189	0.257
HLA-E	-0.930241	1.06243e-26	3.56318e-22	0.416271	0.48	0.489
RPL30	-0.933254	2.58207e-133	8.65974e-129	0.293591	0.914	0.857
RPS29	-0.933852	1.46724e-14	4.92083e-10	0.437203	0.743	0.603
CREBRF	-0.937781	1.81136e-11	6.07495e-07	0.465658	0.086	0.147
RIPOR2	-0.937855	9.06235e-12	3.03933e-07	0.465032	0.086	0.148
CD37	-0.93928	1.69336e-13	5.67919e-09	0.44912	0.27	0.315
SARAF	-0.946242	1.28226e-10	4.30044e-06	0.460109	0.182	0.234
SRSF5	-0.990707	6.83954e-15	2.29384e-10	0.445736	0.271	0.324
ZBTB20	-0.997934	1.22481e-13	4.10775e-09	0.464169	0.064	0.13
HOPX	-1.00708	1.54058e-16	5.16679e-12	0.464177	0.034	0.103
CNOT6L	-1.00727	1.44257e-08	0.000483811	0.464162	0.211	0.245
RPL34	-1.01292	3.03344e-162	1.01735e-157	0.271755	0.947	0.909
PTPN4	-1.01325	7.7737e-18	2.60714e-13	0.46271	0.031	0.103
CD48	-1.0365	1.61468e-15	5.41533e-11	0.445048	0.258	0.315
PIK3IP1	-1.09403	1.64046e-24	5.50178e-20	0.450596	0.036	0.132
CD52	-1.09713	2.43981e-65	8.18264e-61	0.360689	0.568	0.615
PIK3R1	-1.10535	1.98604e-14	6.66079e-10	0.445839	0.303	0.339
PRDM1	-1.1091	1.89248e-15	6.347e-11	0.447889	0.207	0.273
CCL5	-1.11959	1.09039e-96	3.65695e-92	0.325679	0.757	0.762
PARP8	-1.18458	4.80644e-19	1.61198e-14	0.446286	0.133	0.22
FOXP1	-1.18562	3.97289e-18	1.33243e-13	0.444251	0.179	0.259
PLAC8	-1.24859	9.8286e-28	3.29632e-23	0.450832	0.017	0.114
MYBL1	-1.32725	2.94054e-29	9.86199e-25	0.450351	0.011	0.109
LTB	-1.45274	9.4793e-31	3.17917e-26	0.433833	0.075	0.198
KLF3	-1.45723	1.57906e-33	5.29585e-29	0.436846	0.038	0.16
ZFP36L2	-1.45746	2.31012e-68	7.74769e-64	0.362802	0.363	0.506
CMC1	-1.48605	6.39148e-25	2.14357e-20	0.433849	0.16	0.26
KLF2	-1.56474	2.12285e-48	7.11962e-44	0.404809	0.104	0.275
PNRC1	-1.66675	1.7231e-67	5.77893e-63	0.371872	0.204	0.402
KLRD1	-1.72527	2.12374e-40	7.1226e-36	0.41821	0.089	0.236
PPBP	-1.7378	8.89782e-37	2.98415e-32	0.441212	0.006	0.123
MALAT1	-1.76055	0	0	0.0862177	0.995	0.999
BTG1	-1.849	4.32549e-195	1.45068e-190	0.252899	0.501	0.712
TSC22D3	-2.07832	1.62557e-87	5.45182e-83	0.35983	0.098	0.354
KLRB1	-2.18717	8.36178e-74	2.80437e-69	0.384691	0.035	0.261
GNLY	-2.33976	1.8902e-41	6.33935e-37	0.420061	0.062	0.216
TXNIP	-3.7679	0	0	0.173607	0.302	0.759
IL7R	-4.13172	2.84199e-185	9.53147e-181	0.278692	0.042	0.468

## Sheet: actTc
gene	avg_log2FC	p_val	p_val_adj	auc	pct.1	pct.2
TTN	1.35865	1.93863e-65	6.50179e-61	0.546633	0.159	0.074
APOE	1.325	5.33411e-74	1.78895e-69	0.572284	0.304	0.202
CXCL9	1.18253	1.5412e-73	5.16887e-69	0.544289	0.139	0.055
GLUL	1.14323	9.58166e-58	3.2135e-53	0.556939	0.24	0.15
FTL	1.06611	0	0	0.717546	0.884	0.896
TCF4	1.06593	2.8962e-46	9.71327e-42	0.534028	0.119	0.055
SPP1	1.06591	5.86124e-47	1.96574e-42	0.531367	0.104	0.044
SAT1	1.05006	2.72087e-45	9.12526e-41	0.559797	0.317	0.251
C1QA	1.02866	1.09607e-23	3.676e-19	0.536902	0.22	0.174
IFNG	1.00354	5.85437e-33	1.96344e-28	0.536317	0.166	0.104
POU2F2	0.986563	1.84839e-18	6.19912e-14	0.527589	0.159	0.118
IFI27	0.981288	1.29113e-18	4.33019e-14	0.522811	0.113	0.074
APOC1	0.975289	5.54426e-22	1.85943e-17	0.52401	0.109	0.066
PARP14	0.928928	4.28026e-22	1.43551e-17	0.536876	0.234	0.192
SLAMF7	0.918218	1.12098e-20	3.75955e-16	0.529967	0.168	0.123
RNF213	0.888837	2.38242e-114	7.99015e-110	0.616934	0.583	0.505
GBP1	0.887011	2.15478e-18	7.22672e-14	0.529676	0.183	0.142
LAG3	0.886726	4.50807e-18	1.51192e-13	0.528916	0.178	0.136
OTULIN	0.885117	2.27824e-18	7.64075e-14	0.530895	0.198	0.158
CD74	0.862871	1.13508e-139	3.80683e-135	0.632201	0.655	0.567
CD38	0.861825	2.59401e-19	8.69978e-15	0.521587	0.1	0.061
STAT1	0.848416	8.11333e-18	2.72105e-13	0.528954	0.18	0.139
GPR174	0.842342	3.53939e-15	1.18704e-10	0.528477	0.202	0.169
IKZF3	0.838511	7.83687e-45	2.62833e-40	0.56604	0.402	0.355
LNPEP	0.815871	3.28869e-19	1.10296e-14	0.534671	0.238	0.201
CTSZ	0.814242	6.04471e-08	0.00202727	0.515675	0.122	0.1
CXCR6	0.800551	4.16365e-13	1.3964e-08	0.518075	0.1	0.069
C1QB	0.775451	4.42898e-08	0.00148539	0.519551	0.184	0.167
LYST	0.769729	3.65317e-10	1.2252e-05	0.519165	0.14	0.113
CXCL13	0.761233	7.19034e-12	2.4115e-07	0.518203	0.112	0.08
GOLGB1	0.750197	3.57769e-09	0.000119988	0.521917	0.202	0.184
NEAT1	0.74845	6.69892e-63	2.24668e-58	0.590205	0.679	0.722
MIAT	0.747966	3.86696e-08	0.0012969	0.516396	0.13	0.107
MT2A	0.737851	1.29303e-46	4.33657e-42	0.570027	0.459	0.407
SETX	0.684917	6.73167e-07	0.0225767	0.518223	0.193	0.179
GZMB	0.673533	6.95547e-89	2.33273e-84	0.598262	0.544	0.398
YWHAE	0.672518	1.39449e-09	4.67684e-05	0.524417	0.243	0.229
MT-ATP8	0.668577	1.15925e-24	3.88789e-20	0.55066	0.437	0.436
HLA-DRA	0.659823	2.91258e-33	9.76821e-29	0.557115	0.405	0.371
ANXA5	0.645578	9.48263e-07	0.0318028	0.519331	0.225	0.217
B2M	0.533094	7.55764e-71	2.53468e-66	0.596177	0.74	0.738
GZMA	0.448761	4.00438e-33	1.34299e-28	0.563909	0.639	0.647
MT-ND5	0.434385	4.0491e-25	1.35799e-20	0.556033	0.692	0.768
MT-CO1	0.390852	1.10212e-45	3.6963e-41	0.577369	0.956	0.981
MT-CO2	0.382965	1.28547e-39	4.3112e-35	0.571829	0.963	0.985
CCL5	0.355213	7.57001e-32	2.53883e-27	0.56361	0.744	0.766
MALAT1	0.343922	2.81386e-52	9.43711e-48	0.582975	0.997	0.999
PHPT1	0.340594	7.72078e-08	0.00258939	0.481227	0.119	0.172
MT-CO3	0.340417	1.61941e-19	5.43116e-15	0.54928	0.955	0.983
MT-ATP6	0.334819	3.84676e-16	1.29013e-11	0.544408	0.922	0.97
PTPRC	0.333183	3.04912e-15	1.02262e-10	0.542703	0.677	0.775
HMGA1	0.309601	2.83287e-07	0.00950086	0.484918	0.078	0.116
SPTAN1	0.302502	1.36098e-06	0.0456445	0.484245	0.103	0.146
NDUFC1	0.296927	5.02387e-10	1.68491e-05	0.476816	0.136	0.203
PKM	0.293682	1.36932e-08	0.000459243	0.479343	0.13	0.191
FUS	0.292837	1.0989e-06	0.036855	0.484299	0.1	0.142
MT1X	0.289542	1.02145e-06	0.0342574	0.484173	0.101	0.144
UPF2	0.286343	1.97618e-07	0.00662771	0.483254	0.098	0.142
DIAPH1	0.279922	9.63867e-07	0.0323262	0.480892	0.162	0.226
TNFRSF1B	0.278533	1.39463e-07	0.00467731	0.482068	0.113	0.162
SFPQ	0.277604	9.79484e-07	0.0328499	0.483177	0.117	0.165
UBE2L6	0.276374	5.88963e-07	0.0197526	0.485027	0.083	0.121
ZRANB2	0.275341	5.70102e-07	0.0191201	0.479049	0.196	0.273
SPOCK2	0.273938	1.40919e-08	0.000472613	0.47845	0.147	0.212
ARHGAP30	0.273195	4.00126e-07	0.0134194	0.481659	0.132	0.187
DDX18	0.273136	6.8892e-07	0.023105	0.480059	0.175	0.243
PNN	0.268523	2.63073e-07	0.00882293	0.482701	0.11	0.157
RBM39	0.264751	6.37471e-07	0.0213795	0.478044	0.227	0.316
RSRC2	0.262439	9.59145e-07	0.0321678	0.481792	0.143	0.199
POMP	0.261375	5.59476e-11	1.87637e-06	0.473476	0.167	0.251
HCLS1	0.261366	1.22048e-07	0.00409325	0.477741	0.196	0.277
IFI27L2	0.257395	6.37057e-11	2.13656e-06	0.475717	0.133	0.202
HMGN3	0.255418	2.02938e-08	0.000680613	0.480649	0.115	0.167
MRPL20	0.253412	2.31312e-09	7.75774e-05	0.475903	0.17	0.248
NMT1	0.253339	9.67195e-10	3.24378e-05	0.477801	0.128	0.19
AURKAIP1	-0.250245	1.40748e-53	4.72042e-49	0.444553	0.076	0.199
VPS28	-0.251677	1.41787e-49	4.75527e-45	0.447532	0.075	0.191
GPR65	-0.252462	2.30237e-29	7.72168e-25	0.460543	0.093	0.181
GTF3A	-0.253209	6.46097e-56	2.16688e-51	0.430446	0.161	0.335
TAGLN2	-0.253323	2.50322e-47	8.3953e-43	0.441588	0.124	0.262
SERF2	-0.256014	1.55398e-46	5.21174e-42	0.45248	0.061	0.164
PIK3R1	-0.257022	7.09869e-40	2.38076e-35	0.439351	0.212	0.369
CALM1	-0.260835	2.7336e-49	9.16794e-45	0.424389	0.327	0.558
DOK2	-0.26468	3.0024e-45	1.00694e-40	0.456312	0.048	0.141
YPEL3	-0.265379	3.06139e-45	1.02673e-40	0.45213	0.067	0.172
UBE2B	-0.265946	6.5342e-36	2.19144e-31	0.459624	0.064	0.152
NDUFB8	-0.266715	2.97443e-50	9.97563e-46	0.450813	0.057	0.163
TRIR	-0.266896	5.60931e-62	1.88125e-57	0.423474	0.184	0.381
RIPOR2	-0.267234	4.53528e-34	1.52104e-29	0.459551	0.073	0.162
TAGAP	-0.267586	5.56336e-29	1.86584e-24	0.469496	0.041	0.105
DGUOK	-0.271247	6.10104e-42	2.04617e-37	0.456679	0.057	0.15
TBCA	-0.272662	4.33915e-49	1.45526e-44	0.451237	0.059	0.164
NDUFA11	-0.27359	2.70189e-51	9.06159e-47	0.447185	0.071	0.187
LINC01871	-0.274049	1.29037e-35	4.32765e-31	0.464669	0.041	0.115
HCST	-0.27571	3.14079e-42	1.05336e-37	0.428125	0.426	0.647
H3F3B	-0.276463	3.43442e-46	1.15184e-41	0.425049	0.391	0.633
S100A11	-0.276776	1.54221e-47	5.17225e-43	0.433358	0.201	0.375
UBE2D2	-0.276833	1.53727e-40	5.1557e-36	0.458693	0.052	0.14
SNRPB	-0.277601	5.25832e-48	1.76354e-43	0.455607	0.043	0.137
PRDX5	-0.277825	4.01366e-50	1.3461e-45	0.451991	0.052	0.155
ATP5MF	-0.280501	5.59769e-56	1.87735e-51	0.444263	0.069	0.191
RPS17	-0.281916	1.73687e-37	5.82512e-33	0.442787	0.195	0.34
NDUFS8	-0.285957	4.50057e-48	1.5094e-43	0.453979	0.05	0.147
TUBA4A	-0.286353	1.97691e-54	6.63016e-50	0.440948	0.093	0.226
CCDC85B	-0.287016	1.0913e-58	3.65999e-54	0.437844	0.094	0.234
UBB	-0.287472	9.5173e-57	3.19191e-52	0.422415	0.247	0.462
FKBP8	-0.289804	2.63319e-46	8.8312e-42	0.456506	0.044	0.136
PSMB6	-0.291446	3.70871e-49	1.24383e-44	0.451579	0.057	0.161
C16orf54	-0.291774	2.64651e-28	8.87586e-24	0.470225	0.04	0.102
UFC1	-0.2947	1.04049e-50	3.48961e-46	0.444632	0.087	0.211
TMEM123	-0.295499	6.33048e-40	2.12312e-35	0.456963	0.063	0.156
MYL6	-0.304307	1.28281e-54	4.30228e-50	0.422302	0.28	0.5
SMAP2	-0.305987	2.24779e-55	7.53862e-51	0.422937	0.26	0.471
ABHD17A	-0.306485	3.50699e-43	1.17617e-38	0.456868	0.052	0.144
REX1BD	-0.30687	1.34347e-49	4.50571e-45	0.452127	0.053	0.155
CYBA	-0.308152	8.84603e-51	2.96678e-46	0.423286	0.33	0.554
TMSB10	-0.308458	6.49011e-69	2.17665e-64	0.404337	0.824	0.951
ABRACL	-0.310026	9.02453e-52	3.02665e-47	0.446118	0.075	0.193
CIRBP	-0.312384	2.21045e-42	7.4134e-38	0.463832	0.027	0.101
RPL35	-0.312545	2.11403e-74	7.09005e-70	0.400574	0.731	0.913
BIN2	-0.314003	4.04828e-44	1.35771e-39	0.452112	0.072	0.177
PFN1	-0.314274	1.59939e-52	5.36402e-48	0.417524	0.573	0.788
EIF3G	-0.315491	5.85626e-60	1.96407e-55	0.433192	0.118	0.273
UXT	-0.317932	7.39516e-61	2.48019e-56	0.434799	0.103	0.252
ARHGDIB	-0.318115	7.78317e-54	2.61032e-49	0.42072	0.325	0.563
CLIC1	-0.318657	1.74092e-57	5.83869e-53	0.423884	0.221	0.422
CD37	-0.320892	1.51349e-57	5.07594e-53	0.428445	0.17	0.348
OAZ1	-0.321954	1.46237e-56	4.9045e-52	0.442598	0.076	0.202
EIF3L	-0.334708	3.2481e-58	1.08935e-53	0.442451	0.071	0.197
TMSB4X	-0.338814	1.23726e-117	4.14951e-113	0.374255	0.947	0.996
PGLS	-0.339727	4.39284e-49	1.47327e-44	0.455655	0.04	0.133
RPL26	-0.345136	5.63162e-40	1.88873e-35	0.462008	0.039	0.119
SLC25A6	-0.346351	1.61728e-66	5.42403e-62	0.421405	0.175	0.371
PLP2	-0.347395	1.26687e-49	4.24882e-45	0.459669	0.025	0.108
BIN1	-0.353379	2.68815e-50	9.01553e-46	0.455049	0.04	0.134
NDFIP1	-0.353801	8.18084e-42	2.74369e-37	0.462453	0.033	0.111
PAXX	-0.360172	2.56878e-62	8.61517e-58	0.436626	0.087	0.228
RPS20	-0.360423	7.01144e-50	2.3515e-45	0.419371	0.661	0.829
TRAPPC6A	-0.363763	1.18616e-46	3.97814e-42	0.460605	0.028	0.11
SRSF5	-0.365135	3.21121e-66	1.07697e-61	0.422347	0.171	0.359
UBXN1	-0.367033	1.06562e-64	3.57388e-60	0.4368	0.078	0.217
TRADD	-0.367829	1.64157e-49	5.5055e-45	0.460294	0.024	0.105
C11orf58	-0.369425	4.66853e-54	1.56573e-49	0.445395	0.071	0.19
NOP53	-0.371469	1.21343e-55	4.06961e-51	0.446089	0.062	0.178
ANAPC16	-0.372441	5.53576e-69	1.85658e-64	0.429247	0.104	0.264
CDKN2D	-0.374329	9.53494e-42	3.19783e-37	0.462683	0.032	0.11
GSTP1	-0.375926	5.54146e-65	1.8585e-60	0.431271	0.108	0.265
ICAM3	-0.381312	4.5571e-61	1.52836e-56	0.443294	0.059	0.18
RPL4	-0.382318	1.51863e-69	5.09319e-65	0.41184	0.266	0.508
ALKBH7	-0.386114	2.46495e-57	8.26696e-53	0.449514	0.043	0.15
UBA52	-0.38621	4.40373e-72	1.47692e-67	0.405842	0.359	0.634
RWDD1	-0.386387	6.27177e-55	2.10343e-50	0.441724	0.088	0.216
ARL6IP4	-0.397446	1.52598e-69	5.11784e-65	0.429694	0.099	0.258
ATP5PO	-0.401583	4.87645e-58	1.63546e-53	0.446199	0.055	0.17
EEF1D	-0.4081	6.25577e-71	2.09806e-66	0.422441	0.141	0.325
C6orf48	-0.411159	7.94957e-44	2.66613e-39	0.461693	0.031	0.11
PNRC1	-0.413973	6.76224e-60	2.26792e-55	0.421883	0.231	0.428
TMA7	-0.41575	1.88979e-70	6.33798e-66	0.418326	0.178	0.382
RPLP0	-0.419013	7.82319e-70	2.62374e-65	0.407934	0.356	0.61
ZFAS1	-0.419884	4.51201e-64	1.51324e-59	0.443118	0.052	0.173
ISG20	-0.421952	2.38128e-74	7.98634e-70	0.419103	0.149	0.343
UQCRB	-0.427371	1.25596e-83	4.21222e-79	0.403717	0.244	0.499
SKP1	-0.428772	4.58305e-83	1.53706e-78	0.413871	0.146	0.35
AES	-0.431196	9.53025e-79	3.19626e-74	0.416021	0.151	0.351
RPL37A	-0.436349	1.53283e-88	5.14079e-84	0.392596	0.486	0.763
PPBP	-0.437431	2.47696e-35	8.30722e-31	0.46268	0.052	0.13
RPL24	-0.443885	5.47452e-119	1.83605e-114	0.373746	0.661	0.895
S1PR4	-0.444289	1.05037e-57	3.52273e-53	0.450979	0.037	0.139
PPDPF	-0.446425	2.72923e-82	9.15328e-78	0.41684	0.129	0.321
RPL22	-0.446996	2.58312e-84	8.66327e-80	0.397556	0.363	0.651
EIF3E	-0.449346	1.97458e-70	6.62236e-66	0.429801	0.096	0.253
CLIC3	-0.450737	4.44954e-30	1.49229e-25	0.469015	0.04	0.104
C9orf16	-0.452387	1.3049e-79	4.37637e-75	0.421498	0.109	0.288
MYBL1	-0.4569	9.41888e-36	3.1589e-31	0.464221	0.043	0.117
COMMD6	-0.460507	5.31394e-86	1.78219e-81	0.410786	0.156	0.369
RPL12	-0.461351	6.96958e-174	2.33746e-169	0.346704	0.828	0.973
GZMM	-0.463093	1.23347e-71	4.13682e-67	0.425609	0.117	0.286
CCND3	-0.463328	2.20492e-72	7.39485e-68	0.432038	0.078	0.226
BTG1	-0.464679	5.65024e-103	1.89498e-98	0.384153	0.476	0.753
SMDT1	-0.469152	3.85355e-77	1.2924e-72	0.428686	0.079	0.236
MZT2B	-0.47247	2.651e-81	8.89092e-77	0.414934	0.146	0.348
RPLP1	-0.473494	2.62414e-259	8.80084e-255	0.312405	0.952	0.998
RPL28	-0.476194	1.44026e-204	4.83034e-200	0.333566	0.866	0.985
TOMM7	-0.480515	7.64992e-92	2.56563e-87	0.391403	0.426	0.717
BTF3	-0.480517	4.72686e-92	1.5853e-87	0.399908	0.224	0.482
RPL37	-0.481869	1.54565e-188	5.18381e-184	0.340295	0.842	0.979
ZFP36L2	-0.486812	2.24317e-95	7.52314e-91	0.394516	0.279	0.551
KLF3	-0.488325	6.25665e-51	2.09836e-46	0.449068	0.064	0.173
LGALS1	-0.489102	1.03131e-61	3.4588e-57	0.43293	0.115	0.265
RPL27A	-0.489258	7.02129e-99	2.3548e-94	0.385525	0.566	0.834
SSR4	-0.492914	8.29892e-92	2.78329e-87	0.403091	0.192	0.432
SH3BGRL3	-0.495296	2.06456e-108	6.92411e-104	0.380539	0.503	0.791
CD8B	-0.496404	2.79422e-48	9.37126e-44	0.449031	0.074	0.184
NOSIP	-0.501185	6.41981e-58	2.15308e-53	0.455575	0.022	0.113
TSTD1	-0.502184	4.32536e-65	1.45064e-60	0.449987	0.026	0.129
PFDN5	-0.504822	8.79343e-100	2.94914e-95	0.387158	0.41	0.696
LINC02446	-0.509419	3.94096e-37	1.32172e-32	0.465238	0.035	0.106
RPS8	-0.512436	1.15422e-137	3.87103e-133	0.363841	0.784	0.95
IFITM1	-0.513581	5.6372e-55	1.89061e-50	0.458258	0.02	0.105
SELL	-0.515288	4.79769e-47	1.60905e-42	0.461068	0.026	0.106
RPL36AL	-0.516688	1.71137e-105	5.7396e-101	0.38466	0.372	0.67
EIF3F	-0.517028	2.35978e-91	7.91422e-87	0.414887	0.106	0.298
RPS15	-0.518583	1.56928e-126	5.26304e-122	0.370296	0.552	0.827
NACA	-0.51893	1.26029e-134	4.22676e-130	0.365889	0.575	0.856
RPS26	-0.522391	3.54269e-54	1.18815e-49	0.425378	0.258	0.431
RPS23	-0.522425	2.13892e-109	7.1735e-105	0.379299	0.589	0.855
VIM	-0.524735	8.7686e-92	2.94081e-87	0.396893	0.282	0.541
SARAF	-0.526565	9.24185e-82	3.09953e-77	0.422958	0.095	0.265
DUSP2	-0.534746	4.77031e-57	1.59987e-52	0.447119	0.055	0.166
SSR2	-0.536521	6.80349e-99	2.28175e-94	0.405745	0.135	0.354
FGFBP2	-0.539002	2.0641e-26	6.92256e-22	0.471489	0.042	0.1
CORO1A	-0.541884	7.38386e-81	2.4764e-76	0.421745	0.105	0.28
GPSM3	-0.542323	2.18558e-87	7.33e-83	0.418934	0.097	0.278
RPS19	-0.545902	7.49133e-158	2.51244e-153	0.354023	0.862	0.979
CTSW	-0.555663	3.00159e-81	1.00667e-76	0.421455	0.107	0.28
ANXA1	-0.563295	5.3862e-81	1.80643e-76	0.426891	0.078	0.236
MCUB	-0.569284	1.78038e-63	5.97103e-59	0.450903	0.026	0.127
RPL38	-0.569434	1.47228e-110	4.93773e-106	0.390984	0.203	0.471
HINT1	-0.580678	1.71924e-110	5.76598e-106	0.386774	0.259	0.545
MYL12A	-0.584466	2.28561e-117	7.66547e-113	0.380071	0.312	0.617
C12orf57	-0.591123	1.84097e-86	6.17425e-82	0.418945	0.102	0.281
TIMP1	-0.594298	1.45517e-62	4.88035e-58	0.453402	0.021	0.116
RPS16	-0.597866	1.83281e-168	6.14688e-164	0.349329	0.664	0.912
GNLY	-0.599255	4.48868e-52	1.50541e-47	0.441647	0.106	0.23
RPS28	-0.610412	8.96771e-197	3.00759e-192	0.336934	0.701	0.927
GMFG	-0.611867	1.59192e-106	5.33897e-102	0.402759	0.127	0.349
RPL36	-0.618598	5.90807e-120	1.98145e-115	0.374002	0.551	0.801
RACK1	-0.627308	1.76237e-124	5.91064e-120	0.380326	0.239	0.536
PLAC8	-0.631401	1.21501e-49	4.07489e-45	0.456739	0.036	0.125
EIF3K	-0.637053	8.8466e-118	2.96697e-113	0.392535	0.153	0.405
RPS25	-0.641196	9.09151e-140	3.04911e-135	0.36605	0.381	0.704
RPS15A	-0.643898	0	0	0.288005	0.847	0.988
RPL32	-0.647546	0	0	0.292563	0.875	0.989
CD48	-0.648921	5.66275e-100	1.89917e-95	0.405098	0.139	0.355
CD52	-0.649521	1.16571e-128	3.90954e-124	0.372326	0.375	0.672
RPS2	-0.651009	1.58897e-286	5.3291e-282	0.302745	0.827	0.973
RPL39	-0.657809	5.41167e-144	1.81497e-139	0.363557	0.408	0.718
EMP3	-0.66503	5.43722e-121	1.82353e-116	0.390612	0.157	0.41
RPLP2	-0.665754	1.48775e-208	4.98962e-204	0.332125	0.664	0.921
S100A6	-0.705252	8.20464e-135	2.75167e-130	0.371865	0.301	0.605
RPL13A	-0.708166	7.61234e-187	2.55303e-182	0.341074	0.76	0.946
RPS24	-0.723899	1.87591e-223	6.29144e-219	0.326445	0.59	0.885
RPS4X	-0.725861	2.9101e-243	9.75989e-239	0.318693	0.614	0.904
FAU	-0.737271	1.15983e-241	3.88982e-237	0.319462	0.572	0.887
LYAR	-0.744212	7.83007e-94	2.62605e-89	0.420943	0.071	0.24
RPSA	-0.746146	2.88882e-207	9.68853e-203	0.333679	0.495	0.823
TSC22D3	-0.756137	1.54015e-130	5.16537e-126	0.388597	0.138	0.386
RPL14	-0.764993	6.58112e-266	2.20718e-261	0.310383	0.61	0.903
RPL23A	-0.783896	3.04274e-190	1.02047e-185	0.341775	0.419	0.77
HOPX	-0.788988	4.20727e-60	1.41104e-55	0.453985	0.024	0.117
EEF1A1	-0.801212	1.12764e-175	3.78189e-171	0.350539	0.335	0.681
S100A10	-0.803663	7.02726e-157	2.3568e-152	0.368711	0.187	0.491
RPS5	-0.811103	1.0158e-256	3.4068e-252	0.31413	0.539	0.864
RPL18	-0.823208	5.308e-276	1.7802e-271	0.30712	0.538	0.875
RPL8	-0.824231	1.81553e-261	6.08891e-257	0.312404	0.537	0.864
CMC1	-0.846514	1.25136e-95	4.19679e-91	0.413684	0.107	0.29
RPS6	-0.850769	0	0	0.293739	0.715	0.948
RPS14	-0.851439	0	0	0.237746	0.896	0.992
RPS21	-0.857592	2.91873e-198	9.78884e-194	0.337906	0.476	0.788
KLF2	-0.859234	1.11184e-140	3.7289e-136	0.393404	0.081	0.31
RPL18A	-0.864309	4.51137e-240	1.51302e-235	0.321716	0.423	0.787
FXYD5	-0.86452	2.34833e-129	7.87584e-125	0.400936	0.073	0.285
RPL29	-0.871378	0	0	0.287617	0.631	0.924
RPS7	-0.874769	0	0	0.289561	0.573	0.905
RPL30	-0.878338	0	0	0.29472	0.629	0.921
RPS13	-0.881464	6.84529e-220	2.29577e-215	0.329486	0.427	0.784
EEF1B2	-0.884725	7.53154e-194	2.52593e-189	0.344996	0.285	0.633
RPL36A	-0.895795	2.23176e-123	7.48487e-119	0.407779	0.058	0.253
RPL35A	-0.904067	0	0	0.281567	0.627	0.925
RPS27A	-0.904075	0	0	0.242185	0.817	0.985
RPL27	-0.918324	5.4404e-212	1.8246e-207	0.338006	0.269	0.633
RPL19	-0.919637	0	0	0.256823	0.737	0.968
RPL31	-0.934633	5.79244e-172	1.94267e-167	0.358934	0.22	0.542
RPL41	-0.942299	9.36788e-114	3.1418e-109	0.410396	0.07	0.259
RPL6	-0.947263	0	0	0.288021	0.518	0.878
RPL10A	-0.948086	0	0	0.294436	0.486	0.848
RPL11	-0.950893	0	0	0.245506	0.783	0.977
TPT1	-0.95153	0	0	0.244525	0.845	0.986
S100A4	-0.957619	1.00951e-250	3.38571e-246	0.318918	0.374	0.746
RPL5	-0.985338	4.10317e-270	1.37612e-265	0.311413	0.386	0.767
RPL13	-0.986392	0	0	0.250806	0.748	0.961
RPL7A	-0.995171	0	0	0.283734	0.544	0.884
RPL7	-0.99632	8.38983e-167	2.81378e-162	0.363313	0.2	0.508
RPS9	-1.03173	1.09543e-212	3.67385e-208	0.337777	0.287	0.627
RPL21	-1.04495	1.00485e-290	3.37005e-286	0.302855	0.457	0.824
IGLC2	-1.05268	2.5791e-66	8.64979e-62	0.434761	0.091	0.225
TXNIP	-1.05494	3.88406e-242	1.30264e-237	0.32066	0.499	0.784
RPL9	-1.07267	6.80842e-299	2.28341e-294	0.301573	0.37	0.77
RPS4Y1	-1.10413	7.02278e-204	2.3553e-199	0.355836	0.123	0.437
RPS3A	-1.10977	0	0	0.280515	0.458	0.841
RPL34	-1.12878	0	0	0.235762	0.713	0.963
RPS3	-1.15788	0	0	0.295568	0.312	0.735
RPS27	-1.194	5.82703e-305	1.95427e-300	0.296603	0.677	0.934
RPS18	-1.21835	0	0	0.196608	0.78	0.982
LTB	-1.22126	8.47688e-124	2.84298e-119	0.411946	0.045	0.226
RPL3	-1.22441	0	0	0.24282	0.576	0.919
RPL10	-1.33605	0	0	0.206691	0.709	0.969
IL7R	-1.34369	1.88059e-297	6.30712e-293	0.317805	0.133	0.515
RPS12	-1.35389	0	0	0.167986	0.822	0.991
RPS10	-1.37559	6.33982e-283	2.12625e-278	0.320283	0.159	0.535
RPS29	-1.65231	1.2941e-250	4.34015e-246	0.320997	0.336	0.685
KLRB1	-1.70344	1.81249e-196	6.07874e-192	0.376994	0.046	0.296

## Sheet: exhTc
gene	avg_log2FC	p_val	p_val_adj	auc	pct.1	pct.2
IGLC2	1.25528	1.31002e-129	4.39355e-125	0.622135	0.406	0.174
CD27	1.18636	1.5716e-187	5.27084e-183	0.645767	0.452	0.163
CXCL13	1.17923	1.41967e-58	4.76129e-54	0.556979	0.189	0.075
TRBC1	1.0561	2.05562e-83	6.89413e-79	0.604762	0.415	0.218
HLA-DRB1	1.03201	3.7141e-151	1.24563e-146	0.654753	0.578	0.274
RPS29	1.01181	3.20393e-66	1.07453e-61	0.620987	0.743	0.599
RPS26	0.974325	1.10318e-130	3.69984e-126	0.655704	0.643	0.367
PDCD1	0.887797	1.53263e-133	5.14015e-129	0.561955	0.153	0.029
TNFRSF9	0.861164	1.80247e-64	6.04514e-60	0.541295	0.113	0.031
CD81	0.836702	3.21744e-103	1.07906e-98	0.61679	0.447	0.214
LAG3	0.831972	1.55822e-90	5.22596e-86	0.589519	0.311	0.126
PTMS	0.811714	9.6882e-102	3.24923e-97	0.593398	0.311	0.119
APOBEC3G	0.803723	2.46421e-100	8.26448e-96	0.586737	0.277	0.101
SIT1	0.764636	1.96274e-85	6.58263e-81	0.580089	0.263	0.103
RPS27	0.762037	4.4805e-46	1.50267e-41	0.603235	0.948	0.873
RPS27L	0.760124	3.14217e-74	1.05382e-69	0.58596	0.322	0.15
MIR155HG	0.734567	3.50192e-65	1.17447e-60	0.552597	0.159	0.054
GAPDH	0.728124	2.60576e-133	8.7392e-129	0.672471	0.855	0.574
CLIC1	0.72521	3.11425e-95	1.04446e-90	0.631116	0.615	0.354
CORO1A	0.722801	7.92538e-80	2.65801e-75	0.603362	0.432	0.222
COTL1	0.719593	2.54819e-116	8.54613e-112	0.639276	0.603	0.301
RPL41	0.705431	3.93995e-72	1.32138e-67	0.594396	0.397	0.2
TIGIT	0.690247	1.01542e-77	3.4055e-73	0.5606	0.182	0.059
CORO1B	0.689708	1.20223e-59	4.03205e-55	0.568126	0.249	0.112
FABP5	0.68944	2.49942e-54	8.38257e-50	0.568685	0.271	0.129
UBL5	0.678184	2.90353e-80	9.73785e-76	0.612448	0.515	0.284
HLA-DPA1	0.677236	1.03422e-79	3.46858e-75	0.611713	0.514	0.281
C1QB	0.671831	3.98406e-86	1.33618e-81	0.593418	0.345	0.15
IFNG	0.657947	2.9678e-53	9.9534e-49	0.562025	0.231	0.103
PYCARD	0.641741	1.42409e-71	4.77613e-67	0.582227	0.309	0.14
ISG15	0.639589	5.2654e-65	1.76591e-60	0.577625	0.297	0.138
GZMK	0.632343	3.97935e-92	1.33459e-87	0.637736	0.73	0.467
PARK7	0.629555	1.23524e-76	4.14274e-72	0.607611	0.493	0.266
S100A11	0.629006	4.16459e-68	1.39672e-63	0.606684	0.54	0.316
LAT	0.626465	4.6972e-63	1.57535e-58	0.577454	0.301	0.143
CCL3	0.624421	3.99921e-41	1.34126e-36	0.537919	0.122	0.045
S100A9	0.622588	2.69808e-62	9.04882e-58	0.58109	0.333	0.164
MAP2K2	0.61993	1.05844e-55	3.54981e-51	0.563091	0.228	0.102
ATP5MF	0.619505	1.65133e-62	5.53822e-58	0.578444	0.309	0.15
HLA-DRA	0.618701	3.69967e-78	1.2408e-73	0.618271	0.613	0.351
PKM	0.615077	1.97354e-55	6.61886e-51	0.57587	0.317	0.162
BLOC1S1	0.606418	7.49937e-56	2.51514e-51	0.5699	0.272	0.13
HLA-DMA	0.604217	7.44047e-49	2.49538e-44	0.541325	0.127	0.044
CD74	0.603978	9.88988e-100	3.31687e-95	0.648097	0.823	0.557
NDUFA3	0.598956	1.84757e-50	6.19638e-46	0.554197	0.188	0.08
RPS19	0.589254	1.03398e-93	3.46777e-89	0.648891	0.993	0.951
IFI27L2	0.588707	2.80661e-63	9.41279e-59	0.582959	0.342	0.17
CD3D	0.587639	1.81751e-71	6.09555e-67	0.622771	0.726	0.509
TYMP	0.581259	6.74728e-55	2.2629e-50	0.548664	0.152	0.056
DYNLL1	0.580309	3.51849e-61	1.18003e-56	0.589896	0.412	0.222
HLA-DPB1	0.578733	1.35143e-63	4.53244e-59	0.604056	0.555	0.328
TSPO	0.574808	4.0425e-63	1.35577e-58	0.591475	0.415	0.223
EDF1	0.572677	1.50875e-59	5.06004e-55	0.596751	0.495	0.289
MZB1	0.571988	5.34087e-44	1.79122e-39	0.545177	0.152	0.063
CIB1	0.569577	2.51595e-56	8.43798e-52	0.582915	0.373	0.201
NDUFB8	0.555038	1.45039e-48	4.86433e-44	0.564247	0.258	0.128
CDK2AP2	0.552836	1.63979e-49	5.49953e-45	0.565505	0.264	0.13
ITGB2	0.547345	3.90485e-58	1.30961e-53	0.594315	0.48	0.278
DRAP1	0.544994	1.44028e-54	4.8304e-50	0.575197	0.317	0.162
UQCR11	0.534749	4.7471e-45	1.59208e-40	0.573408	0.352	0.2
PET100	0.532879	3.20885e-47	1.07618e-42	0.544916	0.145	0.056
CXCR3	0.528809	3.20729e-47	1.07566e-42	0.552045	0.184	0.08
AURKAIP1	0.52799	1.26751e-44	4.25096e-40	0.567045	0.297	0.159
MYL6	0.527419	2.29756e-67	7.70557e-63	0.6151	0.681	0.429
DOK2	0.525232	6.6876e-43	2.24289e-38	0.556495	0.224	0.11
CNN2	0.524483	5.5407e-57	1.85824e-52	0.580559	0.352	0.182
MT-ATP8	0.519892	4.53072e-62	1.51951e-57	0.609229	0.64	0.413
CCDC167	0.519291	8.55716e-45	2.8699e-40	0.567169	0.298	0.159
COX6B1	0.518377	1.96368e-53	6.58578e-49	0.593217	0.508	0.309
GZMB	0.518214	5.19906e-23	1.74366e-18	0.564561	0.541	0.415
TMA7	0.516309	6.67666e-48	2.23922e-43	0.588982	0.509	0.32
SEM1	0.51488	3.42811e-45	1.14972e-40	0.56607	0.287	0.151
RPS9	0.508996	1.29733e-53	4.35098e-49	0.606818	0.724	0.538
IDH2	0.508074	2.77131e-42	9.29443e-38	0.558031	0.238	0.119
ATP5F1E	0.504326	5.66232e-111	1.89903e-106	0.661886	0.95	0.814
HAVCR2	0.501696	6.66966e-45	2.23687e-40	0.536936	0.113	0.038
ATP5ME	0.500246	9.17263e-62	3.07632e-57	0.606909	0.62	0.382
CCL4	0.494354	1.52048e-39	5.09939e-35	0.580454	0.512	0.319
OAZ1	0.493313	2.09304e-45	7.01964e-41	0.568105	0.303	0.162
PRELID1	0.492493	5.02158e-41	1.68414e-36	0.558742	0.247	0.128
SEPT1	0.491007	2.18145e-44	7.31616e-40	0.562396	0.262	0.134
PSMB9	0.487254	1.28281e-50	4.30229e-46	0.59214	0.529	0.326
DBI	0.487203	8.92936e-52	2.99473e-47	0.587406	0.456	0.265
CD79A	0.487003	6.51178e-35	2.18392e-30	0.534531	0.114	0.045
LGALS3	0.481176	1.46704e-39	4.92015e-35	0.548897	0.186	0.086
TIMM8B	0.480825	1.59507e-35	5.34956e-31	0.55398	0.236	0.126
LCK	0.480473	3.63163e-49	1.21797e-44	0.576908	0.363	0.199
LGALS1	0.480011	2.76895e-41	9.28649e-37	0.572396	0.374	0.218
PRDX5	0.478926	4.0719e-42	1.36563e-37	0.558307	0.241	0.121
MXD4	0.476119	6.0627e-52	2.03331e-47	0.564764	0.254	0.118
NAA38	0.472554	4.29809e-40	1.44149e-35	0.558215	0.248	0.129
AIP	0.46433	3.02017e-34	1.0129e-29	0.549367	0.207	0.107
SNAP47	0.461913	6.64828e-40	2.2297e-35	0.533241	0.101	0.035
TMEM258	0.461356	2.17356e-45	7.28968e-41	0.581656	0.447	0.266
ATP6V0B	0.460813	3.08163e-44	1.03352e-39	0.564225	0.277	0.144
PSMB6	0.458822	3.54337e-34	1.18837e-29	0.553247	0.237	0.128
ATP6V0E2	0.454746	1.68663e-39	5.65661e-35	0.537716	0.123	0.047
COX8A	0.451046	3.67331e-36	1.23196e-31	0.539382	0.137	0.059
SNRPB	0.447678	2.36136e-31	7.91953e-27	0.547225	0.203	0.108
GSDMD	0.446576	1.67356e-33	5.61278e-29	0.542788	0.164	0.078
TRAC	0.446508	4.61551e-40	1.54795e-35	0.57969	0.483	0.303
NDUFB2	0.446394	4.35667e-39	1.46114e-34	0.570093	0.365	0.216
CARHSP1	0.443139	1.25305e-32	4.20249e-28	0.543624	0.173	0.085
SERF2	0.442822	6.62394e-37	2.22154e-32	0.555978	0.246	0.131
BAX	0.442547	5.28083e-35	1.77108e-30	0.549894	0.208	0.106
GUK1	0.441414	5.69995e-47	1.91165e-42	0.588559	0.522	0.326
RAC2	0.438153	9.12531e-46	3.06045e-41	0.588079	0.532	0.335
BCAS4	0.437478	9.03033e-29	3.02859e-24	0.532902	0.118	0.052
MZT2B	0.436701	1.07083e-42	3.59134e-38	0.581111	0.469	0.288
JPT1	0.435311	4.2908e-47	1.43905e-42	0.572667	0.337	0.182
MRPL52	0.435122	1.24565e-34	4.17766e-30	0.550207	0.212	0.109
C4orf48	0.435006	5.7869e-33	1.94081e-28	0.543848	0.173	0.085
PSME2	0.434817	4.10119e-48	1.37546e-43	0.587304	0.498	0.297
GMFG	0.431583	7.66989e-40	2.57233e-35	0.577906	0.458	0.285
CYBA	0.43116	1.13017e-43	3.79037e-39	0.594311	0.681	0.488
COX5B	0.429513	3.74429e-45	1.25576e-40	0.582456	0.461	0.277
TFPT	0.429231	4.48538e-37	1.50431e-32	0.532826	0.103	0.037
ZNRD1	0.428682	1.14109e-29	3.827e-25	0.540863	0.165	0.082
PHPT1	0.428507	2.20977e-34	7.41112e-30	0.556796	0.267	0.149
DDIT4	0.428369	2.18861e-43	7.34016e-39	0.574351	0.382	0.217
ITM2A	0.4283	1.89958e-35	6.3708e-31	0.561548	0.307	0.176
UBB	0.428137	6.49501e-46	2.1783e-41	0.592428	0.604	0.397
PAXX	0.425544	7.57487e-44	2.54046e-39	0.570235	0.336	0.184
MT1E	0.425019	1.14458e-19	3.83868e-15	0.532529	0.148	0.082
S100A6	0.424541	4.58941e-39	1.5392e-34	0.59014	0.701	0.524
NDUFB1	0.422271	2.27788e-43	7.63956e-39	0.579568	0.441	0.265
CSK	0.421223	3.21504e-37	1.07826e-32	0.559272	0.273	0.149
AP2S1	0.420739	7.20994e-38	2.41807e-33	0.561207	0.286	0.158
VAMP5	0.418198	4.00272e-37	1.34243e-32	0.565956	0.34	0.197
ACAP1	0.416774	4.29694e-38	1.44111e-33	0.549391	0.194	0.093
RPS21	0.415459	8.46759e-39	2.83986e-34	0.593464	0.842	0.71
ADA	0.413178	8.4105e-26	2.82071e-21	0.533074	0.127	0.06
RPS24	0.41279	8.88131e-52	2.97861e-47	0.609473	0.92	0.813
C9orf16	0.411957	2.80105e-39	9.39418e-35	0.572437	0.395	0.235
C1QA	0.411485	8.26692e-53	2.77256e-48	0.574796	0.327	0.167
CD14	0.410309	2.58711e-30	8.67664e-26	0.531628	0.107	0.045
ROMO1	0.40947	1.18952e-28	3.98941e-24	0.54367	0.189	0.101
SRSF9	0.408725	5.9111e-33	1.98247e-28	0.554267	0.254	0.141
PSMB8	0.407167	8.49791e-42	2.85003e-37	0.576004	0.414	0.245
CHCHD2	0.406006	3.33302e-43	1.11783e-38	0.58641	0.552	0.347
MRPL41	0.404978	4.03463e-35	1.35313e-30	0.558314	0.277	0.155
DPP7	0.399493	1.71874e-30	5.7643e-26	0.546065	0.199	0.105
COPE	0.39729	1.75868e-31	5.89827e-27	0.548379	0.212	0.113
RPL36	0.396692	2.02444e-43	6.78958e-39	0.599389	0.875	0.735
ZYX	0.396103	1.89223e-29	6.34615e-25	0.546758	0.21	0.114
TRBC2	0.39593	3.27067e-30	1.09692e-25	0.575454	0.591	0.43
NDUFS8	0.394138	3.46446e-30	1.16191e-25	0.547951	0.216	0.117
SDF2L1	0.394069	2.56164e-27	8.59122e-23	0.547322	0.226	0.13
CSTB	0.392851	7.76876e-34	2.60549e-29	0.561848	0.321	0.19
ECHS1	0.39236	5.90947e-23	1.98192e-18	0.534866	0.149	0.079
GALNT1	0.39131	1.12843e-25	3.78454e-21	0.54247	0.197	0.108
ATP5MPL	0.390828	4.74868e-35	1.59261e-30	0.570474	0.414	0.259
MPG	0.389047	1.50828e-29	5.05846e-25	0.538528	0.15	0.072
HCST	0.38781	1.46038e-43	4.89784e-39	0.59712	0.758	0.583
CCDC85B	0.387696	1.55009e-33	5.19868e-29	0.561744	0.323	0.192
MRPL51	0.387092	1.0148e-31	3.40345e-27	0.556217	0.281	0.162
PSTPIP1	0.383595	1.91216e-30	6.413e-26	0.537957	0.144	0.067
JUND	0.383405	8.886e-32	2.98019e-27	0.552616	0.247	0.137
IGKC	0.382835	7.09813e-19	2.38057e-14	0.556926	0.533	0.384
PTPN7	0.382825	1.00743e-24	3.37871e-20	0.532171	0.125	0.06
EIF3K	0.38049	2.47832e-35	8.31181e-31	0.576816	0.512	0.335
MZT2A	0.379914	1.56772e-22	5.25783e-18	0.534813	0.15	0.081
MIEN1	0.379875	7.38572e-34	2.47702e-29	0.551723	0.228	0.121
GNAI2	0.379685	2.14725e-37	7.20145e-33	0.575032	0.453	0.281
IFITM1	0.379364	2.70883e-30	9.08488e-26	0.540647	0.161	0.079
ARPC3	0.37914	2.19789e-37	7.37127e-33	0.580528	0.546	0.355
SUB1	0.379008	2.15236e-35	7.21858e-31	0.577858	0.529	0.35
UQCR10	0.377563	1.27733e-37	4.2839e-33	0.579846	0.526	0.341
TMED9	0.373248	3.53437e-23	1.18536e-18	0.536519	0.161	0.087
HAX1	0.373194	4.06043e-25	1.36179e-20	0.537003	0.156	0.081
PPP1R18	0.372609	1.07217e-31	3.59584e-27	0.5556	0.276	0.158
RASAL3	0.371127	4.34407e-28	1.45691e-23	0.544871	0.202	0.11
SNF8	0.370787	1.47438e-29	4.94477e-25	0.541681	0.171	0.086
TMSB10	0.370187	4.41813e-75	1.48175e-70	0.632908	0.987	0.918
TPI1	0.370128	2.64902e-34	8.88429e-30	0.568672	0.402	0.248
NDUFB4	0.369082	4.08432e-27	1.3698e-22	0.54966	0.251	0.148
CST7	0.368934	1.41551e-38	4.74735e-34	0.588906	0.696	0.503
RARRES3	0.368766	4.07293e-38	1.36598e-33	0.584547	0.608	0.411
SEC61B	0.367529	1.85659e-36	6.22662e-32	0.572902	0.436	0.269
ASNA1	0.367012	7.49853e-25	2.51486e-20	0.531158	0.118	0.055
IGHM	0.365277	8.07598e-19	2.70852e-14	0.528529	0.122	0.065
MT-ND3	0.365045	1.93606e-27	6.49316e-23	0.578661	0.939	0.907
DENND2D	0.364992	5.4574e-34	1.8303e-29	0.556605	0.271	0.15
UBXN1	0.364232	2.94302e-31	9.87031e-27	0.55753	0.298	0.176
ETFB	0.363542	9.88267e-22	3.31445e-17	0.535028	0.157	0.086
GSTP1	0.362973	1.28595e-34	4.31281e-30	0.565873	0.364	0.218
ENO1	0.362404	1.62571e-32	5.4523e-28	0.568488	0.425	0.268
TUFM	0.35888	6.97432e-24	2.33905e-19	0.54406	0.221	0.131
OCIAD2	0.357886	7.48162e-26	2.50919e-21	0.540914	0.182	0.099
CLTB	0.357322	3.75939e-26	1.26083e-21	0.541354	0.184	0.099
CHMP2A	0.357119	6.25882e-29	2.09908e-24	0.549327	0.236	0.133
CYC1	0.356932	7.75641e-16	2.60135e-11	0.52569	0.115	0.064
CXCR6	0.356525	5.10743e-33	1.71293e-28	0.539675	0.149	0.067
TXNDC17	0.356356	2.70277e-20	9.06456e-16	0.535631	0.17	0.098
CCL5	0.356032	9.53635e-43	3.1983e-38	0.598689	0.887	0.747
NDUFS6	0.355565	5.06885e-34	1.69999e-29	0.566725	0.378	0.232
NUDT1	0.354957	2.39059e-17	8.01754e-13	0.530951	0.148	0.087
PLA2G16	0.354336	5.74236e-27	1.92587e-22	0.537188	0.151	0.075
AC004687.1	0.354055	3.05488e-35	1.02454e-30	0.565117	0.349	0.205
DGKA	0.353962	8.11519e-20	2.72167e-15	0.528717	0.119	0.062
GZMA	0.353091	1.09244e-45	3.66383e-41	0.600543	0.831	0.624
ELOB	0.352218	3.10211e-35	1.04038e-30	0.579178	0.564	0.374
IFITM3	0.35201	1.55346e-23	5.21001e-19	0.532247	0.128	0.064
SSR4	0.350726	1.03794e-32	3.48104e-28	0.575519	0.54	0.364
DUSP23	0.348726	6.76244e-25	2.26799e-20	0.530842	0.116	0.054
NDUFA11	0.348254	5.13113e-27	1.72088e-22	0.550165	0.257	0.152
IGLC3	0.347686	5.19097e-23	1.74095e-18	0.533929	0.143	0.074
BIN1	0.347307	1.22844e-24	4.11996e-20	0.541061	0.19	0.106
MAD1L1	0.346526	6.8556e-25	2.29923e-20	0.534823	0.141	0.071
PSMB1	0.345701	2.78899e-29	9.3537e-25	0.558908	0.333	0.206
PSMB2	0.34547	7.8875e-20	2.64531e-15	0.537924	0.195	0.117
PSMD8	0.344923	2.46499e-26	8.26708e-22	0.548629	0.247	0.146
TESC	0.344422	2.8067e-23	9.4131e-19	0.534095	0.143	0.074
LINC01934	0.343197	1.85005e-24	6.20469e-20	0.533132	0.133	0.065
SNRPG	0.341444	8.11606e-29	2.72197e-24	0.557239	0.319	0.195
ARID5A	0.341295	4.22789e-22	1.41795e-17	0.528455	0.11	0.052
TXN	0.340865	2.63067e-26	8.82275e-22	0.554429	0.312	0.194
FDPS	0.340366	2.66318e-21	8.93179e-17	0.528476	0.112	0.055
BCL3	0.339403	7.64146e-19	2.56279e-14	0.527045	0.112	0.057
RAB1B	0.338893	3.1958e-22	1.07181e-17	0.533623	0.144	0.076
NDUFB11	0.338557	1.29347e-31	4.33803e-27	0.566342	0.404	0.255
NT5C	0.338434	1.09996e-23	3.68904e-19	0.538303	0.173	0.095
ATP6V1F	0.338182	2.97814e-28	9.98809e-24	0.554665	0.294	0.178
SAT2	0.337633	1.9272e-27	6.46344e-23	0.53311	0.123	0.056
SEC11C	0.337601	1.89098e-19	6.34197e-15	0.538903	0.207	0.127
GPSM3	0.335793	5.91121e-30	1.9825e-25	0.561842	0.364	0.227
PHB2	0.33439	3.30555e-24	1.10861e-19	0.545033	0.229	0.135
SMDT1	0.333233	2.88226e-26	9.66654e-22	0.554078	0.309	0.191
PSAP	0.333023	9.97094e-39	3.34405e-34	0.56798	0.351	0.201
CENPX	0.332405	1.89731e-19	6.3632e-15	0.531729	0.143	0.079
NDUFB7	0.332119	9.55671e-29	3.20513e-24	0.557708	0.325	0.2
SIRPG	0.330851	7.82331e-25	2.62378e-20	0.537948	0.165	0.087
ARPC5L	0.3297	7.08418e-26	2.37589e-21	0.559182	0.384	0.251
C19orf24	0.329188	1.7945e-21	6.01838e-17	0.536444	0.17	0.096
COX7A2	0.328781	5.62289e-30	1.8858e-25	0.572955	0.556	0.381
VPS28	0.328756	7.90258e-29	2.65037e-24	0.552505	0.268	0.156
CLPTM1L	0.328559	9.24151e-24	3.09942e-19	0.530026	0.114	0.054
NDUFA4	0.327722	5.40452e-28	1.81257e-23	0.566479	0.47	0.313
CKLF	0.327587	6.98496e-23	2.34262e-18	0.541166	0.202	0.117
PLEKHF1	0.325413	7.98588e-27	2.6783e-22	0.534345	0.132	0.063
TBC1D10C	0.32412	1.46615e-23	4.91718e-19	0.53274	0.132	0.066
PPP1R35	0.323363	2.8457e-24	9.54389e-20	0.534146	0.139	0.07
ATP5MC2	0.321563	6.89411e-31	2.31215e-26	0.565226	0.4	0.252
UQCC2	0.320223	1.76641e-15	5.9242e-11	0.524966	0.111	0.062
ADRM1	0.32014	2.50346e-21	8.39611e-17	0.53397	0.151	0.082
COX5A	0.319775	4.03618e-21	1.35365e-16	0.545862	0.268	0.171
DNPH1	0.319292	2.33334e-22	7.82556e-18	0.530984	0.125	0.063
ORMDL2	0.319065	2.23377e-25	7.49161e-21	0.532194	0.123	0.058
CD79B	0.318977	4.26754e-20	1.43125e-15	0.528631	0.118	0.06
TSTD1	0.317482	7.12283e-25	2.38886e-20	0.540194	0.182	0.099
ABI3	0.317299	6.3751e-28	2.13808e-23	0.537968	0.153	0.075
ATP5MC3	0.316916	4.2634e-30	1.42986e-25	0.56373	0.389	0.245
RTRAF	0.316171	2.66857e-22	8.94984e-18	0.545454	0.251	0.155
FTH1	0.315951	1.48537e-26	4.98163e-22	0.562326	0.426	0.28
PSMB7	0.315744	2.23829e-22	7.50679e-18	0.537617	0.175	0.098
JOSD2	0.315571	4.88033e-22	1.63677e-17	0.529442	0.116	0.057
MT1F	0.314883	7.0535e-18	2.3656e-13	0.527666	0.121	0.064
RPL36AL	0.314049	1.71018e-31	5.7356e-27	0.582074	0.762	0.591
TRABD	0.313056	1.1826e-21	3.96619e-17	0.530821	0.126	0.064
SNRPE	0.312577	2.68965e-19	9.02056e-15	0.540249	0.224	0.14
MBD2	0.310361	1.77053e-16	5.93802e-12	0.530816	0.154	0.092
MRPS21	0.309626	1.40954e-29	4.72733e-25	0.55457	0.284	0.166
ANXA2	0.309574	4.66502e-20	1.56456e-15	0.543185	0.248	0.158
CLSTN3	0.309305	1.63332e-23	5.47784e-19	0.529721	0.114	0.053
RPL36A	0.309146	1.73065e-24	5.80427e-20	0.553009	0.32	0.201
HLA-DQA2	0.309119	2.34115e-21	7.85174e-17	0.529283	0.118	0.058
ATP5F1B	0.309036	7.19692e-22	2.4137e-17	0.545813	0.26	0.162
ATP5F1D	0.308847	3.15322e-27	1.05753e-22	0.563297	0.43	0.282
PRMT1	0.30816	2.71392e-18	9.10193e-14	0.532186	0.154	0.088
NDUFAF8	0.307536	2.48789e-21	8.34389e-17	0.536667	0.173	0.098
GRN	0.306436	1.4024e-21	4.70337e-17	0.531808	0.134	0.07
LAPTM5	0.305942	2.17402e-27	7.29124e-23	0.563817	0.436	0.286
LGALS9	0.304581	3.20589e-21	1.07519e-16	0.526724	0.101	0.048
TRAPPC2L	0.303766	9.71285e-20	3.2575e-15	0.53398	0.16	0.091
SLC25A5	0.30342	1.88012e-23	6.30555e-19	0.551151	0.306	0.195
PLEC	0.303377	6.84879e-18	2.29695e-13	0.527039	0.115	0.061
TRIR	0.303126	2.6821e-27	8.99524e-23	0.566283	0.483	0.324
CD2BP2	0.302332	1.52007e-20	5.09801e-16	0.528566	0.116	0.058
RAN	0.301883	4.62241e-28	1.55026e-23	0.564637	0.44	0.285
FKBP8	0.301441	6.32905e-22	2.12264e-17	0.538953	0.189	0.109
APOE	0.299562	4.04771e-47	1.35752e-42	0.576135	0.374	0.205
CISD3	0.298851	7.1249e-19	2.38955e-14	0.529929	0.132	0.072
MYO1G	0.298551	2.18241e-19	7.31937e-15	0.532524	0.15	0.084
FKBP2	0.298251	3.98399e-17	1.33615e-12	0.535767	0.197	0.123
NOP10	0.298055	5.56798e-25	1.86739e-20	0.549778	0.273	0.166
AIF1	0.296522	3.7999e-28	1.27441e-23	0.543107	0.189	0.1
DAD1	0.296237	1.27398e-19	4.27266e-15	0.540159	0.22	0.136
LMAN2	0.29584	1.42148e-13	4.76735e-09	0.529632	0.169	0.108
PRDX6	0.295797	4.04829e-22	1.35771e-17	0.546455	0.264	0.165
NDUFA6	0.295522	2.164e-18	7.25764e-14	0.53712	0.2	0.122
CCR5	0.295417	1.91128e-23	6.41004e-19	0.531038	0.123	0.059
FIS1	0.295033	1.10458e-22	3.70454e-18	0.546987	0.265	0.164
CARD16	0.295007	5.37139e-25	1.80146e-20	0.545696	0.231	0.134
GTF3C6	0.293761	7.76617e-16	2.60462e-11	0.532254	0.173	0.107
UBALD2	0.292735	2.47601e-15	8.30403e-11	0.528322	0.14	0.083
MGAT1	0.292642	6.83994e-15	2.29398e-10	0.52474	0.113	0.063
HINT1	0.292153	2.27617e-27	7.63381e-23	0.57305	0.651	0.467
COX17	0.290069	4.92097e-23	1.6504e-18	0.548572	0.28	0.175
LSP1	0.289396	3.67064e-31	1.23106e-26	0.569078	0.46	0.294
DCTN3	0.289184	1.0894e-21	3.65363e-17	0.540971	0.211	0.124
ITGB1BP1	0.288978	6.74832e-18	2.26325e-13	0.532469	0.159	0.093
SHISA5	0.288482	1.22079e-21	4.09428e-17	0.535066	0.158	0.087
SLC2A4RG	0.287499	7.47686e-19	2.50759e-14	0.527053	0.111	0.057
NDUFS5	0.287002	4.25873e-29	1.42829e-24	0.564203	0.415	0.264
COPZ1	0.286387	1.22538e-19	4.10969e-15	0.532818	0.152	0.084
MDH2	0.285684	4.83202e-18	1.62056e-13	0.534458	0.177	0.105
RGL4	0.284018	7.31487e-20	2.45326e-15	0.525929	0.101	0.049
SNRPA	0.282419	5.73135e-18	1.92218e-13	0.529542	0.134	0.074
SNU13	0.282048	6.33094e-23	2.12327e-18	0.551397	0.317	0.204
ATP5IF1	0.282001	5.6464e-24	1.89369e-19	0.552037	0.312	0.197
LSM7	0.281575	1.49914e-27	5.0278e-23	0.560951	0.389	0.247
UBC	0.281188	3.19434e-23	1.07132e-18	0.561453	0.487	0.338
VAMP8	0.280584	2.88556e-29	9.6776e-25	0.560414	0.358	0.22
UBE2M	0.280473	9.8627e-18	3.30775e-13	0.528536	0.127	0.07
IL32	0.279918	6.29052e-23	2.10971e-18	0.551881	0.326	0.209
LYST	0.279546	2.73063e-24	9.158e-20	0.541337	0.198	0.109
TSR3	0.27947	1.4785e-18	4.9586e-14	0.528655	0.125	0.067
PFN1	0.278476	3.89231e-34	1.3054e-29	0.587581	0.903	0.726
ATP5MD	0.278294	7.68248e-25	2.57655e-20	0.563417	0.484	0.332
SFT2D1	0.277961	2.05088e-15	6.87824e-11	0.524249	0.107	0.058
PPIB	0.277322	7.46092e-23	2.50224e-18	0.562835	0.533	0.376
CD63	0.277271	1.22403e-28	4.10516e-24	0.56447	0.426	0.274
MAP4K1	0.277249	1.19829e-14	4.01881e-10	0.524053	0.109	0.061
SH3BGRL3	0.27719	5.16775e-33	1.73316e-28	0.585944	0.878	0.715
SASH3	0.276776	6.26203e-23	2.10016e-18	0.540199	0.195	0.11
A1BG	0.27562	2.47333e-20	8.29505e-16	0.526866	0.105	0.051
ZNF428	0.275573	2.59945e-18	8.71804e-14	0.530704	0.142	0.079
DDX54	0.275452	1.75484e-13	5.88538e-09	0.523028	0.108	0.062
ETHE1	0.27543	1.87187e-16	6.27788e-12	0.526905	0.122	0.067
CNPY3	0.275113	9.90075e-23	3.32051e-18	0.534651	0.15	0.079
FAM89B	0.275041	2.09281e-14	7.01887e-10	0.524104	0.111	0.062
RPS10	0.274869	2.36196e-18	7.92153e-14	0.55809	0.577	0.444
ACTG1	0.273383	4.63432e-26	1.55426e-21	0.574211	0.783	0.588
CD2	0.272685	4.81545e-24	1.61501e-19	0.569568	0.687	0.519
MRPL57	0.272245	1.23433e-20	4.13968e-16	0.543415	0.246	0.153
ICAM3	0.271694	4.3804e-25	1.4691e-20	0.547309	0.247	0.145
SNRPN	0.271561	2.04082e-19	6.8445e-15	0.530551	0.135	0.073
LINC01871	0.270941	1.04025e-13	3.48879e-09	0.528041	0.152	0.094
VCP	0.270479	1.0645e-17	3.57011e-13	0.538747	0.226	0.143
SSR2	0.27039	9.64302e-24	3.23408e-19	0.559639	0.437	0.295
S100A4	0.270177	5.168e-23	1.73324e-18	0.570322	0.789	0.656
TBCA	0.269227	1.76656e-17	5.92468e-13	0.537456	0.213	0.134
RHOC	0.268861	1.69995e-23	5.7013e-19	0.533381	0.139	0.069
VDAC1	0.267875	1.33427e-15	4.47488e-11	0.534866	0.204	0.132
TMSB4X	0.267177	1.43324e-57	4.80679e-53	0.615959	0.997	0.984
BSG	0.266829	4.73861e-20	1.58924e-15	0.535684	0.173	0.099
ATP5F1C	0.266179	4.37014e-16	1.46566e-11	0.535012	0.2	0.128
MANF	0.266086	8.37306e-12	2.80816e-07	0.524324	0.132	0.083
ATP5MG	0.265944	8.00985e-23	2.68634e-18	0.564036	0.572	0.404
ZFAS1	0.265676	3.68074e-17	1.23445e-12	0.537691	0.218	0.14
POMP	0.265434	1.366e-22	4.58129e-18	0.552623	0.34	0.222
SCAND1	0.264732	9.01311e-24	3.02282e-19	0.546131	0.246	0.147
PTTG1	0.263473	6.04217e-13	2.02642e-08	0.524426	0.123	0.074
SRI	0.263359	2.70877e-20	9.08467e-16	0.541625	0.23	0.141
RPS19BP1	0.262148	9.80097e-22	3.28705e-17	0.545194	0.255	0.158
ISG20	0.261461	1.42574e-21	4.78163e-17	0.556248	0.425	0.289
IRF1	0.261186	9.00527e-22	3.02019e-17	0.556247	0.419	0.285
CHCHD5	0.260952	1.61418e-13	5.41365e-09	0.525792	0.131	0.079
ZNHIT1	0.260424	2.23461e-21	7.49443e-17	0.53812	0.186	0.107
HMGN1	0.260352	5.89664e-18	1.97762e-13	0.544288	0.293	0.197
SSBP4	0.260285	8.11023e-18	2.72001e-13	0.53139	0.151	0.086
KRTCAP2	0.259772	1.16609e-15	3.91083e-11	0.529952	0.153	0.092
SPAG7	0.259679	2.79864e-18	9.38608e-14	0.531878	0.152	0.086
NDUFAB1	0.259652	4.13526e-18	1.38688e-13	0.53748	0.207	0.128
ANXA5	0.259647	3.57727e-21	1.19974e-16	0.549515	0.32	0.207
NDUFS2	0.258896	1.81442e-12	6.08519e-08	0.523494	0.119	0.071
NDUFC1	0.258601	1.67607e-23	5.6212e-19	0.549523	0.286	0.178
ZSCAN16-AS1	0.257407	4.53325e-17	1.52036e-12	0.527475	0.123	0.067
TMEM160	0.256619	2.01432e-21	6.75562e-17	0.544376	0.248	0.154
HLA-DQB1	0.255366	3.65655e-14	1.22633e-09	0.524246	0.114	0.065
C4orf3	0.255295	3.58672e-22	1.20291e-17	0.549165	0.301	0.19
C19orf70	0.253838	3.05858e-24	1.02579e-19	0.545637	0.237	0.139
SCAMP2	0.25369	7.47103e-18	2.50563e-13	0.534166	0.176	0.105
SKA2	0.252921	2.23589e-10	7.49872e-06	0.52126	0.115	0.073
MT-ND4L	0.252597	2.38899e-26	8.01218e-22	0.561257	0.414	0.269
BUD31	0.252157	1.08996e-12	3.6555e-08	0.526332	0.144	0.09
BID	0.251556	2.17548e-14	7.29612e-10	0.523297	0.105	0.058
TAP1	0.251344	6.26039e-19	2.09961e-14	0.541544	0.244	0.155
PSMD14	0.25106	3.44041e-15	1.15385e-10	0.534621	0.207	0.134
SUMO3	0.25067	3.55644e-14	1.19276e-09	0.530865	0.176	0.112
IFI6	0.250614	6.16403e-16	2.06729e-11	0.526715	0.124	0.069
LSM2	0.250005	1.67105e-16	5.60435e-12	0.534904	0.195	0.122
MT-ATP6	-0.256084	1.61444e-15	5.4145e-11	0.442229	0.976	0.959
B2M	-0.258847	1.72471e-15	5.78433e-11	0.442807	0.678	0.745
MT-ND1	-0.260865	1.06743e-06	0.0357996	0.464983	0.788	0.721
RPL23	-0.261636	2.90164e-08	0.000973153	0.460299	0.757	0.699
PTMA	-0.271105	9.23488e-14	3.09719e-09	0.446382	0.795	0.748
RPLP2	-0.290711	1.92381e-21	6.45209e-17	0.431132	0.919	0.862
TPT1	-0.303856	3.08255e-23	1.03383e-18	0.428003	0.983	0.955
RPS8	-0.310109	1.60026e-29	5.36696e-25	0.418218	0.949	0.912
MT-ND2	-0.352682	2.27293e-13	7.62297e-09	0.447552	0.717	0.7
RPS16	-0.353769	4.77569e-30	1.60167e-25	0.417537	0.904	0.856
RPS13	-0.367052	5.63205e-14	1.88888e-09	0.446167	0.757	0.705
PTPRC	-0.377412	2.19692e-19	7.36802e-15	0.435206	0.754	0.755
MT-ND5	-0.382147	9.27694e-19	3.1113e-14	0.436365	0.763	0.752
BTG1	-0.407988	4.8772e-21	1.63572e-16	0.432722	0.685	0.697
MALAT1	-0.420293	2.06784e-77	6.93512e-73	0.364966	0.998	0.999
RPS17	-0.445934	1.40267e-11	4.70428e-07	0.459828	0.254	0.317
TMEM123	-0.46453	4.50714e-07	0.015116	0.478166	0.1	0.141
RPS6	-0.476683	1.28198e-57	4.2995e-53	0.384049	0.929	0.897
ETS1	-0.481964	5.68431e-07	0.019064	0.471527	0.241	0.277
ANKRD12	-0.485022	1.05964e-06	0.0355382	0.471665	0.26	0.293
RPS23	-0.488115	1.20821e-43	4.05209e-39	0.399952	0.804	0.8
RPL13A	-0.488568	8.666e-66	2.9064e-61	0.375835	0.918	0.907
ZFP36L2	-0.506939	7.62436e-14	2.55706e-09	0.449396	0.479	0.497
RORA	-0.518528	1.73561e-07	0.00582089	0.476891	0.106	0.148
ITM2B	-0.527998	4.50904e-11	1.51224e-06	0.457775	0.366	0.402
ANXA1	-0.537882	8.90849e-09	0.000298773	0.470675	0.16	0.209
DDX5	-0.542644	2.75859e-40	9.25175e-36	0.404972	0.652	0.705
CELF2	-0.543137	2.27911e-13	7.64368e-09	0.45168	0.407	0.446
PARP8	-0.565811	3.01781e-07	0.0101211	0.473402	0.179	0.217
SMAP2	-0.569758	2.34581e-12	7.86739e-08	0.454165	0.404	0.431
RPS20	-0.576099	1.94008e-61	6.50666e-57	0.380609	0.702	0.805
SRSF5	-0.580904	7.58429e-11	2.54362e-06	0.460907	0.28	0.325
RIPOR2	-0.598899	1.28883e-11	4.32248e-07	0.470083	0.093	0.149
FKBP5	-0.615116	1.178e-17	3.95078e-13	0.445683	0.323	0.391
TNRC6B	-0.626843	1.87973e-10	6.30423e-06	0.463781	0.229	0.277
AC058791.1	-0.651282	8.68497e-10	2.91276e-05	0.474007	0.088	0.135
CNOT6L	-0.666558	5.62028e-11	1.88493e-06	0.464285	0.195	0.248
HOPX	-0.673857	6.15688e-10	2.0649e-05	0.476855	0.059	0.103
PLAC8	-0.693002	3.3146e-12	1.11165e-07	0.47296	0.06	0.112
PNRC1	-0.699286	9.62816e-22	3.22909e-17	0.43904	0.321	0.395
TSC22D3	-0.73339	1.42371e-14	4.77485e-10	0.453121	0.287	0.341
KLF3	-0.750697	2.31563e-17	7.76616e-13	0.46176	0.085	0.158
PIK3R1	-0.795157	1.28682e-23	4.31574e-19	0.438884	0.255	0.346
FOXP1	-0.795385	6.74764e-21	2.26302e-16	0.448081	0.174	0.262
MYBL1	-0.812912	1.36489e-17	4.57756e-13	0.46746	0.045	0.109
KLRD1	-0.833396	4.01702e-22	1.34723e-17	0.448763	0.143	0.234
KLRB1	-0.953059	8.62685e-37	2.89327e-32	0.430704	0.126	0.258
TXNIP	-1.2282	4.51911e-116	1.51562e-111	0.335677	0.617	0.738
GNLY	-1.22843	8.67696e-14	2.91008e-09	0.461886	0.146	0.211
PPBP	-1.30732	7.43032e-31	2.49198e-26	0.453801	0.032	0.123
IL7R	-1.47331	5.49015e-82	1.84129e-77	0.373964	0.249	0.458

## Sheet: naive_memCD4
gene	avg_log2FC	p_val	p_val_adj	auc	pct.1	pct.2
LTB	2.07228	0	0	0.748975	0.607	0.108
CCR7	1.66661	0	0	0.624068	0.264	0.015
RPS29	1.50852	2.33035e-303	7.81552e-299	0.716831	0.851	0.568
SELL	1.50089	0	0	0.637542	0.323	0.045
MAL	1.2388	0	0	0.583493	0.172	0.005
LEF1	1.22952	0	0	0.60681	0.247	0.03
RPS27	1.19978	0	0	0.744096	0.984	0.861
RPL41	1.15497	3.31418e-233	1.11151e-228	0.641802	0.457	0.175
IGLC2	1.15293	6.17543e-175	2.07112e-170	0.617655	0.394	0.16
RPL7	1.10329	6.21269e-221	2.08361e-216	0.673333	0.756	0.386
GPR183	1.07161	1.50559e-245	5.04944e-241	0.586643	0.214	0.038
RCAN3	1.07134	0	0	0.591524	0.206	0.021
IL6ST	1.06343	1.46233e-234	4.90435e-230	0.604896	0.287	0.072
RPS10	1.05629	4.37044e-298	1.46576e-293	0.702986	0.749	0.402
RPS9	1.04658	2.15213e-299	7.21783e-295	0.712059	0.818	0.508
RPL36A	1.03882	6.86219e-279	2.30144e-274	0.65326	0.484	0.161
RPL10	1.03801	0	0	0.792226	0.991	0.902
RPL21	1.01066	0	0	0.72849	0.94	0.712
NOSIP	1.00298	0	0	0.621541	0.304	0.055
RPS3A	1.00287	0	0	0.760425	0.948	0.727
RPL9	0.999545	0	0	0.737126	0.924	0.643
RPL34	0.962447	0	0	0.791845	0.991	0.897
RPS18	0.951474	0	0	0.796884	0.996	0.93
RPL3	0.930415	0	0	0.753719	0.975	0.824
RPS26	0.915402	4.10661e-132	1.37728e-127	0.629555	0.575	0.362
EEF1B2	0.908405	9.45395e-277	3.17067e-272	0.704094	0.844	0.508
RPL36	0.903878	2.71463e-273	9.10432e-269	0.71025	0.922	0.716
RPS21	0.879582	2.31166e-248	7.75286e-244	0.699811	0.913	0.688
RPL31	0.861972	6.50274e-142	2.18089e-137	0.640806	0.743	0.425
RPS12	0.857482	0	0	0.776967	0.997	0.948
RPL11	0.849314	0	0	0.786695	0.997	0.926
FXYD5	0.841381	5.20273e-243	1.74489e-238	0.649943	0.52	0.188
RPL13	0.827826	0	0	0.768183	0.991	0.903
TXK	0.79368	3.1304e-147	1.04987e-142	0.558234	0.149	0.03
TMEM123	0.790856	1.73947e-208	5.83385e-204	0.610321	0.334	0.099
RPS13	0.776261	1.57406e-195	5.27907e-191	0.676791	0.912	0.672
RPL35A	0.767051	0	0	0.744967	0.982	0.841
RPL5	0.765167	3.81436e-246	1.27926e-241	0.69798	0.913	0.646
RPL27	0.763974	2.62508e-218	8.80399e-214	0.680881	0.821	0.508
RPS27A	0.760702	0	0	0.774322	0.996	0.942
RPS4Y1	0.759481	1.57404e-183	5.27903e-179	0.650394	0.654	0.319
RPL19	0.758851	0	0	0.762754	0.992	0.907
LDHB	0.757107	8.72722e-202	2.92693e-197	0.653844	0.641	0.285
RPL7A	0.747301	1.23467e-278	4.14083e-274	0.713312	0.96	0.786
RPL30	0.74184	6.68051e-301	2.24051e-296	0.722155	0.967	0.841
RPL10A	0.734542	2.06176e-276	6.91473e-272	0.711904	0.949	0.74
RPL39	0.732535	8.26658e-225	2.77245e-220	0.688051	0.879	0.612
RPS5	0.725942	1.24887e-301	4.18845e-297	0.721793	0.962	0.766
TPT1	0.725286	0	0	0.725475	0.994	0.95
RPL32	0.723194	0	0	0.780101	0.999	0.959
RPL8	0.721699	9.71395e-277	3.25787e-272	0.712376	0.955	0.767
RPS28	0.717566	0	0	0.731723	0.98	0.862
RPL18A	0.717299	4.26157e-228	1.42924e-223	0.691142	0.916	0.673
RNASET2	0.712068	4.33086e-280	1.45248e-275	0.594159	0.231	0.038
RPL29	0.711182	0	0	0.725022	0.98	0.841
RPS6	0.708317	1.82915e-180	6.13459e-176	0.67178	0.985	0.884
EIF3E	0.700443	2.24814e-192	7.5398e-188	0.628784	0.463	0.174
NDFIP1	0.697157	1.17758e-170	3.94937e-166	0.584907	0.243	0.066
SARAF	0.68975	1.29652e-215	4.34826e-211	0.638698	0.496	0.18
RPS4X	0.685073	1.12194e-287	3.76278e-283	0.717063	0.976	0.819
RPL18	0.680701	1.13103e-264	3.79326e-260	0.707764	0.96	0.776
IGHM	0.672047	1.0516e-188	3.52684e-184	0.578077	0.206	0.045
RPL38	0.661035	7.27138e-156	2.43868e-151	0.642785	0.694	0.363
RPL4	0.660738	7.6745e-151	2.57388e-146	0.643937	0.723	0.408
SESN3	0.65748	2.31158e-91	7.75256e-87	0.548204	0.138	0.04
AL445686.2	0.647293	1.34163e-193	4.49957e-189	0.546751	0.102	0.008
RPL23A	0.644942	1.9318e-156	6.47886e-152	0.657666	0.9	0.66
ZFAS1	0.638022	1.00184e-204	3.35997e-200	0.613055	0.353	0.108
RPS3	0.635504	9.17366e-173	3.07666e-168	0.664422	0.876	0.605
TRADD	0.631928	1.19183e-243	3.99715e-239	0.598443	0.26	0.055
CD40LG	0.624978	1.05891e-277	3.55138e-273	0.557753	0.122	0.006
RPS25	0.622818	2.33099e-155	7.81767e-151	0.655483	0.867	0.594
EEF1A1	0.622737	1.09543e-142	3.67386e-138	0.64799	0.84	0.566
PLP2	0.619689	2.74943e-190	9.22103e-186	0.588153	0.245	0.062
SNHG8	0.598573	7.58943e-199	2.54534e-194	0.606981	0.327	0.097
RPS19	0.596872	4.98889e-206	1.67317e-201	0.683761	0.996	0.947
RPS16	0.595819	2.50419e-159	8.39857e-155	0.661149	0.977	0.839
RPS14	0.589942	0	0	0.727474	1	0.967
RPSA	0.589114	5.50674e-187	1.84685e-182	0.673702	0.935	0.722
RPL37	0.58298	1.90857e-303	6.40096e-299	0.723384	0.996	0.942
RPS8	0.577501	7.56079e-128	2.53574e-123	0.644276	0.988	0.902
RACK1	0.576559	1.30056e-124	4.36182e-120	0.631732	0.743	0.424
RPL6	0.576098	3.47103e-210	1.16411e-205	0.684929	0.952	0.775
RPL14	0.574394	2.34657e-225	7.86992e-221	0.691906	0.968	0.819
RPL23	0.573605	2.03296e-82	6.81814e-78	0.613891	0.905	0.667
SUSD3	0.572682	1.66109e-246	5.57098e-242	0.566461	0.15	0.016
CD4	0.572407	8.86867e-230	2.97437e-225	0.571699	0.17	0.024
TIMP1	0.566628	2.90639e-176	9.74744e-172	0.586926	0.251	0.067
SMDT1	0.560599	9.86725e-162	3.30928e-157	0.61437	0.421	0.162
RPL13A	0.558822	2.54625e-64	8.53961e-60	0.601558	0.98	0.894
RPL37A	0.553699	3.17536e-146	1.06495e-141	0.652526	0.9	0.669
HINT1	0.551173	4.08853e-112	1.37121e-107	0.625495	0.741	0.437
RPLP0	0.549116	6.95381e-112	2.33217e-107	0.628881	0.797	0.512
MAML2	0.547645	8.28093e-124	2.77726e-119	0.56493	0.189	0.054
LDLRAP1	0.537815	5.57264e-179	1.86895e-174	0.567733	0.172	0.033
RPS7	0.537727	1.25119e-192	4.19623e-188	0.677246	0.964	0.813
C6orf48	0.531714	1.55499e-117	5.21513e-113	0.569961	0.217	0.07
RPS24	0.529226	3.80491e-161	1.27609e-156	0.661853	0.943	0.801
RPS2	0.527274	1.04647e-213	3.50966e-209	0.687179	0.992	0.933
CORO1B	0.5216	3.40167e-162	1.14085e-157	0.593929	0.296	0.094
IFITM1	0.520959	1.621e-180	5.43651e-176	0.584249	0.235	0.059
FAU	0.514835	2.87688e-174	9.64848e-170	0.668382	0.953	0.797
TNFRSF25	0.514245	8.7108e-227	2.92143e-222	0.561112	0.138	0.015
RPL27A	0.513125	3.91487e-94	1.31297e-89	0.62282	0.943	0.747
BCL2	0.503403	1.34273e-103	4.50323e-99	0.563884	0.201	0.067
CIRBP	0.499459	3.65303e-189	1.22515e-184	0.585557	0.236	0.057
RPLP2	0.493568	3.32148e-113	1.11396e-108	0.635509	0.975	0.847
RPLP1	0.488792	4.89049e-304	1.64017e-299	0.723616	1	0.986
VSIR	0.485679	5.79904e-192	1.94488e-187	0.578786	0.208	0.044
RPS15	0.479403	2.04864e-140	6.87071e-136	0.65044	0.93	0.74
RPL12	0.478492	1.36102e-218	4.5646e-214	0.689328	0.994	0.933
RPL24	0.477062	6.23799e-165	2.0921e-160	0.663922	0.967	0.825
NACA	0.476741	6.95468e-142	2.33246e-137	0.651528	0.944	0.77
RPL22	0.475689	1.38918e-85	4.65902e-81	0.61357	0.823	0.548
RPS15A	0.475551	2.65859e-239	8.91637e-235	0.698189	0.996	0.952
PIK3IP1	0.474784	2.35922e-154	7.91236e-150	0.59127	0.292	0.093
S100A11	0.470657	1.05241e-78	3.52958e-74	0.595079	0.524	0.304
AQP3	0.469407	1.65244e-181	5.54196e-177	0.54686	0.104	0.01
FCGBP	0.468751	1.18263e-240	3.9663e-236	0.568183	0.157	0.019
C1orf162	0.468725	5.41306e-197	1.81543e-192	0.575883	0.195	0.038
BTF3	0.46111	1.8003e-96	6.03785e-92	0.612785	0.674	0.382
MYC	0.45738	3.95742e-102	1.32724e-97	0.540185	0.102	0.021
TOMM7	0.454241	2.52177e-87	8.4575e-83	0.616435	0.86	0.619
TESPA1	0.450885	1.65985e-139	5.5668e-135	0.549166	0.12	0.021
ITGB1	0.45049	1.28757e-134	4.31824e-130	0.594706	0.338	0.127
EIF3K	0.448005	3.28547e-94	1.10188e-89	0.605517	0.574	0.311
S100A9	0.447664	1.27662e-102	4.28153e-98	0.586647	0.346	0.15
TSTD1	0.443274	1.23671e-153	4.14768e-149	0.58527	0.26	0.079
OCIAD2	0.442358	4.39207e-154	1.47301e-149	0.58515	0.259	0.078
RGCC	0.438181	8.19253e-159	2.74761e-154	0.550288	0.119	0.017
STMN3	0.437725	1.13226e-167	3.79739e-163	0.562992	0.159	0.03
FLT3LG	0.436295	4.18343e-182	1.40304e-177	0.551392	0.117	0.014
THEM4	0.432348	3.39108e-131	1.1373e-126	0.550469	0.128	0.025
MZT2B	0.428942	2.40681e-87	8.07197e-83	0.597082	0.508	0.269
NOP53	0.424025	3.16553e-136	1.06165e-131	0.593764	0.33	0.121
FOXP1	0.423164	2.18089e-76	7.31427e-72	0.58474	0.423	0.22
RPS11	0.420905	2.52652e-55	8.47345e-51	0.59383	0.964	0.824
PFDN5	0.419659	1.57609e-93	5.2859e-89	0.620112	0.828	0.601
SATB1	0.417149	6.84109e-61	2.29436e-56	0.552063	0.196	0.085
EIF3L	0.416538	3.61475e-117	1.21231e-112	0.590576	0.342	0.138
RPS20	0.414039	5.84668e-32	1.96086e-27	0.570285	0.864	0.781
COMMD6	0.412042	2.72606e-99	9.14265e-95	0.605622	0.551	0.282
EIF3F	0.405208	4.45214e-115	1.49316e-110	0.60533	0.475	0.218
ALKBH7	0.400443	1.72958e-140	5.80067e-136	0.587821	0.289	0.097
MCUB	0.3964	2.24392e-117	7.52566e-113	0.573968	0.239	0.081
RPS23	0.394684	4.91634e-47	1.64884e-42	0.586073	0.933	0.775
RPS17	0.387699	1.74185e-35	5.84181e-31	0.561157	0.426	0.288
MZT2A	0.385802	5.36995e-163	1.80097e-158	0.580249	0.23	0.061
UPP1	0.385457	4.66887e-143	1.56584e-138	0.568275	0.191	0.049
SNRPN	0.378222	3.0728e-144	1.03056e-139	0.571744	0.205	0.055
RNASE1	0.372385	8.04596e-215	2.69845e-210	0.559221	0.135	0.015
ICAM3	0.370937	2.69583e-124	9.04127e-120	0.589726	0.325	0.123
TRBC1	0.366019	4.40639e-103	1.47781e-98	0.596585	0.43	0.201
C12orf57	0.365748	1.52339e-95	5.10915e-91	0.593841	0.437	0.208
AAK1	0.365215	9.6893e-119	3.2496e-114	0.590551	0.342	0.135
SERP1	0.364496	3.08066e-101	1.03319e-96	0.599552	0.473	0.226
EIF3H	0.362765	8.1164e-103	2.72208e-98	0.596842	0.436	0.203
GMFG	0.362382	3.55472e-80	1.19218e-75	0.592532	0.502	0.265
CD14	0.361014	1.32562e-177	4.44585e-173	0.564994	0.163	0.03
RPL28	0.358046	2.66926e-144	8.95216e-140	0.653459	0.996	0.953
MAF	0.354584	2.85335e-118	9.56956e-114	0.556085	0.155	0.039
DGKA	0.35219	3.24054e-148	1.08681e-143	0.567618	0.185	0.045
C4orf48	0.351633	9.36344e-138	3.14031e-133	0.575794	0.229	0.068
CD52	0.349107	3.26948e-63	1.09652e-58	0.597687	0.796	0.576
ATP5PO	0.341428	9.10293e-102	3.05294e-97	0.578938	0.293	0.118
TMA7	0.341124	5.13676e-59	1.72277e-54	0.582027	0.517	0.306
GPX4	0.336707	6.96648e-121	2.33642e-116	0.581304	0.277	0.099
RPL36AL	0.336515	5.31971e-64	1.78412e-59	0.598251	0.796	0.573
CORO1A	0.332183	2.63072e-70	8.82291e-66	0.580137	0.409	0.212
TMEM14C	0.331476	6.36439e-107	2.13449e-102	0.549193	0.133	0.033
GPSM3	0.331192	7.20824e-98	2.4175e-93	0.594496	0.436	0.204
IGKC	0.327707	1.80884e-32	6.06648e-28	0.562984	0.559	0.368
UXT	0.327181	2.07044e-108	6.94384e-104	0.596407	0.416	0.184
PIM1	0.326328	5.73008e-107	1.92175e-102	0.567611	0.218	0.074
TRAC	0.324433	4.7904e-72	1.6066e-67	0.589345	0.521	0.284
HSPB1	0.322254	4.66086e-106	1.56316e-101	0.557044	0.167	0.048
TSPO	0.322093	2.78348e-82	9.33522e-78	0.586728	0.42	0.209
OXNAD1	0.320927	7.85056e-95	2.63292e-90	0.561899	0.202	0.07
UQCRB	0.318452	1.35717e-61	4.55167e-57	0.590536	0.673	0.403
UBA52	0.318067	1.74767e-51	5.86134e-47	0.587089	0.794	0.536
SSR2	0.311053	3.94521e-74	1.32314e-69	0.589485	0.507	0.271
CD79A	0.310801	5.20423e-86	1.7454e-81	0.545562	0.131	0.037
IGLC3	0.307335	2.60066e-114	8.72208e-110	0.564587	0.196	0.059
SELENOM	0.306911	5.40643e-124	1.81321e-119	0.556401	0.153	0.037
BTG1	0.306346	5.59636e-64	1.87691e-59	0.599888	0.871	0.663
NME3	0.305922	1.10737e-123	3.71389e-119	0.572497	0.226	0.071
CAPG	0.300634	1.01398e-156	3.40068e-152	0.550284	0.12	0.018
UBXN1	0.29854	6.26231e-98	2.10025e-93	0.585977	0.358	0.156
MHENCR	0.296189	4.34078e-84	1.45581e-79	0.546816	0.139	0.041
TRAPPC6A	0.293358	1.51159e-131	5.06956e-127	0.573749	0.225	0.068
SYPL1	0.293227	6.64346e-79	2.22808e-74	0.539594	0.111	0.03
UQCR11	0.292047	3.87585e-90	1.29988e-85	0.586827	0.39	0.182
CD37	0.291571	4.08234e-78	1.36914e-73	0.592118	0.519	0.272
MIF	0.291175	1.6208e-103	5.43584e-99	0.563916	0.202	0.067
PABPC1	0.289694	4.10674e-78	1.37732e-73	0.577035	0.343	0.162
FTH1	0.285855	7.56801e-65	2.53816e-60	0.582232	0.475	0.261
PRDX2	0.283926	1.04441e-97	3.50273e-93	0.549983	0.142	0.039
AES	0.280991	1.09984e-68	3.68864e-64	0.586133	0.503	0.273
KRTCAP2	0.280422	9.75148e-110	3.27045e-105	0.568885	0.222	0.074
TBCA	0.279267	3.21843e-105	1.0794e-100	0.57936	0.291	0.114
SCML4	0.274213	8.91126e-79	2.98866e-74	0.549863	0.158	0.053
S100A6	0.268048	6.92361e-37	2.32204e-32	0.57238	0.687	0.514
FAM102A	0.267602	7.87366e-69	2.64067e-64	0.544167	0.14	0.048
RPL35	0.266028	6.79078e-69	2.27749e-64	0.605151	0.966	0.859
RASGRP2	0.265311	1.02195e-107	3.42742e-103	0.558457	0.173	0.05
ZNF524	0.263574	3.04753e-119	1.02208e-114	0.549101	0.128	0.027
SKP1	0.262877	1.54164e-78	5.17034e-74	0.592076	0.516	0.269
TRABD	0.259833	1.06324e-124	3.56588e-120	0.563365	0.182	0.05
PET100	0.25966	9.32945e-126	3.12891e-121	0.561427	0.173	0.045
FBXO32	0.25943	2.84969e-38	9.55728e-34	0.533227	0.124	0.054
MAP3K1	0.259426	1.40173e-52	4.70113e-48	0.536965	0.122	0.045
HMGN1	0.258443	1.50755e-90	5.05602e-86	0.585644	0.379	0.174
S100A4	0.257556	5.15203e-22	1.72789e-17	0.556816	0.748	0.655
EIF3G	0.257091	8.66274e-87	2.90531e-82	0.588865	0.427	0.205
EPB41L4A-AS1	0.255979	2.83388e-100	9.50428e-96	0.556254	0.169	0.051
RPL17	0.254387	5.06185e-93	1.69764e-88	0.541905	0.112	0.027
PABPC4	0.25401	2.55885e-107	8.58186e-103	0.567152	0.216	0.072
ERP29	0.251792	1.78763e-76	5.99535e-72	0.5875	0.468	0.24
PHPT1	-0.250245	6.80107e-19	2.28094e-14	0.534123	0.237	0.147
RERE	-0.250624	1.81727e-17	6.09475e-13	0.527367	0.162	0.096
PLEKHF1	-0.251271	3.12409e-19	1.04776e-14	0.523759	0.114	0.061
STK10	-0.252116	5.0546e-16	1.69521e-11	0.530091	0.215	0.136
DNAJC7	-0.253384	1.6467e-13	5.52271e-09	0.525913	0.186	0.12
MGAT4A	-0.254724	1.09589e-07	0.00367539	0.516785	0.138	0.096
KCNAB2	-0.254918	3.1958e-10	1.07181e-05	0.517451	0.111	0.071
VMP1	-0.255024	3.02114e-21	1.01323e-16	0.534324	0.213	0.127
ENO1	-0.255069	6.11238e-09	0.000204997	0.527749	0.378	0.266
G3BP2	-0.255099	1.08716e-06	0.0364611	0.516971	0.166	0.121
SH3BP5	-0.255907	2.6239e-13	8.80002e-09	0.52691	0.205	0.134
PRKCQ	-0.255976	9.98977e-08	0.00335037	0.515651	0.119	0.081
BIN2	-0.256137	5.56706e-20	1.86708e-15	0.53461	0.232	0.141
RASSF5	-0.256233	3.58252e-12	1.20151e-07	0.522275	0.152	0.097
RFC1	-0.25629	2.81174e-08	0.000943003	0.520965	0.204	0.145
ZNF148	-0.257265	8.76432e-08	0.00293938	0.516031	0.124	0.085
POLR2L	-0.257851	2.79236e-08	0.000936503	0.527027	0.4	0.281
PSMA4	-0.258313	2.17318e-09	7.28841e-05	0.522945	0.214	0.15
WDR1	-0.259677	1.91248e-10	6.41406e-06	0.523922	0.207	0.142
ESCO1	-0.259903	6.1491e-07	0.0206229	0.513628	0.102	0.069
TPM4	-0.260095	1.88121e-07	0.00630922	0.519084	0.188	0.136
SAMD9	-0.260614	5.86602e-15	1.96734e-10	0.528134	0.199	0.127
SF3B1	-0.261035	1.76739e-09	5.92749e-05	0.527355	0.328	0.232
PPP1R10	-0.261938	1.37873e-11	4.62397e-07	0.522188	0.158	0.103
FRYL	-0.262597	1.42407e-07	0.00477606	0.51657	0.137	0.095
MAT2A	-0.262951	1.31095e-06	0.0439666	0.51397	0.112	0.079
ARF6	-0.263529	6.37139e-13	2.13684e-08	0.531541	0.31	0.209
GPBP1	-0.264134	3.83692e-10	1.28683e-05	0.525498	0.251	0.174
METAP2	-0.264285	4.79358e-13	1.60767e-08	0.529906	0.266	0.179
NCOR1	-0.264686	2.8803e-08	0.000965996	0.522901	0.252	0.181
DOCK8	-0.264814	7.91628e-10	2.65496e-05	0.522631	0.197	0.136
PPIG	-0.265702	4.70994e-11	1.57962e-06	0.528481	0.293	0.203
TPI1	-0.265817	2.00926e-12	6.73867e-08	0.532727	0.363	0.245
HCLS1	-0.266085	5.93178e-11	1.9894e-06	0.530298	0.353	0.243
TIAL1	-0.26653	1.45024e-08	0.000486382	0.518451	0.149	0.102
HLA-A	-0.266691	6.95361e-23	2.3321e-18	0.441067	0.854	0.82
KIAA1551	-0.266842	1.28849e-06	0.0432135	0.516753	0.164	0.119
DDX27	-0.266877	4.89955e-07	0.0164321	0.516773	0.152	0.109
APBB1IP	-0.267278	9.30728e-12	3.12148e-07	0.530395	0.321	0.219
ELF1	-0.26747	2.97668e-08	0.00099832	0.523888	0.282	0.202
CCT6A	-0.267475	6.5251e-07	0.0218839	0.517935	0.18	0.131
SEPT2	-0.268312	1.12493e-07	0.00377277	0.516274	0.129	0.09
TRIM38	-0.268607	2.11689e-12	7.09961e-08	0.523058	0.16	0.103
NMT1	-0.271345	5.56565e-15	1.86661e-10	0.531207	0.251	0.163
ADD1	-0.271947	3.24852e-09	0.000108949	0.518396	0.137	0.092
KANSL1	-0.272894	1.54506e-07	0.00518183	0.514147	0.1	0.067
ABHD17A	-0.272914	3.0326e-23	1.01707e-18	0.534208	0.195	0.111
PGK1	-0.274377	5.86139e-11	1.96579e-06	0.5272	0.265	0.182
RBM33	-0.274626	4.38192e-07	0.0146961	0.517138	0.158	0.113
FGFR1OP2	-0.275252	1.78219e-07	0.00597712	0.518323	0.172	0.122
SRSF11	-0.27546	5.54414e-09	0.000185939	0.525351	0.291	0.206
COX7B	-0.275881	2.67119e-10	8.95864e-06	0.52927	0.351	0.244
HERC1	-0.276038	1.55972e-11	5.23099e-07	0.521306	0.146	0.094
MT-ND1	-0.276483	1.85764e-08	0.000623016	0.466594	0.813	0.712
GPRIN3	-0.277351	2.31232e-07	0.00775506	0.51943	0.198	0.144
PAFAH1B1	-0.278188	1.15412e-07	0.00387069	0.516149	0.128	0.088
CCND2	-0.279036	2.20627e-08	0.000739938	0.523586	0.266	0.191
DBI	-0.279453	5.23657e-08	0.00175624	0.526004	0.377	0.267
COPA	-0.27973	1.07654e-06	0.036105	0.513319	0.101	0.069
SRSF4	-0.282706	3.23452e-09	0.000108479	0.522468	0.21	0.147
TAF11	-0.282822	2.37565e-08	0.000796744	0.516945	0.128	0.087
BRD7	-0.283988	3.69174e-08	0.00123814	0.520165	0.19	0.135
SAR1A	-0.284206	1.02116e-06	0.0342478	0.514472	0.119	0.083
MXD4	-0.284802	2.06682e-21	6.93172e-17	0.533578	0.203	0.119
DGKZ	-0.28509	6.87399e-16	2.3054e-11	0.527918	0.185	0.115
SRSF2	-0.286829	8.31659e-11	2.78922e-06	0.526392	0.251	0.173
PTGER4	-0.286868	1.1693e-06	0.0392161	0.513231	0.1	0.069
CD47	-0.286936	5.35171e-11	1.79486e-06	0.528187	0.289	0.199
GNG5	-0.288081	1.47223e-11	4.93757e-07	0.530359	0.328	0.224
DIP2A	-0.288888	9.06718e-17	3.04095e-12	0.528131	0.178	0.108
ATG12	-0.288969	3.38228e-09	0.000113435	0.520904	0.179	0.124
INPP5D	-0.289182	2.73313e-09	9.16637e-05	0.516565	0.11	0.072
PCBP1	-0.290515	1.97007e-08	0.000660721	0.526418	0.361	0.256
EPSTI1	-0.290666	9.53196e-08	0.00319683	0.515435	0.115	0.079
KMT2E	-0.292059	1.61302e-08	0.000540974	0.524231	0.28	0.199
USP15	-0.292375	2.93152e-07	0.00983175	0.518227	0.177	0.126
CELF1	-0.292499	4.02069e-09	0.000134846	0.519824	0.161	0.11
RABL6	-0.293265	5.04277e-08	0.00169124	0.515185	0.108	0.072
ZC3H15	-0.294027	7.71655e-08	0.00258798	0.521394	0.23	0.165
PLA2G16	-0.295783	8.73129e-07	0.029283	0.514075	0.111	0.077
CYFIP2	-0.299483	3.182e-10	1.06718e-05	0.522727	0.191	0.13
IDH2	-0.300854	1.08598e-08	0.000364215	0.520145	0.177	0.123
ANP32A	-0.301016	2.6009e-09	8.7229e-05	0.523882	0.239	0.168
PPP1R18	-0.301183	3.10682e-16	1.04196e-11	0.532083	0.245	0.156
MT1X	-0.301263	1.45313e-09	4.8735e-05	0.521552	0.183	0.126
SIRPG	-0.302043	6.17168e-07	0.0206986	0.515215	0.126	0.089
MT-ND4	-0.302297	2.82703e-27	9.48128e-23	0.435111	0.934	0.916
MT-CO3	-0.30347	1.63491e-42	5.48317e-38	0.418011	0.989	0.975
PSMB2	-0.304669	6.33119e-07	0.0212335	0.517149	0.163	0.117
RBM25	-0.305682	1.05641e-08	0.000354299	0.524884	0.291	0.206
YTHDC1	-0.306606	7.97699e-07	0.0267532	0.52053	0.253	0.185
SURF4	-0.308173	1.87211e-07	0.00627867	0.514401	0.105	0.071
TGOLN2	-0.308257	1.01541e-08	0.000340549	0.523914	0.263	0.186
CABIN1	-0.309422	2.74258e-11	9.19805e-07	0.519907	0.131	0.083
SP110	-0.310592	3.51461e-11	1.17873e-06	0.526193	0.237	0.161
NAP1L4	-0.312043	6.86405e-09	0.000230207	0.525593	0.303	0.215
CD81	-0.313075	1.93998e-07	0.00650629	0.523317	0.312	0.224
PPP6R2	-0.313115	8.00764e-09	0.00026856	0.519952	0.17	0.118
PAIP2	-0.313972	4.34618e-07	0.0145762	0.521918	0.283	0.206
YWHAQ	-0.315073	2.00188e-12	6.71392e-08	0.525295	0.194	0.127
BRD4	-0.315239	1.14813e-07	0.0038506	0.519806	0.198	0.142
THRAP3	-0.315243	6.84385e-08	0.00229529	0.523432	0.287	0.206
EIF4G2	-0.317034	5.91804e-07	0.0198479	0.521332	0.271	0.198
MDM4	-0.317443	2.08497e-07	0.00699258	0.521078	0.241	0.174
TSPAN5	-0.320525	3.62834e-08	0.00121687	0.515363	0.108	0.072
TUBB4B	-0.320992	2.88912e-12	9.68952e-08	0.524399	0.182	0.119
ATP5IF1	-0.321454	1.07323e-11	3.59939e-07	0.528981	0.287	0.194
C1QC	-0.321563	9.77236e-24	3.27745e-19	0.527685	0.128	0.066
HMGN3	-0.322013	5.73848e-08	0.00192457	0.520595	0.206	0.147
CDC37	-0.322083	9.3687e-10	3.14208e-05	0.526023	0.279	0.194
SNX6	-0.325234	6.76315e-07	0.0226822	0.522042	0.301	0.219
CTSZ	-0.325385	4.53837e-10	1.52208e-05	0.519845	0.145	0.096
ARPP19	-0.325813	1.04702e-06	0.0351151	0.516227	0.151	0.108
PSMC3	-0.327353	4.37047e-09	0.000146577	0.520138	0.168	0.115
POMP	-0.329946	5.72013e-08	0.00191842	0.524164	0.308	0.22
ASH1L	-0.33017	1.22466e-06	0.0410728	0.520208	0.254	0.186
PPP6R1	-0.330403	3.40155e-07	0.0114081	0.516603	0.146	0.103
ZBTB7A	-0.333115	1.02662e-07	0.00344309	0.518131	0.162	0.114
ARID4B	-0.333282	7.76946e-07	0.0260572	0.520197	0.243	0.177
WSB1	-0.333441	2.81903e-07	0.00945445	0.515876	0.131	0.091
TES	-0.33376	6.89027e-09	0.000231086	0.52326	0.239	0.168
COTL1	-0.334748	3.17573e-07	0.0106508	0.525701	0.442	0.311
PSMD14	-0.335431	1.97604e-09	6.62726e-05	0.52183	0.192	0.132
CHST12	-0.336471	5.0736e-09	0.000170159	0.516133	0.108	0.07
APOBEC3G	-0.336665	1.35099e-07	0.00453095	0.517794	0.159	0.112
SRP14	-0.336675	3.88252e-13	1.30212e-08	0.457569	0.72	0.612
TAOK3	-0.337042	1.86963e-07	0.00627038	0.519656	0.203	0.145
SLA	-0.337734	9.0784e-10	3.04471e-05	0.525433	0.263	0.182
SASH3	-0.3384	1.08783e-10	3.64837e-06	0.521776	0.166	0.11
IFI27L2	-0.339509	3.20948e-10	1.07639e-05	0.525707	0.254	0.175
RASGRP1	-0.341781	5.38974e-07	0.0180761	0.520497	0.244	0.177
ZNF292	-0.344783	4.09426e-08	0.00137313	0.520468	0.2	0.141
RSRC2	-0.347169	5.66921e-07	0.0190134	0.52045	0.244	0.177
ITM2A	-0.350739	1.61051e-07	0.00540132	0.521475	0.247	0.178
DSTN	-0.351335	7.81951e-08	0.00262251	0.52318	0.283	0.203
DHX36	-0.352453	7.25087e-07	0.024318	0.519935	0.234	0.17
ALOX5AP	-0.352832	3.14771e-11	1.05568e-06	0.528833	0.3	0.204
SELPLG	-0.353911	3.9429e-09	0.000132237	0.522913	0.223	0.156
BOD1L1	-0.358583	2.82986e-09	9.4908e-05	0.522393	0.207	0.144
TESC	-0.363572	4.15249e-07	0.0139266	0.514368	0.11	0.075
ARPC2	-0.36568	7.78352e-08	0.00261044	0.469261	0.638	0.534
HLA-C	-0.367259	1.47047e-34	4.93165e-30	0.426611	0.868	0.826
SYNRG	-0.369076	1.01835e-09	3.41534e-05	0.52489	0.253	0.174
PFN1	-0.374775	7.94716e-35	2.66532e-30	0.426762	0.776	0.738
TC2N	-0.381448	1.11693e-07	0.00374596	0.518545	0.172	0.121
ARHGAP30	-0.391171	1.83973e-07	0.00617009	0.520759	0.231	0.165
YY1	-0.394364	9.61595e-07	0.03225	0.520466	0.258	0.187
DENND2D	-0.398364	2.66906e-08	0.00089515	0.521434	0.216	0.152
MYO1F	-0.417599	5.21571e-08	0.00174925	0.517526	0.145	0.1
ADGRE5	-0.429642	1.1467e-06	0.0384581	0.518344	0.202	0.145
IFI27	-0.431771	1.13397e-11	3.8031e-07	0.519345	0.12	0.074
NEAT1	-0.438604	2.1388e-23	7.17311e-19	0.440916	0.768	0.702
ITGAL	-0.448351	1.30847e-07	0.00438836	0.519239	0.19	0.133
APOC1	-0.452923	1.84466e-07	0.00618661	0.514291	0.104	0.07
CD2	-0.471764	4.51944e-11	1.51573e-06	0.462513	0.596	0.524
APOE	-0.489776	1.88917e-09	6.3359e-05	0.52625	0.299	0.208
CD3G	-0.496278	1.85538e-09	6.22258e-05	0.465734	0.612	0.527
MT-ATP6	-0.498006	4.15408e-107	1.39319e-102	0.368109	0.972	0.958
MT-CO2	-0.501733	1.58662e-139	5.32121e-135	0.349134	0.98	0.98
HCST	-0.515598	2.77476e-31	9.30599e-27	0.432446	0.606	0.6
CALM1	-0.516328	3.05649e-11	1.02509e-06	0.462552	0.574	0.498
HSP90AA1	-0.520301	4.53229e-14	1.52004e-09	0.457355	0.577	0.506
DDX5	-0.526808	3.34807e-39	1.12288e-34	0.42248	0.736	0.693
CD74	-0.546748	9.01512e-29	3.02349e-24	0.435661	0.583	0.585
HIST2H2AC	-0.565994	4.48767e-07	0.0150508	0.484173	0.078	0.105
ACTB	-0.577863	4.01167e-115	1.34543e-110	0.363238	0.906	0.899
HNRNPU	-0.588707	4.03567e-09	0.000135348	0.46929	0.387	0.374
FTL	-0.593339	2.57338e-40	8.6306e-36	0.420299	0.925	0.887
NCL	-0.596095	5.65765e-18	1.89746e-13	0.451456	0.535	0.497
MT-CO1	-0.604098	1.27214e-196	4.26652e-192	0.32052	0.972	0.977
HLA-B	-0.624923	1.83421e-07	0.00615156	0.473154	0.374	0.356
HNRNPA2B1	-0.636591	6.79687e-12	2.27953e-07	0.463677	0.406	0.393
ADSS	-0.652041	2.63769e-07	0.00884629	0.481131	0.12	0.149
TLN1	-0.679847	1.76244e-15	5.91088e-11	0.457505	0.412	0.407
TYROBP	-0.688316	5.6265e-10	1.88702e-05	0.523731	0.22	0.148
PECAM1	-0.705899	8.74691e-08	0.00293354	0.483125	0.078	0.107
PYHIN1	-0.715762	2.86091e-07	0.00959491	0.483213	0.088	0.115
SEPT7	-0.716954	1.46722e-30	4.92078e-26	0.435445	0.509	0.501
PIK3R1	-0.732782	9.22075e-08	0.00309245	0.473032	0.348	0.334
FABP5	-0.75535	1.01658e-13	3.40942e-09	0.472761	0.104	0.151
GPR174	-0.756473	6.13582e-07	0.0205783	0.480149	0.157	0.18
SYTL3	-0.767483	7.79014e-11	2.61266e-06	0.479804	0.069	0.104
USP28	-0.775247	1.16019e-08	0.000389106	0.48236	0.073	0.103
LCP1	-0.793269	4.28868e-66	1.43834e-61	0.400745	0.574	0.586
EOMES	-0.800676	5.21325e-09	0.000174842	0.479279	0.107	0.139
PTPRC	-0.806968	6.60572e-126	2.21542e-121	0.357859	0.75	0.755
PIP4K2A	-0.809247	2.1276e-13	7.13556e-09	0.464385	0.281	0.301
MT-ND5	-0.827056	1.38281e-122	4.63767e-118	0.359802	0.747	0.754
GLUL	-0.851808	1.03896e-09	3.48445e-05	0.476131	0.141	0.174
SYNE2	-0.853305	3.66165e-34	1.22805e-29	0.43314	0.427	0.458
IKZF3	-0.869088	3.83184e-29	1.28512e-24	0.44205	0.319	0.373
F2R	-0.883782	1.05296e-20	3.53141e-16	0.470388	0.057	0.113
CTSW	-0.885765	1.24448e-06	0.0417374	0.478054	0.243	0.245
HLA-DRB5	-0.895545	2.23921e-13	7.50987e-09	0.471101	0.136	0.178
SRGN	-0.906671	4.7801e-59	1.60315e-54	0.408665	0.472	0.518
GPR65	-0.918909	8.29592e-10	2.78229e-05	0.476313	0.137	0.168
SYNE1	-0.922261	1.34677e-10	4.5168e-06	0.472846	0.181	0.209
MT2A	-0.929055	3.16918e-36	1.06288e-31	0.432463	0.381	0.424
RUNX3	-0.930397	2.68908e-10	9.01864e-06	0.472229	0.208	0.23
ZBTB38	-0.959241	8.56039e-32	2.87098e-27	0.441542	0.266	0.334
C1orf21	-0.965088	1.92049e-22	6.44094e-18	0.468777	0.057	0.115
LAG3	-0.970572	1.12298e-15	3.76626e-11	0.470584	0.104	0.153
CENPF	-0.974726	2.78686e-28	9.34656e-24	0.46693	0.037	0.102
MYBL1	-0.993363	4.22735e-27	1.41777e-22	0.466	0.048	0.113
IFNG	-1.00538	3.83987e-22	1.28781e-17	0.467674	0.066	0.126
SLAMF7	-1.01151	5.89425e-25	1.97681e-20	0.463519	0.077	0.143
CD8B	-1.01485	1.44512e-19	4.84665e-15	0.465247	0.114	0.17
RNF213	-1.03015	4.15181e-76	1.39243e-71	0.395497	0.463	0.532
EFHD2	-1.04808	9.21209e-21	3.08955e-16	0.457207	0.212	0.26
TOP2A	-1.05204	1.09869e-25	3.68479e-21	0.46585	0.055	0.121
FCGR3A	-1.11261	5.00772e-08	0.00167949	0.481724	0.095	0.122
B2M	-1.11555	7.01894e-213	2.35401e-208	0.314855	0.641	0.757
MKI67	-1.13772	3.16564e-38	1.06169e-33	0.459482	0.034	0.114
GZMK	-1.18081	1.40872e-117	4.72458e-113	0.370942	0.352	0.522
PLEK	-1.25009	2.43834e-69	8.17769e-65	0.415844	0.167	0.308
GZMA	-1.35609	9.04013e-258	3.03188e-253	0.298887	0.434	0.685
CST7	-1.36068	8.31394e-161	2.78833e-156	0.346954	0.364	0.553
CD8A	-1.3829	9.35456e-81	3.13733e-76	0.405501	0.195	0.343
CMC1	-1.39856	4.30852e-58	1.44499e-53	0.426464	0.151	0.272
CCL5	-1.412	0	0	0.253262	0.516	0.808
GZMH	-1.43474	5.28937e-106	1.77395e-101	0.386627	0.218	0.396
PRF1	-1.45625	3.61407e-72	1.21209e-67	0.410935	0.208	0.339
GNLY	-1.58525	1.38591e-14	4.64807e-10	0.467455	0.169	0.211
GZMB	-1.59076	1.16411e-184	3.90419e-180	0.343264	0.192	0.473
KLRD1	-1.68354	1.67353e-93	5.6127e-89	0.410071	0.085	0.251
NKG7	-1.69633	0	0	0.208087	0.443	0.847
CCL4	-1.8246	2.40867e-100	8.07818e-96	0.392413	0.198	0.366

## Sheet: TregCD4
gene	avg_log2FC	p_val	p_val_adj	auc	pct.1	pct.2
LTB	2.66905	1.03687e-65	3.47744e-61	0.793556	0.722	0.184
TNFRSF4	2.45549	1.16789e-131	3.91686e-127	0.657129	0.331	0.02
TNFRSF18	2.33997	2.66897e-145	8.9512e-141	0.654059	0.323	0.017
IL2RA	2.28641	3.65375e-141	1.2254e-136	0.662994	0.346	0.02
IGLC2	2.08931	1.87133e-20	6.27607e-16	0.661992	0.504	0.195
CTLA4	1.56297	1.21198e-58	4.06472e-54	0.584005	0.18	0.013
AQP3	1.47771	8.18141e-70	2.74388e-65	0.620665	0.263	0.023
FOXP3	1.45109	3.2259e-238	1.0819e-233	0.603572	0.211	0.004
MAF	1.44863	1.82193e-37	6.11039e-33	0.629964	0.316	0.056
IGHM	1.35335	8.22967e-09	0.000276007	0.56433	0.195	0.07
HPGD	1.35124	1.59306e-19	5.34281e-15	0.554882	0.128	0.019
RTKN2	1.3208	8.13563e-26	2.72853e-21	0.559513	0.135	0.016
JCHAIN	1.31631	1.68243e-07	0.00564254	0.550496	0.15	0.051
IGLC3	1.25693	6.05933e-09	0.000203218	0.569226	0.218	0.08
S100A4	1.24624	1.20764e-26	4.05018e-22	0.763603	0.902	0.668
CD4	1.16686	1.62065e-22	5.43532e-18	0.590592	0.226	0.046
TRBC1	1.14894	6.49685e-13	2.17891e-08	0.634911	0.504	0.236
RPS29	1.14678	2.09073e-11	7.01188e-07	0.663431	0.767	0.612
TIGIT	1.13939	2.62889e-15	8.81677e-11	0.588994	0.248	0.071
MZB1	1.11357	3.4468e-11	1.15599e-06	0.574574	0.218	0.071
CCR6	1.08908	3.16105e-36	1.06015e-31	0.552227	0.113	0.008
PBXIP1	1.08634	1.12783e-16	3.7825e-12	0.604663	0.301	0.091
F5	1.07594	2.62975e-67	8.81967e-63	0.557685	0.12	0.005
SPOCK2	1.07431	5.09332e-18	1.7082e-13	0.651452	0.496	0.196
ELK3	1.06491	3.30999e-18	1.1101e-13	0.610211	0.316	0.091
FXYD5	1.05468	1.94442e-14	6.5212e-10	0.644394	0.526	0.239
CAPG	1.04995	3.45705e-23	1.15943e-18	0.578322	0.188	0.033
CD52	1.04759	1.45065e-23	4.86518e-19	0.743913	0.902	0.609
MAL	1.04203	1.43744e-13	4.82087e-09	0.556363	0.143	0.031
NCF4	1.02831	5.7867e-32	1.94074e-27	0.573174	0.165	0.02
RPS26	1.02676	7.18981e-12	2.41132e-07	0.652058	0.617	0.394
IGKC	1.02096	5.25885e-07	0.0176371	0.611542	0.624	0.397
S1PR4	1.01178	7.56073e-18	2.53572e-13	0.621407	0.361	0.117
CORO1B	0.985693	2.98863e-14	1.00233e-09	0.610154	0.346	0.124
TRAC	0.983327	1.30889e-13	4.38976e-09	0.65438	0.639	0.319
CD40LG	0.889105	1.15199e-25	3.86355e-21	0.571145	0.165	0.024
TIMP1	0.883279	1.55709e-08	0.000522218	0.572738	0.241	0.095
ICAM3	0.880587	1.231e-09	4.12853e-05	0.596299	0.346	0.154
IL6R	0.877881	1.78467e-20	5.98543e-16	0.552189	0.12	0.016
SELL	0.87376	1.61254e-09	5.40812e-05	0.575129	0.241	0.088
RPS27L	0.871593	2.76645e-12	9.2781e-08	0.614236	0.398	0.166
TYMP	0.866834	7.65648e-14	2.56783e-09	0.580803	0.226	0.065
SLAMF1	0.866219	1.5436e-22	5.17693e-18	0.558628	0.135	0.018
RPL41	0.852259	5.15581e-12	1.72916e-07	0.625705	0.474	0.218
YPEL3	0.851479	5.0278e-14	1.68622e-09	0.617693	0.391	0.149
GCHFR	0.844382	1.56484e-08	0.000524816	0.564909	0.203	0.074
ZBTB7B	0.83122	3.26724e-18	1.09577e-13	0.551375	0.12	0.018
RCAN3	0.831148	1.08542e-08	0.000364029	0.55465	0.158	0.05
SEC11C	0.827109	2.17194e-11	7.28425e-07	0.600068	0.338	0.134
STAM	0.827011	1.15688e-14	3.87996e-10	0.554319	0.135	0.026
TNFRSF25	0.826808	5.99284e-17	2.00988e-12	0.5666	0.165	0.034
VSIR	0.826343	2.3908e-12	8.01826e-08	0.578265	0.226	0.069
LGALS3	0.800679	7.79301e-10	2.61362e-05	0.579177	0.256	0.095
CTSA	0.789963	2.03795e-07	0.00683488	0.557096	0.18	0.067
UBL3	0.788883	1.59454e-08	0.000534776	0.564311	0.203	0.073
HERC5	0.778592	4.5798e-08	0.00153597	0.549197	0.143	0.044
ISG20	0.77785	8.0342e-09	0.000269451	0.617859	0.534	0.301
RPS27	0.769862	6.25047e-07	0.0209628	0.625123	0.932	0.881
ITGB1	0.763868	1.14169e-12	3.82901e-08	0.614253	0.398	0.159
CTSH	0.754549	1.13652e-09	3.81167e-05	0.557986	0.165	0.049
RNASET2	0.752234	1.06756e-10	3.58039e-06	0.571208	0.211	0.068
RPS9	0.739403	1.28901e-10	4.32309e-06	0.654387	0.759	0.556
GMFG	0.722865	1.72783e-08	0.000579478	0.615222	0.526	0.301
THEM4	0.70518	1.02059e-15	3.42285e-11	0.569597	0.18	0.04
NOSIP	0.702722	1.94041e-09	6.50774e-05	0.576596	0.248	0.093
SURF1	0.700777	1.20685e-06	0.0404754	0.557904	0.195	0.081
IKZF2	0.700494	7.34038e-10	2.46182e-05	0.549584	0.135	0.035
SARAF	0.698507	1.74367e-09	5.84793e-05	0.611586	0.466	0.228
TRBC2	0.687941	1.78962e-07	0.00600203	0.619519	0.677	0.444
S100A9	0.685567	7.59843e-10	2.54836e-05	0.603818	0.398	0.179
FLT3LG	0.683448	2.9322e-14	9.83403e-10	0.556858	0.143	0.03
LDHB	0.673894	5.10417e-08	0.00171184	0.615816	0.579	0.341
TSPO	0.673346	3.95058e-08	0.00132495	0.603845	0.459	0.241
LEF1	0.668248	5.28184e-07	0.0177142	0.553853	0.173	0.064
TMEM173	0.662126	2.15867e-07	0.00723973	0.561441	0.203	0.079
RPL10	0.662026	2.01693e-15	6.76438e-11	0.699477	0.962	0.916
CCNQ	0.660697	2.69213e-08	0.000902887	0.545851	0.128	0.037
C4orf48	0.65805	1.29874e-09	4.35571e-05	0.577099	0.248	0.093
C9orf16	0.656277	2.87124e-10	9.62957e-06	0.620729	0.511	0.249
S100A6	0.655838	5.62781e-09	0.000188745	0.639241	0.774	0.54
RGS19	0.653203	2.05471e-10	6.89108e-06	0.572188	0.218	0.072
ISG15	0.645795	8.47114e-07	0.0284105	0.577809	0.316	0.153
MFHAS1	0.642065	3.03703e-12	1.01856e-07	0.55247	0.135	0.03
ICOS	0.637193	1.33746e-13	4.48557e-09	0.543637	0.105	0.018
FCGBP	0.629271	2.13824e-08	0.000717122	0.548278	0.135	0.04
RBPJ	0.627802	1.19354e-08	0.00040029	0.576569	0.263	0.105
MIF	0.6244	8.61221e-07	0.0288836	0.560976	0.211	0.088
EMC7	0.624114	2.75877e-07	0.00925238	0.557818	0.188	0.071
APEX1	0.617667	1.52729e-07	0.00512224	0.556991	0.18	0.066
SUSD3	0.615696	3.98159e-07	0.0133535	0.542088	0.12	0.037
DGKA	0.604806	6.02061e-11	2.01919e-06	0.571472	0.211	0.066
TMSB10	0.60224	9.40784e-09	0.00031552	0.644241	1	0.925
EVA1B	0.600256	1.03983e-08	0.000348738	0.53993	0.105	0.026
EMP3	0.596473	3.15356e-07	0.0105764	0.610208	0.594	0.356
S100A11	0.595308	4.68916e-07	0.0157265	0.60683	0.556	0.338
SDF2	0.591212	1.11804e-06	0.0374968	0.542912	0.128	0.042
UGP2	0.589078	1.52118e-07	0.00510172	0.565765	0.226	0.09
MAD1L1	0.586539	5.81055e-07	0.0194874	0.558543	0.195	0.078
RGS14	0.579444	2.9837e-09	0.000100067	0.549249	0.135	0.037
PET100	0.573343	7.69885e-08	0.00258204	0.557964	0.18	0.065
EPS8L2	0.565277	2.69774e-11	9.04769e-07	0.544637	0.113	0.024
UQCR11	0.560752	1.09743e-07	0.00368057	0.595917	0.421	0.214
UBXN1	0.55933	8.00194e-08	0.00268369	0.592025	0.383	0.187
TRAF3IP3	0.558325	1.68811e-07	0.00566157	0.570034	0.248	0.104
SVBP	0.557931	3.5185e-08	0.00118003	0.547464	0.135	0.04
HSPA1A	0.556036	7.16077e-09	0.000240158	0.542313	0.113	0.028
TBC1D4	0.550388	5.88859e-11	1.97492e-06	0.553082	0.143	0.035
ATP5MF	0.540572	4.5508e-09	0.000152625	0.595525	0.368	0.165
RPL3	0.537804	2.83905e-09	9.52162e-05	0.649025	0.955	0.847
ACP5	0.535286	1.13543e-07	0.00380802	0.546492	0.135	0.042
COPE	0.533621	5.33635e-07	0.017897	0.572021	0.271	0.122
DENND1C	0.521041	1.77877e-07	0.00596565	0.544232	0.128	0.039
LAT	0.518207	1.34237e-08	0.000450205	0.590979	0.353	0.158
LAMTOR2	0.511859	1.82695e-07	0.00612721	0.572315	0.263	0.113
UPP1	0.508815	2.93515e-07	0.0098439	0.557579	0.188	0.071
ATP6V1F	0.506273	1.10691e-06	0.0371235	0.583735	0.368	0.188
PSMB10	0.474619	1.04926e-06	0.0351902	0.540799	0.12	0.038
STN1	0.470128	8.97292e-08	0.00300934	0.542771	0.12	0.034
RPS18	0.466125	4.80353e-10	1.61101e-05	0.656425	0.992	0.94
RPL8	0.456517	2.56638e-07	0.00860713	0.628947	0.925	0.796
RPL29	0.453203	3.1055e-11	1.04152e-06	0.666686	0.977	0.863
IFITM1	0.424411	1.00125e-06	0.0335799	0.560246	0.211	0.087
WASHC3	0.411768	7.43827e-08	0.00249465	0.553825	0.165	0.055
TPT1	0.397699	7.24113e-09	0.000242853	0.645375	0.977	0.957
VAMP8	0.380187	1.0402e-06	0.0348862	0.591056	0.444	0.232
RPL34	0.370755	7.48972e-07	0.025119	0.624304	0.992	0.911
RPL11	0.324382	7.18596e-07	0.0241003	0.624534	0.962	0.937
B2M	-0.762777	8.62676e-08	0.00289324	0.366683	0.654	0.739
DDX5	-0.875463	2.44652e-09	8.20514e-05	0.352142	0.541	0.701
CST7	-1.33612	4.55343e-09	0.000152713	0.36092	0.346	0.524
GZMA	-1.33749	1.20574e-15	4.0438e-11	0.303417	0.323	0.648
PRF1	-1.59657	2.66338e-07	0.00893246	0.393152	0.128	0.319
PLEK	-1.71243	2.76511e-09	9.27363e-05	0.380942	0.053	0.287
CD8B	-1.72566	4.45178e-07	0.0149304	0.418789	0	0.162
GZMH	-1.75601	4.13105e-13	1.38547e-08	0.342541	0.053	0.37
GZMK	-1.83318	7.75615e-15	2.60126e-10	0.317764	0.165	0.497
CCL4	-1.83936	2.01766e-09	6.76683e-05	0.372932	0.09	0.341
KLRD1	-1.98973	5.16181e-08	0.00173117	0.400003	0.03	0.226
CMC1	-2.00527	4.09719e-08	0.00137412	0.394827	0.053	0.254
CCL5	-2.08909	4.42958e-30	1.48559e-25	0.215605	0.361	0.764
GZMB	-2.3078	1.11183e-15	3.72884e-11	0.318467	0.068	0.431
NKG7	-2.37234	4.34298e-36	1.45655e-31	0.186441	0.308	0.786
CD8A	-2.47161	2.65956e-13	8.91963e-09	0.34796	0.023	0.322
