# Supplementary material for: Intratumor heterogeneity and T cell exhaustion in primary CNS lymphoma
Source: Genome Med. 2022 Sep 24;14:109. doi: 10.1186/s13073-022-01110-1 (PMC9509601; doi:10.1186/s13073-022-01110-1)
Supplement: Supplementary file 14 — Additional file 14: Table S12. Published exhaustion gene signatures. [file 13073_2022_1110_MOESM14_ESM.xlsx]

## Sheet: Marker genes exhaustion and ISG
Singer_dysfunction_module	Singer_activation_module	Chihara_IL27_coinhibitory_module	Tirosh_exhaustion	Canonical_exhaustion
NPEPPS	SARS2	GATM	CXCL13	PDCD1
NOTCH2	0610009O20RIK	TIMP1	TNFRSF1B	HAVCR2
CABLES1	ARPP19	1700012B09RIK	RGS2	LAG3
CERK	ASRGL1	GJA1	TIGIT	CTLA4
MTMR3	SDF2L1	VLDLR	CD27	TNFRSF9
RELB	TBCC	ANXA3	TNFRSF9	TIGIT
KLF3	MYG1	PPME1	SLA	ICOS
CAMK2D	SEPHS1	RAB31	RNF19A	TNRFSF18
CCNG2	DYNC1LI1	GNB5	INPP5F	TNFRSF4
SLC25A33	ZBTB38	FAM129B	XCL2	CD226
PIM3	TARDBP	RBP1	HLA-DMA	CD27
RNF149	SLC9A8	TPBG	FAM3C
SWAP70	TYK2	RAB27A	UQCRC1
PINK1	THUMPD3	1700019E19RIK	WARS
RAB2A	MRPL16	RAB11FIP5	EIF3L
FAM168B	ACOT8	MS4A6D	KCNK5
MAP2K7	LRRK1	PDPN	TMBIM6
MIR466I	HMGB1	A930038C07RIK	CD200
ASAP1	HSPA1B	LRRK1	ZC3H7A
GRASP	TCEA1	METTL7A1	SH2D1A
POU2AF1	MAVS	DCLK1	ATP1B3
GATA3	POFUT2	B830008J18RIK	MYO7A
B3GNT2	VPS53	GPT2	THADA
FAS	RIT1	CYTSB	PARK7
PIAS2	SNAPC1	CCL9	EGR2
FOXO1	DNAAF2	CDH17	FDFT1
SEC24B	COMMD10	HHAT	CRTAM
TUBB2B	PMPCB	PTPN3	IFI16
PARP3	EHBP1L1	GGTA1
PIGH	ADAT3	TNFSF9
BRAP	DOHH	LPAR3
ATP6V0D1	LSM4	SDC1
IFT80	PTCD1	CCR5
FRRS1	GMPPB	PLEKHO2
GPR132	LAMTOR1	MED12L
SFPI1	DRG2	OVOL2
SH2B3	CDCA7L	IER3
WFDC17	SSBP1	CD93
CD74	ANAPC15	TTC39C
TBC1D22B	NAGLU	OLFM1
CD19	AKR1B3	GPM6B
PHC2	PAOX	ACADL
TRAT1	EIF4E2	ARHGAP18
SLAMF6	GPAA1	SELM
YPEL3	RAD50	2310039F13RIK
RARA	STX18	ZEB2
GM9159	GRPEL1	RHOQ
MAN1A	VMP1	FILIP1
CRTC3	REXO2	ERN1
MKRN1	HIST1H1C	LTBP3
BCL6	ZFP429	KLRC2
CLN6	GGH	CYSLTR2
MYB	TAF6	IFITM3
NDUFV1	COMMD3	SRGAP3
SLC28A2	PARL	A130009E19RIK
FBXL20	RBM18	IL2RA
SCIN	2700029M09RIK	IL33
LGMN	EXOSC4	PRSS2
WTAP	ABHD10	GABARAPL1
BCL3	DNAJC14	DAPK2
SLC2A6	DPCD	PLOD2
IL2RG	ATPBD4	TRIB3
SNTB1	SERPINA3F	TULP4
KDM5B	CTCF	PPAP2C
UTP15	LMAN1	MYST4
LATS2	NEU3	KCTD11
RASSF2	EIF2D	BCL2L15
IFI30	HAUS5	ENTPD1
KDM4B	USF1	SLC7A3
IER5	AAR2	AKR1B8
CD5	FARSB	C230098O21RIK
MNDAL	COG4	APLP1
PCGF5	COG2	RHOC
GPR35	FKBP2	COPZ2
SPRY1	SLC35A1	UPP1
TNIP1	DPY30	LGALS3
CSNK1D	ALDH3A2	2010002N04RIK
NSMCE1	1110008P14RIK	ADAM9
NR4A1	KLRE1	ALDOC
OSBPL11	ZDHHC6	LAT2
PNRC1	RAD18	S100A4
ITGAE	TSPAN4	CHAC1
SNX18	METTL20	MXI1
TMEM55B	NUDT16L1	ALCAM
IKZF2	TMEM167	CERCAM
ISCU	IPP	KLF10
FAM196B	INIP	PIWIL2
TMEM243	REEP4	GCNT1
ZFP62	ERP44	2210403K04RIK
RASGEF1B	GIMAP7	ID2
DTWD1	CYB5B	GPR65
GNA13	ACAT2	IMPA2
JAK2	ANAPC5	FGL2
EIF3F	PEX19	PGLYRP1
CCR7	PUF60	GBE1
SGPP1	SLBP	PHACTR2
SLAMF7	MTG1	WDR54
QRICH1	ACTR10	CTLA2A
EML4	CCDC127	PLEKHF1
CACNB3	KPNB1	ELMO2
		PADI2
		ENPP2
		BC068157
		HIF1A
		KLRD1
		ERO1L
		IGF2BP2
		MT2
		CREB3L2
		TMCC3
		LAG3
		PPP1R3B
		KLRE1
		2310016C08RIK
		SERPINB9
		FAM176B
		SPATS2
		IRF4
		ANXA2
		OCIAD2
		PKP2
		TMEM49
		TUBB6
		STYK1
		SERPINB6B
		MYO10
		PRDM1
		SLC39A14
		NDRG1
		GALC
		CDK6
		NKG7
		IL1R2
		ABCB9
		E330009J07RIK
		EMILIN2
		LITAF
		GOLGA7
		OIT3
		ADAM8
		SDCBP2
		GZMC
		AA467197
		TBX21
		PRF1
		GEM
		LPXN
		SPP1
		MT1
		SLC2A3
		BNIP3
		HAVCR2
		GSTM1
		HHEX
		TPD52
		FNDC3A
		IL13RA1
		IL6ST
		STAT3
		PIK3AP1
		STOM
		INHBA
		SEC24D
		PARP14
		SKAP2
		HPSE
		SQRDL
		C3
		IL21
		ARMCX3
		IL2RB
		PYGL
		LGALS3BP
		IRF1
		MAP3K5
		GBP6
		IL10
		LY75
		EAF2
		NAMPT
		IRF8
		IRF9
		PQLC3
		FRMD4B
		CD68
		RIPK3
		LAMP2
		IL10RA
		SYT11
		ARL5A
		CELA1
		ISG15
		PREX1
		AGPAT3
		ZBP1
		TIGIT
		USP18
		ADAM19
		ISG20
		NEB
		STAT1
		CXCL10
		IFIH1
		DHX58
		OAS2
		OSR2
		CHST11
		CHIT1
		CHST2
		RORC
		MAF
		EMP1
		CCR2
		ATF6
		AHR
		NEK6
		CLIP3
		CYSLTR1
		IL1R1
		DST
		S100A6
		TNFRSF8
		TTC39B
		IL12RB1
		AHNAK
		GZMB
		EGLN3
		RUNX2
		GLRX
		NFIA
		KSR1
		ATP6V0D2
		HOPX
		SDC4
		GEMIN8
		IFITM1
		NFIL3
		RGS1
		FAM20A
		ASB2
		PLAC8
		ABCA1
		NEDD4
		SLAMF7
		SLC41A2
		TGFB3
		2310004I24RIK
		FAM55C
		FLOT1
		GM14005
		SLC4A11
		GBP3
		GIMAP7
		ETS1
		SELP
		TMEM163
		LILRB4
		TCP11L2
		FAM65B
		GADD45G
		SERPINB1A
		AUH
		HEXB
		DDR1
		IIGP1
		VIM
		CTSA
		SNX10
		ETV6
		GMFG
		FFAR2
		PROCR
